# Supplementary material for: AMS-dependent and independent regulation of anther transcriptome and comparison with those affected by other Arabidopsis anther genes
Source: BMC Plant Biol. 2012 Feb 15;12:23. doi: 10.1186/1471-2229-12-23 (PMC3305669; doi:10.1186/1471-2229-12-23)
Supplement: Additional file 1 — Figure S1. Correlation coefficients between signal intensities from wild-type and the ams anther replicates. Pearson's correlation coefficients were larger than 0.96 between pair of the biological replicates from the ams and wild type anther, indicating that the results were highly reproducible. Figures S2 & S3. GO annotation of genes up- and down-regulated in ams. GO categorization of genes differentially expressed in the ams mutant compared with wild type. The enriched groups were shown in different color with P-value provided. Figures S4-S11. The genes involved in different metabolic pathways that were activated or repressed in ams compared with wild type. Red color represents genes activated while green color represents genes repressed in ams compared with wild type. The overview of metabolism activities was shown in supplemental figure 4. Figure 5, 6, 7, 8-11 showed expression shifts of genes involved in secondary metabolism, regulatory pathways, receptor-like-kinase pathway, transcriptional regulation, protein trafficking, stress response, ubiquitin and autophagy dependent degradation pathway. Figure S12. Real-time PCR results consistent with microarray data. Six genes were verified using real-time PCR. The bars in blue represent the real-time RT-PCR results while red the microarray results. All the numbers shown in this figure are the fold changes of expression intensities in other tissues compared with anther. "infl" is the abbreviation of inflorescence. [file 1471-2229-12-23-S1.XLSX]

## Sheet: anther=1368
AGI	ams	wt anther	ams-wt anther	q	wt anther-wt i	q	E-box	AP-mas-2fold	pollen-specific	stamen
At2g29610	8.52043	6.00647	2.51396	9.12e-05	1.85135	0.00161889	4	Y
At1g75940	10.929	8.62744	2.30157	0.0313991	3.82149	0.00238711	1	Y		stamen
At5g44700	9.98716	7.87538	2.11178	0.030198	3.31235	0.00343214	3	Y		stamen
At3g07250	8.09265	6.21182	1.88083	0.000798143	1.54584	0.00409522	11	Y
At2g16910	9.44667	7.72603	1.72064	0.00783377	3.40542	2.21e-05	2	Y		stamen
At3g23840	11.5757	9.9398	1.6359	0.0013289	3.48613	3.29e-07	2	Y		stamen
At4g33870	8.22924	6.93488	1.29436	0.0409758	2.09972	0.0048294	1	Y
At5g12970	7.46379	8.49251	-1.02871	0.0323839	0.614293	0.193072	5	Y
At2g35520	9.00995	10.0753	-1.06539	0.00118478	0.819036	0.00877913	1	Y
At2g19600	8.34846	9.42083	-1.07237	0.00011857	0.982122	0.000279003	1	Y
At4g31540	7.60686	8.69345	-1.0866	0.000676852	1.04709	0.000973687	5	Y
At3g55580	6.13381	7.27233	-1.13852	0.00203969	1.62546	8.14e-05	5	Y
At5g04820	7.62036	8.79482	-1.17446	0.00063683	1.87777	3.58e-06	2	Y
At1g02640	10.1709	11.384	-1.21309	0.0240521	2.06552	0.00112144	4	Y
At2g46000	7.93396	9.19674	-1.26278	7.03e-05	1.2116	0.000102394	5	Y
At4g26140	6.86416	8.19601	-1.33185	0.00177614	1.99027	3.97e-05	5	Y
At5g62960	7.97162	9.35001	-1.37839	0.00346194	1.4991	0.00217799	4	Y
At5g08250	7.47917	8.90011	-1.42094	0.0187108	4.47071	6.7e-07	4	Y
At4g27260	9.94073	11.4018	-1.46108	0.0107761	1.95922	0.00189948	5	Y
At4g22080	6.94642	8.47785	-1.53144	0.0345111	4.86546	3.49e-06	3	Y		stamen
At1g79780	7.55542	9.10232	-1.5469	0.000409829	3.22372	9.03e-08	5	Y	pollen
At4g35070	7.56299	9.11662	-1.55363	7.14e-06	1.85652	7.04e-07	4	Y
At5g52160	9.08093	10.7325	-1.65153	0.0252397	6.32548	1.5e-07	4	Y
At3g24330	7.9092	9.5788	-1.6696	0.000318322	3.24155	1.5e-07	2	Y
At1g65560	8.60958	10.3546	-1.745	0.000294955	1.82443	0.000183514	2	Y
At1g06250	5.83456	7.58881	-1.75425	0.00227146	3.14783	6.61e-06	4	Y		stamen
At5g10140	6.27626	8.06356	-1.7873	0.00167796	3.22898	3.57e-06	4	Y		stamen
At1g75110	6.07842	7.88755	-1.80913	9.65e-05	2.2852	5.96e-06	1	Y
At1g63950	3.68172	5.49321	-1.81149	0.00130089	1.68818	0.00249705	3	Y
At3g08900	6.29921	8.12696	-1.82775	0.00118839	2.96463	7.84e-06	2	Y
At5g58610	5.86211	7.74978	-1.88767	2.42e-05	1.33524	0.000805927	4	Y
At1g02050	9.644	11.5624	-1.91837	0.0254865	4.68392	3.34e-05	7	Y	pollen
At1g75790	8.29422	10.2126	-1.91842	0.0225153	5.43327	3.71e-06	3	Y	pollen	stamen
At2g42940	6.81453	8.84173	-2.0272	0.0411432	4.17387	0.000718238	4	Y
At2g44170	5.53665	7.57264	-2.03599	0.00251848	2.18075	0.00166516	3	Y
At2g21430	8.82368	10.8879	-2.06426	0.00200902	4.25419	1.03e-06	6	Y
At5g25950	6.57162	8.63635	-2.06472	0.00824518	4.08699	2.4e-05	1	Y
At5g24820	7.89514	9.97759	-2.08245	0.0167529	5.63519	3.03e-06	6	Y
At2g07708	6.02424	8.1165	-2.09226	0.0144147	0.16917	0.540759	5	Y
At3g21620	5.10656	7.21832	-2.11176	0.00117021	2.80665	7.78e-05	3	Y
At1g68540	9.37755	11.4942	-2.11666	0.00771623	4.87244	3.3e-06	7	Y
At1g03390	6.85553	8.9866	-2.13107	0.0244245	4.64003	0.000103386	6	Y
At3g06100	7.90321	10.0842	-2.18102	0.000992293	3.57508	5.08e-06	3	Y		stamen
At3g13220	7.85871	10.0466	-2.18788	0.0178233	5.51585	8.42e-06	6	Y		stamen
At5g61320	6.45131	8.66872	-2.21742	0.0173012	4.19974	0.00019697	3	Y		stamen
At2g24800	5.8611	8.11237	-2.25127	0.00259751	4.06864	7.54e-06	1	Y
At1g28375	7.39905	9.68547	-2.28642	0.00585498	5.41728	1.31e-06	7	Y		stamen
At1g76470	7.97988	10.2799	-2.30002	0.0123697	5.20717	1.17e-05	5	Y
At1g24600	8.89785	11.2955	-2.39764	0.00696139	5.57194	2.37e-06	3	Y		stamen
At1g22015	7.30735	10.0152	-2.70789	0.00122139	4.10876	1.83e-05	5	Y
At5g25400	4.31012	7.0294	-2.71928	0.000128839	2.32947	0.000593875	2	Y
At3g23770	7.13238	9.86563	-2.73325	0.0293169	5.18594	0.000672046	1	Y		stamen
At5g07230	10.256	12.9927	-2.73672	0.0304662	6.45734	8.15e-05	3	Y		stamen
At4g20420	8.61051	11.6757	-3.06524	0.0277271	5.9731	0.000453784	1	Y		stamen
At5g53190	7.92197	11.1384	-3.21639	0.00535283	5.23993	9.23e-05	4	Y		stamen
At3g24230	4.32575	7.56962	-3.24387	9.09e-06	3.04529	1.7e-05	2	Y
At3g52130	9.62749	12.9293	-3.30179	0.00969577	5.96027	9.43e-05	1	Y		stamen
At1g67920	5.59859	8.9383	-3.33971	6.33e-05	4.4392	1.98e-06	4	Y		stamen
At1g19230	4.81938	8.16803	-3.34865	9.42e-06	3.90996	1.25e-06	2	Y		stamen
At1g04645	6.21181	9.59538	-3.38357	0.0144053	3.75191	0.0109668	4	Y
At5g19260	5.85232	9.31464	-3.46231	4.78e-05	0.73498	0.230827	8	Y
At5g46230	5.87845	9.60708	-3.72863	0.000334007	4.79145	2.21e-05	5	Y		stamen
At4g14080	8.69452	12.4798	-3.78532	0.0265889	6.56809	0.00117452	2	Y		stamen
At4g29980	7.44614	11.5212	-4.07505	0.00108149	4.88411	0.000205132	4	Y		stamen
At1g08065	5.78097	9.86749	-4.08652	0.00021323	5.30055	1.11e-05	2	Y	pollen
At5g62080	8.86599	13.0247	-4.15868	0.00137142	5.23233	0.00017169	5	Y		stamen
At2g15120	3.90615	8.18548	-4.27933	6.13e-07	3.39593	1.04e-05	3	Y
At3g07450	7.60091	12.8168	-5.2159	0.00123859	5.90348	0.000438125	4	Y		stamen
At3g49690	9.54743	7.73149	1.81594	0.0450099	2.48526	0.0165827	4	*
At2g30080	9.65183	8.22075	1.43108	0.0027804	2.15295	7.18e-05	0	*		stamen
At1g67820	9.25196	7.88202	1.36993	0.00058377	0.851162	0.01877	3	*
At1g13750	8.69636	7.50027	1.19609	0.00881554	1.20634	0.0108196	3	*
At1g21160	7.98264	6.88782	1.09482	0.0110876	0.875572	0.0424126	3	*
At1g61065	8.93736	7.92716	1.0102	0.000107504	0.451389	0.0381144	4	*
At5g62575	8.45876	9.50356	-1.0448	0.00626248	0.0856037	0.529842	2	*
At5g36270	5.41486	6.47914	-1.06429	0.00275091	0.66583	0.0443104	2	*
At5g40840	5.21668	6.29589	-1.07921	0.00124813	-0.0378074	0.561648	2	*
At5g61120	7.90529	8.98674	-1.08145	3.38e-05	0.772573	0.000967619	3	*
At3g23790	7.69638	8.77948	-1.0831	0.000174418	1.44532	6.24e-06	2	*
At2g40030	6.23878	7.33143	-1.09264	0.011889	0.410445	0.273801	4	*
At1g30940	5.58922	6.72903	-1.13981	0.00183615	0.629974	0.0583018	0	*
At4g23885	6.74445	7.90126	-1.15681	0.00062074	1.07552	0.00123338	2	*
At5g12400	7.07837	8.31205	-1.23369	6.23e-05	0.0273174	0.566148	4	*
At2g22800	7.469	8.71955	-1.25055	0.0025093	2.59533	1.31e-06	4	*
At2g40765	8.48558	9.74273	-1.25715	0.00293565	-0.158682	0.473439	4	*
At2g42140	8.04156	9.29898	-1.25743	0.000610332	3.65995	1.4e-09	4	*		stamen
At1g04980	7.00353	8.29273	-1.28921	0.00867434	2.0583	0.000271342	5	*
At5g56510	6.74819	8.07484	-1.32664	0.0164672	3.87862	1.12e-06	4	*
At3g48690	9.79708	11.1429	-1.34579	0.00233157	2.82056	1.05e-06	6	*
At2g20620	5.15308	6.50968	-1.35659	0.00526919	1.42272	0.00470163	4	*	pollen
At5g50460	9.71876	11.0816	-1.36279	0.00232785	-0.0867014	0.536223	3	*
At3g54490	6.4716	7.87854	-1.40695	0.00624914	0.422095	0.308643	4	*
At1g16510	8.11055	9.52085	-1.4103	0.0298583	2.22715	0.00317634	4	*
At3g48000	10.3405	11.7603	-1.41982	2.76e-05	1.65293	3.76e-06	3	*
At5g50210	8.41677	9.9949	-1.57813	2.88e-05	1.93105	2.33e-06	3	*
At5g18290	7.50191	9.15273	-1.65081	0.000339774	2.34345	6.82e-06	2	*	pollen
At4g33330	4.78141	6.43249	-1.65108	0.000543497	1.52082	0.0011871	4	*
At1g36160	7.78234	9.52219	-1.73985	0.0004674	0.0389559	0.571228	3	*
At4g36590	4.08739	5.83391	-1.74652	0.00212923	1.67039	0.00343214	6	*
At5g53750	6.62825	8.38253	-1.75428	1.22e-07	1.98052	3.22e-08	1	*
At1g30840	5.78208	7.96113	-2.17905	0.00270982	2.25243	0.00243407	3	*
At4g32105	5.79745	8.0824	-2.28495	0.000702533	2.59295	0.000209558	4	*
At3g25260	7.33213	9.70649	-2.37435	0.000128839	3.62222	8.59e-07	3	*		stamen
At1g62570	6.51876	9.25842	-2.73966	0.00139934	4.44802	1e-05	2	*
At5g46050	5.89952	8.71177	-2.81224	8.48e-05	3.34589	1.08e-05	7	*		stamen
At5g59490	4.61007	7.83635	-3.22628	1.37e-05	3.61989	3.01e-06	2	*
At5g27200	4.56673	8.08887	-3.52214	9.9e-06	1.06054	0.0751664	5	*
At3g20210	10.0057	4.55749	5.4482	1.08e-08	0.469128	0.320487	2
At3g16770	10.789	5.92335	4.86567	1.98e-06	0.241078	0.49931	2
At3g16750	8.35109	3.66835	4.68274	7.94e-11	0.153101	0.468081	0
At5g08370	10.0833	5.51906	4.56427	6.3e-10	-1.31221	0.00294628	4
At2g01090	8.2998	3.91974	4.38006	0.000170955	0.0551072	0.580472	4
At1g60300	8.86743	4.54819	4.31924	6.3e-10	0.537422	0.134582	4
At1g80970	9.65014	5.35848	4.29166	1.62e-11	-0.171058	0.415741	5
At5g38160	9.4051	5.14639	4.25871	4.51e-09	0.156059	0.485923	5
At1g64950	8.20875	4.09634	4.11241	1.37e-07	0.432496	0.309772	3
At1g06640	9.25535	5.19868	4.05667	2.23e-05	-0.626658	0.312145	7
At4g05050	12.2919	8.24387	4.04805	3.53e-05	-0.264104	0.495092	5
At4g21100	7.62185	3.61944	4.0024	3.27e-05	0.0203672	0.587897	3
At2g27920	10.3133	6.34463	3.96871	4.42e-05	-1.26701	0.0939024	2
At5g45500	8.23497	4.28475	3.95022	7.43e-07	-0.0208577	0.584914	2
At5g56380	8.91245	4.98664	3.92581	3.55e-07	-0.101787	0.540945	3
At3g19390	11.9344	8.03244	3.90195	0.0056753	2.7923	0.0409215	4
At1g62540	7.92908	4.02988	3.8992	2.04e-07	-0.294623	0.405195	1
At5g66390	9.33476	5.54482	3.78994	0.000663469	1.52848	0.104728	4
At3g52780	9.75736	6.11631	3.64104	0.000172673	1.51188	0.0610238	4			stamen
At1g09510	8.42293	4.78942	3.63351	1.82e-08	0.138093	0.492714	5
At3g26290	9.93187	6.31227	3.6196	1.24e-07	-0.554337	0.178976	0
At1g54020	9.32585	5.71247	3.61338	0.00136374	0.859423	0.310418	2
At3g22231	8.10203	4.62105	3.48098	1.82e-08	-0.0863531	0.531564	5
At4g29700	9.02586	5.56031	3.46555	0.000111543	-0.298771	0.473439	4
At2g16890	9.42624	6.04058	3.38566	8.8e-05	1.11217	0.10355	4
At4g35060	9.33941	5.96482	3.37459	1.11e-06	0.806055	0.0897729	2
At5g03200	7.44184	4.07146	3.37037	2.04e-07	0.0217282	0.58189	2
At3g14210	7.70242	4.33324	3.36919	0.00605005	-0.492639	0.469159	6
At3g22240	11.1932	7.85394	3.33927	8.08e-08	0.725025	0.0662935	2
At4g10380	11.5827	8.25183	3.3309	0.00178023	1.45364	0.119443	1
At3g45310	10.8094	7.48035	3.32904	2.99e-07	-0.432054	0.259498	5
At4g01130	7.98618	4.6664	3.31978	6.59e-05	0.0399846	0.579738	1
At1g73220	8.66276	5.35533	3.30744	0.00222007	0.804229	0.32396	3
At1g67810	8.83122	5.54125	3.28996	9.15e-05	0.701647	0.249425	2			stamen
At3g21770	8.53907	5.25751	3.28157	3.22e-08	-0.609186	0.0912876	4
At4g36880	10.1243	6.85586	3.26848	0.00603343	0.234085	0.537899	5			stamen
At5g55720	8.70393	5.43559	3.26835	1.33e-05	-3.87305	1.43e-06	1
At4g19500	8.46153	5.2065	3.25503	2.23e-05	0.00968266	0.590323	0
At3g53480	9.2746	6.04967	3.22493	0.00201825	1.60917	0.0859815	3			stamen
At5g50565	6.79622	3.57827	3.21795	8.12e-05	-0.151486	0.531681	3
At1g80960	7.68023	4.46621	3.21402	9.11e-07	-0.143115	0.504359	1
At5g38170	7.89664	4.71753	3.17911	4.23e-05	0.105823	0.548042	2		pollen
At2g16990	9.85857	6.69609	3.16248	2.88e-06	0.0117182	0.588619	4
At5g24150	9.74906	6.59036	3.1587	2.16e-07	-0.401062	0.258238	3
At5g66460	9.80242	6.65986	3.14256	0.000128839	-0.338042	0.440996	8
At5g59130	9.78354	6.6664	3.11714	0.000189741	0.834476	0.195418	4
At2g02060	7.59325	4.49372	3.09953	1.98e-09	0.0941183	0.501706	7
At3g46530	6.95491	3.8738	3.08111	4.31e-05	-0.00158543	0.593558	5
At1g72890	7.77546	4.69888	3.07657	3.53e-10	0.0722544	0.514782	4
At4g04460	12.1491	9.13523	3.01388	0.042632	3.08215	0.0568582	2			stamen
At3g25760	6.96745	3.95781	3.00964	0.000460728	0.443591	0.404654	2
At1g35140	9.28355	6.2768	3.00676	8.04e-05	0.733866	0.19831	6
At1g74020	10.4207	7.41453	3.00615	0.000809295	1.36435	0.0796841	7			stamen
At3g19515	9.26805	6.28331	2.98474	0.000387527	0.0885773	0.562663	1
At2g34840	7.61202	4.63013	2.98189	7.71e-06	0.14457	0.51244	5
At3g44430	7.46693	4.48866	2.97827	6.04e-05	0.071651	0.563197	1
At3g43740	6.90747	3.95484	2.95264	7.19e-05	0.0217941	0.585233	0
At4g21490	8.97648	6.04633	2.93015	0.00107374	0.165397	0.537259	6		pollen	stamen
At4g02540	7.31286	4.38305	2.92981	0.000110272	-0.0998611	0.551969	4
At3g11930	11.0017	8.0726	2.92915	0.00388706	1.1896	0.179799	2			stamen
At4g10120	7.42719	4.5536	2.87358	5.91e-05	0.745666	0.167409	5
At4g12580	7.08324	4.22033	2.86292	1.45e-12	0.12691	0.346386	9
At1g13080	9.10951	6.25121	2.8583	8.04e-05	0.784631	0.158657	4
At2g22970	7.12925	4.27423	2.85502	0.000537175	-0.988668	0.145716	5
At1g20150	8.59636	5.78713	2.80923	0.0029466	1.54156	0.0749677	4			stamen
At3g45140	10.5374	7.74178	2.79559	0.00365845	-3.23362	0.00142926	2
At2g44460	7.23844	4.467	2.77144	2.87e-05	-0.132692	0.522647	5
At3g16470	10.6175	7.85479	2.76266	4.69e-05	-2.35459	0.000239142	5
At1g58430	9.31627	6.57808	2.73819	0.00119355	-4.31971	1.1e-05	5
At5g47800	7.51751	4.78594	2.73157	0.000230408	0.175668	0.51445	5
At5g61430	7.90961	5.19352	2.71609	1.51e-06	0.274103	0.372697	1			stamen
At5g07530	9.98381	7.28016	2.70365	0.00826288	0.918381	0.285217	3		pollen	stamen
At1g47610	8.64353	5.97044	2.67309	1.09e-05	-0.468643	0.251081	4
At5g02420	8.21749	5.55436	2.66313	2.83e-05	1.06884	0.0355978	4
At1g65170	7.0167	4.35359	2.66311	1.74e-09	0.517821	0.0389743	5
At3g22620	8.13608	5.51015	2.62594	0.00683194	0.558554	0.404963	5
At2g36570	7.58869	4.98053	2.60816	8.84e-06	-0.477642	0.230477	3
At3g29380	6.50541	3.92162	2.58379	1.62e-11	0.0335127	0.543904	4		pollen
At4g20480	8.67721	6.09846	2.57876	0.00108865	1.54863	0.031169	3
At2g32300	6.82693	4.25236	2.57457	2.35e-05	0.253198	0.428251	5
At5g14860	7.63971	5.07985	2.55986	8.53e-06	0.429381	0.259122	4			stamen
At4g04830	6.799	4.24149	2.5575	0.00606962	-0.240114	0.518009	9
At4g13050	7.7157	5.18109	2.53461	1.37e-05	-0.356668	0.329055	7
At2g25510	6.70607	4.17564	2.53042	0.0342533	-0.0765112	0.57954	3
At2g16900	10.398	7.88886	2.50914	5.52e-08	0.0946784	0.5008	1
At1g58270	6.97561	4.47082	2.50479	4.22e-08	-0.631085	0.0314222	1
At1g11410	7.41992	4.92861	2.49131	1.4e-06	-0.941501	0.0140891	7
At4g26790	9.68113	7.19215	2.48898	1.89e-05	-1.01645	0.0278874	6
At2g06050	8.82814	6.34084	2.48731	3.46e-05	-0.833402	0.0756093	4
At1g24020	12.9783	10.4965	2.48182	0.000410967	-1.82737	0.00527499	3
At2g26470	6.6757	4.19764	2.47807	4.26e-05	-0.00693868	0.590684	3
At3g56240	11.9136	9.43597	2.47763	0.010201	1.66417	0.0762706	2
At1g13420	6.43529	3.95865	2.47664	2.68e-07	0.221771	0.37034	1
At2g29780	8.74365	6.27981	2.46384	2.41e-06	0.515389	0.148822	4
At4g09300	6.21876	3.76109	2.45767	1.98e-09	0.0738697	0.502972	2
At4g09680	7.15418	4.70837	2.44582	2.49e-05	-0.125514	0.515657	6
At2g33050	8.60247	6.16182	2.44065	3.51e-05	0.245441	0.431166	4
At5g36220	6.7752	4.35102	2.42418	1.98e-09	0.151478	0.380647	6
At3g61000	6.80848	4.38772	2.42076	2.95e-06	-0.0769424	0.538016	#N/A
At1g52760	10.5877	8.16741	2.42032	4.3e-06	0.224376	0.409788	3
At4g34135	7.77127	5.35391	2.41735	0.000427006	1.22303	0.0411264	0			stamen
At2g43840	8.12456	5.72034	2.40422	0.000124169	0.0852031	0.550448	6
At1g63710	7.91153	5.51231	2.39922	0.000292263	-3.52898	3.53e-06	6
At4g15210	10.3725	7.97784	2.39465	0.0310218	-1.92208	0.0945559	4
At2g40460	7.45171	5.0656	2.38611	4.84e-05	-0.446125	0.274187	3			stamen
At1g12080	10.4451	8.05965	2.38545	0.000456823	0.971774	0.0911255	3
At1g24070	8.23635	5.85446	2.38189	0.000675377	-1.87339	0.00483389	4
At2g25650	6.31473	3.93773	2.377	1.46e-08	0.1021	0.474726	2
At3g53400	10.822	8.4518	2.3702	5.62e-05	0.344246	0.355802	4
At1g74670	10.0296	7.6599	2.3697	0.0172108	-0.480789	0.44929	8
At1g25230	10.4791	8.11105	2.36809	0.00622449	0.490982	0.406592	5			stamen
At5g20450	6.59011	4.22622	2.36389	6.73e-09	-0.0835501	0.493567	1
At5g07680	6.37073	4.01251	2.35822	1.03e-07	0.212574	0.349235	1
At4g23680	8.74776	6.39613	2.35163	0.0004674	-4.19382	6.7e-07	2
At2g04160	7.05648	4.71404	2.34244	0.000342308	-0.569244	0.25025	3
At1g51430	5.93145	3.59571	2.33574	8.47e-07	0.0524715	0.552181	5
At2g34270	6.71965	4.40211	2.31754	6.03e-11	0.214378	0.187516	6
At3g45600	7.06823	4.75755	2.31068	2.34e-05	-0.103747	0.526618	8
At1g22530	9.68786	7.38076	2.3071	0.00664955	-0.0473292	0.580169	1
At1g31580	6.85102	4.55036	2.30066	0.0419463	-0.775091	0.392909	1
At4g19260	6.12101	3.83134	2.28967	5.91e-05	0.247744	0.425835	3
At2g38180	9.34262	7.07641	2.26621	1.35e-05	0.943571	0.0223162	1
At2g11260	5.6093	3.35065	2.25865	0.000285186	-0.0963469	0.544625	#N/A
At1g70830	9.38979	7.13581	2.25398	0.00152314	-2.0178	0.0040296	7
At3g56170	9.01841	6.7693	2.24911	0.00139934	0.757085	0.194406	6
At1g58150	6.34111	4.09489	2.24622	5.99e-05	0.186066	0.470931	2
At2g37460	8.17849	5.93918	2.23931	4.13e-07	-0.103252	0.494134	1
At4g09500	7.02342	4.79411	2.22932	1.08e-08	-0.586774	0.0167947	7
At2g20870	12.472	10.2492	2.22284	0.0267738	-2.31557	0.0315591	7
At1g59700	7.90887	5.6863	2.22257	9.53e-06	0.365365	0.269668	2
At1g28130	7.19325	4.97363	2.21962	7.12e-06	-0.312512	0.311067	11			stamen
At5g16250	11.1916	8.97261	2.21897	0.000242024	-0.940817	0.0639059	3
At5g42280	7.41123	5.19687	2.21436	7.19e-05	0.00187603	0.593186	3
At5g55790	5.73236	3.51873	2.21364	0.00101034	-0.0392768	0.577969	2
At5g65350	6.06827	3.88021	2.18806	1.46e-05	-0.689599	0.0723151	3
At1g33520	8.0703	5.88454	2.18576	2.99e-07	-0.22924	0.327349	5
At1g47400	6.4718	4.2864	2.1854	0.0229655	-0.337367	0.495862	5
At2g39510	9.90901	7.72373	2.18529	0.00216135	0.31128	0.44848	5
At1g28670	8.75147	6.56695	2.18452	0.000578637	0.810173	0.126765	2
At2g18190	7.12776	4.95001	2.17775	3.38e-05	0.662357	0.100294	5
At1g17020	8.37717	6.20211	2.17506	0.00843503	1.14914	0.135553	6
At5g05750	7.69383	5.53275	2.16108	0.000192712	0.16067	0.498622	3
At2g34810	7.64815	5.48854	2.15961	0.000446518	-2.86911	2.21e-05	5
At2g28110	8.3086	6.15138	2.15722	0.000218846	0.57657	0.201119	3			stamen
At2g32430	7.62905	5.47249	2.15657	1.37e-05	-0.359261	0.275273	5
At4g05040	6.22633	4.0795	2.14684	8.04e-05	-0.0420789	0.569785	1
At3g11180	6.13492	4.00179	2.13313	5.76e-05	0.00484923	0.591573	2		pollen
At1g35612	7.33458	5.20477	2.1298	4.23e-05	-0.16949	0.471779	10
At2g39110	7.90342	5.777	2.12642	0.000218231	0.883431	0.0661719	5
At1g63880	6.30489	4.1791	2.12578	1.59e-05	0.0649984	0.548042	1
At1g78670	8.65011	6.52491	2.12519	1.88e-05	-1.51883	0.00060449	4
At5g48485	11.8499	9.7283	2.12158	0.000319293	-1.21312	0.020237	4
At3g14650	7.20854	5.0888	2.11973	7.62e-05	-1.46638	0.00235362	8
At5g59670	5.59644	3.47938	2.11706	1.14e-05	-0.171551	0.451955	0
At5g03190	9.46345	7.34847	2.11498	7.99e-05	-0.1691	0.479461	4
At5g03800	9.17367	7.06119	2.11249	0.000347424	1.13699	0.0282918	1
At1g22010	7.20476	5.09318	2.11158	0.000483607	0.54905	0.240728	5		pollen
At2g21890	8.00426	5.89548	2.10878	7.3e-05	0.463175	0.23231	5		pollen
At1g49470	7.63909	5.53291	2.10617	2.68e-07	0.19754	0.357363	5
At3g61220	7.53412	5.43386	2.10026	0.000107125	-1.08792	0.0191995	1
At5g07220	8.16636	6.06682	2.09954	0.00230167	0.496021	0.334608	5
At1g64060	7.74331	5.64701	2.0963	3.64e-05	0.00628117	0.590489	3
At2g02360	7.03449	4.94245	2.09205	3.65e-06	-0.0683326	0.537404	1
At2g20970	6.72176	4.634	2.08776	0.000891091	0.97646	0.0747354	2		pollen
At1g01600	8.04257	5.97355	2.06902	0.000704653	-3.01546	1.28e-05	4
At4g30670	7.60878	5.54762	2.06116	1.45e-05	0.35103	0.269668	5
At2g29880	5.45995	3.41753	2.04242	0.00778575	-0.0546422	0.576432	5
At4g29570	6.20647	4.16588	2.04059	4.3e-06	0.0707233	0.534532	5
At2g03830	7.16957	5.13779	2.03178	0.00451684	1.30305	0.054825	1			stamen
At5g50570	9.83114	7.79952	2.03162	2.83e-05	-0.424655	0.219717	5
At1g59900	10.7862	8.75689	2.02935	0.0208447	0.211838	0.529704	13
At4g35110	9.36145	7.33455	2.0269	0.000537175	2.10102	0.00039123	4
At3g56730	7.17175	5.15299	2.01876	9.15e-05	0.122954	0.511684	2
At4g11100	7.57186	5.5555	2.01636	2.83e-05	-0.555423	0.125954	2
At3g45860	6.68423	4.6747	2.00953	7.66e-06	-0.138044	0.471599	7
At3g28180	8.35864	6.35393	2.00471	0.000339774	0.270507	0.415837	3
At4g16590	7.43621	5.43194	2.00427	0.00148404	-0.766724	0.154531	4
At5g45420	7.73198	5.73721	1.99476	3.38e-05	-0.00237422	0.592683	3
At4g16870	7.39834	5.40359	1.99475	3.19e-09	-0.0388761	0.539498	5
At5g55170	7.09039	5.1126	1.97779	8.45e-06	0.267927	0.327349	3
At3g50120	5.92074	3.94368	1.97706	0.0020297	0.575663	0.262442	3
At1g31550	7.62642	5.65361	1.97281	6.49e-05	-2.4611	4.25e-06	3
At3g57010	8.49058	6.52373	1.96685	0.000992293	0.846274	0.100024	3			stamen
At4g16860	5.56495	3.59944	1.96551	0.000260109	-0.0213102	0.582701	3
At5g41090	8.80927	6.8446	1.96467	0.016486	2.25937	0.0104487	1			stamen
At2g34790	7.17583	5.21677	1.95906	0.000176089	0.660433	0.116531	1			stamen
At3g56360	10.8466	8.88836	1.95823	0.0121212	0.221611	0.513426	2			stamen
At5g51060	9.10252	7.14781	1.95471	0.0376861	2.37691	0.0232512	2
At3g11000	7.47534	5.52322	1.95212	0.000336002	-0.653653	0.139767	2
At4g02970	7.35334	5.40161	1.95172	0.0155228	1.7541	0.0348394	3		pollen
At3g17860	8.27228	6.32092	1.95136	6.05e-07	-0.612504	0.0267582	6
At1g22335	6.303	4.35243	1.95057	0.0015685	-1.05268	0.0589567	#N/A
At3g16390	7.66077	5.7156	1.94517	0.00021008	-1.714	0.000701439	3
At3g28950	7.44521	5.51202	1.93319	4.82e-05	-0.083697	0.533821	1
At1g61110	9.79531	7.86259	1.93271	0.0227167	2.53038	0.0072843	4			stamen
At5g53680	7.3831	5.45249	1.93062	0.012426	1.34011	0.0777587	3
At2g04570	11.9283	10.0009	1.92738	0.00956667	-1.65	0.0279127	1
At2g14260	10.0335	8.1118	1.92166	8.72e-05	0.60028	0.118894	1
At1g65280	8.87899	6.95879	1.9202	0.000117453	-0.0291458	0.576848	9
At3g45290	7.47968	5.56229	1.91739	2.08e-05	0.046794	0.559828	3
At3g30720	6.21675	4.30111	1.91564	6.22e-05	0.167065	0.464536	2
At1g77280	6.97274	5.05762	1.91512	6.32e-06	-1.19292	0.000896547	3
At4g22920	9.21992	7.30976	1.91016	0.000101863	0.310821	0.339695	5
At2g46480	7.70885	5.79959	1.90926	0.0167986	1.37701	0.0845746	1		pollen
At1g62830	8.08555	6.18502	1.90053	0.000351046	-0.279848	0.398092	4
At2g29770	7.69054	5.79019	1.90035	0.00630005	1.38015	0.0412306	2
At1g09790	7.63864	5.75744	1.8812	1.51e-06	0.0994822	0.489653	4
At1g04770	7.79531	5.91912	1.87618	0.00267879	-1.53306	0.0119183	3
At5g27990	9.2134	7.33827	1.87513	1.72e-06	-0.133777	0.447413	3
At3g08670	6.14965	4.27479	1.87486	0.00128537	0.0249035	0.582495	5
At1g62710	8.8856	7.01458	1.87101	0.00797938	1.87993	0.010008	7
At3g26070	9.27931	7.40869	1.87063	0.000344762	-0.4079	0.287939	1
At4g25040	7.4328	5.57277	1.86003	1.38e-06	0.29606	0.227065	3		pollen	stamen
At4g33930	6.57112	4.71172	1.85941	6.3e-10	0.189938	0.204879	2
At3g15870	6.34317	4.4845	1.85867	0.000817767	0.358347	0.353849	8
At1g52400	12.7976	10.9427	1.85489	0.0031182	0.0957365	0.550604	4
At3g03550	8.01504	6.16101	1.85403	1.47e-05	-0.0883522	0.518009	6
At2g03850	9.83805	7.99209	1.84597	0.0359456	2.99041	0.00377163	2			stamen
At4g10955	9.84481	7.99922	1.84559	2.16e-07	0.409441	0.0780358	6
At4g35600	7.92412	6.07985	1.84427	0.00028323	-0.550626	0.17136	3
At3g28940	9.40474	7.56574	1.839	7.62e-05	-0.113044	0.508814	1
At5g63850	9.17139	7.33451	1.83688	0.000688668	0.295076	0.395336	3
At1g13410	6.2803	4.44802	1.83228	6.88e-06	-0.221633	0.355483	4
At5g47810	7.31311	5.48086	1.83224	1.97e-05	-0.0419022	0.561737	2
At3g43960	7.61392	5.7819	1.83202	0.00886913	-0.419111	0.398972	2
At5g06730	6.18769	4.35669	1.831	9.26e-08	0.14143	0.388032	3
At4g15800	8.92509	7.10127	1.82382	4.07e-05	-0.213648	0.401613	1
At2g29730	5.65374	3.83127	1.82247	0.00169858	-0.544417	0.245363	5
At5g20790	6.94624	5.1256	1.82064	0.0207079	0.990941	0.186939	3			stamen
At2g23330	6.46778	4.64987	1.81791	6.11e-09	-0.0942941	0.436081	2
At3g24530	9.04905	7.23158	1.81747	0.000318322	0.341493	0.330646	4
At4g25710	9.48246	7.66905	1.81341	2.34e-05	-0.0824748	0.525601	2
At5g33370	11.6841	9.87315	1.81098	0.0496961	-2.13134	0.0388383	1
At2g39710	7.65551	5.84653	1.80898	0.000158184	0.353365	0.297238	2
At1g29050	8.63425	6.82582	1.80842	0.0165351	0.638491	0.315944	4
At3g27780	6.0731	4.26473	1.80837	1.79e-06	0.118473	0.462544	#N/A
At1g62660	7.80495	6.00094	1.804	9.1e-06	0.158162	0.43487	1
At2g21860	8.70785	6.90606	1.80178	1.47e-05	-0.254543	0.329747	6
At5g22430	11.434	9.63671	1.79731	0.00565344	-1.97758	0.00363027	3
At5g57830	6.71752	4.92465	1.79287	7.9e-06	0.279488	0.282015	1
At5g64620	10.856	9.06639	1.7896	6.88e-07	-1.29671	3.44e-05	7
At2g05400	5.61416	3.82621	1.78796	3.36e-12	0.128039	0.213823	4
At5g62360	9.51588	7.72899	1.78689	0.000447613	1.06752	0.0196978	7
At4g23700	8.04102	6.25607	1.78494	0.00121357	1.00234	0.0439892	5
At5g27270	7.38649	5.60166	1.78483	3.51e-05	0.040003	0.56376	4
At1g63530	6.63206	4.84795	1.78412	2.65e-06	0.0498477	0.544969	1
At1g74110	6.53458	4.75346	1.78112	0.000134152	0.607686	0.104585	4
At3g23590	9.25215	7.48419	1.76796	0.00024374	0.031388	0.575088	1
At5g45020	7.97415	6.20962	1.76453	0.000297569	0.142702	0.494134	4
At5g22510	8.37088	6.60661	1.76427	1.18e-05	-0.126501	0.470965	7
At2g18280	7.41587	5.65244	1.76342	0.00127578	-0.140463	0.513009	3
At2g38010	9.85556	8.09551	1.76005	0.0110096	1.1916	0.0779181	3			stamen
At5g03960	6.96441	5.20724	1.75717	0.000247928	0.0251258	0.579037	5			stamen
At1g15880	9.71953	7.96981	1.74972	0.000116501	0.682096	0.0665209	2
At5g03510	6.49433	4.745	1.74933	0.00056192	-0.11981	0.517264	4
At1g19650	9.28723	7.53799	1.74924	1.09e-05	-0.774059	0.0146916	9
At3g28540	7.46786	5.72168	1.74618	0.00161836	0.156257	0.504981	1
At3g12890	6.08985	4.35	1.73985	0.00346667	-0.789689	0.13702	4
At5g52000	6.98946	5.25203	1.73743	0.0165563	1.49635	0.0440862	2		pollen
At4g05310	7.75297	6.01602	1.73695	0.011566	1.43306	0.038702	7
At5g05760	7.76523	6.02907	1.73616	1.4e-06	0.46802	0.0642967	6
At4g15420	9.0578	7.32194	1.73586	2.29e-06	0.159497	0.4024	4
At1g17380	6.95705	5.22173	1.73532	0.00696593	-1.10128	0.0731477	2			stamen
At2g24150	9.94526	8.21309	1.73217	3.36e-05	-0.792268	0.020794	11
At4g04610	8.43663	6.70631	1.73032	0.00072636	-1.33583	0.00587646	4
At1g26920	7.55461	5.82582	1.72879	0.000724892	-0.00252409	0.592708	4
At3g44610	7.80623	6.08305	1.72318	0.000138353	-0.543827	0.130235	3
At2g14520	7.69429	5.97174	1.72255	4.13e-07	0.0839529	0.48785	2
At1g34160	7.07359	5.35288	1.72071	8.76e-06	-0.225018	0.33938	3
At3g19400	7.70345	5.98528	1.71817	6.23e-05	-1.142	0.00278882	6
At4g21410	6.61044	4.89408	1.71635	9.84e-05	0.01487	0.583975	3
At3g53380	7.74262	6.02658	1.71604	0.000769063	-0.597362	0.158225	5
At3g47560	7.75762	6.04252	1.7151	9.19e-05	0.226924	0.392101	11
At5g27420	8.01289	6.30703	1.70587	1.49e-05	1.89958	3.55e-06	5
At5g45970	5.7121	4.00717	1.70493	2.68e-07	-0.0177	0.574338	3
At3g44770	7.78729	6.0852	1.70209	5.41e-05	0.166125	0.443405	7
At4g20900	7.59254	5.89357	1.69897	0.0424386	1.98851	0.0325095	6
At4g11200	5.49173	3.79552	1.69621	1.98e-06	0.0514188	0.53904	2
At4g05520	8.96722	7.27202	1.6952	0.000578637	0.161012	0.483456	3
At3g02850	6.55258	4.85925	1.69333	4.42e-07	0.259881	0.212301	5
At2g37640	8.26443	6.57543	1.689	5.4e-05	-2.18225	2.37e-06	5
At3g44550	6.94024	5.25348	1.68676	0.00238736	1.05401	0.0411696	0
At5g09690	6.81685	5.13194	1.68491	0.000363103	-0.135002	0.497856	2
At5g05250	7.0226	5.33777	1.68482	0.014816	0.481733	0.370528	6
At5g24780	11.1159	9.43147	1.6844	0.0246125	-3.21048	0.000415351	1
At2g40500	6.4026	4.72154	1.68105	0.000425677	0.761065	0.0631653	5		pollen
At4g12910	7.71053	6.03221	1.67832	0.00562256	-0.276645	0.448301	1
At5g44680	8.23674	6.56897	1.66777	0.00775565	-1.29051	0.0371305	2
At1g13150	6.6976	5.03293	1.66467	0.00371718	0.534847	0.25906	2			stamen
At5g59480	7.76789	6.1058	1.6621	1.82e-05	-1.29597	0.000246328	5
At1g68290	7.82463	6.16263	1.662	0.0214766	1.13118	0.115811	5
At1g43610	5.7117	4.04975	1.66194	0.000298677	0.555916	0.136175	5
At1g24996	9.99761	8.33619	1.66141	0.0145453	0.414342	0.401824	0
At3g19100	7.13568	5.47642	1.65926	0.00778958	0.469835	0.338678	2
At2g27690	7.00719	5.34861	1.65858	0.0009289	0.354	0.328518	3
At5g41140	4.98061	3.3224	1.65821	4.17e-05	0.040058	0.562231	3
At1g67870	7.19022	5.53309	1.65713	0.00911507	-0.312424	0.439932	5
At4g08110	5.4565	3.80555	1.65095	2.69e-06	0.00531592	0.589275	0
At3g01140	8.53081	6.88063	1.65017	1.59e-05	0.112646	0.481226	2
At4g32960	9.43173	7.78972	1.64202	0.000294955	0.226558	0.407425	6
At3g18270	7.73548	6.09618	1.6393	0.000204545	0.284344	0.340984	4
At2g21680	7.05244	5.41498	1.63746	2.9e-05	0.270871	0.299787	2
At1g03920	8.39333	6.75725	1.63608	0.0108822	1.37716	0.0336953	1			stamen
At3g63100	9.6959	8.06264	1.63326	0.030902	1.80002	0.0288636	#N/A
At4g17460	9.91104	8.28071	1.63034	0.00152435	0.265494	0.413472	0
At3g53710	8.54223	6.91251	1.62972	1.45e-05	-0.133979	0.45299	5
At1g01900	7.68108	6.05149	1.62959	1.08e-05	-1.11255	0.000598545	2
At3g63330	5.62113	3.99213	1.629	0.000413461	0.209694	0.430539	11
At1g64190	10.3494	8.722	1.62742	1.72e-06	0.199383	0.319391	2
At5g07060	6.9451	5.31782	1.62728	0.00556428	0.871591	0.107952	5		pollen
At3g44260	8.15274	6.52763	1.62511	0.00219498	0.951364	0.0516144	3
At3g24280	6.48369	4.86118	1.6225	0.0229627	1.31957	0.0720117	3		pollen
At1g29570	5.9673	4.34616	1.62114	0.00395626	0.787622	0.122261	2
At1g13930	10.9016	9.28502	1.61661	0.0136939	-1.96119	0.00579068	3
At5g44630	7.0016	5.38662	1.61498	0.00617519	-3.31444	8.31e-06	2		pollen
At5g12950	10.7765	9.16548	1.61106	0.0112023	0.712234	0.214331	3			stamen
At5g15980	8.03058	6.42153	1.60905	0.000663469	-0.674814	0.0940426	3
At5g04980	7.19507	5.58785	1.60722	9.34e-05	0.0194361	0.580169	1
At3g45010	11.0199	9.41623	1.60368	0.0265688	2.0349	0.0112914	5			stamen
At4g16950	7.27265	5.66991	1.60274	0.0020693	-0.172333	0.488432	4
At5g63900	7.31698	5.71474	1.60223	0.0294468	1.36579	0.0756984	2
At3g58780	7.29118	5.69542	1.59576	0.000537175	0.224833	0.417677	0
At4g39260	11.9019	10.3117	1.59014	0.00742779	-0.901411	0.105953	4
At3g03970	8.18775	6.6009	1.58685	4.77e-06	0.260944	0.24905	3
At3g18830	9.1565	7.56988	1.58662	0.00827806	-0.336103	0.412909	5
At3g26920	5.97004	4.38834	1.5817	2.57e-06	-0.210797	0.3039	2
At3g50560	7.10885	5.53227	1.57658	0.000437216	0.105569	0.516959	6
At4g15260	5.93112	4.35571	1.57541	2.18e-06	0.00159867	0.592683	0
At3g44630	6.26651	4.69398	1.57253	0.00174719	-0.122725	0.517993	2
At1g64300	6.27517	4.70299	1.57217	9.27e-07	-0.00657969	0.587152	3			stamen
At2g33220	8.57129	7.00214	1.56914	2.65e-05	0.0269408	0.570729	0
At5g48850	5.94346	4.38106	1.56241	0.0199895	-0.201447	0.511614	4
At1g50970	6.6769	5.11612	1.56077	4.81e-07	0.390339	0.063994	4
At5g67370	6.34985	4.79292	1.55694	3.55e-05	-0.262815	0.298936	5
At4g02130	7.97382	6.41852	1.5553	0.000711206	-1.74228	0.000246328	2
At2g13970	6.63783	5.08341	1.55442	1.11e-05	-0.0204218	0.57554	3
At1g62670	5.43601	3.88388	1.55213	5.95e-07	0.0672185	0.503883	6
At2g30870	10.6056	9.05439	1.55117	5.6e-06	-0.652836	0.0142433	2
At5g17880	6.14795	4.59793	1.55002	0.000507298	-0.212862	0.422034	2
At3g57040	7.40811	5.8585	1.54961	0.00418785	-0.227208	0.460227	4
At1g04380	5.0962	3.55051	1.54569	5.53e-05	-0.124967	0.473131	2
At3g16520	9.35032	7.80603	1.54429	2.7e-05	-0.0819698	0.513709	2
At2g44230	7.00258	5.46012	1.54246	4.69e-05	0.124418	0.471456	6
At4g31550	8.36587	6.82682	1.53905	4.82e-05	-0.593731	0.0512928	3
At5g42720	7.11988	5.58127	1.53862	0.00213564	-1.09903	0.0210581	1
At1g10730	7.25329	5.71674	1.53656	0.000983872	0.140227	0.495429	7
At1g22440	5.56973	4.0339	1.53583	3.02e-05	0.242675	0.314502	6
At2g18260	7.77656	6.24114	1.53542	0.0435843	2.25432	0.0104401	0		pollen
At5g17890	5.12517	3.5971	1.52807	0.00238736	-0.0720335	0.553308	4
At2g13960	5.49367	3.96947	1.52421	0.00061579	-0.0877368	0.532124	8
At4g19840	7.44143	5.91774	1.52369	0.0008583	0.289964	0.359333	5
At1g64270	6.28049	4.76284	1.51765	0.000263395	0.0904702	0.521959	3
At3g10570	9.72002	8.20292	1.51709	0.00339038	-1.72345	0.00148627	3
At5g23530	10.5311	9.01747	1.51366	2.42e-05	-0.43425	0.108269	2
At5g50800	6.39657	4.88315	1.51342	0.00487208	0.110132	0.534919	4			stamen
At4g39180	5.84173	4.32998	1.51175	0.000512909	0.295054	0.335735	3		pollen	stamen
At2g15230	8.72226	7.21748	1.50478	3.81e-05	0.103402	0.49009	1
At5g06265	8.08207	6.58228	1.49979	7.81e-05	-0.891399	0.00706903	2
At3g07570	10.1044	8.60547	1.49895	8.75e-05	0.576154	0.063582	8
At5g07510	7.02371	5.52498	1.49873	0.00700306	0.774747	0.131957	4			stamen
At4g03170	6.10679	4.61396	1.49282	0.0411433	1.34995	0.08339	3		pollen
At5g27610	7.93857	6.44869	1.48987	0.007857	0.942495	0.0796588	5
At1g27520	9.25628	7.76648	1.4898	0.000115192	0.337757	0.236216	0
At1g63180	9.18007	7.69146	1.4886	0.0139056	2.30316	0.000881286	4			stamen
At4g13100	10.3601	8.87824	1.48188	2.55e-05	0.275627	0.25585	0
At4g20140	8.41065	6.93018	1.48048	0.0154403	1.15235	0.0613646	6
At1g50390	6.73281	5.26206	1.47075	0.0345996	1.67981	0.0279458	2
At5g61510	9.50468	8.03565	1.46903	1.43e-06	0.159222	0.351479	3
At1g54820	8.0702	6.60297	1.46723	0.000351046	-0.774056	0.0313307	3
At1g69560	7.43946	5.97344	1.46602	6.34e-05	0.47722	0.0975226	4
At4g13210	6.21126	4.74608	1.46517	0.00262878	-0.728932	0.0958001	3
At5g50730	9.93165	8.46907	1.46258	0.00167655	-0.989571	0.0233985	#N/A
At1g03420	8.48278	7.02179	1.46099	0.00142689	0.179298	0.463812	5
At3g20860	5.6969	4.23664	1.46026	1.55e-05	0.254882	0.263456	5
At3g29770	8.45504	6.99595	1.45909	0.00215558	0.582317	0.157009	3
At3g24515	7.19295	5.73504	1.4579	1.64e-07	0.22041	0.190556	2
At3g60940	5.85894	4.40246	1.45648	5.17e-06	-0.159962	0.375251	2
At1g21540	8.44683	6.99045	1.45639	0.000285186	0.152853	0.45878	6
At5g06330	6.37085	4.91807	1.45278	0.000716957	-0.195253	0.434001	2			stamen
At5g49500	7.55236	6.101	1.45136	5.2e-06	0.116126	0.442285	2
At1g66350	8.60898	7.15846	1.45052	0.00105584	-0.418305	0.235948	2
At1g73620	9.67919	8.23379	1.4454	0.00181941	-0.900371	0.0359634	2
At2g44195	5.31547	3.87231	1.44315	3.63e-07	0.218035	0.212727	6
At1g61260	6.54576	5.10286	1.4429	4.77e-06	-0.418078	0.0695823	1
At1g69530	9.94208	8.49921	1.44288	0.0339739	0.217504	0.508825	5
At1g07050	5.82644	4.38747	1.43898	0.00745633	-0.412802	0.331663	5
At5g26220	7.13634	5.69905	1.43729	0.0350029	0.85207	0.203319	2
At1g15300	7.61363	6.17819	1.43544	5.32e-06	0.0395024	0.548518	3		pollen
At5g02100	9.19437	7.76199	1.43238	0.00173062	1.33548	0.0033663	2
At4g03330	7.04033	5.61142	1.42891	2.55e-05	0.591555	0.0295214	8
At4g11830	5.23533	3.80801	1.42732	0.000126979	-0.0017549	0.592708	5
At1g10970	9.60848	8.1834	1.42508	0.0134612	-0.00841588	0.590608	3
At1g49660	8.65382	7.23279	1.42102	6.64e-06	0.0524718	0.533075	3
At3g10500	10.3245	8.9055	1.41897	0.0037307	0.685879	0.120699	3
At4g32890	6.92071	5.50524	1.41547	4.93e-05	-0.577244	0.0411264	5
At4g38620	8.84718	7.43185	1.41533	0.00570316	-0.205053	0.469107	3
At3g23870	7.19867	5.78617	1.41251	0.0194461	1.2668	0.0430326	0
At5g28500	9.33451	7.92304	1.41147	8.86e-05	-0.194827	0.3808	4
At3g28130	5.1962	3.78625	1.40995	0.00194952	-0.156913	0.482567	4
At1g30860	6.01104	4.60289	1.40816	1.74e-06	0.132656	0.392254	2
At3g06433	5.62296	4.21621	1.40675	0.00260425	-0.164154	0.481684	1
At5g50740	6.94764	5.54197	1.40567	0.00650003	-1.59134	0.00347526	4
At4g37730	6.18176	4.77809	1.40367	0.00124857	-0.575838	0.123967	2
At1g67550	5.70205	4.30029	1.40176	0.000183437	-0.699061	0.0295214	3			stamen
At2g11140	5.12026	3.71986	1.4004	3.02e-07	-0.218289	0.19641	3
At1g23040	10.6099	9.20956	1.40035	0.0429138	2.36133	0.00407837	1
At5g25110	6.84622	5.44676	1.39946	4.26e-05	0.225321	0.317888	3
At1g27030	6.16556	4.767	1.39857	7.03e-05	-2.06303	6.7e-07	2
At5g65280	9.24987	7.85198	1.39789	0.000982602	-0.312633	0.316623	5
At1g79450	6.80755	5.41034	1.39721	0.0133164	1.42973	0.0158561	8			stamen
AtCg00750	11.1153	9.7186	1.39671	0.0364331	0.140057	0.540991	1
At4g02450	8.98018	7.58408	1.3961	0.00550635	-0.684167	0.135848	6
At5g66060	7.6951	6.30023	1.39487	0.000337719	-0.0149703	0.582986	2
At5g27350	7.37855	5.98437	1.39419	0.0140567	1.23387	0.0340395	3
At3g22620	6.27212	4.87795	1.39417	1.26e-07	0.194372	0.213269	5
At3g62040	7.08582	5.69174	1.39408	0.0151386	1.11597	0.0546808	4
At1g51360	7.25056	5.85856	1.392	0.00287666	0.158764	0.486295	4
At2g22500	9.86654	8.4753	1.39124	0.00111121	-0.263231	0.369437	0
At1g27720	6.27587	4.88488	1.39099	1.08e-05	0.4558	0.0573141	1
At3g27610	5.49006	4.10269	1.38738	4.42e-07	-0.012283	0.577969	0
At1g67590	6.35357	4.96684	1.38674	0.000169516	-0.811318	0.0125348	6
At2g35880	9.51893	8.13347	1.38546	5.45e-05	-0.524258	0.0571719	3
At2g04845	8.8864	7.5032	1.3832	7.31e-06	-0.234343	0.251149	2
At1g72280	7.46937	6.08725	1.38211	0.0381145	0.461786	0.388181	4			stamen
At5g63800	9.17677	7.79898	1.37778	0.00834391	1.47606	0.00696765	7
At1g17140	7.8983	6.52258	1.37572	0.00179912	-1.5267	0.000844776	1
At5g03350	8.88863	7.51574	1.37289	0.00975542	-2.484	9.36e-05	3
At3g21720	7.50374	6.13094	1.37281	0.0216126	0.65104	0.238552	4
At3g19520	9.42652	8.05432	1.3722	3.81e-08	0.0449303	0.512583	3
At5g65850	6.47465	5.10448	1.37016	0.000325752	0.729804	0.0286791	2
At4g25020	9.58713	8.21775	1.36937	5.09e-05	0.312899	0.207199	5
At4g29720	9.25255	7.88394	1.36861	1.99e-06	-0.358645	0.0780636	4
At2g39420	5.97526	4.60807	1.36719	0.00169793	-0.216262	0.423177	5			stamen
At4g33220	7.28842	5.92129	1.36713	0.00357506	-2.0298	0.000125947	3
At1g70900	9.05332	7.68703	1.36628	6.79e-05	-0.0404488	0.555845	6
At4g25835	8.20806	6.84319	1.36487	0.000339774	1.17286	0.00137177	3
At2g46950	9.5174	8.15265	1.36475	0.0144502	0.721524	0.170102	3			stamen
At4g24510	8.33338	6.96921	1.36417	0.0012614	-1.49793	0.0006062	5
At5g23210	9.21165	7.85109	1.36056	0.0428943	0.900188	0.184585	1
At1g78000	6.8783	5.51944	1.35886	0.0126976	1.05414	0.0536405	5			stamen
At2g03980	6.18167	4.82346	1.35821	0.00211228	-2.29577	1.17e-05	2
At5g25610	10.4957	9.14085	1.35488	0.00964809	-1.46222	0.00783517	3
At3g42850	7.55323	6.20096	1.35227	0.0220542	1.08333	0.073129	6		pollen	stamen
At3g27340	8.42033	7.06864	1.35169	0.000444997	0.356799	0.23231	1
At2g14660	5.42438	4.07468	1.3497	0.00387038	-0.42612	0.267061	2
At1g33000	5.3177	3.96933	1.34836	1.93e-05	0.0957672	0.478072	7
AtMg01330	6.08941	4.74179	1.34762	0.0280563	0.662018	0.248131	3
At4g20260	10.0793	8.73446	1.34479	0.0261134	0.0613493	0.569173	3
At1g58160	4.73748	3.39765	1.33983	3.08e-06	0.0589985	0.514209	3
At1g44350	9.57081	8.23118	1.33963	0.00287666	0.852758	0.0426762	5			stamen
At4g39330	12.1404	10.8038	1.33664	0.000444446	-1.32935	0.000481597	3
At3g58120	6.53122	5.19505	1.33617	0.00300705	-1.43144	0.00205112	14
At2g40900	8.03819	6.70354	1.33465	0.000982602	0.586624	0.0939062	6
At1g23560	6.45228	5.1187	1.33358	0.0345111	1.22605	0.0672547	4
At5g52890	7.92366	6.59017	1.33349	0.00941505	1.4223	0.00825291	2
At4g19400	8.92369	7.59176	1.33193	0.00145523	-0.473687	0.177467	2
At4g40020	5.78514	4.4538	1.33134	0.0241657	0.881082	0.133927	0		pollen	stamen
At2g16430	8.06492	6.73491	1.33001	5.99e-05	-1.38961	3.41e-05	5
At3g25130	5.53403	4.20418	1.32985	0.00866604	-0.52011	0.239747	6
At1g76520	8.96845	7.63861	1.32983	0.000930105	0.0076938	0.589186	2
At3g51600	10.4958	9.16866	1.32717	0.00024167	-1.58852	3.41e-05	2
At4g27830	7.26678	5.93974	1.32704	0.00718317	-0.917283	0.0553539	2
At5g16230	7.87302	6.54642	1.3266	0.000287826	1.57033	4.73e-05	3
At4g30460	6.80719	5.48293	1.32426	0.00297613	-0.654482	0.102748	1
At5g41150	7.67808	6.3559	1.32218	2.56e-05	-0.202319	0.319391	2
At2g42270	5.74182	4.42095	1.32087	0.00016666	0.0837742	0.513009	2
At1g04220	8.01446	6.69426	1.32021	4.77e-05	-1.26659	7.07e-05	5
At4g17720	7.967	6.64948	1.31751	0.000610332	-0.446762	0.157989	4
At4g16710	7.74862	6.43208	1.31654	0.000145519	0.0530645	0.544328	3
At5g56370	6.49705	5.18119	1.31586	0.00630526	0.957905	0.0409215	4		pollen
At3g49750	8.30203	6.98728	1.31474	0.00346667	-0.38959	0.282494	4
AtMg01180	6.13502	4.82132	1.3137	0.00149076	-0.0447741	0.563197	2
At4g02800	8.02941	6.71973	1.30969	0.00241359	-1.40316	0.00158992	4
At4g20350	7.35309	6.04365	1.30944	0.000137282	-0.0640977	0.532418	7
At3g10200	5.97499	4.66575	1.30924	0.00174329	-0.968078	0.015174	0
At1g01380	5.29369	3.98566	1.30803	0.0355236	0.0399919	0.579522	7
At4g18340	7.31452	6.01054	1.30398	0.0182728	-0.58331	0.245363	4
At1g03850	9.94585	8.64546	1.30039	0.0249799	3.20785	2.76e-05	6			stamen
At5g42440	6.00879	4.70841	1.30037	0.00549836	0.37941	0.310481	3
At3g25470	10.1023	8.80345	1.29887	2.87e-05	-0.414114	0.0843126	5
At5g65310	6.65837	5.35954	1.29884	0.000578637	-2.5636	2.4e-07	3
At5g45400	6.70076	5.40289	1.29787	0.0026216	-0.15213	0.481171	2
At4g19460	5.68913	4.39132	1.29781	0.0286066	0.418907	0.378236	6
At5g12900	7.65829	6.36441	1.29387	0.015732	0.208261	0.48075	4
At3g23260	6.43459	5.14135	1.29324	2.23e-05	-0.0275426	0.564073	2
At4g10060	7.42188	6.12869	1.29318	0.00762718	-1.92238	0.000440964	1
At1g47270	8.82584	7.53288	1.29296	0.00585498	0.272665	0.401026	4
At1g33770	5.38932	4.09638	1.29294	0.00111121	0.169574	0.447095	4
At4g21990	7.48048	6.19295	1.28752	0.0136932	-1.34207	0.0147946	4
At5g45940	7.59137	6.30453	1.28684	0.00124813	-0.247681	0.368937	5
At1g50450	8.78714	7.50174	1.2854	0.00287666	-0.264423	0.381032	4
At1g70420	6.35039	5.06557	1.28481	0.00132883	-0.527811	0.125641	4
At1g49530	6.47049	5.18635	1.28414	0.000163654	0.0481285	0.548518	2
At3g13228	6.45307	5.1699	1.28317	0.014073	0.973519	0.0629517	4
At3g26085	8.90627	7.62614	1.28013	5.32e-06	-0.102047	0.443557	4
At5g46250	9.6086	8.33092	1.27768	0.00173372	0.301308	0.322936	2
At5g04530	6.892	5.61474	1.27726	0.0105269	-0.920296	0.0612005	4
At5g53070	8.34679	7.06986	1.27694	0.0329948	0.0562264	0.571535	5
At1g31940	8.12327	6.84704	1.27623	4.47e-06	-0.413735	0.0447263	3
At2g45040	6.77979	5.5043	1.27549	0.0019095	0.326039	0.302938	1			stamen
At4g18580	8.38264	7.10979	1.27285	0.00771623	1.9213	0.000386723	4
At1g15180	7.81111	6.53871	1.2724	0.0329948	1.60306	0.0161782	9
At1g35720	8.52689	7.25481	1.27208	0.0184892	-0.751825	0.150571	4
At1g13280	10.0232	8.7512	1.27198	0.000403794	-0.877327	0.00794701	8
At1g65450	7.77542	6.50379	1.27164	0.00770428	-1.39849	0.00533028	4
At5g03320	8.4746	7.20308	1.27151	0.00121771	0.458851	0.16477	4
At5g01075	7.36114	6.09121	1.26992	0.00251848	-0.430773	0.220257	3
At1g60630	6.78777	5.51846	1.26931	0.000294955	-0.561047	0.0592502	5
At1g20490	6.12687	4.85794	1.26893	0.000115901	0.108147	0.475505	4
At5g19250	9.65737	8.38857	1.26879	5.45e-05	-1.3041	3.69e-05	1
At5g50550	8.27382	7.00551	1.26831	4.26e-05	0.548232	0.0299069	4
At3g56080	8.03462	6.76683	1.26779	0.0481898	1.27499	0.0684998	8
At2g40750	6.84341	5.5762	1.2672	0.00156433	-0.626936	0.0793491	1
At5g11670	11.212	9.94489	1.26707	1.21e-05	-0.0264489	0.563197	1
At1g23205	7.7321	6.46811	1.264	0.0109158	-1.51974	0.00449416	1
At5g05290	6.9769	5.71306	1.26384	0.00626248	0.0151462	0.585806	7
At2g37710	8.51231	7.249	1.2633	0.000141216	-0.529099	0.0553235	3
At5g04370	5.27085	4.0088	1.26205	0.000172673	0.22561	0.326865	2
At1g67880	8.11211	6.85011	1.26201	0.00390254	0.679002	0.09124	1
At1g49650	8.71639	7.45439	1.26201	1.64e-05	-0.0473327	0.536558	3
At5g57840	5.77924	4.51835	1.26089	7.12e-06	0.104825	0.440614	2
At1g71340	8.04145	6.78115	1.2603	0.000214045	0.25514	0.295541	5
At4g37320	7.98876	6.72894	1.25981	0.000537175	0.327729	0.244581	2
At2g39705	7.13251	5.87332	1.2592	0.00417295	-0.27726	0.378694	1
At5g53350	11.2071	9.94849	1.25866	2.9e-05	0.348128	0.125806	4
At1g02820	6.86596	5.60912	1.25684	0.0378039	0.745581	0.210217	2
At3g49400	7.31601	6.06112	1.25489	5.95e-07	-0.21838	0.174564	3
At1g11850	8.23626	6.9852	1.25106	0.0265987	-1.66616	0.00837488	2
At3g07010	7.7121	6.46146	1.25064	0.00406858	-1.05944	0.0141215	5
At1g14260	7.71128	6.46239	1.24889	0.000143217	-0.0771477	0.514161	2
At2g24570	7.77821	6.52945	1.24876	0.000125115	-0.936047	0.00178935	1
At5g40950	9.41331	8.16471	1.24861	0.00285236	-0.362612	0.278704	0
At4g01590	6.77496	5.52681	1.24816	0.000415151	-0.0319837	0.567238	4
At4g19810	5.58676	4.3389	1.24786	1.1e-05	0.233718	0.229249	6
At3g08750	7.30414	6.0569	1.24724	0.0416846	1.54864	0.0241425	4
At5g43750	8.09455	6.84848	1.24607	0.000765216	-0.460284	0.13792	4
At3g25290	6.45905	5.21349	1.24556	0.000930175	0.304511	0.286867	2
At5g49640	6.27725	5.03226	1.24499	0.0201468	0.302019	0.422912	4
At3g46580	7.77005	6.52709	1.24296	0.000318616	-0.581733	0.0494763	3
At1g53880	9.29973	8.05757	1.24216	0.00016272	0.00156342	0.592708	4
At5g08480	7.21923	5.97823	1.241	0.0075368	1.34505	0.00574123	3			stamen
At5g24670	9.94299	8.70236	1.24063	1.89e-05	-0.208251	0.28179	4
At5g27580	5.43695	4.19645	1.2405	0.0228981	0.597698	0.237973	4		pollen
At5g06610	6.65933	5.41898	1.24036	0.000337719	-0.432149	0.127632	7
At1g14790	8.46224	7.22289	1.23934	0.00418733	0.177138	0.464254	2
At4g28700	7.74698	6.50882	1.23815	0.0107761	0.585875	0.187646	2		pollen	stamen
At1g17430	5.52528	4.28724	1.23804	0.000349041	-0.884678	0.00572991	3
At1g78680	10.5032	9.26585	1.23732	0.000358498	-0.112745	0.482308	5
At2g30140	7.07526	5.84056	1.2347	0.0210408	1.03257	0.0606793	7
At2g17650	6.53537	5.30257	1.23281	4.31e-05	-0.313331	0.164824	1
At5g23820	5.93204	4.69945	1.2326	0.0236821	-2.94817	3.44e-05	4
At5g10830	8.14053	6.90821	1.23231	0.000255966	0.181495	0.390402	5
At1g52260	5.8362	4.60437	1.23183	1.25e-05	0.388248	0.0689131	4
At3g08940	11.3356	10.1038	1.23179	0.000116501	0.322392	0.186555	9
At5g14180	7.47035	6.23871	1.23164	0.00260425	0.547126	0.129944	2
At4g25860	5.82362	4.59276	1.23086	0.000185361	-0.845436	0.00472948	1
At5g64570	10.1083	8.87879	1.22953	0.00885782	0.0342536	0.576099	3
At2g44180	9.37634	8.14782	1.22852	0.00199522	-0.205594	0.415691	5
At5g52390	7.76643	6.53793	1.22851	0.0193461	-3.05889	1.17e-05	3
At5g23970	5.3857	4.1574	1.22829	0.0385713	-2.94697	0.000131311	1
At3g57960	7.7968	6.56897	1.22783	0.0470955	2.21421	0.00300809	2
At2g32470	5.78399	4.55689	1.2271	0.0314755	1.07927	0.0720971	1
At1g66110	7.17911	5.95345	1.22566	0.0351044	1.92772	0.00447084	2		pollen
At4g28780	6.70289	5.48219	1.22069	0.0137516	-2.23344	0.000169083	0
At1g63220	6.96712	5.74717	1.21995	9.82e-05	-0.299699	0.203124	3
At1g66500	7.46621	6.24701	1.2192	0.0167529	0.945931	0.0663671	2
At5g14230	7.77	6.55333	1.21667	0.0102536	-0.0555415	0.563197	3
At1g31910	11.1412	9.92689	1.21428	6.59e-06	0.471032	0.0233109	1
At3g01470	8.02304	6.8103	1.21273	0.0142798	-0.110912	0.533194	4
At5g40470	8.17195	6.95951	1.21243	0.00612616	0.545327	0.169757	2
At5g40610	8.3269	7.11835	1.20855	1.91e-06	-0.0877745	0.445795	4
At4g22200	8.68039	7.47467	1.20571	0.0170913	0.181128	0.491588	6
At3g28560	6.46741	5.26236	1.20504	0.0257328	-0.662283	0.202053	6
At4g30410	7.2449	6.04016	1.20474	0.02576	0.557308	0.2617	5
At1g10910	8.71702	7.51433	1.20269	0.0260259	0.602957	0.235034	5
At5g26940	9.09506	7.8946	1.20046	4.42e-05	0.368398	0.104644	4
At2g20630	9.34652	8.14645	1.20007	0.0118207	-0.315681	0.379614	3
At3g55660	8.00135	6.80158	1.19976	0.00705488	-0.857645	0.048104	2
At4g13630	6.94594	5.74653	1.19941	0.000809295	0.35411	0.217006	5
At4g32290	8.64281	7.44413	1.19868	0.00933392	-0.4386	0.267266	3
At1g02670	8.13296	6.93524	1.19772	0.0160655	1.1294	0.0290006	6		pollen
At1g70560	8.19983	7.00446	1.19536	0.00112101	-0.982448	0.00545326	3
At5g50010	7.01343	5.8181	1.19533	0.00320878	-0.665595	0.0745308	7
At5g65100	5.24327	4.04827	1.19501	0.000554245	0.378259	0.177467	3
At5g65940	9.64011	8.44555	1.19456	0.00417621	0.411779	0.241225	7
At3g27560	8.42419	7.23151	1.19267	9.74e-05	0.269736	0.231702	1
At2g05940	7.75744	6.56491	1.19253	0.000493376	-0.420529	0.137157	2
At2g31460	6.31127	5.11881	1.19246	0.00211695	0.378459	0.234952	2
At1g12750	8.27208	7.08219	1.18989	0.00256525	-0.00889209	0.588417	4
At4g03060	6.71201	5.5245	1.18751	0.00165247	0.0370088	0.566606	7
At4g20820	4.71239	3.52555	1.18684	2.99e-07	-0.146442	0.276258	6
At1g72450	9.08816	7.90175	1.18641	0.00100596	-0.919337	0.00733388	4
At1g33700	5.98526	4.80147	1.18379	0.0177967	0.303304	0.405315	4			stamen
At1g22370	5.59398	4.4109	1.18308	0.000489248	0.011063	0.584918	1
At1g48300	10.8123	9.62926	1.18301	0.0300443	-0.134755	0.529813	6
At2g03160	5.8687	4.68617	1.18254	0.0276281	0.864293	0.112881	4
At5g27110	6.39372	5.21493	1.17879	9.04e-05	-0.0647735	0.519921	3
At5g06740	6.14331	4.96926	1.17405	4.3e-06	-0.0039331	0.589228	1
At3g27920	4.9358	3.76183	1.17397	2.03e-07	-0.147753	0.258472	3
At1g05020	7.52729	6.3544	1.17288	0.0460101	1.52683	0.0220912	3
At5g57410	7.91771	6.74501	1.1727	0.000351046	-0.206336	0.353362	4
At5g58150	7.57693	6.40508	1.17184	0.03011	0.0999125	0.547234	3
At1g70400	5.83228	4.66208	1.1702	0.0215455	0.777221	0.124373	3		pollen
At5g06750	9.40349	8.23362	1.16987	0.00144144	0.732	0.0305432	3
At2g29890	6.95413	5.78454	1.16958	0.0130989	-1.29354	0.00986553	4
At4g31500	8.08872	6.91983	1.16889	0.0272358	-1.82916	0.00286664	3
At1g05600	8.37578	7.20708	1.1687	3.53e-05	0.117758	0.430965	2
At2g37050	9.17469	8.00608	1.1686	5.55e-06	-0.267207	0.140771	7
At3g11820	9.09788	7.92985	1.16803	0.000676852	0.029123	0.569173	5
At2g40475	8.42389	7.25715	1.16675	0.0210207	-1.49486	0.00742927	5
At5g59610	7.64178	6.47505	1.16673	0.000421229	0.105923	0.484949	4
At5g47910	9.00319	7.83671	1.16649	0.0210732	0.221106	0.467474	3
At3g45620	8.62842	7.46492	1.16349	4.17e-06	0.0341784	0.544254	4
At3g52870	7.89006	6.72676	1.1633	0.000347424	-1.68993	5.23e-06	7
At2g39450	10.0781	8.91575	1.1624	7.79e-07	0.131109	0.327529	7
At1g78130	7.55505	6.39278	1.16227	0.00175944	0.165677	0.443551	3
At1g15000	7.20863	6.04716	1.16147	0.000105987	-1.4485	7.87e-06	4
At1g53860	6.76148	5.60095	1.16053	0.0094226	-1.32685	0.00525792	2
At2g29310	6.52207	5.36199	1.16008	0.0138613	-0.255899	0.425593	3
At4g17695	5.80359	4.64721	1.15638	0.00340531	-1.88469	4.16e-05	6
At2g43290	8.53742	7.38107	1.15635	0.00132532	-0.00570735	0.590051	3
At1g65130	6.38284	5.22667	1.15618	0.00908284	1.0611	0.0191211	5
At5g50400	10.3413	9.18543	1.15582	0.00916871	0.211619	0.444982	3
At5g43600	7.68511	6.53289	1.15222	0.000363508	0.292977	0.237994	8
At5g16190	6.20822	5.05715	1.15107	0.00516377	-0.792531	0.0449464	4
At2g42040	9.51662	8.36591	1.15071	0.0117235	1.53322	0.0022897	9
At5g67160	6.77034	5.62031	1.15003	0.00647972	-1.09206	0.0111495	2
At3g61480	9.91141	8.76145	1.14996	0.00130779	0.36222	0.214952	2
At1g23050	7.65963	6.50997	1.14967	0.00936068	0.832134	0.0556629	2
At1g75880	8.1999	7.05033	1.14958	0.0113569	-0.0767805	0.548383	6
At1g27285	5.2742	4.12786	1.14634	7.4e-06	-0.0520587	0.517202	5
At1g72520	5.98623	4.84528	1.14095	0.00308289	-0.170883	0.448406	5
At4g19410	10.4683	9.32968	1.13861	0.000455773	-0.822902	0.00641714	4
At5g13600	5.90931	4.77234	1.13697	0.00101431	0.0387505	0.561676	2			stamen
At5g10380	7.64179	6.5054	1.13639	0.000131222	0.45506	0.0634304	8
At1g70690	6.38472	5.2486	1.13611	0.00389155	0.553614	0.120218	3
At5g02260	6.15681	5.0208	1.13601	0.000211577	-0.139092	0.425835	2
At5g07870	5.61689	4.4826	1.13429	0.00295763	-0.55564	0.105039	8
At1g21590	6.52429	5.39011	1.13418	0.000404381	-1.15323	0.000352626	5
At2g18650	6.98561	5.8532	1.13241	4.57e-05	0.106522	0.447095	1
At5g26230	7.68508	6.55321	1.13187	0.0146994	-1.13092	0.020182	2
At3g29120	4.46921	3.33763	1.13158	2.23e-05	-0.0690609	0.497921	6
At4g11840	4.94571	3.81695	1.12875	0.000132917	0.122021	0.440836	2
At2g16250	7.07751	5.94924	1.12828	0.0198762	-0.226626	0.456239	1
At3g46450	8.2267	7.09876	1.12794	0.000710794	-0.0278226	0.569785	4
At5g47510	5.37189	4.24442	1.12747	1.33e-05	0.0758899	0.480878	2
At3g50660	7.22336	6.09647	1.12689	0.00124026	-1.07381	0.00197758	1
At4g04040	9.18117	8.05485	1.12632	0.000117243	0.427221	0.0731477	2
At5g23460	7.7968	6.67217	1.12463	0.000251721	0.145301	0.418245	3
At2g47440	10.1267	9.00355	1.12314	0.0027673	-0.454673	0.16331	3
At5g19960	7.70233	6.57926	1.12307	0.00455035	-0.20723	0.421097	7
At1g29980	10.294	9.17458	1.11944	0.00105584	-1.51855	5.35e-05	3
At5g47240	6.92229	5.8034	1.11889	0.0100022	0.303249	0.363357	5
At3g47540	7.32218	6.20367	1.1185	0.0111853	-0.641504	0.12604	5
At5g63810	9.5386	8.42057	1.11802	1.12e-05	-0.467272	0.020262	4
At3g57650	11.4502	10.3338	1.11648	0.000313739	-0.0182222	0.577233	4
At3g10080	7.51389	6.39771	1.11619	0.00189342	-2.63023	1.87e-07	6
At5g56970	6.41322	5.29717	1.11605	0.00144144	0.0317622	0.568195	5
At4g23860	7.91429	6.79907	1.11522	4.64e-05	-0.0652737	0.509119	1
At1g62150	8.14642	7.03369	1.11273	0.00388299	-0.582506	0.0983813	2
At5g16450	7.56679	6.45521	1.11158	0.0148763	0.249865	0.42499	6
At1g56300	10.2944	9.18389	1.11052	0.0198762	0.220291	0.458545	4
At4g22730	5.81768	4.70725	1.11043	0.00344972	0.257869	0.356372	5
At5g61250	6.88246	5.77296	1.1095	4.26e-05	0.220948	0.248131	3
At2g02960	8.75127	7.64315	1.10811	0.000187144	0.474331	0.0562951	3
At4g30450	7.8685	6.76064	1.10786	0.0208171	-2.06066	0.000354879	1
At4g01610	11.4384	10.333	1.10547	0.0175741	-0.153243	0.501284	3
At1g67360	9.94441	8.84102	1.10339	0.00773183	-0.204628	0.43769	2
At5g60800	8.25922	7.15591	1.10331	0.00116823	-0.203356	0.377709	4
At3g46980	7.44249	6.34033	1.10217	0.0045269	0.30812	0.313994	3
At5g58540	5.97968	4.8787	1.10099	0.0278843	0.486299	0.284228	4
At3g28220	8.49656	7.39624	1.10032	0.0147568	-0.928517	0.0434288	5
At3g55060	6.849	5.75076	1.09825	0.000697714	-0.141392	0.440811	3
At3g15790	9.44252	8.3446	1.09792	0.00187928	-0.864718	0.0111718	7
At1g75190	7.83466	6.73853	1.09613	0.0144665	-0.570254	0.175566	3
At5g58787	8.79274	7.69735	1.09539	0.000804551	0.418291	0.129389	4
At1g13290	7.10558	6.01125	1.09433	0.000274707	-0.748741	0.00632191	3
At1g60350	5.16829	4.07456	1.09373	6.12e-06	0.177337	0.26116	8
At5g53590	8.10969	7.0167	1.093	0.0169782	0.698373	0.119571	4
At1g59218	6.95941	5.86732	1.0921	0.0440577	-0.27788	0.451156	2
At5g19950	7.377	6.28511	1.09189	0.0198762	0.239998	0.44089	4
At1g47500	9.20286	8.11123	1.09163	0.00147188	-0.767249	0.017754	1
At4g19120	10.5783	9.4867	1.09161	0.00235785	0.380595	0.207362	1
At2g16350	7.77811	6.68676	1.09135	0.00059883	-0.503237	0.0674896	#N/A
At4g36540	6.54084	5.45057	1.09027	0.0193461	-1.09385	0.0262107	3
At1g78960	9.21383	8.1238	1.09002	0.00304247	-0.115486	0.495862	4
At5g18270	6.69812	5.61066	1.08747	0.00910994	0.722156	0.0739167	0
At5g54250	7.66477	6.57747	1.0873	0.0261032	-0.629459	0.184907	3
At3g27890	7.49026	6.40315	1.08711	0.00214108	-1.00538	0.00442748	5
At3g48090	6.58577	5.49955	1.08622	0.000374465	-1.18755	0.000155653	3
At1g78080	10.0029	8.91681	1.08608	0.00400976	0.808063	0.0270095	3
At2g41090	7.9143	6.82924	1.08506	0.0167121	-2.25942	6.85e-05	9
At1g71940	9.53046	8.44613	1.08433	8.72e-05	0.455933	0.0449464	5
At2g36270	8.53774	7.45349	1.08425	0.00202997	-0.00450146	0.5908	8
At4g37260	11.2719	10.188	1.08393	0.0102491	0.80431	0.0539781	4
At4g00980	6.16412	5.08102	1.0831	8.71e-05	-0.139039	0.397024	2
At3g19470	5.00682	3.92397	1.08285	0.000378669	0.234257	0.294441	5
At1g63900	8.79244	7.7097	1.08274	2.59e-06	0.338694	0.0439242	1
At3g22970	9.30163	8.21942	1.08222	0.000564933	0.823653	0.00535509	1
At2g01610	7.93488	6.85302	1.08187	0.00199436	-1.56506	6.87e-05	5
At5g66330	7.47288	6.39132	1.08156	0.00634358	-1.39183	0.00120923	9
At1g09795	9.29245	8.21094	1.08151	0.000107118	-0.209604	0.287533	2
At1g05170	8.61459	7.53367	1.08092	0.0261177	0.433602	0.309564	4
At1g19700	6.2755	5.19596	1.07953	0.000174418	-0.679043	0.00813453	1
At4g09820	5.04186	3.96497	1.07689	2.67e-05	0.228437	0.212522	5
At1g78940	5.93405	4.85733	1.07672	0.00331864	0.132968	0.479084	7		pollen
At3g50890	6.2846	5.21093	1.07367	0.00586272	-1.34764	0.00134147	6
At3g13640	8.53213	7.45853	1.0736	0.000427006	0.8671	0.00278095	4
At3g05800	6.47889	5.40536	1.07353	0.0021623	-0.699683	0.0326274	3
At5g45960	7.77324	6.69974	1.07349	0.00483607	-1.2933	0.00145845	4
At4g17480	7.99694	6.92439	1.07255	0.000446745	-0.0893479	0.495673	2
At5g14450	8.58009	7.50863	1.07146	0.00467671	-0.924125	0.0144206	0
At5g03870	7.14194	6.07164	1.0703	0.0371193	-0.717706	0.166157	1
At3g15720	4.99485	3.92515	1.0697	0.00189342	-1.73019	1.73e-05	1
At1g78860	6.79631	5.72763	1.06868	0.0278583	-0.887567	0.0785865	4
At4g11310	7.47001	6.40161	1.0684	0.0151386	-2.74737	4.1e-06	9
At2g45720	9.79209	8.72446	1.06763	2.33e-05	0.227655	0.206134	3
At1g22030	9.19427	8.12673	1.06754	0.00270836	0.850287	0.0139877	4
At2g22900	9.8255	8.75833	1.06717	0.000722824	0.153828	0.419939	3
At3g54390	7.0644	5.99751	1.06689	2.21e-05	-0.43927	0.0283004	5
At1g07260	6.39175	5.32562	1.06613	0.0001527	0.0512247	0.534049	6
At4g28680	7.41577	6.35035	1.06541	0.0126128	-2.35303	1.7e-05	7
At1g24150	6.59002	5.52498	1.06504	0.0107565	0.133101	0.50131	2
At5g27360	7.42344	6.35859	1.06485	0.00792986	0.58538	0.119543	6
At4g04480	5.54969	4.48578	1.0639	0.00251335	0.314126	0.267348	4
At3g23110	5.03896	3.97597	1.06298	0.00143703	-0.85304	0.0078607	2
At2g22190	6.38103	5.31887	1.06217	0.0126269	-0.265981	0.394161	3
At5g43270	7.03356	5.97282	1.06073	0.0116558	-1.40804	0.0023423	3
At1g47420	11.8791	10.8188	1.06027	0.000124169	-0.221272	0.267087	1
At5g26980	5.14951	4.0894	1.06012	0.00016666	-0.101843	0.464254	2
At1g12520	10.0646	9.00477	1.05982	0.0143272	0.359343	0.318893	3
At2g44730	7.41892	6.35981	1.05912	0.000542545	0.101391	0.481796	1
At4g19000	4.84764	3.78858	1.05907	6.5e-05	0.191244	0.295219	1
At5g51820	8.08249	7.02504	1.05745	0.00363205	0.261357	0.341301	4
At5g65020	10.1533	9.09642	1.05687	0.00678114	-0.558869	0.122982	5
At2g23120	11.7617	10.7058	1.05583	0.0284542	1.04296	0.0423726	2
At2g17500	7.24682	6.1913	1.05553	0.0230045	-0.000762243	0.593881	5
At1g67210	8.3918	7.33771	1.05409	0.00430099	0.267994	0.340785	5		pollen
At1g80460	9.7964	8.74274	1.05366	0.000104247	-0.0925982	0.47017	7
At2g27050	7.49257	6.44006	1.05252	0.0122746	0.660717	0.103635	3
At2g37080	8.58138	7.52905	1.05233	0.000280471	-0.705433	0.00732482	4
At3g19000	7.89491	6.84448	1.05043	0.00483407	0.0218095	0.579105	5
At5g20740	10.7683	9.7181	1.05022	0.00169012	-0.602552	0.0485771	2
At5g61330	8.83004	7.78075	1.04929	2.42e-06	-0.313987	0.0517285	2
At1g16260	5.70475	4.6564	1.04836	0.01253	-0.0510094	0.562764	1
At5g47940	6.90499	5.85699	1.048	0.000471189	0.25574	0.261401	2
At3g49530	9.35445	8.30681	1.04765	0.00188022	0.129942	0.467782	2
At1g45130	8.75712	7.70984	1.04728	0.000970946	-0.458702	0.0944566	0
At3g45610	6.07636	5.03012	1.04624	0.00169928	-0.909282	0.00545935	5
At3g24850	5.46987	4.42392	1.04595	0.00537529	0.394735	0.223405	4
At5g01870	7.67388	6.62924	1.04464	0.0311135	-1.58789	0.00456091	0
At4g24970	6.71652	5.67192	1.0446	0.008819	-0.677386	0.0782237	4
At2g28840	11.346	10.3016	1.04438	0.00297613	-0.220084	0.376462	1
At4g30440	9.31394	8.27041	1.04353	0.00609214	-0.578001	0.102539	3
At5g15920	7.41177	6.36872	1.04305	0.0151469	-0.480947	0.221299	3
At5g48370	8.71569	7.67397	1.04172	0.015923	0.347189	0.331105	3
At5g35090	5.69054	4.64948	1.04106	0.00940868	0.40264	0.248452	1		pollen	stamen
At2g30480	5.585	4.5442	1.04079	0.000201549	0.367362	0.106163	5
At1g64210	5.39593	4.35534	1.04059	0.00142689	0.303516	0.245263	4
At5g37500	6.27975	5.23984	1.03991	0.00148382	-0.0728342	0.525666	1
At1g76820	6.8671	5.82946	1.03764	6.49e-07	0.160855	0.218509	3
At3g25110	8.66148	7.62402	1.03746	0.00147306	0.113246	0.480392	8
At4g17090	9.06033	8.02316	1.03717	0.0472209	-0.687967	0.193262	8
At4g38580	8.99065	7.95408	1.03657	0.00344154	-1.32728	0.000529312	2
At3g44760	6.28393	5.24767	1.03626	0.0153956	1.01903	0.0227831	1
At4g01880	8.37498	7.33957	1.03542	0.00349234	-0.0475451	0.556537	4
At2g17300	6.04287	5.00757	1.0353	0.0118299	-0.936573	0.0262107	3
At1g49740	9.25194	8.21711	1.03482	0.013732	0.703418	0.0885254	2
At5g37360	8.71377	7.67968	1.03409	0.000360329	0.0153955	0.57907	1
At1g09680	7.66421	6.63014	1.03407	8.04e-05	0.111265	0.432928	7		pollen
At3g02875	8.40409	7.37037	1.03372	0.000101863	-0.103637	0.4491	4
At2g38060	7.92445	6.89133	1.03312	0.0030459	0.19916	0.3979	7
At5g47150	6.39084	5.35805	1.03279	0.000363103	0.967029	0.000699111	2		pollen
At1g12640	9.55207	8.51973	1.03235	2.21e-05	0.134068	0.363063	8
At4g35580	8.64981	7.61818	1.03163	0.0125325	-0.413648	0.255298	5
At1g79000	7.22665	6.19573	1.03092	0.036924	0.0013974	0.593558	3
At5g54380	8.91047	7.87958	1.03088	0.00351061	-0.369522	0.218708	4
At1g72150	8.89309	7.86319	1.0299	0.0350452	-1.13099	0.0340576	2
At5g28640	8.62266	7.59351	1.02915	0.0200321	-3.1696	1.03e-06	1
At4g27590	7.41005	6.38102	1.02903	0.0417698	-0.767431	0.141481	3
At3g26330	5.12163	4.09311	1.02852	0.00111121	-0.398281	0.137157	2
At5g35460	8.59037	7.56194	1.02843	0.000253354	-0.283753	0.194784	5
At2g14860	6.97127	5.94319	1.02807	0.00132868	-0.680646	0.0222013	2
At4g23050	8.07708	7.04983	1.02724	0.00359935	0.836091	0.0158789	4
At5g43060	11.7259	10.6992	1.02673	0.005963	0.179197	0.440159	5
At5g15840	6.2509	5.22452	1.02638	0.0116145	0.474627	0.200916	9
At1g76790	7.5576	6.53144	1.02616	0.0389699	-2.17077	0.000484927	2
At5g48655	9.8356	8.81082	1.02479	4.93e-06	0.225169	0.150541	3
At1g74100	9.01361	7.98914	1.02447	0.00750717	-1.2106	0.00307379	2
At1g70520	7.76246	6.73841	1.02405	0.0394637	-0.692214	0.169257	7
At4g15800	6.05536	5.0323	1.02306	1.93e-06	-0.17722	0.207564	1
At1g73530	7.14825	6.12608	1.02218	0.00969577	-0.463036	0.195752	8
At5g64080	10.8778	9.85589	1.02186	0.000577875	-0.712088	0.00961358	5
At5g39730	9.26318	8.24152	1.02166	0.00430401	-0.242817	0.360012	5
At1g07880	5.64017	4.6189	1.02127	0.00496284	-0.407358	0.199695	3
At1g76170	7.45273	6.43169	1.02104	0.0418266	0.35762	0.383144	3
At5g40500	6.68821	5.66739	1.02082	0.0122636	-0.734383	0.0684807	5
At1g78050	9.12027	8.10031	1.01996	0.000800036	0.144316	0.426126	4
At4g13690	6.1947	5.17474	1.01996	0.00136127	-0.394428	0.145799	3
At3g60130	8.89164	7.87214	1.01951	0.00148404	0.765592	0.0123082	3
At5g20050	9.00751	7.9891	1.01841	0.00696593	0.457211	0.177928	2
At5g45110	8.22039	7.20278	1.01761	0.00162854	0.210319	0.359614	4
At1g60260	7.01419	5.9969	1.01729	0.00225735	-0.643574	0.0379849	3
At2g22560	6.80441	5.78825	1.01615	0.00562256	0.206316	0.407422	2
At2g16260	7.50091	6.48526	1.01565	0.000264784	-0.0925378	0.477847	7
At5g58900	6.51495	5.49943	1.01552	0.00165261	0.437794	0.119927	1
At5g40910	6.66907	5.65621	1.01286	0.000930105	-0.00568949	0.589228	5
At5g63590	6.42609	5.41343	1.01266	4.26e-05	-0.0616566	0.504466	3
At5g65640	9.43948	8.42737	1.01211	0.00333516	-1.1725	0.00123712	2
At3g18710	6.80153	5.78957	1.01196	0.0111613	0.308402	0.336128	4
At1g76690	6.98781	5.97597	1.01184	0.00659404	-0.769514	0.035177	6
At4g18950	7.33904	6.32801	1.01103	0.0142798	-0.116174	0.514818	10
At1g78430	8.37317	7.36218	1.011	0.021396	-1.62789	0.00140829	2
At3g25780	6.51105	5.50009	1.01097	0.00382098	-1.04562	0.00364585	3
At5g52010	7.70248	6.69223	1.01025	0.00135126	-0.459242	0.0956452	2
At2g30500	9.02646	8.01668	1.00979	0.0121742	0.43423	0.229798	7
At2g04380	4.97781	3.96827	1.00954	2.01e-06	-0.0962281	0.392679	1
At5g23750	9.5688	8.55992	1.00888	0.00515198	1.42433	0.000378021	2
At1g23440	7.38393	6.37522	1.00871	0.000537175	0.144694	0.413472	3
At2g14050	6.85284	5.84423	1.00861	0.000110272	-0.101851	0.449205	3
At5g24870	8.5854	7.57688	1.00852	0.0115154	1.2331	0.00430507	1
At2g43690	6.09316	5.08523	1.00793	0.00135458	-0.0721218	0.522582	5
At5g15230	11.9683	10.9604	1.00793	0.0107256	-1.42516	0.00122256	6
At2g25350	6.64208	5.63452	1.00756	5.05e-05	0.475637	0.0214004	1
At5g48450	7.86236	6.85547	1.0069	0.00455712	-1.60912	8.73e-05	6
At4g03390	8.95913	7.95257	1.00656	0.00660168	-0.40079	0.217051	4
At4g12730	8.73478	7.72925	1.00553	0.0111171	0.231828	0.406592	6
At2g15370	6.15686	5.15269	1.00417	0.041466	0.398788	0.348942	3
At5g47330	6.0556	5.05188	1.00372	0.00728826	-0.0343034	0.569785	3
At4g39940	6.25889	5.25586	1.00303	0.0472481	-1.65345	0.00577648	4
At4g39040	9.33756	8.33553	1.00203	0.000781893	-0.861714	0.00287233	5
At3g25210	6.71777	5.71605	1.00173	0.00243721	0.22134	0.355821	2
At3g14450	7.09114	6.08961	1.00153	0.00641827	0.406342	0.208623	4
At3g29075	9.26756	8.26706	1.00049	0.0068001	-0.0808744	0.531951	3
At1g67340	9.32407	8.32367	1.0004	0.00394265	-0.864414	0.01221	0
At2g35060	8.93397	7.93388	1.00009	0.00373576	1.11695	0.00193286	6
At3g54280	7.01063	8.01079	-1.00016	0.00155639	-0.140726	0.442874	4
At3g28550	3.7468	4.74745	-1.00065	0.0239033	0.0448002	0.569171	1
At5g60680	8.9472	9.94795	-1.00075	0.0293996	0.599023	0.183943	4
AtCg00800	9.6054	10.6062	-1.00083	0.0310499	-0.459945	0.279825	3
At4g01870	7.07096	8.07271	-1.00175	0.0410201	0.896476	0.0857896	2
At5g03230	6.81513	7.81996	-1.00483	0.0200817	0.584994	0.162049	0
At3g07660	8.11203	9.11709	-1.00506	0.00107841	-0.0466656	0.548272	1
At5g09400	5.42854	6.43508	-1.00653	0.0417808	-0.309065	0.411999	1
At2g35810	7.85236	8.85943	-1.00707	0.000446518	-0.328152	0.159916	6
At4g15100	5.09012	6.09873	-1.00861	0.0340207	1.19927	0.022726	4
At3g49480	5.17232	6.18111	-1.00879	0.00192303	0.0818602	0.516082	4
At5g23150	6.24268	7.25196	-1.00928	0.00578587	0.095359	0.517106	1
At3g15355	5.61879	6.62832	-1.00954	0.00381137	0.119798	0.487106	2
At1g15350	6.18943	7.19991	-1.01049	0.00036871	0.987402	0.000475529	6			stamen
At1g23940	4.1383	5.14919	-1.01089	2.99e-05	-0.382714	0.0464995	8
At5g65660	8.64937	9.66073	-1.01137	0.00825703	0.421827	0.214952	3
At2g07691	5.36593	6.37734	-1.01141	0.00288586	0.0238522	0.575555	6		pollen
At5g52400	4.59747	5.60925	-1.01178	9.09e-06	0.0582763	0.495593	4
At4g12110	7.40029	8.4129	-1.01262	0.0026792	-0.137279	0.461741	5
At5g01010	7.80742	8.82006	-1.01264	0.00542345	-0.218314	0.393415	11
At4g39450	7.11698	8.13051	-1.01352	0.00239893	-0.331705	0.230167	3
At1g05480	8.05212	9.06627	-1.01415	0.00160858	-0.0276773	0.569785	#N/A
At2g07751	7.05046	8.06681	-1.01636	0.0288437	0.203502	0.470481	2
At5g11700	7.97639	8.99422	-1.01782	0.00677968	0.170044	0.451315	6
At1g19110	9.77377	10.7928	-1.01905	0.000950958	0.979622	0.00140829	7
At4g25580	4.46361	5.48493	-1.02132	0.00585314	0.647477	0.0663107	6
At3g45450	5.4316	6.4532	-1.0216	0.0398043	-1.13451	0.0378245	9
At1g71770	9.23295	10.2548	-1.0218	0.0126269	3.97909	1.44e-08	3			stamen
At2g42850	4.5743	5.59766	-1.02336	0.0010863	0.0058844	0.589228	9
At5g22770	7.22932	8.25287	-1.02355	0.00823602	-0.555775	0.125526	3
At3g59930	4.28532	5.31036	-1.02504	0.0129877	0.649207	0.104194	3
At5g47560	5.63738	6.66278	-1.02541	0.020053	0.228689	0.439057	6
At3g14600	10.3825	11.4086	-1.02608	0.00145422	-0.521628	0.0701175	6
At3g54580	4.52977	5.55636	-1.02658	0.015165	-0.116686	0.516938	1
At4g39070	6.19444	7.22168	-1.02724	0.0220071	0.214908	0.453644	3
At2g22470	4.86104	5.88959	-1.02855	0.0192736	0.143117	0.503059	4
At2g01830	6.59377	7.62409	-1.03032	0.000186342	-0.772938	0.00247261	2
At5g49160	8.3389	9.36995	-1.03105	0.00260705	-0.732698	0.0245331	2
At5g48080	5.12259	6.1539	-1.03131	0.00570356	0.228776	0.388846	#N/A		pollen
At1g09420	7.72372	8.75551	-1.03178	0.0193656	0.22466	0.441421	3
At5g03850	10.7662	11.7984	-1.03227	0.00699733	-0.614725	0.0896384	1
At3g59290	5.42563	6.45796	-1.03234	7.3e-05	0.346919	0.0925728	3		pollen
At1g52990	4.59736	5.62976	-1.0324	0.00299489	0.0399705	0.562328	1
At3g54590	5.32542	6.35795	-1.03252	0.0123697	0.0723466	0.546767	4
At4g38470	8.65315	9.68692	-1.03377	0.0166488	1.61559	0.00114637	5
At1g53030	6.42552	7.45934	-1.03382	0.00831594	0.306803	0.327348	5
At1g23720	5.05766	6.09343	-1.03577	0.00436584	-0.00330315	0.59204	5
At2g23450	7.91144	8.94876	-1.03732	0.0174912	0.921322	0.0409833	4
At4g30720	7.18885	8.22701	-1.03815	0.00483495	-0.15728	0.458698	7
At2g35630	7.96642	9.00466	-1.03823	0.000290344	-0.0150365	0.579086	4
At3g07390	9.73694	10.7756	-1.03868	0.0332533	0.44269	0.309857	3
At2g21290	8.15256	9.19625	-1.04369	0.000952329	-0.461905	0.0910341	4
At5g02160	8.69583	9.73964	-1.04381	0.0303137	0.376257	0.352523	2
At4g30990	5.00589	6.05067	-1.04478	0.0235549	-0.933175	0.0526199	0
At1g63580	3.89668	4.94168	-1.045	5.32e-06	-0.0261205	0.55387	3
At3g50950	6.75442	7.80013	-1.04572	0.0170216	-0.659219	0.124384	3
At5g19820	7.67407	8.72055	-1.04649	0.00162682	-0.554325	0.0640864	0
At5g64630	6.93068	7.9778	-1.04712	0.00771032	0.183065	0.447462	6
At1g52590	5.95174	6.99985	-1.04811	0.024353	-0.32157	0.380737	2
At2g46960	4.62889	5.67733	-1.04843	0.00189342	0.251032	0.322006	1
At3g19030	5.70843	6.75792	-1.04949	0.00685362	0.521777	0.142882	7
At4g31080	6.10807	7.15873	-1.05067	0.00225735	0.0487334	0.553673	6
At3g48570	8.25778	9.31094	-1.05316	0.00191256	-0.219863	0.362771	5
At2g14640	4.44193	5.49599	-1.05406	0.00157662	-0.091871	0.507147	3
At3g47836	8.46394	9.51895	-1.05501	0.00585289	-0.273686	0.348686	8
At2g20050	5.29966	6.35688	-1.05723	0.0171841	-0.69866	0.109408	3
At3g06300	8.73392	9.7914	-1.05748	0.000119996	1.47338	2.37e-06	0
At2g20840	8.27671	9.33514	-1.05843	0.000837913	1.07638	0.000757861	4
At3g15360	9.61783	10.6765	-1.05864	0.00303121	0.383618	0.206609	3
AtCg00860	5.01058	6.07193	-1.06135	0.0125085	0.329979	0.337032	4
At1g23870	7.02573	8.08816	-1.06243	0.032339	0.534224	0.252664	3
At3g01270	5.16223	6.22576	-1.06353	0.000537175	0.671224	0.0163934	0			stamen
At4g24560	7.7134	8.77726	-1.06385	3.34e-05	-0.290213	0.133596	3
At2g43820	4.2243	5.2883	-1.064	0.0199303	0.240348	0.436081	5
At1g18270	8.64179	9.70627	-1.06448	0.0173762	1.19974	0.0127312	3
At5g09310	8.02748	9.09334	-1.06586	0.00427221	-0.298775	0.310514	3
At5g64070	6.75332	7.81924	-1.06593	0.0282995	-0.797913	0.107505	6
At2g21195	6.46175	7.52837	-1.06662	0.000526704	-0.417744	0.106041	4
At5g01350	9.16999	10.2378	-1.06776	0.00194952	0.0602771	0.542388	6
At2g40940	7.81521	8.88345	-1.06824	0.015795	0.850975	0.0575419	4
At3g49840	4.93961	6.00853	-1.06892	0.000313739	0.269198	0.234845	4
At2g31050	4.87437	5.94335	-1.06898	0.033151	1.2444	0.0243101	2
At1g15600	4.39204	5.46115	-1.06911	0.00205303	-0.130283	0.471499	9
At5g24380	5.70782	6.77695	-1.06913	0.00476176	0.515355	0.133702	4
At1g09170	4.22385	5.29379	-1.06994	0.0138679	0.772802	0.0735102	3
At1g78890	8.5964	9.66652	-1.07012	6.02e-05	1.15741	2.29e-05	5
At4g14560	5.94658	7.01726	-1.07069	0.000212189	0.556863	0.0260302	5
At4g38440	6.29127	7.36384	-1.07257	0.000249442	-0.462198	0.060837	1
At1g70170	4.23611	5.30886	-1.07275	0.000126979	0.586154	0.015758	1			stamen
At2g26080	8.88028	9.95435	-1.07407	0.00543188	-0.705708	0.055864	4
At4g31390	6.28142	7.35739	-1.07597	0.000387527	-0.179831	0.370688	2
At4g26750	6.08544	7.16215	-1.07671	0.00741616	-0.365629	0.278192	1
At4g00530	4.85567	5.93254	-1.07687	0.000586764	-0.159769	0.40827	2
At3g05920	4.23055	5.30866	-1.07811	0.00282528	0.495763	0.122974	5
At3g52420	7.87794	8.95734	-1.0794	0.000918659	-0.461288	0.0990434	3
At5g59650	4.23466	5.31484	-1.08018	8.69e-05	-0.0155085	0.577233	0
At5g09510	8.35946	9.44005	-1.08059	0.000863871	-0.967013	0.00228737	4
At5g15520	8.11909	9.20259	-1.0835	0.00807602	-0.500632	0.177467	3
At3g55020	5.69947	6.78412	-1.08466	0.0304785	-0.334803	0.393009	4
At5g53150	6.5139	7.59949	-1.08559	6.46e-05	0.173668	0.331745	4
At1g77510	8.32504	9.41131	-1.08627	0.0175958	0.720314	0.109982	3
At1g02060	4.07228	5.16018	-1.0879	5.95e-05	-0.18263	0.314412	2
At5g25820	5.02075	6.10982	-1.08907	0.008819	2.01846	5.84e-05	7
At4g13450	4.14482	5.23569	-1.09086	0.00279597	0.875705	0.013765	2			stamen
At2g45290	5.91162	7.00449	-1.09287	0.0241765	0.860762	0.0831399	5
At5g59120	4.36802	5.46096	-1.09295	0.0144771	1.26634	0.00840965	5		pollen
At1g03380	5.94174	7.03613	-1.09439	0.00357367	0.273959	0.336927	6
At1g24520	6.07405	7.16965	-1.0956	0.00058217	0.569139	0.0424346	2			stamen
At3g26990	5.87994	6.9764	-1.09646	0.000214045	-0.335219	0.154575	3
At3g04920	9.86248	10.96	-1.09748	0.00267879	-0.719152	0.0361714	4
At1g14650	6.17174	7.27029	-1.09855	0.00287517	-0.482225	0.13808	5
At5g53480	6.51706	7.61613	-1.09907	0.0126243	-0.637397	0.130284	3
At2g43520	9.56956	10.6692	-1.09967	0.00142689	0.473517	0.113625	4
At5g04790	5.65088	6.75454	-1.10366	0.00598223	-0.211656	0.422228	8
At2g16060	4.85221	5.96315	-1.11094	0.00280153	0.197043	0.412995	6
At1g52680	4.19678	5.30781	-1.11103	0.000319744	0.251446	0.272012	3		pollen	stamen
At5g11930	5.57235	6.68396	-1.1116	0.0090848	-0.742797	0.0724061	3
At3g12320	6.37929	7.4915	-1.11221	0.0310823	0.194601	0.49037	6
At3g54900	8.07764	9.19198	-1.11434	0.00801962	0.099985	0.526551	4
At5g46780	4.92769	6.04211	-1.11442	0.0123701	-0.572173	0.169166	4
At5g05370	8.32426	9.4391	-1.11484	0.00747674	-0.419945	0.243567	2
AtMg01360	7.52844	8.64591	-1.11747	0.0292078	-0.121696	0.532567	2
At2g48130	5.37073	6.49076	-1.12003	0.0184266	1.3021	0.0113501	1
At5g12940	7.20344	8.32511	-1.12167	0.0300403	1.96867	0.00139807	3
At5g55310	7.96456	9.09009	-1.12553	0.00168468	0.877402	0.0108548	1
At1g48960	5.97353	7.09935	-1.12582	0.0118207	1.01001	0.0271308	6
At4g28080	7.36198	8.48832	-1.12633	0.00766053	-0.45058	0.224403	3
At4g12890	3.48798	4.6166	-1.12862	0.0328133	0.773013	0.147928	1
At4g33865	11.0882	12.2172	-1.12905	0.00394382	-0.658528	0.0713495	3
At3g47250	5.70607	6.83544	-1.12937	0.0338173	0.676825	0.195752	3
At1g73177	6.90592	8.04025	-1.13433	0.0109226	-0.506544	0.20913	4
At1g60210	4.9259	6.06112	-1.13522	0.0265889	-0.609969	0.213192	#N/A
At3g47890	6.35613	7.49176	-1.13563	0.00978562	-0.705344	0.0947091	4
At1g75730	7.79312	8.93052	-1.1374	0.000280471	1.08215	0.000447356	3
At1g21170	4.59878	5.73703	-1.13825	0.0317437	-0.270436	0.447095	1
At1g55320	7.08538	8.22451	-1.13913	0.00151246	-0.327098	0.25383	3
At1g05010	7.59687	8.73611	-1.13924	0.0193942	1.69609	0.00221362	1
At3g18250	4.3616	5.50132	-1.13972	1.3e-06	0.832115	5.11e-05	5
At1g19190	4.49739	5.63777	-1.14038	0.0271744	1.64065	0.00525792	3
At5g55320	5.29951	6.44532	-1.14582	0.0214696	1.6555	0.00335113	2
At1g56100	3.77785	4.92434	-1.1465	0.043313	0.801642	0.16714	5
At3g45000	4.48889	5.63558	-1.14669	0.00633121	1.62014	0.000522608	6		pollen
At5g14760	8.05594	9.20427	-1.14833	0.0103043	2.56515	9.23e-06	6
At5g42800	4.1203	5.26962	-1.14932	0.0268128	-2.61099	8.66e-05	5
At3g01700	4.61534	5.77012	-1.15477	0.00202754	0.605459	0.0734217	2		pollen	stamen
At1g32800	4.00231	5.15887	-1.15657	0.00867434	-0.68578	0.100987	#N/A
At1g64470	5.23331	6.38989	-1.15658	0.0027927	-0.185279	0.434056	2
At5g36960	4.81176	5.96954	-1.15778	0.00504285	-0.352256	0.293892	3
At5g44120	3.80612	4.96675	-1.16064	3.17e-06	0.886922	6.99e-05	6
At2g15000	8.23694	9.39856	-1.16162	0.00480582	-0.313876	0.327526	2
AtMg00160	5.76945	6.93155	-1.1621	0.0496465	-0.330268	0.438319	0
At3g19850	5.76532	6.92806	-1.16274	0.0129296	1.5332	0.00288297	2
At3g12590	6.90485	8.06801	-1.16316	0.000296139	-0.460606	0.0859815	4
At3g05930	5.5089	6.67245	-1.16355	0.0381161	1.342	0.0301393	4		pollen	stamen
At1g23760	6.76404	7.92842	-1.16438	0.0453313	2.78023	0.000221049	3
At2g23610	5.38747	6.55243	-1.16496	0.0434867	0.897345	0.135332	8
At1g65240	5.65226	6.81781	-1.16556	0.00250586	1.05551	0.00585653	2		pollen
At2g45430	4.72151	5.88802	-1.16651	0.000716957	0.745144	0.018325	3
At5g20620	9.17662	10.3434	-1.1668	5.35e-05	-0.00410308	0.590051	4
At1g22880	5.43695	6.60655	-1.1696	1.29e-05	0.407806	0.0479983	3
At1g69295	7.29891	8.47378	-1.17488	6.18e-06	-0.652674	0.00230693	6
At3g18560	6.59481	7.77062	-1.17581	0.0440168	1.69965	0.0116865	2
At5g24240	6.6154	7.79161	-1.17621	0.00315338	0.236158	0.390292	4
At2g36550	4.23568	5.41226	-1.17658	0.000146826	0.394927	0.112187	7
At5g23630	8.11815	9.29533	-1.17717	0.000868469	-0.0124517	0.584255	3
At3g02190	8.71075	9.88906	-1.17832	0.00265172	-0.66783	0.0636295	3
At2g07739	5.77902	6.96185	-1.18283	0.0207079	-0.0947752	0.545444	2		pollen
At5g02810	7.40786	8.59075	-1.18289	0.00118337	0.0693662	0.535673	5
At4g21326	6.7476	7.93179	-1.18419	0.00304655	0.317524	0.308261	2
At1g32170	6.1656	7.35121	-1.18561	0.00617519	1.50193	0.0013312	5
At1g64790	8.06567	9.25261	-1.18694	0.000304289	-0.294907	0.238495	3
At1g65480	3.83869	5.0272	-1.18851	0.0135113	0.623023	0.168231	4
At3g50590	4.82622	6.01564	-1.18942	0.0299855	-0.740911	0.171889	2
At3g54540	8.43129	9.62117	-1.18989	0.00011857	-0.362005	0.136827	2
At3g27325	4.60638	5.79885	-1.19247	0.0312408	-0.806006	0.148129	7
At1g34245	5.63894	6.83328	-1.19434	0.00581974	-0.655586	0.102855	3
At3g47295	7.29486	8.48945	-1.19459	0.0430578	-0.481724	0.348119	7
At2g18115	5.18827	6.38576	-1.19749	0.010493	0.995283	0.0345701	5		pollen
At1g52360	7.48272	8.68075	-1.19803	0.00291785	0.00087074	0.593608	6
At5g35980	7.08196	8.28139	-1.19944	0.000897058	-0.447261	0.140652	6
At3g56230	5.59051	6.79285	-1.20234	0.0325853	1.6489	0.00964683	3			stamen
At2g16640	8.70776	9.91298	-1.20522	0.000322129	-0.0566474	0.540064	4
At1g42705	5.30171	6.5088	-1.20709	0.00083054	-0.130616	0.471506	5
At1g60390	8.22124	9.42839	-1.20716	0.00154924	1.48531	0.000259953	4
At4g23010	8.84553	10.0561	-1.21059	0.0147293	2.26933	0.000155193	2
At5g53160	8.43276	9.6459	-1.21313	0.00204518	0.735979	0.0428353	2
At4g13560	4.34844	5.56178	-1.21334	0.00680337	0.230802	0.428246	2			stamen
At2g41280	4.48923	5.70328	-1.21405	0.0173071	0.715839	0.146561	8
At5g19420	5.87769	7.0921	-1.21441	0.0003582	-0.219306	0.347049	2
At3g47330	4.05571	5.27166	-1.21594	0.000208429	0.520868	0.0582408	4
At1g08680	4.7228	5.94166	-1.21886	0.00956667	-0.778886	0.0860804	4
At2g07711	5.33117	6.55013	-1.21896	0.0124559	-0.41025	0.312123	2
AtCg00220	10.7001	11.9201	-1.22004	0.0368753	-0.549573	0.301134	4
At4g00810	10.0734	11.2954	-1.222	0.0023021	-0.468719	0.172613	8
At5g60660	7.11532	8.33764	-1.22232	0.00989413	1.37884	0.00609738	2			stamen
At2g19120	6.19209	7.41473	-1.22264	0.0139227	-0.691388	0.144672	3
At2g47770	5.32515	6.54804	-1.22289	0.0237805	-0.305275	0.42495	7			stamen
At3g47310	6.13516	7.36277	-1.22761	0.000355781	0.0445518	0.55459	5
At1g55540	6.18147	7.41179	-1.23032	0.000599657	-0.347969	0.220193	6
At4g16563	5.6523	6.88783	-1.23553	0.000363508	1.45838	6.8e-05	5
At4g38610	4.70409	5.94275	-1.23866	0.0403748	-1.0215	0.106603	#N/A
At5g27240	6.30389	7.54278	-1.23888	0.000176089	-0.439942	0.100825	6
At2g32720	8.73081	9.96991	-1.23909	2.54e-05	0.254098	0.222234	7
At1g08420	5.12954	6.37237	-1.24283	0.00149095	-0.552983	0.10596	2
At1g48750	8.43023	9.67486	-1.24463	0.0250937	-2.68534	0.000122888	3
At2g48050	4.62432	5.86944	-1.24513	0.00140876	-0.43711	0.179861	#N/A
At2g48110	4.53168	5.77779	-1.24612	0.00107767	-0.547744	0.0969765	3
At2g07716	6.03101	7.27952	-1.24851	0.00477076	-0.222974	0.429367	1
At3g15630	10.5364	11.7875	-1.2511	0.0281574	1.76679	0.00630146	6
At1g34260	6.42726	7.67967	-1.2524	0.00116473	0.170496	0.441666	2
At3g24870	6.63598	7.88914	-1.25316	0.00389595	-0.765096	0.060394	1
At5g16340	7.80723	9.06091	-1.25369	0.0467595	2.49523	0.00134147	4
At1g62510	5.3302	6.58851	-1.25831	0.0138721	-0.740889	0.131685	4
At5g45880	5.85729	7.11715	-1.25986	0.00103216	0.840707	0.0182085	6		pollen	stamen
At2g35930	4.97438	6.23558	-1.26121	0.016682	1.23017	0.0258645	4
At4g28300	7.76991	9.03127	-1.26136	0.000433807	0.449335	0.129614	3
At4g27910	7.24966	8.51147	-1.26181	3.63e-07	0.846119	4.87e-05	0
At4g27050	8.04277	9.30562	-1.26285	0.00398271	-0.019557	0.582583	2
At5g14300	4.50031	5.7662	-1.26589	0.0119547	1.44867	0.00702467	4
At5g60410	4.86061	6.13245	-1.27183	0.0177342	-1.02041	0.0614967	9
At3g22210	8.15085	9.42318	-1.27233	0.00108409	-0.271262	0.33535	3
At4g01290	5.06976	6.3444	-1.27464	0.0373932	-0.740993	0.21636	0
At3g08960	5.71486	6.99043	-1.27557	0.0062301	-0.243539	0.424365	1
At3g45880	5.39937	6.67971	-1.28034	0.000537175	-0.0572872	0.546215	5
At2g29460	4.19644	5.47892	-1.28249	0.0289021	1.61921	0.0131796	0			stamen
At5g56900	7.58058	8.86339	-1.28281	5.55e-06	-0.0141853	0.577551	0
At1g64480	4.59488	5.8802	-1.28532	0.00423929	0.831904	0.051171	2			stamen
At3g16670	4.95959	6.25545	-1.29586	0.00144144	-0.278334	0.344109	4
At4g36610	5.45122	6.74947	-1.29825	0.000189741	1.11017	0.000840873	8
At2g41820	5.59075	6.89071	-1.29996	0.0246841	-0.568391	0.276505	4
At1g73320	5.76314	7.06726	-1.30412	0.000137611	-0.499612	0.0746917	1
At1g07090	5.56058	6.86526	-1.30468	0.01737	1.48305	0.0120755	4
At5g35430	4.8555	6.16218	-1.30668	0.0105121	-0.904965	0.0702105	1
At1g27330	8.07403	9.3903	-1.31626	0.0104589	-0.533304	0.239535	5
At2g25210	9.90068	11.2173	-1.31661	0.00016272	-0.423203	0.129305	1
At1g53260	5.04096	6.35929	-1.31833	0.00121771	0.470841	0.168103	8		pollen
At1g44830	4.57595	5.89615	-1.32019	0.000372329	0.460905	0.130758	5
At1g14710	7.22733	8.5514	-1.32407	0.000702783	-0.529147	0.109291	2
At2g40570	6.72775	8.05453	-1.32677	0.000209963	0.0984466	0.499757	2
At4g09980	5.1376	6.46668	-1.32908	0.00068433	-0.694511	0.0442919	4
At4g19420	5.97008	7.30082	-1.33074	0.00995146	-0.288147	0.415495	3
AtCg00380	11.1962	12.5279	-1.3317	0.00153899	-0.241326	0.391337	1
At3g45440	4.96658	6.29862	-1.33204	2.9e-05	-0.0373888	0.555231	5
AtCg00810	8.45483	9.78709	-1.33225	0.0250937	-0.648368	0.241969	4
At1g78240	7.94745	9.28431	-1.33686	0.00142689	-0.0397914	0.567129	4
At2g47160	7.3283	8.66638	-1.33808	0.00628474	1.14206	0.0196978	0
At4g28270	5.5378	6.8763	-1.3385	0.0020482	0.421446	0.2363	2
At1g03060	6.86776	8.20932	-1.34156	0.000576755	-0.445336	0.162957	3
At5g36260	4.52694	5.8828	-1.35586	0.00012953	0.432182	0.125162	4			stamen
At5g04570	5.04377	6.40018	-1.3564	0.00835424	-0.470389	0.278517	#N/A
At3g10090	8.56491	9.92571	-1.3608	0.000253354	-1.0075	0.00345134	2
At1g02200	6.46245	7.82529	-1.36283	0.0466	-2.29977	0.00478772	#N/A
At2g48140	4.24189	5.60505	-1.36316	0.0233756	1.52455	0.0192616	3
At3g30140	4.17361	5.53933	-1.36572	0.00136538	-1.45073	0.000881151	#N/A
At2g26630	3.85518	5.22298	-1.3678	9.75e-05	1.2003	0.000353551	2
AtCg01100	7.46356	8.83482	-1.37126	0.049312	-0.0145567	0.589783	2
At5g24690	6.98844	8.36436	-1.37592	0.00270836	-0.455139	0.232261	6
At3g14560	4.06255	5.43914	-1.37658	0.0249799	0.440139	0.372203	9			stamen
At1g28380	8.18623	9.56443	-1.37819	0.00012953	1.89589	3.03e-06	1
At5g02300	4.44093	5.82468	-1.38375	0.0182441	-0.382755	0.389668	#N/A
At1g08630	8.55405	9.94214	-1.3881	0.00940868	1.63614	0.00425606	9
AtCg00530	7.77526	9.16656	-1.3913	0.0493147	0.126987	0.55094	4
At5g50030	5.12627	6.51938	-1.39311	2.33e-05	1.17507	0.000136914	4
At4g38760	4.65963	6.06087	-1.40124	0.0108345	-0.629587	0.206598	2
At1g10140	5.58748	6.9906	-1.40312	0.0215738	0.839854	0.15837	2
At4g31570	6.11317	7.51673	-1.40356	0.0179282	0.304015	0.439722	4
At3g63070	6.33406	7.74225	-1.40818	0.0026792	-0.448895	0.244139	9
At5g19810	4.48279	5.89178	-1.40899	0.00586272	-0.344197	0.365639	4
At4g21120	6.63902	8.04901	-1.40998	0.00832698	1.86818	0.00143114	6			stamen
At1g36180	5.9909	7.40097	-1.41007	0.0070017	0.476406	0.276505	2
At1g20620	10.4493	11.8608	-1.41147	0.00665408	-0.673608	0.155049	2
At5g58120	4.36447	5.77937	-1.4149	0.00014129	0.017561	0.580472	1
At4g35800	6.90705	8.32467	-1.41762	0.00447638	-0.463811	0.26246	2
At4g34030	9.71243	11.1347	-1.42224	0.00371391	1.31829	0.00743931	1
At1g35550	6.25973	7.68536	-1.42562	0.00065264	-0.619156	0.0845746	6
At1g77300	5.15506	6.58178	-1.42673	0.00182867	-0.369372	0.29713	1
At2g20720	6.29156	7.72486	-1.43331	0.00142873	0.219096	0.425117	6
At5g02080	7.00482	8.43983	-1.43502	0.000714969	-0.108227	0.511772	5
At3g28007	6.51901	7.95657	-1.43756	0.0169021	2.47432	0.000489613	6			stamen
At4g32410	6.86725	8.30614	-1.4389	0.00134506	-0.791456	0.0506249	4
At3g13750	8.8844	10.3263	-1.44192	0.000347424	0.027041	0.574706	5
At5g18670	9.84674	11.2927	-1.44601	0.00103885	0.815157	0.039997	5
At4g33666	7.30565	8.7545	-1.44885	0.0249799	1.87131	0.00920939	2
At1g02790	4.71487	6.17405	-1.45918	0.00359161	0.895208	0.0566862	4		pollen	stamen
AtCg01120	6.50678	7.96617	-1.4594	0.0282546	0.430011	0.398626	0
At2g47070	5.77271	7.23482	-1.46211	0.0379722	-0.9357	0.183841	4
At2g30600	7.12987	8.59713	-1.46726	0.0110524	0.521137	0.288301	5
At4g25620	7.62847	9.10003	-1.47156	0.00656457	2.32648	0.000180753	5
AtCg00050	5.74883	7.22291	-1.47408	0.00862785	-0.0055624	0.59186	1
At2g38900	3.95477	5.42966	-1.4749	0.0146051	1.15752	0.0573293	4
At1g03620	5.87101	7.34829	-1.47728	0.0130266	2.45329	0.000399174	2			stamen
At4g26280	5.07765	6.55879	-1.48115	0.00969577	-1.74864	0.00436798	2
At3g21170	4.96511	6.44878	-1.48367	0.0100151	0.735284	0.167306	4			stamen
At4g15530	5.6727	7.15659	-1.48389	0.0394391	1.26025	0.0966392	4			stamen
At5g45060	5.35915	6.8529	-1.49374	1.59e-06	0.0573636	0.521194	6
At3g21870	6.13087	7.62854	-1.49768	0.000124093	0.46119	0.134037	4
At2g01580	5.11695	6.61692	-1.49997	6.81e-05	0.923301	0.00518542	3
At3g61060	8.3329	9.84174	-1.50884	0.00738277	1.94772	0.00148129	7
AtCg00770	6.84694	8.37078	-1.52385	0.0335146	-0.134549	0.546753	1
At1g80410	6.16831	7.69533	-1.52702	0.00279378	-1.13159	0.0210309	2
At4g18670	4.52918	6.06192	-1.53274	0.0199303	-0.488267	0.358317	3
At3g60580	5.61792	7.15599	-1.53807	2.69e-06	1.6199	1.31e-06	2		pollen
At1g47480	3.984	5.52315	-1.53915	6.88e-07	1.24113	9.58e-06	1
At2g15560	4.97026	6.51534	-1.54508	1.64e-05	1.21648	0.000207225	1
At3g03380	5.37288	6.92003	-1.54715	0.00542345	-0.502402	0.27514	5
At2g07731	4.29619	5.84359	-1.54741	0.0224966	0.197838	0.514363	1
At5g18840	5.03499	6.59475	-1.55975	0.0220426	-1.37257	0.0524354	7
At1g54540	4.79134	6.3564	-1.56506	0.0139772	2.33479	0.00122633	1
At5g59170	5.87738	7.44355	-1.56617	0.00405519	-0.0467584	0.571062	6
AtCg00790	8.74298	10.3155	-1.57257	0.0209407	0.375524	0.427713	5
At1g61566	5.69126	7.27052	-1.57926	0.0073321	1.45761	0.0150225	3			stamen
At1g19530	3.55213	5.13154	-1.57942	0.0418329	0.436491	0.434094	5
At2g37770	5.00665	6.59452	-1.58787	0.0158654	0.670686	0.254524	1
At2g23740	5.60117	7.19143	-1.59026	0.000264784	-0.386507	0.240861	2
At2g38400	8.41422	10.0068	-1.59256	0.000456341	1.38633	0.0016028	4			stamen
At5g51480	7.16667	8.76218	-1.59551	0.00102071	3.23988	4.04e-07	1
At4g00750	7.18679	8.78426	-1.59748	0.00807008	3.68362	3.55e-06	4
At1g02400	5.05394	6.65376	-1.59982	0.0110683	1.57019	0.0162767	3
At2g29340	5.00155	6.62873	-1.62718	0.000347424	-0.131257	0.496137	6
At5g66400	5.34541	6.97534	-1.62993	0.0378775	0.314338	0.484832	4
At1g50470	4.46361	6.09588	-1.63228	0.000218846	0.765627	0.041666	2		pollen
AtCg00140	8.21793	9.86369	-1.64576	0.0406988	-0.0578714	0.577769	1
At3g20630	5.81618	7.47259	-1.65641	0.01581	-0.567409	0.321959	2
At1g07795	6.90508	8.56248	-1.6574	0.000357788	1.70903	0.000267301	0
AtCg00270	6.65812	8.32671	-1.66859	0.0289607	0.244364	0.507796	1
At4g16690	7.87539	9.54623	-1.67084	0.00115225	1.02224	0.029459	2
At3g61230	4.53726	6.21677	-1.6795	0.000125435	0.741508	0.0426238	1			stamen
At1g63540	5.47275	7.15705	-1.6843	0.00139682	0.351936	0.350293	2
AtCg01020	7.80375	9.49271	-1.68896	0.0304119	-0.887861	0.232488	2
AtCg00120	9.34578	11.0382	-1.69243	0.0329948	-0.41004	0.445795	2
AtCg01250	4.92919	6.62168	-1.69249	0.0340076	0.694714	0.322429	2
At4g18975	7.16488	8.86156	-1.69668	0.000253354	0.0995907	0.523	3
At3g10525	6.61021	8.31188	-1.70167	0.0175741	1.2288	0.086691	6
At5g20460	4.42546	6.12765	-1.70219	4.55e-05	0.507697	0.114023	1
At5g44380	4.14053	5.85132	-1.71079	0.00936068	1.33335	0.0413751	3
At1g56150	5.52044	7.24036	-1.71992	0.000296847	0.942507	0.0240256	3
AtCg00170	7.5226	9.24568	-1.72307	0.013303	-0.0764764	0.566185	7
At2g27990	4.70579	6.42967	-1.72387	3.27e-05	-0.591292	0.0687051	5
At5g56100	6.08217	7.82623	-1.74405	0.0162637	0.997485	0.152249	6
At1g11260	9.84425	11.5884	-1.74414	0.00919685	1.48177	0.0279651	2
At3g21690	5.183	6.93162	-1.74862	8.01e-05	-1.78634	5.97e-05	2
At3g21230	5.92799	7.67963	-1.75164	0.00365562	2.83319	5.22e-05	1
At5g52170	4.40789	6.17109	-1.7632	0.000189741	0.566178	0.134265	5
At2g07717	6.83276	8.599	-1.76624	0.0113823	-0.1388	0.539295	2
At3g50370	6.64048	8.40901	-1.76854	0.000645501	-0.784048	0.0788925	3
At1g34310	6.81573	8.58618	-1.77045	0.0137516	-0.644173	0.295042	4
At2g13750	3.91146	5.6878	-1.77634	0.000403794	-0.0997349	0.530709	6
At5g56110	5.68553	7.46312	-1.77759	9.83e-05	1.61967	0.000244586	2
At3g23880	7.41439	9.20836	-1.79397	0.000643546	2.99646	2.24e-06	4
At3g60140	4.05648	5.85541	-1.79893	0.00579703	1.74319	0.00877793	7
AtCg00680	6.56486	8.37071	-1.80585	0.0405283	0.170105	0.546232	2
At4g17120	5.58059	7.38859	-1.808	0.000702533	0.000242507	0.594033	#N/A
At5g09570	8.2824	10.0908	-1.80844	0.00287666	3.23621	1.03e-05	10			stamen
At2g07734	6.02985	7.85662	-1.82677	0.00304822	-0.24592	0.465554	1
At5g48090	5.32285	7.16098	-1.83813	0.000189741	0.292517	0.36329	2
At4g03360	4.12553	5.96925	-1.84372	0.0233501	2.42521	0.00737323	6		pollen
At5g09520	4.08111	5.92752	-1.84641	0.0088287	1.88906	0.00993814	4
At4g27640	4.60044	6.46769	-1.86725	0.000351046	-1.10889	0.0177802	5
At4g02380	7.12708	9.00421	-1.87713	0.0180816	2.91456	0.00139934	3			stamen
At5g60270	4.63297	6.51703	-1.88407	1.25e-05	-0.368836	0.217795	1
At3g26510	9.39019	11.2802	-1.88996	0.00602878	1.48874	0.0279441	1
At5g09730	6.33057	8.22607	-1.8955	0.0105939	4.0348	1.75e-05	2		pollen
At5g56920	4.63315	6.53365	-1.9005	0.000279926	1.13823	0.0145473	2
At1g22890	5.81409	7.72061	-1.90652	0.0256986	1.83401	0.0424862	6
AtCg01080	6.2275	8.1386	-1.9111	0.0131667	1.02981	0.157445	0
At3g16830	6.93456	8.86248	-1.92792	0.0122746	0.182939	0.528509	7
AtCg00710	7.29219	9.22473	-1.93254	0.00675689	-0.766228	0.219943	4
AtCg00510	8.79883	10.7474	-1.94862	0.0110397	0.297397	0.478188	3
At3g11120	8.77286	10.7235	-1.9506	0.00220971	-1.14942	0.0505302	1
AtCg00180	7.54428	9.50302	-1.95875	0.0296106	-0.294426	0.50576	1
At5g02540	7.18049	9.14126	-1.96077	0.0316966	3.39063	0.00172761	2
At1g49490	4.58507	6.55827	-1.9732	0.00021008	1.4811	0.00268356	2			stamen
At3g02480	5.07632	7.04987	-1.97355	0.00883966	0.991271	0.155049	5			stamen
At2g07680	5.76723	7.74489	-1.97766	0.00470909	0.637448	0.270405	6
At3g13610	6.28805	8.2683	-1.98025	0.00463713	2.82865	0.000283882	5			stamen
At1g12600	5.29216	7.28981	-1.99765	2.08e-05	1.88151	3.68e-05	4		pollen	stamen
At5g47350	3.52391	5.52569	-2.00178	0.0211995	1.73454	0.0536405	5
At2g40960	6.05624	8.06224	-2.006	3.34e-05	-0.0645439	0.548591	2
At3g01290	4.20016	6.22149	-2.02133	0.000455944	2.08111	0.000353551	1
AtCg00660	6.46235	8.49841	-2.03606	0.0170896	0.87629	0.253914	1
At5g03810	4.21216	6.2491	-2.03695	0.00964809	1.76799	0.0264223	3		pollen	stamen
At1g21950	4.556	6.60541	-2.0494	0.00138477	0.441184	0.341569	4
AtCg00500	6.86791	8.92278	-2.05487	0.0141464	0.334998	0.475785	4
At5g59310	6.60398	8.68347	-2.07949	0.0220553	0.441006	0.451244	5
At4g15750	4.31129	6.39434	-2.08305	0.0194631	1.46732	0.0989691	3
At1g69790	4.80567	6.9391	-2.13343	3.17e-06	1.46318	0.000211459	1
At5g39100	4.65929	6.81605	-2.15676	0.0376343	1.91922	0.0808825	6
AtCg00520	6.39327	8.59387	-2.2006	0.0215078	-0.366366	0.485235	3
At1g27570	4.29728	6.49819	-2.20091	9.43e-06	-0.268009	0.361675	1		pollen
AtCg00690	4.39661	6.6163	-2.21969	0.0427984	0.158971	0.559862	4
At5g14470	5.15626	7.38151	-2.22526	0.000731599	2.01335	0.00178663	2
AtCg00350	6.22694	8.51721	-2.29028	0.0207989	-0.678321	0.380103	1
At1g28710	7.11948	9.41507	-2.29559	0.000868469	3.73791	4.43e-06	8
At2g26690	7.16309	9.49418	-2.33109	0.000765216	1.50454	0.0180405	3
At5g62000	5.46093	7.82711	-2.36617	0.0123229	-1.39199	0.124422	2
At4g24120	6.06974	8.4488	-2.37905	0.000355781	1.72479	0.00527925	5
AtCg01050	8.03006	10.4339	-2.40381	0.0122645	-0.445757	0.452411	2
AtCg00590	6.53248	9.03556	-2.50307	0.00909772	0.211985	0.532388	5
At1g33055	5.25027	7.75995	-2.50968	4.47e-06	1.76038	0.000216325	2
AtCg01060	5.058	7.58357	-2.52557	0.00548837	-0.315401	0.487926	2
At5g62165	5.36232	7.94702	-2.5847	1.38e-06	-0.476586	0.17565	2
At5g48350	4.29981	6.89991	-2.6001	1.82e-08	0.544146	0.0553039	5		pollen
At1g27540	9.3037	11.9578	-2.65412	1.05e-05	-0.0528408	0.564265	4
At5g48490	8.57464	11.2718	-2.69713	7.43e-07	2.0574	2.02e-05	6
At1g80160	7.03974	9.80174	-2.762	0.0037486	3.43843	0.000780328	6
AtCg01070	5.16722	7.96078	-2.79356	0.00820109	0.499181	0.445795	1
AtCg00630	8.01963	10.821	-2.80137	0.00174719	-0.172625	0.53591	4
At5g17100	5.64233	8.44802	-2.80569	0.000238321	-0.407	0.392375	4
At4g29770	5.45112	8.42909	-2.97797	0.000218846	-0.556967	0.320132	2
At5g28080	5.13458	8.13899	-3.00442	5.73e-05	3.0157	5.11e-05	5
At1g30760	4.26787	7.37551	-3.10764	0.000107661	3.21377	7.17e-05	2
At3g22640	4.44861	7.56988	-3.12127	0.0139267	1.47055	0.20775	4
At3g48360	6.76839	9.95033	-3.18194	0.00883682	2.27276	0.0560971	2
At4g25100	4.21987	7.5176	-3.29772	0.0352954	1.48034	0.298702	6
AtMg00090	6.45884	9.77141	-3.31258	0.000287908	-0.188324	0.526896	4
At3g44070	4.82364	8.22373	-3.40009	2.06e-09	-0.111118	0.494168	5
At5g56870	6.62541	10.0527	-3.42729	0.000506832	2.82735	0.0027151	1
At1g58025	4.60084	8.09205	-3.49121	9.09e-06	2.70574	0.000144459	4
At1g54040	8.62667	12.289	-3.6623	0.000385826	-1.1984	0.153057	1
At4g03050	5.02055	8.72464	-3.70409	0.00322821	0.259587	0.533361	9
At4g19240	5.17015	8.9557	-3.78555	0.000128839	-0.531717	0.3855	2
At1g60740	6.73521	10.5252	-3.78996	0.00331189	2.77039	0.0255077	1			stamen
At5g15140	6.97549	10.7814	-3.80595	0.000253648	5.50922	3.57e-06	1		pollen	stamen
At5g15360	5.313	9.39465	-4.08165	8.12e-05	-0.411512	0.444466	5
At1g50290	4.52133	9.09968	-4.57835	1.97e-06	0.907411	0.161792	4
list of genes has differentially expressed in ams anther compared with wild type anther
* detected as A-P use 50 cutoff&FDR<0.05

## Sheet: ams >wt>inf=61
AGI	wt anther	infl	ams	ams-wt anther	q	wt anther-wt i	q	Integrated Description
At1g50390	5.26206	3.58225	6.73281	1.47075	0.0345996	1.67981	0.0279458	fructokinase
At1g02670	6.93524	5.80585	8.13296	1.19772	0.0160655	1.1294	0.0290006	A SWI2/SNF2-like protein
At2g35060	7.93388	6.81693	8.93397	1.00009	0.00373576	1.11695	0.00193286	AtKUP11 potassium transporter
At3g49690	7.73149	5.24623	9.54743	1.81594	0.0450099	2.48526	0.0165827	AtMYB84factor(AtMYB84);AtMYB84
At5g63800	7.79898	6.32292	9.17677	1.37778	0.00834391	1.47606	0.00696765	beta-galactosidase
At1g75940	8.62744	4.80595	10.929	2.30157	0.0313991	3.82149	0.00238711	beta-galactosidase
At1g62710	7.01458	5.13466	8.8856	1.87101	0.00797938	1.87993	0.010008	beta-VPE
At2g16910	7.72603	4.3206	9.44667	1.72064	0.00783377	3.40542	2.21e-05	bHLH protein
At3g45010	9.41623	7.38133	11.0199	1.60368	0.0265688	2.0349	0.0112914	carboxypeptidase precursor-like protein
At4g23700	6.25607	5.25374	8.04102	1.78494	0.00121357	1.00234	0.0439892	CHX17 cation/proton exchanger
At1g05020	6.3544	4.82757	7.52729	1.17288	0.0460101	1.52683	0.0220912	clathrin protein family
At3g19390	8.03244	5.24014	11.9344	3.90195	0.0056753	2.7923	0.0409215	cysteine proteinase
At5g62360	7.72899	6.66147	9.51588	1.78689	0.000447613	1.06752	0.0196978	DC1.2 homologue - like protein
At5g52890	6.59017	5.16787	7.92366	1.33349	0.00941505	1.4223	0.00825291	DNA binding activity
At3g44550	5.25348	4.19947	6.94024	1.68676	0.00238736	1.05401	0.0411696	DNA binding activity
At1g03850	8.64546	5.43762	9.94585	1.30039	0.0249799	3.20785	2.76e-05	expressed protein
At4g20480	6.09846	4.54983	8.67721	2.57876	0.00108865	1.54863	0.031169	expressed protein
At2g42040	8.36591	6.83269	9.51662	1.15071	0.0117235	1.53322	0.0022897	expressed protein
At4g18580	7.10979	5.18849	8.38264	1.27285	0.00771623	1.9213	0.000386723	expressed protein
At2g23120	10.7058	9.66288	11.7617	1.05583	0.0284542	1.04296	0.0423726	expressed protein
At1g23040	9.20956	6.84823	10.6099	1.40035	0.0429138	2.36133	0.00407837	expressed protein
At4g34135	5.35391	4.13088	7.77127	2.41735	0.000427006	1.22303	0.0411264	glucosyltransferase -like protein
At1g15180	6.53871	4.93564	7.81111	1.2724	0.0329948	1.60306	0.0161782	hypothetical protein
At3g23840	9.9398	6.45367	11.5757	1.6359	0.0013289	3.48613	3.29e-07	hypothetical protein
At3g08750	6.0569	4.50826	7.30414	1.24724	0.0416846	1.54864	0.0241425	hypothetical protein
At3g57960	6.56897	4.35477	7.7968	1.22783	0.0470955	2.21421	0.00300809	hypothetical protein
At2g29610	6.00647	4.15512	8.52043	2.51396	9.12e-05	1.85135	0.00161889	hypothetical protein
At2g29770	5.79019	4.41004	7.69054	1.90035	0.00630005	1.38015	0.0412306	hypothetical protein
At1g65130	5.22667	4.16557	6.38284	1.15618	0.00908284	1.0611	0.0191211	hypothetical protein
At1g66110	5.95345	4.02573	7.17911	1.22566	0.0351044	1.92772	0.00447084	hypothetical protein
At3g44760	5.24767	4.22864	6.28393	1.03626	0.0153956	1.01903	0.0227831	hypothetical protein with predicted heme-binding domain /
At5g52000	5.25203	3.75568	6.98946	1.73743	0.0165563	1.49635	0.0440862	importin alpha subunit
At4g20900	5.89357	3.90506	7.59254	1.69897	0.0424386	1.98851	0.0325095	Male Sterile
At1g79450	5.41034	3.98061	6.80755	1.39721	0.0133164	1.42973	0.0158561	membrane protein common family
At1g61110	7.86259	5.33221	9.79531	1.93271	0.0227167	2.53038	0.0072843	NAM protein, putative
At3g07250	6.21182	4.66599	8.09265	1.88083	0.000798143	1.54584	0.00409522	NTF2-containing RNA-binding protein
At4g33870	6.93488	4.83515	8.22924	1.29436	0.0409758	2.09972	0.0048294	peroxidase
At5g03800	7.06119	5.92419	9.17367	2.11249	0.000347424	1.13699	0.0282918	PPR Repeat Protein
At2g03850	7.99209	5.00168	9.83805	1.84597	0.0359456	2.99041	0.00377163	putative cold-regulated protein
At4g25835	6.84319	5.67033	8.20806	1.36487	0.000339774	1.17286	0.00137177	putative mitochondrial protein
At5g23750	8.55992	7.13559	9.5688	1.00888	0.00515198	1.42433	0.000378021	contains similarity to remorin
At3g63100	8.06264	6.26262	9.6959	1.63326	0.030902	1.80002	0.0288636	HMW prekininogen
At5g02100	7.76199	6.4265	9.19437	1.43238	0.00173062	1.33548	0.0033663	oxysterol-binding protein
At4g35110	7.33455	5.23353	9.36145	2.0269	0.000537175	2.10102	0.00039123	pEARLI 4, Arabidopsis thaliana
At5g02420	5.55436	4.48552	8.21749	2.66313	2.83e-05	1.06884	0.0355978	putative protein
At4g02970	5.40161	3.64751	7.35334	1.95172	0.0155228	1.7541	0.0348394	putative protein
At5g41090	6.8446	4.58523	8.80927	1.96467	0.016486	2.25937	0.0104487	putative protein
At5g08480	5.97823	4.63318	7.21923	1.241	0.0075368	1.34505	0.00574123	putative protein
At4g05310	6.01602	4.58295	7.75297	1.73695	0.011566	1.43306	0.038702	various ubiquitin-like predicted proteins
At1g03920	6.75725	5.38008	8.39333	1.63608	0.0108822	1.37716	0.0336953	putative protein kinase
At2g18260	6.24114	3.98682	7.77656	1.53542	0.0435843	2.25432	0.0104401	putative syntaxin
At5g51060	7.14781	4.7709	9.10252	1.95471	0.0376861	2.37691	0.0232512	RbohC respiratory burst oxidase protein C
At5g44700	7.87538	4.56303	9.98716	2.11178	0.030198	3.31235	0.00343214	receptor like protein kinase
At5g24870	7.57688	6.34378	8.5854	1.00852	0.0115154	1.2331	0.00430507	RING finger-like protein
At5g27420	6.30703	4.40745	8.01289	1.70587	1.49e-05	1.89958	3.55e-06	RING-H2 zinc finger protein-like
At5g16230	6.54642	4.97609	7.87302	1.3266	0.000287826	1.57033	4.73e-05	stearoyl-acyl carrier protein desaturase
At5g27350	5.98437	4.7505	7.37855	1.39419	0.0140567	1.23387	0.0340395	sugar transporter-like protein
At3g23870	5.78617	4.51937	7.19867	1.41251	0.0194461	1.2668	0.0430326	unknown protein
At1g13750	7.50027	6.29393	8.69636	1.19609	0.00881554	1.20634	0.0108196	unknown protein
At1g63180	7.69146	5.38831	9.18007	1.4886	0.0139056	2.30316	0.000881286	uridine diphosphate glucose epimerase
At2g30080	8.22075	6.0678	9.65183	1.43108	0.0027804	2.15295	7.18e-05	ZIP6 Fe(II) transport protein
list of genes has been up-regulated in ams anther compared with wild type anther and preferentially expressed in anther compared with inflorescences

## Sheet: ams>wt<inf=102
AGI	wt anther	infl	ams	ams-wt anther	q	wt anther-wt i	q	Integrated Description
At4g04610	6.70631	8.04214	8.43663	1.73032	0.00072636	-1.33583	0.00587646	5-adenylylsulfate reductase
At5g65310	5.35954	7.92313	6.65837	1.29884	0.000578637	-2.5636	2.4e-07	homeobox-leucine zipper protein ATHB-5
At5g23970	4.1574	7.10437	5.3857	1.22829	0.0385713	-2.94697	0.000131311	acyltransferase family
At4g39940	5.25586	6.9093	6.25889	1.00303	0.0472481	-1.65345	0.00577648	adenosine-5-phosphosulfate-kinase
At5g67160	5.62031	6.71237	6.77034	1.15003	0.00647972	-1.09206	0.0111495	anthranilate N-hydroxycinnamoyl/benzoyltransferase-like protein
At4g28680	6.35035	8.70339	7.41577	1.06541	0.0126128	-2.35303	1.7e-05	aromatic amino-acid decarboxylase - like protein
At1g24020	10.4965	12.3239	12.9783	2.48182	0.000410967	-1.82737	0.00527499	similar to major pollen allergen Bet
At5g42720	5.58127	6.6803	7.11988	1.53862	0.00213564	-1.09903	0.0210581	beta-1,3-glucanase-like protein
At5g65640	8.42737	9.59987	9.43948	1.01211	0.00333516	-1.1725	0.00123712	bHLH protein
At4g24510	6.96921	8.46714	8.33338	1.36417	0.0012614	-1.49793	0.0006062	CER2, involved in cuticular wax biosynthesis
At4g39330	10.8038	12.1331	12.1404	1.33664	0.000444446	-1.32935	0.000481597	cinnamyl-alcohol dehydrogenase CAD1
At4g38580	7.95408	9.28136	8.99065	1.03657	0.00344154	-1.32728	0.000529312	copper chaperone (CCH)-related
At5g50740	5.54197	7.13331	6.94764	1.40567	0.00650003	-1.59134	0.00347526	copper chaperone (CCH)-related
At1g70830	7.13581	9.1536	9.38979	2.25398	0.00152314	-2.0178	0.0040296	Csf-2-related
At4g11310	6.40161	9.14899	7.47001	1.0684	0.0151386	-2.74737	4.1e-06	cysteine proteinase
At3g19400	5.98528	7.12727	7.70345	1.71817	6.23e-05	-1.142	0.00278882	cysteine proteinase
At1g01600	5.97355	8.98901	8.04257	2.06902	0.000704653	-3.01546	1.28e-05	cytochrome P450
At1g72150	7.86319	8.99418	8.89309	1.0299	0.0350452	-1.13099	0.0340576	cytosolic factor
At5g25610	9.14085	10.6031	10.4957	1.35488	0.00964809	-1.46222	0.00783517	dehydration-induced protein RD22
At2g41090	6.82924	9.08865	7.9143	1.08506	0.0167121	-2.25942	6.85e-05	EF-hands number:4
At3g48090	5.49955	6.6871	6.58577	1.08622	0.000374465	-1.18755	0.000155653	EENHANCED DISEASE SUSCEPTIBILITY 1
At4g17695	4.64721	6.53189	5.80359	1.15638	0.00340531	-1.88469	4.16e-05	Expressed protein
At1g11850	6.9852	8.65136	8.23626	1.25106	0.0265987	-1.66616	0.00837488	Expressed protein
At2g20870	10.2492	12.5647	12.472	2.22284	0.0267738	-2.31557	0.0315591	Expressed protein
At5g22430	9.63671	11.6143	11.434	1.79731	0.00565344	-1.97758	0.00363027	Expressed protein
At3g25780	5.50009	6.54571	6.51105	1.01097	0.00382098	-1.04562	0.00364585	Expressed protein
At1g27030	4.767	6.83003	6.16556	1.39857	7.03e-05	-2.06303	6.7e-07	Expressed protein
At1g29980	9.17458	10.6931	10.294	1.11944	0.00105584	-1.51855	5.35e-05	Expressed protein
At1g17140	6.52258	8.04927	7.8983	1.37572	0.00179912	-1.5267	0.000844776	Expressed protein
At2g40475	7.25715	8.752	8.42389	1.16675	0.0210207	-1.49486	0.00742927	Expressed protein
At5g48485	9.7283	10.9414	11.8499	2.12158	0.000319293	-1.21312	0.020237	Expressed protein
At1g13930	9.28502	11.2462	10.9016	1.61661	0.0136939	-1.96119	0.00579068	Expressed protein
At1g65450	6.50379	7.90228	7.77542	1.27164	0.00770428	-1.39849	0.00533028	Expressed protein
At4g02800	6.71973	8.12288	8.02941	1.30969	0.00241359	-1.40316	0.00158992	Expressed protein
At2g34810	5.48854	8.35765	7.64815	2.15961	0.000446518	-2.86911	2.21e-05	FAD-linked oxidoreductase family
At5g15230	10.9604	12.3856	11.9683	1.00793	0.0107256	-1.42516	0.00122256	GA-inducible gene
At1g78670	6.52491	8.04374	8.65011	2.12519	1.88e-05	-1.51883	0.00060449	gamma glutamyl hydrolase
At5g45960	6.69974	7.99304	7.77324	1.07349	0.00483607	-1.2933	0.00145845	GDSL-motif lipase
At3g10080	6.39771	9.02794	7.51389	1.11619	0.00189342	-2.63023	1.87e-07	germin-like protein
At1g24070	5.85446	7.72784	8.23635	2.38189	0.000675377	-1.87339	0.00483389	glucosyltransferase
At4g30450	6.76064	8.82129	7.8685	1.10786	0.0208171	-2.06066	0.000354879	glycine-rich protein
At5g08370	5.51906	6.83128	10.0833	4.56427	6.3e-10	-1.31221	0.00294628	glycosyl hydrolase family 27
At1g04770	5.91912	7.45219	7.79531	1.87618	0.00267879	-1.53306	0.0119183	hypothetical protein
At1g53860	5.60095	6.9278	6.76148	1.16053	0.0094226	-1.32685	0.00525792	hypothetical protein
At1g78430	7.36218	8.99007	8.37317	1.011	0.021396	-1.62789	0.00140829	hypothetical protein
At5g64620	9.06639	10.3631	10.856	1.7896	6.88e-07	-1.29671	3.44e-05	invertase inhibitor homolog
At5g66330	6.39132	7.78315	7.47288	1.08156	0.00634358	-1.39183	0.00120923	leucine rich repeat protein family
At5g01870	6.62924	8.21713	7.67388	1.04464	0.0311135	-1.58789	0.00456091	lipid-transfer protein-like
At3g45140	7.74178	10.9754	10.5374	2.79559	0.00365845	-3.23362	0.00142926	lipoxygenase AtLOX2;LIPOXYGENASE 2
At4g23680	6.39613	10.5899	8.74776	2.35163	0.0004674	-4.19382	6.7e-07	major latex protein (MLP)-related
At3g27890	6.40315	7.40853	7.49026	1.08711	0.00214108	-1.00538	0.00442748	NADPH:quinone oxidoreductase (NQR)
At3g51600	9.16866	10.7572	10.4958	1.32717	0.00024167	-1.58852	3.41e-05	non-specific lipid transfer protein
At1g76790	6.53144	8.70221	7.5576	1.02616	0.0389699	-2.17077	0.000484927	O-methyltransferase
At5g55720	5.43559	9.30864	8.70393	3.26835	1.33e-05	-3.87305	1.43e-06	pectate lyase
At4g33220	5.92129	7.95109	7.28842	1.36713	0.00357506	-2.0298	0.000125947	pectinesterase - like protein
At5g52390	6.53793	9.59681	7.76643	1.22851	0.0193461	-3.05889	1.17e-05	photoassimilate-responsive protein PAR-like protein
At4g21990	6.19295	7.53502	7.48048	1.28752	0.0136932	-1.34207	0.0147946	PRH26 protein
At4g28780	5.48219	7.71563	6.70289	1.22069	0.0137516	-2.23344	0.000169083	Proline-rich APG - like protein
At1g58430	6.57808	10.8978	9.31627	2.73819	0.00119355	-4.31971	1.1e-05	proline-rich protein
At4g02130	6.41852	8.16081	7.97382	1.5553	0.000711206	-1.74228	0.000246328	pseudogene
At4g26790	7.19215	8.2086	9.68113	2.48898	1.89e-05	-1.01645	0.0278874	putative APG protein
At1g04220	6.69426	7.96085	8.01446	1.32021	4.77e-05	-1.26659	7.07e-05	putative beta-ketoacyl-CoA synthase
At3g10570	8.20292	9.92637	9.72002	1.51709	0.00339038	-1.72345	0.00148627	putative cytochrome P450
At3g14650	5.0888	6.55518	7.20854	2.11973	7.62e-05	-1.46638	0.00235362	putative cytochrome P450
At1g63710	5.51231	9.04129	7.91153	2.39922	0.000292263	-3.52898	3.53e-06	putative cytochrome P451
At2g37640	6.57543	8.75768	8.26443	1.689	5.4e-05	-2.18225	2.37e-06	putative expansin
At1g74100	7.98914	9.19974	9.01361	1.02447	0.00750717	-1.2106	0.00307379	putative flavonol sulfotransferase
At2g03980	4.82346	7.11923	6.18167	1.35821	0.00211228	-2.29577	1.17e-05	putative GDSL-motif lipase
At2g04570	10.0009	11.6509	11.9283	1.92738	0.00956667	-1.65	0.0279127	putative GDSL-motif lipase
At3g16390	5.7156	7.42959	7.66077	1.94517	0.00021008	-1.714	0.000701439	putative lectin protein
At3g16470	7.85479	10.2094	10.6175	2.76266	4.69e-05	-2.35459	0.000239142	putative lectin protein
At3g07010	6.46146	7.5209	7.7121	1.25064	0.00406858	-1.05944	0.0141215	putative pectate lyase
At5g48450	6.85547	8.46458	7.86236	1.0069	0.00455712	-1.60912	8.73e-05	putative pectinesterase like protein
At3g15720	3.92515	5.65533	4.99485	1.0697	0.00189342	-1.73019	1.73e-05	putative polygalacturonase
At5g03350	7.51574	9.99974	8.88863	1.37289	0.00975542	-2.484	9.36e-05	putative protein
At5g28640	7.59351	10.7631	8.62266	1.02915	0.0200321	-3.1696	1.03e-06	putative protein
At4g36540	5.45057	6.54441	6.54084	1.09027	0.0193461	-1.09385	0.0262107	putative protein
At5g44680	6.56897	7.85948	8.23674	1.66777	0.00775565	-1.29051	0.0371305	putative protein
At4g10060	6.12869	8.05107	7.42188	1.29318	0.00762718	-1.92238	0.000440964	putative protein
At5g19250	8.38857	9.69267	9.65737	1.26879	5.45e-05	-1.3041	3.69e-05	putative protein
At5g26230	6.55321	7.68413	7.68508	1.13187	0.0146994	-1.13092	0.020182	putative protein
At3g52870	6.72676	8.41668	7.89006	1.1633	0.000347424	-1.68993	5.23e-06	putative protein
At5g33370	9.87315	12.0045	11.6841	1.81098	0.0496961	-2.13134	0.0388383	proline-rich protein APG
At5g23820	4.69945	7.64762	5.93204	1.2326	0.0236821	-2.94817	3.44e-05	putative protein
At1g21590	5.39011	6.54334	6.52429	1.13418	0.000404381	-1.15323	0.000352626	putative protein kinase
At1g77280	5.05762	6.25053	6.97274	1.91512	6.32e-06	-1.19292	0.000896547	putative protein kinase
At3g58120	5.19505	6.62649	6.53122	1.33617	0.00300705	-1.43144	0.00205112	putative protein
At2g16430	6.73491	8.12452	8.06492	1.33001	5.99e-05	-1.38961	3.41e-05	putative purple acid phosphatase precursor
At5g59480	6.1058	7.40176	7.76789	1.6621	1.82e-05	-1.29597	0.000246328	putative ripening-related protein - like
At2g29890	5.78454	7.07809	6.95413	1.16958	0.0130989	-1.29354	0.00986553	putative villin
At1g15000	6.04716	7.49567	7.20863	1.16147	0.000105987	-1.4485	7.87e-06	serine carboxypeptidase precursor
At3g61220	5.43386	6.52178	7.53412	2.10026	0.000107125	-1.08792	0.0191995	short-chain dehydrogenase
At5g43270	5.97282	7.38086	7.03356	1.06073	0.0116558	-1.40804	0.0023423	squamosa promoter binding protein-like 2
At3g50660	6.09647	7.17028	7.22336	1.12689	0.00124026	-1.07381	0.00197758	steroid 22-alpha-hydroxylaseHydroxylase
At1g01900	6.05149	7.16403	7.68108	1.62959	1.08e-05	-1.11255	0.000598545	subtilisin-like serine protease
At4g31500	6.91983	8.74899	8.08872	1.16889	0.0272358	-1.82916	0.00286664	Super Root; Cytochrome P450 Monooxygenase
At5g44630	5.38662	8.70106	7.0016	1.61498	0.00617519	-3.31444	8.31e-06	terpene synthase/cyclase family
At3g50890	5.21093	6.55858	6.2846	1.07367	0.00586272	-1.34764	0.00134147	transcription factor activity
At1g31550	5.65361	8.11471	7.62642	1.97281	6.49e-05	-2.4611	4.25e-06	unknown protein
At2g01610	6.85302	8.41808	7.93488	1.08187	0.00199436	-1.56506	6.87e-05	unknown protein
At1g23205	6.46811	7.98785	7.7321	1.264	0.0109158	-1.51974	0.00449416	unknown protein
At5g24780	9.43147	12.6419	11.1159	1.6844	0.0246125	-3.21048	0.000415351	vegetative storage protein
list of genes has been up-regulated in ams anther compared with wild type anther and preferentially expressed in inflorescences compared with anther
		0
		0
		0
		0
		0
		0
		0
		0
		0
		0
		0
		0
		0
		0
		0
		0
		0
		0
		0
		0
		0
		0
		0
		0
		0
		0
		0
		0
		0
		0
		0
		0
		0
		0
		0
		0
		0
		0
		0
		0
		0
		0
		0
		0
		0
		0
		0
		0
		0
		0
		0
		0
		0
		0
		0
		0
		0
		0
		0
		0
		0
		0
		0
		0
		0
		0
		0
		0
		0
		0
		0
		0
		0
		0
		0
		0
		0
		0
		0
		0
		0
		0
		0
		0
		0
		0
		0
		0
		0
		0
		0
		0
		0
		0
		0
		0
		0
		0
		0
		0
		0
		0
		0
		0
		0
		0
		0
		0
		0
		0
		0
		0
		0
		0
		0
		0
		0
		0
		0
		0
		0
		0
		0
		0
		0
		0
		0
		0
		0
		0
		0
		0
		0
		0
		0
		0
		0
		0
		0
		0
		0
		0
		0
		0
		0
		0
		0
		0
		0
		0
		0
		0
		0
		0
		0
		0
		0
		0
		0
		0
		0
		0
		0
		0
		0
		0
		0
		0
		0
		0
		0
		0
		0
		0
		0
		0
		0
		0
		0
		0
		0
		0
		0
		0
		0
		0
		0
		0
		0
		0
		0
		0
		0
		0
		0
		0
		0
		0
		0
		0
		0
		0
		0
		0
		0
		0
		0
		0
		0
		0
		0
		0
		0
		0
		0
		0
		0
		0
		0
		0
		0
		0
		0
		0
		0
		0
		0
		0
		0
		0
		0
		0
		0
		0
		0
		0
		0
		0
		0
		0
		0
		0
		0
		0
		0
		0
		0
		0
		0
		0
		0
		0
		0
		0
		0
		0
		0
		0
		0
		0
		0
		0
		0
		0
		0
		0
		0
		0
		0
		0
		0
		0
		0
		0
		0
		0
		0
		0
		0
		0
		0
		0
		0
		0
		0
		0
		0
		0
		0
		0
		0
		0
		0
		0
		0
		0
		0
		0
		0
		0
		0
		0
		0
		0
		0
		0
		0
		0
		0
		0
		0
		0
		0
		0
		0
		0
		0
		0
		0
		0
		0
		0
		0
		0
		0
		0
		0
		0
		0
		0
		0
		0
		0
		0
		0
		0
		0
		0
		0
		0
		0
		0
		0
		0
		0
		0
		0
		0
		0
		0
		0
		0
		0
		0
		0
		0
		0
		0
		0
		0
		0
		0
		0
		0
		0
		0
		0
		0
		0
		0
		0
		0
		0
		0
		0
		0
		0
		0
		0
		0
		0
		0
		0
		0
		0
		0
		0
		0
		0
		0
		0
		0
		0
		0
		0
		0
		0
		0
		0
		0
		0
		0
		0
		0
		0
		0
		0
		0
		0
		0
		0
		0
		0
		0
		0
		0
		0
		0
		0
		0
		0
		0
		0
		0
		0
		0
		0
		0
		0
		0
		0
		0
		0
		0
		0
		0
		0
		0
		0
		0
		0
		0
		0
		0
		0
		0
		0
		0
		0
		0
		0
		0
		0
		0
		0
		0
		0
		0
		0
		0
		0
		0
		0
		0
		0
		0
		0
		0
		0
		0
		0
		0
		0
		0
		0
		0
		0
		0
		0
		0
		0
		0
		0
		0
		0
		0
		0
		0
		0
		0
		0
		0
		0
		0
		0
		0
		0
		0
		0
		0
		0
		0
		0
		0
		0
		0
		0
		0
		0
		0
		0
		0
		0
		0
		0
		0
		0
		0
		0
		0
		0
		0
		0
		0
		0
		0
		0
		0
		0
		0
		0
		0
		0
		0
		0
		0
		0
		0
		0
		0
		0
		0
		0
		0
		0
		0
		0
		0
		0
		0
		0
		0
		0
		0
		0
		0
		0
		0
		0
		0
		0
		0
		0
		0
		0
		0
		0
		0
		0
		0
		0
		0
		0
		0
		0
		0
		0
		0
		0
		0
		0
		0
		0
		0
		0
		0
		0
		0
		0
		0
		0
		0
		0
		0
		0
		0
		0
		0
		0
		0
		0
		0
		0
		0
		0
		0
		0
		0
		0
		0
		0
		0
		0
		0
		0
		0
		0
		0
		0
		0
		0
		0
		0
		0
		0
		0
		0
		0
		0
		0
		0
		0
		0
		0
		0
		0
		0
		0
		0
		0
		0
		0
		0
		0
		0
		0
		0
		0
		0
		0
		0
		0
		0
		0
		0
		0
		0
		0
		0
		0
		0
		0
		0
		0
		0
		0
		0
		0
		0
		0
		0
		0
		0
		0
		0
		0
		0
		0
		0
		0
		0
		0
		0
		0
		0
		0
		0
		0
		0
		0
		0
		0
		0
		0
		0
		0
		0
		0
		0
		0
		0
		0
		0
		0
		0
		0
		0
		0
		0
		0
		0
		0
		0
		0
		0
		0
		0
		0
		0
		0
		0
		0
		0
		0
		0
		0
		0
		0
		0
		0
		0
		0
		0
		0
		0
		0
		0
		0
		0
		0
		0
		0
		0
		0
		0
		0
		0
		0
		0
		0
		0
		0
		0
		0
		0
		0
		0
		0
		0
		0
		0
		0
		0
		0
		0
		0
		0
		0
		0
		0
		0
		0
		0
		0
		0
		0
		0
		0
		0
		0
		0
		0
		0
		0
		0
		0
		0
		0
		0
		0
		0
		0
		0
		0
		0
		0
		0
		0
		0
		0
		0
		0
		0
		0
		0
		0
		0
		0
		0
		0
		0
		0
		0
		0
		0
		0
		0
		0
		0
		0
		0
		0
		0
		0
		0
		0
		0
		0
		0
		0
		0
		0
		0
		0
		0
		0
		0
		0
		0
		0
		0
		0
		0
		0
		0
		0
		0
		0
		0
		0
		0
		0
		0
		0
		0
		0
		0
		0
		0
		0
		0
		0
		0
		0
		0
		0
		0
		0
		0
		0
		0
		0
		0
		0
		0
		0
		0
		0
		0
		0
		0
		0
		0
		0
		0
		0
		0
		0
		0
		0
		0
		0
		0
		0
		0
		0
		0
		0
		0
		0
		0
		0
		0
		0
		0
		0
		0
		0
		0
		0
		0
		0
		0
		0
		0
		0
		0
		0
		0
		0
		0
		0
		0
		0
		0
		0
		0
		0
		0
		0
		0
		0
		0
		0
		0
		0
		0
		0
		0
		0
		0
		0
		0
		0
		0
		0
		0
		0
		0
		0
		0
		0
		0
		0
		0
		0
		0
		0
		0
		0
		0
		0
		0
		0
		0
		0
		0
		0
		0
		0
		0
		0
		0
		0
		0
		0
		0
		0
		0
		0
		0
		0
		0
		0
		0
		0
		0
		0
		0
		0
		0
		0
		0
		0
		0
		0
		0
		0
		0
		0
		0
		0
		0
		0
		0
		0
		0
		0
		0
		0
		0
		0
		0
		0
		0
		0
		0
		0
		0
		0
		0
		0
		0
		0
		0
		0
		0
		0
		0
		0
		0
		0
		0
		0
		0
		0
		0
		0
		0
		0
		0
		0
		0
		0
		0
		0
		0
		0
		0
		0
		0
		0
		0
		0
		0
		0
		0
		0
		0
		0
		0
		0
		0
		0
		0
		0
		0
		0
		0
		0
		0
		0
		0
		0
		0
		0
		0
		0
		0
		0
		0
		0
		0
		0
		0
		0
		0
		0
		0
		0
		0
		0
		0
		0
		0
		0
		0
		0
		0
		0
		0
		0
		0
		0
		0
		0
		0
		0
		0
		0
		0
		0
		0
		0
		0
		0
		0
		0
		0
		0
		0
		0
		0
		0
		0
		0
		0
		0
		0
		0
		0
		0
		0
		0
		0
		0
		0
		0
		0
		0
		0
		0
		0
		0
		0
		0
		0
		0
		0
		0
		0
		0
		0
		0
		0
		0
		0
		0
		0
		0
		0
		0
		0
		0
		0
		0
		0
		0
		0
		0
		0
		0
		0
		0
		0
		0
		0
		0
		0
		0
		0
		0
		0
		0
		0
		0
		0
		0
		0
		0
		0
		0
		0
		0
		0
		0
		0
		0
		0
		0
		0
		0
		0
		0
		0
		0
		0
		0
		0
		0
		0
		0
		0
		0
		0
		0
		0
		0
		0
		0
		0
		0
		0
		0
		0
		0
		0
		0
		0
		0
		0
		0
		0
		0
		0
		0
		0
		0
		0
		0
		0
		0
		0
		0
		0
		0
		0
		0
		0
		0
		0
		0
		0
		0
		0
		0
		0
		0
		0
		0
		0
		0
		0
		0
		0
		0
		0
		0
		0
		0
		0
		0
		0
		0
		0
		0
		0
		0
		0
		0
		0
		0
		0
		0
		0
		0
		0
		0
		0
		0
		0
		0
		0
		0
		0
		0
		0
		0
		0
		0
		0
		0
		0
		0
		0
		0
		0
		0
		0
		0
		0
		0
		0
		0
		0
		0
		0
		0
		0
		0
		0
		0
		0
		0
		0
		0
		0
		0
		0
		0
		0
		0
		0
		0
		0
		0
		0
		0
		0
		0
		0
		0
		0
		0
		0
		0
		0
		0
		0
		0
		0
		0
		0
		0
		0
		0
		0
		0
		0
		0
		0
		0
		0
		0
		0
		0
		0
		0
		0
		0
		0
		0
		0
		0
		0
		0
		0
		0
		0
		0
		0
		0
		0
		0
		0
		0
		0
		0
		0
		0
		0
		0
		0
		0
		0
		0
		0
		0
		0
		0
		0
		0
		0
		0
		0
		0
		0
		0
		0
		0
		0
		0
		0
		0
		0
		0
		0
		0
		0
		0
		0
		0
		0
		0
		0
		0
		0
		0
		0
		0
		0
		0
		0
		0
		0
		0
		0
		0
		0
		0
		0
		0
		0
		0
		0
		0
		0
		0
		0
		0
		0
		0
		0
		0
		0
		0
		0
		0
		0
		0
		0
		0
		0
		0
		0
		0
		0
		0
		0
		0
		0
		0
		0
		0
		0
		0
		0
		0
		0
		0
		0
		0
		0
		0
		0
		0
		0
		0
		0
		0
		0
		0
		0
		0
		0
		0
		0
		0
		0
		0
		0
		0
		0
		0
		0
		0
		0
		0
		0
		0
		0
		0
		0
		0
		0
		0
		0
		0
		0
		0
		0
		0
		0
		0
		0
		0
		0
		0
		0
		0
		0
		0
		0
		0
		0
		0
		0
		0
		0
		0
		0
		0
		0
		0
		0
		0
		0
		0
		0
		0
		0
		0
		0
		0
		0
		0
		0
		0
		0
		0
		0
		0
		0
		0
		0
		0
		0
		0
		0
		0
		0
		0
		0
		0
		0
		0
		0
		0
		0
		0
		0
		0
		0
		0
		0
		0
		0
		0
		0
		0
		0
		0
		0
		0
		0
		0
		0
		0
		0
		0
		0
		0
		0
		0
		0
		0
		0
		0
		0
		0
		0
		0
		0
		0
		0
		0
		0
		0
		0
		0
		0
		0
		0
		0
		0
		0
		0
		0
		0
		0
		0
		0
		0
		0
		0
		0
		0
		0
		0
		0
		0
		0
		0
		0
		0
		0
		0
		0
		0
		0
		0
		0
		0
		0
		0
		0
		0
		0
		0
		0
		0
		0
		0
		0
		0
		0
		0
		0
		0
		0
		0
		0
		0
		0
		0
		0
		0
		0
		0
		0
		0
		0
		0
		0
		0
		0
		0
		0
		0
		0
		0
		0
		0
		0
		0
		0
		0
		0
		0
		0
		0
		0
		0
		0
		0
		0
		0
		0
		0
		0
		0
		0
		0
		0
		0
		0
		0
		0
		0
		0
		0
		0
		0
		0
		0
		0
		0
		0
		0
		0
		0
		0
		0
		0
		0
		0
		0
		0
		0
		0
		0
		0
		0
		0
		0
		0
		0
		0
		0
		0
		0
		0
		0
		0
		0
		0
		0
		0
		0
		0
		0
		0
		0
		0
		0
		0
		0
		0
		0
		0
		0
		0
		0
		0
		0
		0
		0
		0
		0
		0
		0
		0
		0
		0
		0
		0
		0
		0
		0
		0
		0
		0
		0
		0
		0
		0
		0
		0
		0
		0
		0
		0
		0
		0
		0
		0
		0
		0
		0
		0
		0
		0
		0
		0
		0
		0
		0
		0
		0
		0
		0
		0
		0
		0
		0
		0
		0
		0
		0
		0
		0
		0
		0
		0
		0
		0
		0
		0
		0
		0
		0
		0
		0
		0
		0
		0
		0
		0
		0
		0
		0
		0
		0
		0
		0
		0
		0
		0
		0
		0
		0
		0
		0
		0
		0
		0
		0
		0
		0
		0
		0
		0
		0
		0
		0
		0
		0
		0
		0
		0
		0
		0
		0
		0
		0
		0
		0
		0
		0
		0
		0
		0
		0
		0
		0
		0
[truncated: 1,046,576+ more rows]

## Sheet: ams >wt = infl=686
AGI	wt anther	infl	ams	ams-wt anther	q	wt anther-wt i	q	Integrated Description
At4g15800	5.0323	5.20952	6.05536	1.02306	1.93e-06	-0.17722	0.207564	Expressed protein
At1g24996	8.33619	7.92185	9.99761	1.66141	0.0145453	0.414342	0.401824	unknown protein
At1g78680	9.26585	9.3786	10.5032	1.23732	0.000358498	-0.112745	0.482308	gamma glutamyl hydrolase
At5g50565	3.57827	3.72976	6.79622	3.21795	8.12e-05	-0.151486	0.531681	hypothetical protein
At4g19260	3.83134	3.5836	6.12101	2.28967	5.91e-05	0.247744	0.425835	hypothetical protein
At1g28670	6.56695	5.75678	8.75147	2.18452	0.000578637	0.810173	0.126765	lipase
At5g27580	4.19645	3.59875	5.43695	1.2405	0.0228981	0.597698	0.237973	MADS-box protein hypothetical protein
At2g13960	3.96947	4.0572	5.49367	1.52421	0.00061579	-0.0877368	0.532124	myb family transcription factor
At5g63900	5.71474	4.34895	7.31698	1.60223	0.0294468	1.36579	0.0756984	PHD finger transcription factor
At4g15420	7.32194	7.16244	9.0578	1.73586	2.29e-06	0.159497	0.4024	PRLI-interacting factor K
At5g50570	7.79952	8.22418	9.83114	2.03162	2.83e-05	-0.424655	0.219717	similarity to squamosa promoter binding protein
At3g61000	4.38772	4.46467	6.80848	2.42076	2.95e-06	-0.0769424	0.538016	ferritin 1 precursor
At3g61480	8.76145	8.39923	9.91141	1.14996	0.00130779	0.36222	0.214952	putative protein BcDNA
At2g22970	4.27423	5.2629	7.12925	2.85502	0.000537175	-0.988668	0.145716	putative serine carboxypeptidase II
At1g47500	8.11123	8.87848	9.20286	1.09163	0.00147188	-0.767249	0.017754	RNA binding protein 47 (RBP47)
At5g50550	7.00551	6.45728	8.27382	1.26831	4.26e-05	0.548232	0.0299069	St12p protein
At3g29380	3.92162	3.8881	6.50541	2.58379	1.62e-11	0.0335127	0.543904	transcription initiation factor IIB
At1g53880	8.05757	8.05601	9.29973	1.24216	0.00016272	0.00156342	0.592708	contains similarity to translation initiation factor eIF-2B
At4g21100	3.61944	3.59908	7.62185	4.0024	3.27e-05	0.0203672	0.587897	UV-damaged DNA-binding protein- like damage-specific DNA binding protein 1
At1g76690	5.97597	6.74548	6.98781	1.01184	0.00659404	-0.769514	0.035177	12-oxophytodienoate reductase (OPR2)
At2g06050	6.34084	7.17424	8.82814	2.48731	3.46e-05	-0.833402	0.0756093	12-oxophytodienoate-10,11-reductase
At3g57650	10.3338	10.352	11.4502	1.11648	0.000313739	-0.0182222	0.577233	1-acylglycerol-3-phosphate acyltransferase-like protein
At2g14860	5.94319	6.62384	6.97127	1.02807	0.00132868	-0.680646	0.0222013	22 kDa peroxisomal membrane protein
At5g65940	8.44555	8.03377	9.64011	1.19456	0.00417621	0.411779	0.241225	3-hydroxyisobutyryl-coenzymeA hydrolase
At1g20490	4.85794	4.74979	6.12687	1.26893	0.000115901	0.108147	0.475505	4CL-like protein;hypothetical protein
At5g40950	8.16471	8.52732	9.41331	1.24861	0.00285236	-0.362612	0.278704	50S ribosomal protein L27
At1g19700	5.19596	5.87501	6.2755	1.07953	0.000174418	-0.679043	0.00813453	BEL1-like homeodomain protein family
At2g27050	6.44006	5.77934	7.49257	1.05252	0.0122746	0.660717	0.103635	ethylene-insensitive3-related1 (EIL1)
At3g01470	6.8103	6.92122	8.02304	1.21273	0.0142798	-0.110912	0.533194	homeobox-leucine zipper protein HAT5
At4g17460	8.28071	8.01521	9.91104	1.63034	0.00152435	0.265494	0.413472	homeobox-leucine zipper protein HAT1
At5g65100	4.04827	3.67001	5.24327	1.19501	0.000554245	0.378259	0.177467	similarity to transcription factor
At1g64190	8.722	8.52261	10.3494	1.62742	1.72e-06	0.199383	0.319391	6-phosphogluconate dehydrogenase
At5g65350	3.88021	4.56981	6.06827	2.18806	1.46e-05	-0.689599	0.0723151	A predicted Histone H3 gene on chr 5.
At5g63850	7.33451	7.03943	9.17139	1.83688	0.000688668	0.295076	0.395336	amino acid transporter AAP4
At2g36270	7.45349	7.45799	8.53774	1.08425	0.00202997	-0.00450146	0.5908	ABA-responsive element binding protein
At3g25110	7.62402	7.51078	8.66148	1.03746	0.00147306	0.113246	0.480392	acyl-(acyl carrier protein) thioesterase
At3g28950	5.51202	5.59572	7.44521	1.93319	4.82e-05	-0.083697	0.533821	AIG2-like protein
At3g28940	7.56574	7.67878	9.40474	1.839	7.62e-05	-0.113044	0.508814	AIG2-like protein
At4g22200	7.47467	7.29355	8.68039	1.20571	0.0170913	0.181128	0.491588	AKT2/AKT3 potassium channel protein
At1g22440	4.0339	3.79123	5.56973	1.53583	3.02e-05	0.242675	0.314502	alcohol dehydrogenase ADH
At5g22510	6.60661	6.73311	8.37088	1.76427	1.18e-05	-0.126501	0.470965	alkaline/neutral invertase
At4g03060	5.5245	5.48749	6.71201	1.18751	0.00165247	0.0370088	0.566606	Alkenyl Hydroxypropyl Glucosinolate
At3g29770	6.99595	6.41363	8.45504	1.45909	0.00215558	0.582317	0.157009	alpha/beta hydrolase
At4g28700	6.50882	5.92295	7.74698	1.23815	0.0107761	0.585875	0.187646	ammonium transporter - like protein
At1g21540	6.99045	6.83759	8.44683	1.45639	0.000285186	0.152853	0.45878	AMP-binding enzyme
At5g14230	6.55333	6.60887	7.77	1.21667	0.0102536	-0.0555415	0.563197	ankyrin - like protein
At1g35720	7.25481	8.00664	8.52689	1.27208	0.0184892	-0.751825	0.150571	AnnAt1 Ca2+ binding protein annexin;ANNEXIN
At5g65020	9.09642	9.65529	10.1533	1.05687	0.00678114	-0.558869	0.122982	annexin - like protein
At3g16770	5.92335	5.68227	10.789	4.86567	1.98e-06	0.241078	0.49931	AP2 domain containing protein RAP2.3
At3g42850	6.20096	5.11764	7.55323	1.35227	0.0220542	1.08333	0.073129	arabinose kinase - like protein
At3g53710	6.91251	7.04649	8.54223	1.62972	1.45e-05	-0.133979	0.45299	ARF GAP-like zinc finger-containing protein (ZIGA2)
At4g21490	6.04633	5.88094	8.97648	2.93015	0.00107374	0.165397	0.537259	AT4G21490
At5g53350	9.94849	9.60036	11.2071	1.25866	2.9e-05	0.348128	0.125806	ATP-dependent Clp protease ATP-binding subunit ClpX1
At5g39730	8.24152	8.48434	9.26318	1.02166	0.00430401	-0.242817	0.360012	avirulence induced gene (AIG) - like protein
At4g18340	6.01054	6.59385	7.31452	1.30398	0.0182728	-0.58331	0.245363	beta-1,3-glucanase-like protein
At1g62660	6.00094	5.84278	7.80495	1.804	9.1e-06	0.158162	0.43487	beta-fructosidase
At5g63810	8.42057	8.88784	9.5386	1.11802	1.12e-05	-0.467272	0.020262	beta-galactosidase
At1g45130	7.70984	8.16854	8.75712	1.04728	0.000970946	-0.458702	0.0944566	beta-galactosidase
At1g52400	10.9427	10.847	12.7976	1.85489	0.0031182	0.0957365	0.550604	beta-galactosidase
At1g60260	5.9969	6.64047	7.01419	1.01729	0.00225735	-0.643574	0.0379849	beta-galactosidase
At3g60130	7.87214	7.10654	8.89164	1.01951	0.00148404	0.765592	0.0123082	beta-galactosidase
At5g64570	8.87879	8.84454	10.1083	1.22953	0.00885782	0.0342536	0.576099	beta-xylosidase
At3g05800	5.40536	6.10504	6.47889	1.07353	0.0021623	-0.699683	0.0326274	bHLH protein
At4g09820	3.96497	3.73653	5.04186	1.07689	2.67e-05	0.228437	0.212522	bHLH protein
At4g37730	4.77809	5.35393	6.18176	1.40367	0.00124857	-0.575838	0.123967	bZIP transcription factor-like protein
At3g03550	6.16101	6.24937	8.01504	1.85403	1.47e-05	-0.0883522	0.518009	C3HC4-type RING zinc finger protein-like
At4g01610	10.333	10.4862	11.4384	1.10547	0.0175741	-0.153243	0.501284	cathepsin B-like cysteine protease
At3g44260	6.52763	5.57626	8.15274	1.62511	0.00219498	0.951364	0.0516144	CCR4-associated factor 1-like protein
At3g19100	5.47642	5.00658	7.13568	1.65926	0.00778958	0.469835	0.338678	CDPK-related protein kinase isoform 2
At4g16590	5.43194	6.19867	7.43621	2.00427	0.00148404	-0.766724	0.154531	cellulose synthase like protein
At3g55060	5.75076	5.89215	6.849	1.09825	0.000697714	-0.141392	0.440811	centromere protein - like
At5g42280	5.19687	5.195	7.41123	2.21436	7.19e-05	0.00187603	0.593186	CHP-rich zinc finger protein
At4g02540	4.38305	4.48291	7.31286	2.92981	0.000110272	-0.0998611	0.551969	CHP-rich zinc finger protein
At3g63330	3.99213	3.78244	5.62113	1.629	0.000413461	0.209694	0.430539	putative protein
At1g15880	7.96981	7.28771	9.71953	1.74972	0.000116501	0.682096	0.0665209	cis-Golgi SNARE protein
At5g54250	6.57747	7.20693	7.66477	1.0873	0.0261032	-0.629459	0.184907	CNGC4 cyclic nucleotide-regulated ion channel
At4g00980	5.08102	5.22006	6.16412	1.0831	8.71e-05	-0.139039	0.397024	contains similarity to gag proteins
At4g35060	5.96482	5.15877	9.33941	3.37459	1.11e-06	0.806055	0.0897729	copper chaperone (CCH)-related
At3g56240	9.43597	7.7718	11.9136	2.47763	0.010201	1.66417	0.0762706	copper homeostasis factor
At1g12520	9.00477	8.64542	10.0646	1.05982	0.0143272	0.359343	0.318893	copper/zinc superoxide dismutase copper chaperone
At1g61260	5.10286	5.52094	6.54576	1.4429	4.77e-06	-0.418078	0.0695823	cotton fiber expressed protein
At3g43960	5.7819	6.20101	7.61392	1.83202	0.00886913	-0.419111	0.398972	cysteine proteinase
At4g36880	6.85586	6.62177	10.1243	3.26848	0.00603343	0.234085	0.537899	cysteine proteinase
At3g45310	7.48035	7.91241	10.8094	3.32904	2.99e-07	-0.432054	0.259498	cysteine proteinase AALP
At5g43060	10.6992	10.52	11.7259	1.02673	0.005963	0.179197	0.440159	cysteine proteinase RD21A
At4g29570	4.16588	4.09516	6.20647	2.04059	4.3e-06	0.0707233	0.534532	cytidine deaminase 6
At5g36220	4.35102	4.19954	6.7752	2.42418	1.98e-09	0.151478	0.380647	cytochrome P450
At3g26290	6.31227	6.86661	9.93187	3.6196	1.24e-07	-0.554337	0.178976	cytochrome P451
At3g26330	4.09311	4.49139	5.12163	1.02852	0.00111121	-0.398281	0.137157	cytochrome P452
At4g37320	6.72894	6.40122	7.98876	1.25981	0.000537175	0.327729	0.244581	cytochrome P453
At5g56970	5.29717	5.26541	6.41322	1.11605	0.00144144	0.0317622	0.568195	cytokinin oxidase (CKX3)
At3g57040	5.8585	6.08571	7.40811	1.54961	0.00418785	-0.227208	0.460227	Cytokinin;responce reactor 4
At3g02850	4.85925	4.59937	6.55258	1.69333	4.42e-07	0.259881	0.212301	Defect in SKOR K+ Channel
At5g40610	7.11835	7.20613	8.3269	1.20855	1.91e-06	-0.0877745	0.445795	dihydroxyacetone 3-phosphate reductase (DHAPRD)
At3g23110	3.97597	4.82901	5.03896	1.06298	0.00143703	-0.85304	0.0078607	disease resistance protein
At1g59218	5.86732	6.1452	6.95941	1.0921	0.0440577	-0.27788	0.451156	disease resistance protein
At1g72890	4.69888	4.62663	7.77546	3.07657	3.53e-10	0.0722544	0.514782	disease resistance protein
At1g63880	4.1791	4.1141	6.30489	2.12578	1.59e-05	0.0649984	0.548042	disease resistance protein
At4g19500	5.2065	5.19682	8.46153	3.25503	2.23e-05	0.00968266	0.590323	disease resistance protein
At5g17880	4.59793	4.81079	6.14795	1.55002	0.000507298	-0.212862	0.422034	disease resistance protein
At5g17890	3.5971	3.66913	5.12517	1.52807	0.00238736	-0.0720335	0.553308	disease resistance protein
At5g40910	5.65621	5.6619	6.66907	1.01286	0.000930105	-0.00568949	0.589228	disease resistance protein
At4g16860	3.59944	3.62075	5.56495	1.96551	0.000260109	-0.0213102	0.582701	disease resistance protein
At3g44630	4.69398	4.8167	6.26651	1.57253	0.00174719	-0.122725	0.517993	disease resistance protein RPP1-WsB-like (TIR-NBS-LRR class)
At3g46530	3.8738	3.87539	6.95491	3.08111	4.31e-05	-0.00158543	0.593558	disease resistance protein, RPP13-like (CC-NBS class)
At4g16950	5.66991	5.84225	7.27265	1.60274	0.0020693	-0.172333	0.488432	disease resistance protein, RPP5-like (TIR-NBS-LRR class)
At1g72280	6.08725	5.62547	7.46937	1.38211	0.0381145	0.461786	0.388181	disulfide bond formation protein
At2g13970	5.08341	5.10383	6.63783	1.55442	1.11e-05	-0.0204218	0.57554	DNA binding activity
At2g14050	5.84423	5.94608	6.85284	1.00861	0.000110272	-0.101851	0.449205	DNA binding activity
At4g23860	6.79907	6.86434	7.91429	1.11522	4.64e-05	-0.0652737	0.509119	DNA binding activity
At5g27610	6.44869	5.5062	7.93857	1.48987	0.007857	0.942495	0.0796588	DNA binding activity
At3g11930	8.0726	6.883	11.0017	2.92915	0.00388706	1.1896	0.179799	DNA binding activity;similar to ER6 protein
At1g56300	9.18389	8.9636	10.2944	1.11052	0.0198762	0.220291	0.458545	DnaJ protein
At5g05750	5.53275	5.37208	7.69383	2.16108	0.000192712	0.16067	0.498622	DnaJ-like protein
At3g45610	5.03012	5.9394	6.07636	1.04624	0.00169928	-0.909282	0.00545935	Dof zinc finger protein
At2g03160	4.68617	3.82187	5.8687	1.18254	0.0276281	0.864293	0.112881	E3 ubiquitin ligase SCF complex subunit SKP1/ASK1 (At19)
At5g14450	7.50863	8.43276	8.58009	1.07146	0.00467671	-0.924125	0.0144206	early nodule-specific protein - like
At4g05520	7.27202	7.11101	8.96722	1.6952	0.000578637	0.161012	0.483456	EF-hands number:1
At2g43290	7.38107	7.38678	8.53742	1.15635	0.00132532	-0.00570735	0.590051	EF-hands number:4
At5g10830	6.90821	6.72672	8.14053	1.23231	0.000255966	0.181495	0.390402	embryonic abundant protein -like
At3g47540	6.20367	6.84518	7.32218	1.1185	0.0111853	-0.641504	0.12604	endochitinase-like protein
At4g20260	8.73446	8.67311	10.0793	1.34479	0.0261134	0.0613493	0.569173	endomembrane-associated protein
At3g23260	5.14135	5.16889	6.43459	1.29324	2.23e-05	-0.0275426	0.564073	ethylene response DNA binding protein-like
At1g69530	8.49921	8.2817	9.94208	1.44288	0.0339739	0.217504	0.508825	expansin (AT-EXP1)
At5g05290	5.71306	5.69792	6.9769	1.26384	0.00626248	0.0151462	0.585806	expansin AT-EXP2
At5g02260	5.0208	5.15989	6.15681	1.13601	0.000211577	-0.139092	0.425835	expansin precursor - like protein
At5g48655	8.81082	8.58565	9.8356	1.02479	4.93e-06	0.225169	0.150541	Expressed protein
At3g28130	3.78625	3.94316	5.1962	1.40995	0.00194952	-0.156913	0.482567	Expressed protein
At3g28180	6.35393	6.08343	8.35864	2.00471	0.000339774	0.270507	0.415837	Expressed protein
At2g35880	8.13347	8.65773	9.51893	1.38546	5.45e-05	-0.524258	0.0571719	Expressed protein
At3g25290	5.21349	4.90898	6.45905	1.24556	0.000930175	0.304511	0.286867	Expressed protein
At2g38180	7.07641	6.13284	9.34262	2.26621	1.35e-05	0.943571	0.0223162	Expressed protein
At5g05250	5.33777	4.85604	7.0226	1.68482	0.014816	0.481733	0.370528	Expressed protein
At3g22240	7.85394	7.12892	11.1932	3.33927	8.08e-08	0.725025	0.0662935	Expressed protein
At2g25650	3.93773	3.83563	6.31473	2.377	1.46e-08	0.1021	0.474726	Expressed protein
At2g17500	6.1913	6.19206	7.24682	1.05553	0.0230045	-0.000762243	0.593881	Expressed protein
At1g76520	7.63861	7.63092	8.96845	1.32983	0.000930105	0.0076938	0.589186	Expressed protein
At4g25020	8.21775	7.90485	9.58713	1.36937	5.09e-05	0.312899	0.207199	Expressed protein
At2g25510	4.17564	4.25215	6.70607	2.53042	0.0342533	-0.0765112	0.57954	Expressed protein
At4g19400	7.59176	8.06545	8.92369	1.33193	0.00145523	-0.473687	0.177467	Expressed protein
At5g43750	6.84848	7.30877	8.09455	1.24607	0.000765216	-0.460284	0.13792	Expressed protein
At5g23460	6.67217	6.52687	7.7968	1.12463	0.000251721	0.145301	0.418245	Expressed protein
At1g71940	8.44613	7.9902	9.53046	1.08433	8.72e-05	0.455933	0.0449464	Expressed protein
At3g17860	6.32092	6.93342	8.27228	1.95136	6.05e-07	-0.612504	0.0267582	Expressed protein
At4g22920	7.30976	6.99894	9.21992	1.91016	0.000101863	0.310821	0.339695	Expressed protein
At3g19520	8.05432	8.00939	9.42652	1.3722	3.81e-08	0.0449303	0.512583	Expressed protein
At1g72450	7.90175	8.82108	9.08816	1.18641	0.00100596	-0.919337	0.00733388	Expressed protein
At2g24150	8.21309	9.00536	9.94526	1.73217	3.36e-05	-0.792268	0.020794	Expressed protein
At2g22900	8.75833	8.6045	9.8255	1.06717	0.000722824	0.153828	0.419939	Expressed protein
At1g50450	7.50174	7.76616	8.78714	1.2854	0.00287666	-0.264423	0.381032	Expressed protein
At2g16900	7.88886	7.79418	10.398	2.50914	5.52e-08	0.0946784	0.5008	Expressed protein
At2g16350	6.68676	7.19	7.77811	1.09135	0.00059883	-0.503237	0.0674896	Expressed protein
At3g24515	5.73504	5.51463	7.19295	1.4579	1.64e-07	0.22041	0.190556	Expressed protein
At2g44230	5.46012	5.3357	7.00258	1.54246	4.69e-05	0.124418	0.471456	Expressed protein
At3g19515	6.28331	6.19473	9.26805	2.98474	0.000387527	0.0885773	0.562663	Expressed protein
At1g76820	5.82946	5.66861	6.8671	1.03764	6.49e-07	0.160855	0.218509	Expressed protein
At3g22231	4.62105	4.7074	8.10203	3.48098	1.82e-08	-0.0863531	0.531564	Expressed protein
At1g70420	5.06557	5.59338	6.35039	1.28481	0.00132883	-0.527811	0.125641	Expressed protein
At3g13228	5.1699	4.19638	6.45307	1.28317	0.014073	0.973519	0.0629517	Expressed protein
At2g04845	7.5032	7.73754	8.8864	1.3832	7.31e-06	-0.234343	0.251149	Expressed protein
At1g67210	7.33771	7.06971	8.3918	1.05409	0.00430099	0.267994	0.340785	Expressed protein
At5g06265	6.58228	7.47368	8.08207	1.49979	7.81e-05	-0.891399	0.00706903	Expressed protein
At1g23560	5.1187	3.89265	6.45228	1.33358	0.0345111	1.22605	0.0672547	Expressed protein
At3g26085	7.62614	7.72819	8.90627	1.28013	5.32e-06	-0.102047	0.443557	Expressed protein
At5g58787	7.69735	7.27906	8.79274	1.09539	0.000804551	0.418291	0.129389	Expressed protein
At5g01075	6.09121	6.52199	7.36114	1.26992	0.00251848	-0.430773	0.220257	Expressed protein
At1g61065	7.92716	7.47577	8.93736	1.0102	0.000107504	0.451389	0.0381144	Expressed protein
At1g12080	8.05965	7.08788	10.4451	2.38545	0.000456823	0.971774	0.0911255	Expressed protein
At2g39705	5.87332	6.15058	7.13251	1.2592	0.00417295	-0.27726	0.378694	Expressed protein
At4g15800	7.10127	7.31492	8.92509	1.82382	4.07e-05	-0.213648	0.401613	Expressed protein
At2g33220	7.00214	6.9752	8.57129	1.56914	2.65e-05	0.0269408	0.570729	Expressed protein
At1g09795	8.21094	8.42054	9.29245	1.08151	0.000107118	-0.209604	0.287533	Expressed protein
At4g30670	5.54762	5.19659	7.60878	2.06116	1.45e-05	0.35103	0.269668	Expressed protein
At4g27590	6.38102	7.14845	7.41005	1.02903	0.0417698	-0.767431	0.141481	Expressed protein
At1g75190	6.73853	7.30878	7.83466	1.09613	0.0144665	-0.570254	0.175566	Expressed protein
At3g12890	4.35	5.13969	6.08985	1.73985	0.00346667	-0.789689	0.13702	Expressed protein
At2g14660	4.07468	4.5008	5.42438	1.3497	0.00387038	-0.42612	0.267061	Expressed protein
At1g17430	4.28724	5.17192	5.52528	1.23804	0.000349041	-0.884678	0.00572991	Expressed protein
At1g49470	5.53291	5.33537	7.63909	2.10617	2.68e-07	0.19754	0.357363	Expressed protein
At1g31940	6.84704	7.26078	8.12327	1.27623	4.47e-06	-0.413735	0.0447263	Expressed protein
At3g19470	3.92397	3.68971	5.00682	1.08285	0.000378669	0.234257	0.294441	Expressed protein
At1g17380	5.22173	6.32301	6.95705	1.73532	0.00696593	-1.10128	0.0731477	Expressed protein
At2g21860	6.90606	7.16061	8.70785	1.80178	1.47e-05	-0.254543	0.329747	Expressed protein
At1g22030	8.12673	7.27645	9.19427	1.06754	0.00270836	0.850287	0.0139877	Expressed protein
At1g70900	7.68703	7.72748	9.05332	1.36628	6.79e-05	-0.0404488	0.555845	Expressed protein
At5g03200	4.07146	4.04973	7.44184	3.37037	2.04e-07	0.0217282	0.58189	Expressed protein
At1g67870	5.53309	5.84551	7.19022	1.65713	0.00911507	-0.312424	0.439932	expressed protein contains non-consensus GG donor splice site
At1g58270	4.47082	5.10191	6.97561	2.50479	4.22e-08	-0.631085	0.0314222	Expressed protein
At3g18270	6.09618	5.81184	7.73548	1.6393	0.000204545	0.284344	0.340984	Expressed protein
At3g19000	6.84448	6.82267	7.89491	1.05043	0.00483407	0.0218095	0.579105	similarity to flavanone-3-hydroxylase
At1g07050	4.38747	4.80027	5.82644	1.43898	0.00745633	-0.412802	0.331663	contains similarity to photoperiod sensitivity quantitative trait locus
At1g47420	10.8188	11.0401	11.8791	1.06027	0.000124169	-0.221272	0.267087	expressed protein
At1g26920	5.82582	5.82834	7.55461	1.72879	0.000724892	-0.00252409	0.592708	expressed protein
At3g10500	8.9055	8.21962	10.3245	1.41897	0.0037307	0.685879	0.120699	expressed protein
At5g16450	6.45521	6.20534	7.56679	1.11158	0.0148763	0.249865	0.42499	similar to bacterial S-adenosylmethionine:2-demethylmenaquinone methyltransferases
At5g60800	7.15591	7.35927	8.25922	1.10331	0.00116823	-0.203356	0.377709	similar to farnesylated protein ATFP3
At2g39710	5.84653	5.49317	7.65551	1.80898	0.000158184	0.353365	0.297238	expressed protein
At1g29050	6.82582	6.18733	8.63425	1.80842	0.0165351	0.638491	0.315944	expressed protein
At1g70690	5.2486	4.69499	6.38472	1.13611	0.00389155	0.553614	0.120218	expressed protein
At1g49740	8.21711	7.51369	9.25194	1.03482	0.013732	0.703418	0.0885254	similar to MAP3K-like protein kinase
At1g49650	7.45439	7.50172	8.71639	1.26201	1.64e-05	-0.0473327	0.536558	similar to putative esterase
At1g67590	4.96684	5.77816	6.35357	1.38674	0.000169516	-0.811318	0.0125348	expressed protein similar to putative DNA binding protein
At4g04830	4.24149	4.48161	6.799	2.5575	0.00606962	-0.240114	0.518009	expressed protein similar to transcriptional regulator
At1g67810	5.54125	4.83961	8.83122	3.28996	9.15e-05	0.701647	0.249425	hypothetical protein
At1g78080	8.91681	8.10874	10.0029	1.08608	0.00400976	0.808063	0.0270095	transcription factor (TINY) isolog
At2g34790	5.21677	4.55634	7.17583	1.95906	0.000176089	0.660433	0.116531	FAD-linked oxidoreductase family
At1g75880	7.05033	7.12711	8.1999	1.14958	0.0113569	-0.0767805	0.548383	family II extracellular lipase 1 (EXL1)
At4g12730	7.72925	7.49742	8.73478	1.00553	0.0111171	0.231828	0.406592	fasciclin-like arabinogalactan-protein (FLA2)
At5g04530	5.61474	6.53504	6.892	1.27726	0.0105269	-0.920296	0.0612005	fatty acid elongase-like protein
At1g47270	7.53288	7.26021	8.82584	1.29296	0.00585498	0.272665	0.401026	F-box containing tubby family protein
At2g18280	5.65244	5.79291	7.41587	1.76342	0.00127578	-0.140463	0.513009	F-box containing tubby family protein
At3g26920	4.38834	4.59914	5.97004	1.5817	2.57e-06	-0.210797	0.3039	F-box protein
At5g56370	5.18119	4.22329	6.49705	1.31586	0.00630526	0.957905	0.0409215	F-box protein
At1g67340	8.32367	9.18808	9.32407	1.0004	0.00394265	-0.864414	0.01221	F-box protein
At1g62830	6.18502	6.46487	8.08555	1.90053	0.000351046	-0.279848	0.398092	flavin-containing amine oxidase
At5g63590	5.41343	5.47508	6.42609	1.01266	4.26e-05	-0.0616566	0.504466	flavonol synthase
At5g65280	7.85198	8.16462	9.24987	1.39789	0.000982602	-0.312633	0.316623	G protein-coupled receptor-like protein
At1g74670	7.6599	8.14068	10.0296	2.3697	0.0172108	-0.480789	0.44929	GA-inducible gene
At4g32890	5.50524	6.08248	6.92071	1.41547	4.93e-05	-0.577244	0.0411264	GATA zinc finger protein
At1g49530	5.18635	5.13822	6.47049	1.28414	0.000163654	0.0481285	0.548518	geranylgeranyl pyrophosphate synthase
At1g66350	7.15846	7.57677	8.60898	1.45052	0.00105584	-0.418305	0.235948	gibberellin regulatory protein
At4g15260	4.35571	4.35411	5.93112	1.57541	2.18e-06	0.00159867	0.592683	glucosyltransferase
At5g14860	5.07985	4.65047	7.63971	2.55986	8.53e-06	0.429381	0.259122	glucosyltransferase -like protein
At1g59700	5.6863	5.32094	7.90887	2.22257	9.53e-06	0.365365	0.269668	glutathione transferase
At2g30870	9.05439	9.70723	10.6056	1.55117	5.6e-06	-0.652836	0.0142433	glutathione transferase
At5g07510	5.52498	4.75024	7.02371	1.49873	0.00700306	0.774747	0.131957	glycine-rich protein
At4g30460	5.48293	6.13741	6.80719	1.32426	0.00297613	-0.654482	0.102748	glycine-rich protein
At5g07530	7.28016	6.36178	9.98381	2.70365	0.00826288	0.918381	0.285217	glycine-rich protein atGRP-7
At2g16260	6.48526	6.5778	7.50091	1.01565	0.000264784	-0.0925378	0.477847	glycine-rich RNA-binding protein
At5g19960	6.57926	6.78649	7.70233	1.12307	0.00455035	-0.20723	0.421097	glycine-rich RNA-binding protein
At4g39260	10.3117	11.2132	11.9019	1.59014	0.00742779	-0.901411	0.105953	glycine-rich RNA-binding protein 8 (GRP8)
At1g22335	4.35243	5.40511	6.303	1.95057	0.0015685	-1.05268	0.0589567	glycine-rich RNA-binding protein
At1g27520	7.76648	7.42872	9.25628	1.4898	0.000115192	0.337757	0.236216	glycoside hydrolase family 47 family
At5g61250	5.77296	5.55201	6.88246	1.1095	4.26e-05	0.220948	0.248131	glycosyl hydrolase family 79
At1g47610	5.97044	6.43908	8.64353	2.67309	1.09e-05	-0.468643	0.251081	G-protein beta family
At1g44350	8.23118	7.37842	9.57081	1.33963	0.00287666	0.852758	0.0426762	gr1 protein
At1g64060	5.64701	5.64073	7.74331	2.0963	3.64e-05	0.00628117	0.590489	Guard cell ABA/H2O2 signaling
At5g06330	4.91807	5.11333	6.37085	1.45278	0.000716957	-0.195253	0.434001	hairpin-induced protein
At3g25470	8.80345	9.21757	10.1023	1.29887	2.87e-05	-0.414114	0.0843126	hemolysinprofile: PF01479 S4 domain
At1g79000	6.19573	6.19433	7.22665	1.03092	0.036924	0.0013974	0.593558	a co-activator of transcription with histone acetyl-transferase activity
At1g13280	8.7512	9.62853	10.0232	1.27198	0.000403794	-0.877327	0.00794701	hypothetical protein
At1g64950	4.09634	3.66384	8.20875	4.11241	1.37e-07	0.432496	0.309772	hypothetical protein
At2g17650	5.30257	5.6159	6.53537	1.23281	4.31e-05	-0.313331	0.164824	hypothetical protein
At2g46480	5.79959	4.42258	7.70885	1.90926	0.0167986	1.37701	0.0845746	hypothetical protein
At3g25760	3.95781	3.51422	6.96745	3.00964	0.000460728	0.443591	0.404654	hypothetical protein
AtMg01180	4.82132	4.86609	6.13502	1.3137	0.00149076	-0.0447741	0.563197	hypothetical protein
AtMg01330	4.74179	4.07977	6.08941	1.34762	0.0280563	0.662018	0.248131	hypothetical protein
At1g50970	5.11612	4.72579	6.6769	1.56077	4.81e-07	0.390339	0.063994	hypothetical protein
At2g29880	3.41753	3.47217	5.45995	2.04242	0.00778575	-0.0546422	0.576432	hypothetical protein
At3g29075	8.26706	8.34794	9.26756	1.00049	0.0068001	-0.0808744	0.531951	hypothetical protein
At4g16710	6.43208	6.37901	7.74862	1.31654	0.000145519	0.0530645	0.544328	hypothetical protein
At2g20970	4.634	3.65754	6.72176	2.08776	0.000891091	0.97646	0.0747354	hypothetical protein
At3g08670	4.27479	4.24988	6.14965	1.87486	0.00128537	0.0249035	0.582495	hypothetical protein
At3g44770	6.0852	5.91907	7.78729	1.70209	5.41e-05	0.166125	0.443405	hypothetical protein
At4g01590	5.52681	5.55879	6.77496	1.24816	0.000415151	-0.0319837	0.567238	hypothetical protein
At4g03170	4.61396	3.26402	6.10679	1.49282	0.0411433	1.34995	0.08339	hypothetical protein
At4g13690	5.17474	5.56917	6.1947	1.01996	0.00136127	-0.394428	0.145799	hypothetical protein
At4g30410	6.04016	5.48285	7.2449	1.20474	0.02576	0.557308	0.2617	hypothetical protein
At5g40500	5.66739	6.40177	6.68821	1.02082	0.0122636	-0.734383	0.0684807	hypothetical protein
At1g66500	6.24701	5.30108	7.46621	1.2192	0.0167529	0.945931	0.0663671	hypothetical protein
At3g62040	5.69174	4.57577	7.08582	1.39408	0.0151386	1.11597	0.0546808	contains non-consensus GA donor splice site at exon 2
At3g25210	5.71605	5.49471	6.71777	1.00173	0.00243721	0.22134	0.355821	hypothetical protein
At1g13410	4.44802	4.66965	6.2803	1.83228	6.88e-06	-0.221633	0.355483	hypothetical protein
At1g60300	4.54819	4.01077	8.86743	4.31924	6.3e-10	0.537422	0.134582	contains similarity to jasmonic acid 2
At1g33000	3.96933	3.87357	5.3177	1.34836	1.93e-05	0.0957672	0.478072	hypothetical protein
At2g21680	5.41498	5.14411	7.05244	1.63746	2.9e-05	0.270871	0.299787	hypothetical protein
At3g11000	5.52322	6.17688	7.47534	1.95212	0.000336002	-0.653653	0.139767	hypothetical protein
At2g34270	4.40211	4.18773	6.71965	2.31754	6.03e-11	0.214378	0.187516	hypothetical protein
At3g16750	3.66835	3.51525	8.35109	4.68274	7.94e-11	0.153101	0.468081	hypothetical protein
At1g22010	5.09318	4.54413	7.20476	2.11158	0.000483607	0.54905	0.240728	hypothetical protein
At1g33700	4.80147	4.49816	5.98526	1.18379	0.0177967	0.303304	0.405315	hypothetical protein
At1g35612	5.20477	5.37426	7.33458	2.1298	4.23e-05	-0.16949	0.471779	hypothetical protein
At1g47400	4.2864	4.62377	6.4718	2.1854	0.0229655	-0.337367	0.495862	hypothetical protein
At1g51430	3.59571	3.54324	5.93145	2.33574	8.47e-07	0.0524715	0.552181	hypothetical protein
At1g62150	7.03369	7.6162	8.14642	1.11273	0.00388299	-0.582506	0.0983813	hypothetical protein
At1g64270	4.76284	4.67237	6.28049	1.51765	0.000263395	0.0904702	0.521959	hypothetical protein
At1g65170	4.35359	3.83577	7.0167	2.66311	1.74e-09	0.517821	0.0389743	hypothetical protein
At1g78860	5.72763	6.6152	6.79631	1.06868	0.0278583	-0.887567	0.0785865	hypothetical protein
At1g80970	5.35848	5.52954	9.65014	4.29166	1.62e-11	-0.171058	0.415741	hypothetical protein
At3g24850	4.42392	4.02919	5.46987	1.04595	0.00537529	0.394735	0.223405	hypothetical protein
At3g27340	7.06864	6.71184	8.42033	1.35169	0.000444997	0.356799	0.23231	hypothetical protein
At3g28540	5.72168	5.56542	7.46786	1.74618	0.00161836	0.156257	0.504981	hypothetical protein
At3g28560	5.26236	5.92465	6.46741	1.20504	0.0257328	-0.662283	0.202053	hypothetical protein
At1g48300	9.62926	9.76402	10.8123	1.18301	0.0300443	-0.134755	0.529813	hypothetical protein
At2g30480	4.5442	4.17684	5.585	1.04079	0.000201549	0.367362	0.106163	hypothetical protein
At1g05600	7.20708	7.08932	8.37578	1.1687	3.53e-05	0.117758	0.430965	hypothetical protein
At1g30860	4.60289	4.47023	6.01104	1.40816	1.74e-06	0.132656	0.392254	hypothetical protein
At2g05400	3.82621	3.69817	5.61416	1.78796	3.36e-12	0.128039	0.213823	hypothetical protein
At2g14520	5.97174	5.88778	7.69429	1.72255	4.13e-07	0.0839529	0.48785	hypothetical protein
At2g32470	4.55689	3.47762	5.78399	1.2271	0.0314755	1.07927	0.0720971	hypothetical protein
At2g38010	8.09551	6.90391	9.85556	1.76005	0.0110096	1.1916	0.0779181	hypothetical protein
At2g44195	3.87231	3.65428	5.31547	1.44315	3.63e-07	0.218035	0.212727	hypothetical protein
At2g22560	5.78825	5.58194	6.80441	1.01615	0.00562256	0.206316	0.407422	hypothetical protein
At2g29780	6.27981	5.76442	8.74365	2.46384	2.41e-06	0.515389	0.148822	hypothetical protein
At2g31460	5.11881	4.74035	6.31127	1.19246	0.00211695	0.378459	0.234952	hypothetical protein
At2g26470	4.19764	4.20458	6.6757	2.47807	4.26e-05	-0.00693868	0.590684	hypothetical protein
At2g28110	6.15138	5.57481	8.3086	2.15722	0.000218846	0.57657	0.201119	hypothetical protein
At1g60350	4.07456	3.89723	5.16829	1.09373	6.12e-06	0.177337	0.26116	hypothetical protein
At1g76170	6.43169	6.07407	7.45273	1.02104	0.0418266	0.35762	0.383144	hypothetical protein
At3g24280	4.86118	3.54161	6.48369	1.6225	0.0229627	1.31957	0.0720117	hypothetical protein
At4g04480	4.48578	4.17165	5.54969	1.0639	0.00251335	0.314126	0.267348	hypothetical protein
At1g15300	6.17819	6.13868	7.61363	1.43544	5.32e-06	0.0395024	0.548518	hypothetical protein
At3g03970	6.6009	6.33996	8.18775	1.58685	4.77e-06	0.260944	0.24905	hypothetical protein
At1g27720	4.88488	4.42908	6.27587	1.39099	1.08e-05	0.4558	0.0573141	hypothetical protein
At1g23440	6.37522	6.23053	7.38393	1.00871	0.000537175	0.144694	0.413472	hypothetical protein
At1g43610	4.04975	3.49384	5.7117	1.66194	0.000298677	0.555916	0.136175	hypothetical protein
At1g70400	4.66208	3.88486	5.83228	1.1702	0.0215455	0.777221	0.124373	hypothetical protein
At1g09680	6.63014	6.51888	7.66421	1.03407	8.04e-05	0.111265	0.432928	hypothetical protein
At1g25230	8.11105	7.62006	10.4791	2.36809	0.00622449	0.490982	0.406592	similar to putative purple acid phosphatase precursor
At3g29120	3.33763	3.40669	4.46921	1.13158	2.23e-05	-0.0690609	0.497921	similar to putative transposase of transposable
At4g08110	3.80555	3.80023	5.4565	1.65095	2.69e-06	0.00531592	0.589275	hypothetical protein / temporary automated functional assignment
At1g78940	4.85733	4.72436	5.93405	1.07672	0.00331864	0.132968	0.479084	hypothetical protein
At5g03510	4.745	4.86481	6.49433	1.74933	0.00056192	-0.11981	0.517264	hypothetical protein
At1g28130	4.97363	5.28614	7.19325	2.21962	7.12e-06	-0.312512	0.311067	IAA adenylase
At3g02875	7.37037	7.47401	8.40409	1.03372	0.000101863	-0.103637	0.4491	IAA-Leucine Resistant
At5g58900	5.49943	5.06163	6.51495	1.01552	0.00165261	0.437794	0.119927	I-box binding factor - like protein
At1g02820	5.60912	4.86354	6.86596	1.25684	0.0378039	0.745581	0.210217	late embryogenis abundant protein
At4g19840	5.91774	5.62778	7.44143	1.52369	0.0008583	0.289964	0.359333	lectin like protein
At5g06740	4.96926	4.9732	6.14331	1.17405	4.3e-06	-0.0039331	0.589228	lectin like protein kinase
At4g20140	6.93018	5.77782	8.41065	1.48048	0.0154403	1.15235	0.0613646	leucine rich repeat like protein Cf-2.2
At3g49750	6.98728	7.37687	8.30203	1.31474	0.00346667	-0.38959	0.282494	leucine rich repeat protein family
At4g22730	4.70725	4.44938	5.81768	1.11043	0.00344972	0.257869	0.356372	Leucine-rich receptor-like protein kinase
At3g43740	3.95484	3.93304	6.90747	2.95264	7.19e-05	0.0217941	0.585233	leucine-rich repeat protein LRP -like
At5g58150	6.40508	6.30517	7.57693	1.17184	0.03011	0.0999125	0.547234	leucine-rich repeat transmembrane protein kinase
At5g38160	5.14639	4.99033	9.4051	4.25871	4.51e-09	0.156059	0.485923	lipid transfer - like protein
At5g38170	4.71753	4.61171	7.89664	3.17911	4.23e-05	0.105823	0.548042	lipid transfer - like protein
At3g58780	5.69542	5.47059	7.29118	1.59576	0.000537175	0.224833	0.417677	MADS-box protein
At5g66460	6.65986	6.9979	9.80242	3.14256	0.000128839	-0.338042	0.440996	mannan endo-1,4-beta-mannosidase
At1g12750	7.08219	7.09109	8.27208	1.18989	0.00256525	-0.00889209	0.588417	membrane protein
At1g10910	7.51433	6.91137	8.71702	1.20269	0.0260259	0.602957	0.235034	membrane-associated salt-inducible protein isolog
At2g22500	8.4753	8.73853	9.86654	1.39124	0.00111121	-0.263231	0.369437	mitochondrial dicarboxylate carrier protein
At1g07880	4.6189	5.02626	5.64017	1.02127	0.00496284	-0.407358	0.199695	mitogen activated protein kinase 13
At5g50800	4.88315	4.77302	6.39657	1.51342	0.00487208	0.110132	0.534919	MtN3-like protein
At2g39450	8.91575	8.78464	10.0781	1.1624	7.79e-07	0.131109	0.327529	MTPd4- putative transport protein
At1g78960	8.1238	8.23929	9.21383	1.09002	0.00304247	-0.115486	0.495862	multifunctional triterpene synthase
At5g47240	5.8034	5.50015	6.92229	1.11889	0.0100022	0.303249	0.363357	mutT domain protein-like
At1g01380	3.98566	3.94567	5.29369	1.30803	0.0355236	0.0399919	0.579522	myb family transcription factor
At3g27920	3.76183	3.90958	4.9358	1.17397	2.03e-07	-0.147753	0.258472	myb family transcription factor
At5g45420	5.73721	5.73959	7.73198	1.99476	3.38e-05	-0.00237422	0.592683	myb family transcription factor
At4g37260	10.188	9.38365	11.2719	1.08393	0.0102491	0.80431	0.0539781	myb-related protein
At4g38620	7.43185	7.6369	8.84718	1.41533	0.00570316	-0.205053	0.469107	myb-related transcription factor MYB4
At1g69560	5.97344	5.49622	7.43946	1.46602	6.34e-05	0.47722	0.0975226	myb-related transcription factor
At1g58160	3.39765	3.33865	4.73748	1.33983	3.08e-06	0.0589985	0.514209	myrosinase binding protein
At1g54020	5.71247	4.85305	9.32585	3.61338	0.00136374	0.859423	0.310418	myrosinase-associated protein
At3g14210	4.33324	4.82587	7.70242	3.36919	0.00605005	-0.492639	0.469159	myrosinase-associated protein
At2g38060	6.89133	6.69217	7.92445	1.03312	0.0030459	0.19916	0.3979	Na+-dependent inorganic phosphate cotransporter
At3g49530	8.30681	8.17686	9.35445	1.04765	0.00188022	0.129942	0.467782	NAC2-like protein
At5g11670	9.94489	9.97134	11.212	1.26707	1.21e-05	-0.0264489	0.563197	NADP dependent malic enzyme - like protein
At4g35580	7.61818	8.03183	8.64981	1.03163	0.0125325	-0.413648	0.255298	NAM
At5g07680	4.01251	3.79993	6.37073	2.35822	1.03e-07	0.212574	0.349235	NAM
At5g18270	5.61066	4.8885	6.69812	1.08747	0.00910994	0.722156	0.0739167	NAM
At5g61430	5.19352	4.91942	7.90961	2.71609	1.51e-06	0.274103	0.372697	NAM
At5g43600	6.53289	6.23992	7.68511	1.15222	0.000363508	0.292977	0.237994	N-carbamyl-L-amino acid amidohydrolase-like protein
At5g07870	4.4826	5.03824	5.61689	1.13429	0.00295763	-0.55564	0.105039	N-hydroxycinnamoyl benzoyltransferase - like protein
At5g57840	4.51835	4.41352	5.77924	1.26089	7.12e-06	0.104825	0.440614	N-hydroxycinnamoyl/benzoyltransferase
At4g10380	8.25183	6.79819	11.5827	3.3309	0.00178023	1.45364	0.119443	NIP5;1 NOD26-like intrinsic protein 6
At2g37460	5.93918	6.04243	8.17849	2.23931	4.13e-07	-0.103252	0.494134	nodulin-like protein
At2g39510	7.72373	7.41245	9.90901	2.18529	0.00216135	0.31128	0.44848	nodulin-like protein
At1g14260	6.46239	6.53954	7.71128	1.24889	0.000143217	-0.0771477	0.514161	nucleoside triphosphatase
At4g29700	5.56031	5.85908	9.02586	3.46555	0.000111543	-0.298771	0.473439	nucleotide pyrophosphatase -like protein
At4g30440	8.27041	8.84841	9.31394	1.04353	0.00609214	-0.578001	0.102539	nucleotide sugar epimerase-like protein
At4g13050	5.18109	5.53776	7.7157	2.53461	1.37e-05	-0.356668	0.329055	oleoyl-[acyl-carrier-protein] hydrolase-like protein
At1g31580	4.55036	5.32545	6.85102	2.30066	0.0419463	-0.775091	0.392909	ORF1
At1g06640	5.19868	5.82534	9.25535	4.05667	2.23e-05	-0.626658	0.312145	oxidoreductase
At5g47330	5.05188	5.08619	6.0556	1.00372	0.00728826	-0.0343034	0.569785	palmitoyl-protein thioesterase precursor - like
At3g53480	6.04967	4.4405	9.2746	3.22493	0.00201825	1.60917	0.0859815	PDR9 pleiotropic drug resistance
At4g13210	4.74608	5.47502	6.21126	1.46517	0.00262878	-0.728932	0.0958001	pectate lyase like protein
At3g21770	5.25751	5.86669	8.53907	3.28157	3.22e-08	-0.609186	0.0912876	peroxidase
At5g06730	4.35669	4.21526	6.18769	1.831	9.26e-08	0.14143	0.388032	peroxidase
At5g66390	5.54482	4.01634	9.33476	3.78994	0.000663469	1.52848	0.104728	peroxidase
At1g35140	6.2768	5.54293	9.28355	3.00676	8.04e-05	0.733866	0.19831	phosphate-induced (phi-1) protein
At5g51820	7.02504	6.76368	8.08249	1.05745	0.00363205	0.261357	0.341301	Phosphoglucomutase
At1g58150	4.09489	3.90883	6.34111	2.24622	5.99e-05	0.186066	0.470931	phosphoglycerate kinase
At1g78050	8.10031	7.95599	9.12027	1.01996	0.000800036	0.144316	0.426126	phosphoglycerate mutase
At4g11830	3.80801	3.80977	5.23533	1.42732	0.000126979	-0.0017549	0.592708	phospholipase D-gamma2
At4g11840	3.81695	3.69493	4.94571	1.12875	0.000132917	0.122021	0.440836	phospholipase D-gamma3;putative phospholipase D-gamma;structurally highly identical to PLDgamma1 and 2
At5g47800	4.78594	4.61027	7.51751	2.73157	0.000230408	0.175668	0.51445	photoreceptor-interacting protein-like
At5g13600	4.77234	4.73359	5.90931	1.13697	0.00101431	0.0387505	0.561676	photoreceptor-interacting protein-like
At3g18710	5.78957	5.48117	6.80153	1.01196	0.0111613	0.308402	0.336128	Potato PHOR1 like transcription activator
At1g62670	3.88388	3.81666	5.43601	1.55213	5.95e-07	0.0672185	0.503883	PPR-repeat protein
At3g22620	4.87795	4.68358	6.27212	1.39417	1.26e-07	0.194372	0.213269	predicted GPI-anchored protein
At3g22620	5.51015	4.95159	8.13608	2.62594	0.00683194	0.558554	0.404963	predicted GPI-anchored protein
At5g64080	9.85589	10.568	10.8778	1.02186	0.000577875	-0.712088	0.00961358	predicted GPI-anchored protein
At2g14260	8.1118	7.51152	10.0335	1.92166	8.72e-05	0.60028	0.118894	proline iminopeptidase
At5g66060	6.30023	6.3152	7.6951	1.39487	0.000337719	-0.0149703	0.582986	prolyl 4-hydroxylase
At3g15790	8.3446	9.20931	9.44252	1.09792	0.00187928	-0.864718	0.0111718	Protein containing a putative methyl-CpG-binding domain
At3g46580	6.52709	7.10882	7.77005	1.24296	0.000318616	-0.581733	0.0494763	Protein containing a putative methyl-CpG-binding domain
At1g52260	4.60437	4.21612	5.8362	1.23183	1.25e-05	0.388248	0.0689131	protein disulfide isomerase precursor
At3g27560	7.23151	6.96178	8.42419	1.19267	9.74e-05	0.269736	0.231702	protein kinase ATN1
At3g44610	6.08305	6.62687	7.80623	1.72318	0.000138353	-0.543827	0.130235	protein kinase like protein
At3g45860	4.6747	4.81275	6.68423	2.00953	7.66e-06	-0.138044	0.471599	protein kinase like protein
At3g06433	4.21621	4.38036	5.62296	1.40675	0.00260425	-0.164154	0.481684	pseudogene
At3g52780	6.11631	4.60443	9.75736	3.64104	0.000172673	1.51188	0.0610238	purple acid phosphatase-like protein
At1g04380	3.55051	3.67548	5.0962	1.54569	5.53e-05	-0.124967	0.473131	putative 1-aminocyclopropane-1-carboxylate oxidase
At1g31910	9.92689	9.45586	11.1412	1.21428	6.59e-06	0.471032	0.0233109	putative 5-phosphomevalonate kinase, PMVK
At2g18190	4.95001	4.28766	7.12776	2.17775	3.38e-05	0.662357	0.100294	putative AAA-type ATPase
At4g01130	4.6664	4.62641	7.98618	3.31978	6.59e-05	0.0399846	0.579738	putative acetyltransferase
At1g70560	7.00446	7.98691	8.19983	1.19536	0.00112101	-0.982448	0.00545326	putative alliinase
At4g04460	9.13523	6.05307	12.1491	3.01388	0.042632	3.08215	0.0568582	putative aspartic protease
At1g05170	7.53367	7.10007	8.61459	1.08092	0.0261177	0.433602	0.309564	putative AVR9 elicitor response protein
At4g17090	8.02316	8.71112	9.06033	1.03717	0.0472209	-0.687967	0.193262	putative beta-amylase
At2g44460	4.467	4.59969	7.23844	2.77144	2.87e-05	-0.132692	0.522647	putative beta-glucosidase
At4g27830	5.93974	6.85703	7.26678	1.32704	0.00718317	-0.917283	0.0553539	putative beta-glucosidase
At1g68290	6.16263	5.03146	7.82463	1.662	0.0214766	1.13118	0.115811	putative bifunctional nuclease
At1g11410	4.92861	5.87011	7.41992	2.49131	1.4e-06	-0.941501	0.0140891	putative brassinosteroid insensitive protein
At2g27920	6.34463	7.61164	10.3133	3.96871	4.42e-05	-1.26701	0.0939024	putative carboxypeptidase
At4g19810	4.3389	4.10518	5.58676	1.24786	1.1e-05	0.233718	0.229249	putative chitinase
At3g08940	10.1038	9.78142	11.3356	1.23179	0.000116501	0.322392	0.186555	putative chlorophyll a/b-binding protein
At1g09510	4.78942	4.65133	8.42293	3.63351	1.82e-08	0.138093	0.492714	putative cinnamyl alcohol dehydrogenase
At2g21890	5.89548	5.4323	8.00426	2.10878	7.3e-05	0.463175	0.23231	putative cinnamyl alcohol dehydrogenase
At1g10730	5.71674	5.57651	7.25329	1.53656	0.000983872	0.140227	0.495429	putative clathrin-coat assembly protein
At2g34840	4.63013	4.48556	7.61202	2.98189	7.71e-06	0.14457	0.51244	putative coatomer epsilon subunit
At2g27690	5.34861	4.99461	7.00719	1.65858	0.0009289	0.354	0.328518	putative cytochrome P450
At2g46950	8.15265	7.43113	9.5174	1.36475	0.0144502	0.721524	0.170102	putative cytochrome P450
At1g74110	4.75346	4.14577	6.53458	1.78112	0.000134152	0.607686	0.104585	putative cytochrome P-450
At1g13150	5.03293	4.49808	6.6976	1.66467	0.00371718	0.534847	0.25906	putative cytochrome P450 monooxygenase
At1g13080	6.25121	5.46658	9.10951	2.8583	8.04e-05	0.784631	0.158657	putative cytochrome P450 monooxygenase
At3g15870	4.4845	4.12615	6.34317	1.85867	0.000817767	0.358347	0.353849	putative delta 9 desaturase
At1g63220	5.74717	6.04687	6.96712	1.21995	9.82e-05	-0.299699	0.203124	putative elicitor-responsive gene
At2g29730	3.83127	4.37569	5.65374	1.82247	0.00169858	-0.544417	0.245363	putative flavonol 3-O-glucosyltransferase
At2g16890	6.04058	4.92841	9.42624	3.38566	8.8e-05	1.11217	0.10355	putative glucosyltransferase
At2g30140	5.84056	4.80799	7.07526	1.2347	0.0210408	1.03257	0.0606793	putative glucosyltransferase
At2g43840	5.72034	5.63514	8.12456	2.40422	0.000124169	0.0852031	0.550448	putative glucosyltransferase
At3g16520	7.80603	7.88799	9.35032	1.54429	2.7e-05	-0.0819698	0.513709	putative glucosyltransferase
At1g80460	8.74274	8.83534	9.7964	1.05366	0.000104247	-0.0925982	0.47017	putative glycerol kinase
At2g40900	6.70354	6.11691	8.03819	1.33465	0.000982602	0.586624	0.0939062	putative integral membrane protein
At3g21720	6.13094	5.4799	7.50374	1.37281	0.0216126	0.65104	0.238552	putative isocitrate lyase
At1g64210	4.35534	4.05182	5.39593	1.04059	0.00142689	0.303516	0.245263	putative krr receptor-like kinase
At2g33050	6.16182	5.91638	8.60247	2.44065	3.51e-05	0.245441	0.431166	putative leucine-rich repeat disease resistance protein
At3g11180	4.00179	3.99694	6.13492	2.13313	5.76e-05	0.00484923	0.591573	putative leucoanthocyanidin dioxygenase
At1g52760	8.16741	7.94304	10.5877	2.42032	4.3e-06	0.224376	0.409788	putative lipase
At1g72520	4.84528	5.01616	5.98623	1.14095	0.00308289	-0.170883	0.448406	putative lipoxygenase
At4g03390	7.95257	8.35336	8.95913	1.00656	0.00660168	-0.40079	0.217051	putative LRR receptor like protein kinase
At2g16250	5.94924	6.17586	7.07751	1.12828	0.0198762	-0.226626	0.456239	putative LRR receptor protein kinase
At2g15230	7.21748	7.11407	8.72226	1.50478	3.81e-05	0.103402	0.49009	putative lysosomal acid lipase
At2g45040	5.5043	5.17826	6.77979	1.27549	0.0019095	0.326039	0.302938	putative metalloproteinase
At2g44180	8.14782	8.35341	9.37634	1.22852	0.00199522	-0.205594	0.415691	putative methionine aminopeptidase
At3g01140	6.88063	6.76799	8.53081	1.65017	1.59e-05	0.112646	0.481226	putative Myb-related transcription factor
At2g37080	7.52905	8.23448	8.58138	1.05233	0.000280471	-0.705433	0.00732482	putative myosin heavy chain /
At4g19410	9.32968	10.1526	10.4683	1.13861	0.000455773	-0.822902	0.00641714	putative pectinacetylesterase protein
At2g02360	4.94245	5.01078	7.03449	2.09205	3.65e-06	-0.0683326	0.537404	putative phloem-specific lectin
At4g04040	8.05485	7.62762	9.18117	1.12632	0.000117243	0.427221	0.0731477	putative phosphofructokinase beta subunit
At2g39420	4.60807	4.82433	5.97526	1.36719	0.00169793	-0.216262	0.423177	putative phospholipase
At1g09790	5.75744	5.65796	7.63864	1.8812	1.51e-06	0.0994822	0.489653	putative phytochelatin synthetase
At1g27285	4.12786	4.17992	5.2742	1.14634	7.4e-06	-0.0520587	0.517202	putative polyprotein
At1g34160	5.35288	5.5779	7.07359	1.72071	8.76e-06	-0.225018	0.33938	putative protein
At3g44430	4.48866	4.41701	7.46693	2.97827	6.04e-05	0.071651	0.563197	putative protein
At4g09680	4.70837	4.83388	7.15418	2.44582	2.49e-05	-0.125514	0.515657	putative protein
At4g32960	7.78972	7.56316	9.43173	1.64202	0.000294955	0.226558	0.407425	putative protein
At4g39040	8.33553	9.19724	9.33756	1.00203	0.000781893	-0.861714	0.00287233	putative protein
At5g37360	7.67968	7.66429	8.71377	1.03409	0.000360329	0.0153955	0.57907	putative protein
At5g35090	4.64948	4.24684	5.69054	1.04106	0.00940868	0.40264	0.248452	putative protein
At4g11100	5.5555	6.11093	7.57186	2.01636	2.83e-05	-0.555423	0.125954	putative protein
At4g17480	6.92439	7.01374	7.99694	1.07255	0.000446745	-0.0893479	0.495673	putative protein
At4g09500	4.79411	5.38088	7.02342	2.22932	1.08e-08	-0.586774	0.0167947	anthocyanin rhamnosyltransferase -Petunia x hybrida
At5g26220	5.69905	4.84698	7.13634	1.43729	0.0350029	0.85207	0.203319	cation transport protein chaC
At4g09300	3.76109	3.68722	6.21876	2.45767	1.98e-09	0.0738697	0.502972	putative protein
At5g48370	7.67397	7.32678	8.71569	1.04172	0.015923	0.347189	0.331105	contains similarity to acyl-CoA thioesterase
At5g50730	8.46907	9.45864	9.93165	1.46258	0.00167655	-0.989571	0.0233985	contains similarity to ATFP3
At5g04980	5.58785	5.56841	7.19507	1.60722	9.34e-05	0.0194361	0.580169	contains similarity to inositol polyphosphate 5'-phosphatase
At5g14180	6.23871	5.69158	7.47035	1.23164	0.00260425	0.547126	0.129944	contains similarity to lipase
At5g41140	3.3224	3.28235	4.98061	1.65821	4.17e-05	0.040058	0.562231	contains similarity to myosin heavy chain
At5g53070	7.06986	7.01363	8.34679	1.27694	0.0329948	0.0562264	0.571535	contains similarity to ribosomal protein L9
At5g47150	5.35805	4.39102	6.39084	1.03279	0.000363103	0.967029	0.000699111	contains similarity to SET-domain protein
At5g23530	9.01747	9.45172	10.5311	1.51366	2.42e-05	-0.43425	0.108269	putative protein
At5g50400	9.18543	8.97382	10.3413	1.15582	0.00916871	0.211619	0.444982	putative protein
At5g27270	5.60166	5.56166	7.38649	1.78483	3.51e-05	0.040003	0.56376	putative protein
At4g29720	7.88394	8.24258	9.25255	1.36861	1.99e-06	-0.358645	0.0780636	putative protein
At5g59610	6.47505	6.36913	7.64178	1.16673	0.000421229	0.105923	0.484949	heat shock protein 40 DnaJ
At3g45620	7.46492	7.43074	8.62842	1.16349	4.17e-06	0.0341784	0.544254	putative protein
At4g33930	4.71172	4.52178	6.57112	1.85941	6.3e-10	0.189938	0.204879	hyphally regulated protein
At4g20350	6.04365	6.10775	7.35309	1.30944	0.000137282	-0.0640977	0.532418	hypothetical protein
At5g16250	8.97261	9.91343	11.1916	2.21897	0.000242024	-0.940817	0.0639059	hypothetical protein
At4g19000	3.78858	3.59733	4.84764	1.05907	6.5e-05	0.191244	0.295219	hypothetical protein
At5g07220	6.06682	5.57079	8.16636	2.09954	0.00230167	0.496021	0.334608	hypothetical protein
At3g60940	4.40246	4.56243	5.85894	1.45648	5.17e-06	-0.159962	0.375251	hypothetical protein
At4g13630	5.74653	5.39242	6.94594	1.19941	0.000809295	0.35411	0.217006	IFA-binding protein
At4g24970	5.67192	6.34931	6.71652	1.0446	0.008819	-0.677386	0.0782237	putative protein
At5g15920	6.36872	6.84967	7.41177	1.04305	0.0151469	-0.480947	0.221299	putative protein
At5g27110	5.21493	5.2797	6.39372	1.17879	9.04e-05	-0.0647735	0.519921	putative protein
At3g45290	5.56229	5.51549	7.47968	1.91739	2.08e-05	0.046794	0.559828	Mlo-h1 protein
At5g09690	5.13194	5.26694	6.81685	1.68491	0.000363103	-0.135002	0.497856	MRS2 protein
At4g40020	4.4538	3.57272	5.78514	1.33134	0.0241657	0.881082	0.133927	myosin heavy chain
At4g25860	4.59276	5.43819	5.82362	1.23086	0.000185361	-0.845436	0.00472948	putative oxysterol-binding protein
At3g46980	6.34033	6.03221	7.44249	1.10217	0.0045269	0.30812	0.313994	Na+-dependent inorganic phosphate cotransporter
At4g11200	3.79552	3.7441	5.49173	1.69621	1.98e-06	0.0514188	0.53904	putative protein
At4g12580	4.22033	4.09342	7.08324	2.86292	1.45e-12	0.12691	0.346386	putative protein
At4g25040	5.57277	5.27671	7.4328	1.86003	1.38e-06	0.29606	0.227065	putative protein
At5g20790	5.1256	4.13466	6.94624	1.82064	0.0207079	0.990941	0.186939	putative protein
At4g32290	7.44413	7.88273	8.64281	1.19868	0.00933392	-0.4386	0.267266	putative protein
At3g53400	8.4518	8.10756	10.822	2.3702	5.62e-05	0.344246	0.355802	putative protein
At3g56730	5.15299	5.03003	7.17175	2.01876	9.15e-05	0.122954	0.511684	putative protein
At5g19950	6.28511	6.04512	7.377	1.09189	0.0198762	0.239998	0.44089	putative protein
At3g54390	5.99751	6.43678	7.0644	1.06689	2.21e-05	-0.43927	0.0283004	putative protein
At5g03870	6.07164	6.78935	7.14194	1.0703	0.0371193	-0.717706	0.166157	putative protein
At5g12900	6.36441	6.15615	7.65829	1.29387	0.015732	0.208261	0.48075	putative protein
At5g28500	7.92304	8.11786	9.33451	1.41147	8.86e-05	-0.194827	0.3808	putative protein
At5g27990	7.33827	7.47205	9.2134	1.87513	1.72e-06	-0.133777	0.447413	putative protein
At3g56170	6.7693	6.01222	9.01841	2.24911	0.00139934	0.757085	0.194406	putative protein
At5g16190	5.05715	5.84968	6.20822	1.15107	0.00516377	-0.792531	0.0449464	putative cellulose synthase celA
At3g47560	6.04252	5.8156	7.75762	1.7151	9.19e-05	0.226924	0.392101	putative hydrolyse
At5g12950	9.16548	8.45325	10.7765	1.61106	0.0112023	0.712234	0.214331	putative secreted protein SCF
At3g45600	4.75755	4.8613	7.06823	2.31068	2.34e-05	-0.103747	0.526618	senescence-associated protein 5 (SA5)
At4g19120	9.4867	9.10611	10.5783	1.09161	0.00235785	0.380595	0.207362	putative protein
At5g15980	6.42153	7.09635	8.03058	1.60905	0.000663469	-0.674814	0.0940426	putative protein
At3g56080	6.76683	5.49184	8.03462	1.26779	0.0481898	1.27499	0.0684998	putative protein
At5g03960	5.20724	5.18212	6.96441	1.75717	0.000247928	0.0251258	0.579037	SF16 protein
At4g02450	7.58408	8.26825	8.98018	1.3961	0.00550635	-0.684167	0.135848	putative protein
At5g57410	6.74501	6.95134	7.91771	1.1727	0.000351046	-0.206336	0.353362	putative protein
At5g45940	6.30453	6.55221	7.59137	1.28684	0.00124813	-0.247681	0.368937	putative protein
At5g57830	4.92465	4.64516	6.71752	1.79287	7.9e-06	0.279488	0.282015	putative protein
At5g56380	4.98664	5.08843	8.91245	3.92581	3.55e-07	-0.101787	0.540945	putative protein
At5g67370	4.79292	5.05573	6.34985	1.55694	3.55e-05	-0.262815	0.298936	putative protein
At5g48850	4.38106	4.5825	5.94346	1.56241	0.0199895	-0.201447	0.511614	putative protein
At5g06610	5.41898	5.85113	6.65933	1.24036	0.000337719	-0.432149	0.127632	putative protein
At5g45500	4.28475	4.3056	8.23497	3.95022	7.43e-07	-0.0208577	0.584914	putative protein
At5g35460	7.56194	7.84569	8.59037	1.02843	0.000253354	-0.283753	0.194784	putative protein
At3g50120	3.94368	3.36802	5.92074	1.97706	0.0020297	0.575663	0.262442	putative protein
At5g52010	6.69223	7.15147	7.70248	1.01025	0.00135126	-0.459242	0.0956452	putative protein
At5g45020	6.20962	6.06692	7.97415	1.76453	0.000297569	0.142702	0.494134	putative protein
At5g61330	7.78075	8.09474	8.83004	1.04929	2.42e-06	-0.313987	0.0517285	putative protein
At5g20450	4.22622	4.30977	6.59011	2.36389	6.73e-09	-0.0835501	0.493567	putative protein
At3g56360	8.88836	8.66675	10.8466	1.95823	0.0121212	0.221611	0.513426	putative protein
At5g40470	6.95951	6.41419	8.17195	1.21243	0.00612616	0.545327	0.169757	putative protein
At5g26940	7.8946	7.5262	9.09506	1.20046	4.42e-05	0.368398	0.104644	putative protein
At3g55660	6.80158	7.65923	8.00135	1.19976	0.00705488	-0.857645	0.048104	putative protein
At4g25710	7.66905	7.75153	9.48246	1.81341	2.34e-05	-0.0824748	0.525601	putative protein
At5g03190	7.34847	7.51757	9.46345	2.11498	7.99e-05	-0.1691	0.479461	putative protein
At4g19460	4.39132	3.97242	5.68913	1.29781	0.0286066	0.418907	0.378236	putative protein
At5g10380	6.5054	6.05034	7.64179	1.13639	0.000131222	0.45506	0.0634304	putative protein
At5g03320	7.20308	6.74423	8.4746	1.27151	0.00121771	0.458851	0.16477	putative protein
At1g54820	6.60297	7.37703	8.0702	1.46723	0.000351046	-0.774056	0.0313307	putative protein kinase
At2g05940	6.56491	6.98544	7.75744	1.19253	0.000493376	-0.420529	0.137157	putative protein kinase
At2g39110	5.777	4.89356	7.90342	2.12642	0.000218231	0.883431	0.0661719	putative protein kinase
At1g70520	6.73841	7.43062	7.76246	1.02405	0.0394637	-0.692214	0.169257	putative protein kinase
At1g64300	4.70299	4.70957	6.27517	1.57217	9.27e-07	-0.00657969	0.587152	putative protein kinase
At4g18950	6.32801	6.44419	7.33904	1.01103	0.0142798	-0.116174	0.514818	putative protein kinase
At2g40500	4.72154	3.96048	6.4026	1.68105	0.000425677	0.761065	0.0631653	putative protein kinase
At1g67820	7.88202	7.03086	9.25196	1.36993	0.00058377	0.851162	0.01877	putative protein phosphatase 2C
At2g20630	8.14645	8.46214	9.34652	1.20007	0.0118207	-0.315681	0.379614	putative protein phosphatase 2C
At5g06750	8.23362	7.50162	9.40349	1.16987	0.00144144	0.732	0.0305432	putative protein phosphatase 2C
At5g58540	4.8787	4.3924	5.97968	1.10099	0.0278843	0.486299	0.284228	putative protein ser/thr-specific protein kinase
At2g40460	5.0656	5.51172	7.45171	2.38611	4.84e-05	-0.446125	0.274187	putative PTR2 family peptide transporter
At1g60630	5.51846	6.07951	6.78777	1.26931	0.000294955	-0.561047	0.0592502	putative receptor kinase
At2g37710	7.249	7.7781	8.51231	1.2633	0.000141216	-0.529099	0.0553235	putative receptor like protein kinase
At2g36570	4.98053	5.45817	7.58869	2.60816	8.84e-06	-0.477642	0.230477	putative receptor like protein kinase
At2g37050	8.00608	8.27329	9.17469	1.1686	5.55e-06	-0.267207	0.140771	putative receptor like protein kinase
At2g43690	5.08523	5.15735	6.09316	1.00793	0.00135458	-0.0721218	0.522582	putative receptor like protein kinase
At2g23330	4.64987	4.74417	6.46778	1.81791	6.11e-09	-0.0942941	0.436081	putative retroelement pol polyprotein
At2g11140	3.71986	3.93815	5.12026	1.4004	3.02e-07	-0.218289	0.19641	putative retroelement pol polyprotein
At2g28840	10.3016	10.5217	11.346	1.04438	0.00297613	-0.220084	0.376462	putative RING zinc finger ankyrin protein
At1g63900	7.7097	7.371	8.79244	1.08274	2.59e-06	0.338694	0.0439242	putative RING zinc finger protein
At2g18650	5.8532	5.74668	6.98561	1.13241	4.57e-05	0.106522	0.447095	putative RING zinc finger protein
At4g23050	7.04983	6.21374	8.07708	1.02724	0.00359935	0.836091	0.0158789	putative ser/thr kinase MAP3K delta-1
At3g20860	4.23664	3.98176	5.6969	1.46026	1.55e-05	0.254882	0.263456	putative ser/thr protein kinase
At5g24150	6.59036	6.99142	9.74906	3.1587	2.16e-07	-0.401062	0.258238	putative squalene epoxidase
At3g11820	7.92985	7.90073	9.09788	1.16803	0.000676852	0.029123	0.569173	putative syntaxin
At3g27780	4.26473	4.14626	6.0731	1.80837	1.79e-06	0.118473	0.462544	putative transcription factor MYB118
At1g73220	5.35533	4.5511	8.66276	3.30744	0.00222007	0.804229	0.32396	putative transporter
At1g78130	6.39278	6.2271	7.55505	1.16227	0.00175944	0.165677	0.443551	putative transporter
At2g22190	5.31887	5.58485	6.38103	1.06217	0.0126269	-0.265981	0.394161	putative trehalose-6-phosphate phosphatase
At2g01090	3.91974	3.86463	8.2998	4.38006	0.000170955	0.0551072	0.580472	putative ubiquinol-cytochrome c reductase[Solanum tuberosum]; supported by cDNA: gi_13430615_gb_AF360220.1_AF360220
At2g32300	4.25236	3.99917	6.82693	2.57457	2.35e-05	0.253198	0.428251	putative uclacyanin I
At1g67550	4.30029	4.99935	5.70205	1.40176	0.000183437	-0.699061	0.0295214	putative urease
At1g16260	4.6564	4.70741	5.70475	1.04836	0.01253	-0.0510094	0.562764	putative wall-associated kinase
At5g47810	5.48086	5.52277	7.31311	1.83224	1.97e-05	-0.0419022	0.561737	pyrophosphate-fructose-6-phosphate
At1g59900	8.75689	8.54505	10.7862	2.02935	0.0208447	0.211838	0.529704	pyruvate dehydrogenase e1 alpha subunit
At5g61510	8.03565	7.87643	9.50468	1.46903	1.43e-06	0.159222	0.351479	quinone oxidoreductase - like protein
At5g47910	7.83671	7.6156	9.00319	1.16649	0.0210732	0.221106	0.467474	RbohD respiratory burst oxidase protein D
At3g53380	6.02658	6.62394	7.74262	1.71604	0.000769063	-0.597362	0.158225	Receptor lectin kinase -like protein
At5g20050	7.9891	7.53189	9.00751	1.01841	0.00696593	0.457211	0.177928	receptor like protein kinase
At5g54380	7.87958	8.24911	8.91047	1.03088	0.00351061	-0.369522	0.218708	receptor-protein kinase like protein
At4g15210	7.97784	9.89992	10.3725	2.39465	0.0310218	-1.92208	0.0945559	Reduced Beta Amylase
At5g45110	7.20278	6.99246	8.22039	1.01761	0.00162854	0.210319	0.359614	regulatory protein NPR1-related
At5g45400	5.40289	5.55502	6.70076	1.29787	0.0026216	-0.15213	0.481171	replication protein A1-like
At4g20820	3.52555	3.67199	4.71239	1.18684	2.99e-07	-0.146442	0.276258	reticuline oxidase - like protein
At4g16870	5.40359	5.44246	7.39834	1.99475	3.19e-09	-0.0388761	0.539498	retrotransposon like protein
AtCg00750	9.7186	9.57854	11.1153	1.39671	0.0364331	0.140057	0.540991	ribosomal protein S11
At4g13100	8.87824	8.60261	10.3601	1.48188	2.55e-05	0.275627	0.25585	RING finger protein
At5g20740	9.7181	10.3207	10.7683	1.05022	0.00169012	-0.602552	0.0485771	ripening-related protein - like
At3g13640	7.45853	6.59143	8.53213	1.0736	0.000427006	0.8671	0.00278095	RLI1 RNase L inhibitor
At3g14450	6.08961	5.68327	7.09114	1.00153	0.00641827	0.406342	0.208623	RNA-binding protein
At1g14790	7.22289	7.04575	8.46224	1.23934	0.00418733	0.177138	0.464254	RNA-dependent RNA polymerase
At5g45970	4.00717	4.02487	5.7121	1.70493	2.68e-07	-0.0177	0.574338	Roots and stems only7
At4g17720	6.64948	7.09624	7.967	1.31751	0.000610332	-0.446762	0.157989	RRM-containing protein
At5g46250	8.33092	8.02961	9.6086	1.27768	0.00173372	0.301308	0.322936	RRM-containing protein
At5g53680	5.45249	4.11238	7.3831	1.93062	0.012426	1.34011	0.0777587	RRM-containing RNA-binding protein
At5g07060	5.31782	4.44623	6.9451	1.62728	0.00556428	0.871591	0.107952	RRM-containing RNA-binding protein
At1g73530	6.12608	6.58911	7.14825	1.02218	0.00969577	-0.463036	0.195752	RRM-containing RNA-binding protein
At3g24530	7.23158	6.89009	9.04905	1.81747	0.000318322	0.341493	0.330646	rubisco expression protein
At5g04370	4.0088	3.78319	5.27085	1.26205	0.000172673	0.22561	0.326865	S-adenosyl-L-methionine:carboxyl methyltransferase family
At4g05040	4.0795	4.12158	6.22633	2.14684	8.04e-05	-0.0420789	0.569785
At4g39180	4.32998	4.03493	5.84173	1.51175	0.000512909	0.295054	0.335735	SEC14 - like protein
At5g47510	4.24442	4.16853	5.37189	1.12747	1.33e-05	0.0758899	0.480878	SEC14 cytosolic factor
At1g19650	7.53799	8.31205	9.28723	1.74924	1.09e-05	-0.774059	0.0146916	SEC14 cytosolic factor
At3g46450	7.09876	7.12658	8.2267	1.12794	0.000710794	-0.0278226	0.569785	SEC14 cytosolic factor
At1g78000	5.51944	4.4653	6.8783	1.35886	0.0126976	1.05414	0.0536405	Selenate Resistant
At1g17020	6.20211	5.05297	8.37717	2.17506	0.00843503	1.14914	0.135553	SENESCENCE-RELATED GENE 1
At4g35600	6.07985	6.63047	7.92412	1.84427	0.00028323	-0.550626	0.17136	ser/thr kinase like protein
At4g21410	4.89408	4.87921	6.61044	1.71635	9.84e-05	0.01487	0.583975	ser/thr kinase like protein
At5g42440	4.70841	4.329	6.00879	1.30037	0.00549836	0.37941	0.310481	ser/thr kinase like protein
At5g59670	3.47938	3.65093	5.59644	2.11706	1.14e-05	-0.171551	0.451955	ser/thr kinase like protein
At4g12910	6.03221	6.30885	7.71053	1.67832	0.00562256	-0.276645	0.448301	SERINE CARBOXYPEPTIDASE I PRECURSOR-like protein
At5g23210	7.85109	6.95091	9.21165	1.36056	0.0428943	0.900188	0.184585	serine carboxypeptidase II-like protein
At2g29310	5.36199	5.61789	6.52207	1.16008	0.0138613	-0.255899	0.425593	short-chain dehydrogenase
At3g50560	5.53227	5.42671	7.10885	1.57658	0.000437216	0.105569	0.516959	short-chain dehydrogenase
At1g33770	4.09638	3.9268	5.38932	1.29294	0.00111121	0.169574	0.447095	similar to cdc2-related protein kinase
At1g62540	4.02988	4.3245	7.92908	3.8992	2.04e-07	-0.294623	0.405195	similar to flavin-binding monooxygenase-like protein
At5g25110	5.44676	5.22144	6.84622	1.39946	4.26e-05	0.225321	0.317888	SNF1-related Protein Kinase
At5g49500	6.101	5.98487	7.55236	1.45136	5.2e-06	0.116126	0.442285	SRP54
At5g37500	5.23984	5.31268	6.27975	1.03991	0.00148382	-0.0728342	0.525666	stelar K+ outward rectifying channel (SKOR) - like protein
At1g13420	3.95865	3.73688	6.43529	2.47664	2.68e-07	0.221771	0.37034	steroid sulfotransferase
At1g67360	8.84102	9.04564	9.94441	1.10339	0.00773183	-0.204628	0.43769	stress related protein
At1g74020	7.41453	6.05018	10.4207	3.00615	0.000809295	1.36435	0.0796841	strictosidine synthase family
At3g57010	6.52373	5.67746	8.49058	1.96685	0.000992293	0.846274	0.100024	strictosidine synthase-related supported by cDNA: gi_13877836_gb_AF370181.1_AF370181
At1g20150	5.78713	4.24557	8.59636	2.80923	0.0029466	1.54156	0.0749677	subtilisin-like serine protease
At5g59130	6.6664	5.83193	9.78354	3.11714	0.000189741	0.834476	0.195418	subtilisin-like serine protease
At2g04160	4.71404	5.28328	7.05648	2.34244	0.000342308	-0.569244	0.25025	subtilisin-like serine protease AIR3
At4g10120	4.5536	3.80794	7.42719	2.87358	5.91e-05	0.745666	0.167409	sucrose-phosphate synthase - like protein
At3g18830	7.56988	7.90598	9.1565	1.58662	0.00827806	-0.336103	0.412909	sugar transport, putative
At5g27360	6.35859	5.77321	7.42344	1.06485	0.00792986	0.58538	0.119543	sugar transporter-like protein
At4g03330	5.61142	5.01987	7.04033	1.42891	2.55e-05	0.591555	0.0295214	SYR1-like syntaxin
At2g16990	6.69609	6.68437	9.85857	3.16248	2.88e-06	0.0117182	0.588619	tetracycline transporter-like protein
At1g73620	8.23379	9.13416	9.67919	1.4454	0.00181941	-0.900371	0.0359634	thaumatin-like protein
At3g49400	6.06112	6.2795	7.31601	1.25489	5.95e-07	-0.21838	0.174564	transducin / WD-40 repeat protein family contains 4 WD-40 repeats
At1g21160	6.88782	6.01225	7.98264	1.09482	0.0110876	0.875572	0.0424126	translation initiation factor eIF-2, putative
At5g26980	4.0894	4.19124	5.14951	1.06012	0.00016666	-0.101843	0.464254	tSNARE AtTLG2a
At5g05760	6.02907	5.56105	7.76523	1.73616	1.4e-06	0.46802	0.0642967	t-SNARE SED5
At2g42270	4.42095	4.33718	5.74182	1.32087	0.00016666	0.0837742	0.513009	U5 small nuclear ribonucleoprotein helicase
At4g05050	8.24387	8.50798	12.2919	4.04805	3.53e-05	-0.264104	0.495092	UBIQUITIN 11
At5g55170	5.1126	4.84467	7.09039	1.97779	8.45e-06	0.267927	0.327349	ubiquitin-like protein
At1g07260	5.32562	5.2744	6.39175	1.06613	0.0001527	0.0512247	0.534049	UDP-glucose glucosyltransferase, putative
At1g22370	4.4109	4.39983	5.59398	1.18308	0.000489248	0.011063	0.584918	UDP-glucose glucosyltransferase, putative
At5g41150	6.3559	6.55822	7.67808	1.32218	2.56e-05	-0.202319	0.319391	Ultraviolet Hypersensitive1
At1g22530	7.38076	7.42809	9.68786	2.3071	0.00664955	-0.0473292	0.580169	unknown protein
At1g23050	6.50997	5.67783	7.65963	1.14967	0.00936068	0.832134	0.0556629	unknown protein
At1g63530	4.84795	4.7981	6.63206	1.78412	2.65e-06	0.0498477	0.544969	unknown protein
At1g65280	6.95879	6.98794	8.87899	1.9202	0.000117453	-0.0291458	0.576848	unknown protein
At1g80960	4.46621	4.60932	7.68023	3.21402	9.11e-07	-0.143115	0.504359	unknown protein
At2g02060	4.49372	4.39961	7.59325	3.09953	1.98e-09	0.0941183	0.501706	unknown protein
At2g45720	8.72446	8.49681	9.79209	1.06763	2.33e-05	0.227655	0.206134	unknown protein
At4g10955	7.99922	7.58978	9.84481	1.84559	2.16e-07	0.409441	0.0780358	unknown protein
At1g24150	5.52498	5.39188	6.59002	1.06504	0.0107565	0.133101	0.50131	unknown protein
At1g51360	5.85856	5.69979	7.25056	1.392	0.00287666	0.158764	0.486295	unknown protein
At2g03830	5.13779	3.83474	7.16957	2.03178	0.00451684	1.30305	0.054825	unknown protein
At2g04380	3.96827	4.06449	4.97781	1.00954	2.01e-06	-0.0962281	0.392679	unknown protein
At2g11260	3.35065	3.447	5.6093	2.25865	0.000285186	-0.0963469	0.544625	unknown protein
At2g17300	5.00757	5.94414	6.04287	1.0353	0.0118299	-0.936573	0.0262107	unknown protein
At2g30500	8.01668	7.58245	9.02646	1.00979	0.0121742	0.43423	0.229798	unknown protein
At2g32430	5.47249	5.83175	7.62905	2.15657	1.37e-05	-0.359261	0.275273	unknown protein
At2g44730	6.35981	6.25842	7.41892	1.05912	0.000542545	0.101391	0.481796	unknown protein
At3g22970	8.21942	7.39576	9.30163	1.08222	0.000564933	0.823653	0.00535509	unknown protein
At3g23590	7.48419	7.4528	9.25215	1.76796	0.00024374	0.031388	0.575088	unknown protein
At3g25130	4.20418	4.72429	5.53403	1.32985	0.00866604	-0.52011	0.239747	unknown protein
At3g30720	4.30111	4.13405	6.21675	1.91564	6.22e-05	0.167065	0.464536	unknown protein
At5g24670	8.70236	8.91061	9.94299	1.24063	1.89e-05	-0.208251	0.28179	unknown protein
At5g47940	5.85699	5.60125	6.90499	1.048	0.000471189	0.25574	0.261401	unknown protein
At5g49640	5.03226	4.73025	6.27725	1.24499	0.0201468	0.302019	0.422912	unknown protein
At5g50010	5.8181	6.4837	7.01343	1.19533	0.00320878	-0.665595	0.0745308	unknown protein
At5g53590	7.0167	6.31832	8.10969	1.093	0.0169782	0.698373	0.119571	unknown protein
At5g55790	3.51873	3.558	5.73236	2.21364	0.00101034	-0.0392768	0.577969	unknown protein
At5g65850	5.10448	4.37468	6.47465	1.37016	0.000325752	0.729804	0.0286791	unknown protein
At3g28220	7.39624	8.32476	8.49656	1.10032	0.0147568	-0.928517	0.0434288	unknown protein
At3g26070	7.40869	7.81659	9.27931	1.87063	0.000344762	-0.4079	0.287939	unknown protein
At2g02960	7.64315	7.16882	8.75127	1.10811	0.000187144	0.474331	0.0562951	unknown protein
At1g71340	6.78115	6.52601	8.04145	1.2603	0.000214045	0.25514	0.295541	unknown protein
At1g33520	5.88454	6.11378	8.0703	2.18576	2.99e-07	-0.22924	0.327349	unknown protein
At1g12640	8.51973	8.38566	9.55207	1.03235	2.21e-05	0.134068	0.363063	unknown protein
At3g07570	8.60547	8.02932	10.1044	1.49895	8.75e-05	0.576154	0.063582	unknown protein
At2g25350	5.63452	5.15889	6.64208	1.00756	5.05e-05	0.475637	0.0214004	unknown protein
At3g10200	4.66575	5.63382	5.97499	1.30924	0.00174329	-0.968078	0.015174	unknown protein
At1g03420	7.02179	6.84249	8.48278	1.46099	0.00142689	0.179298	0.463812	unknown protein
At2g47440	9.00355	9.45822	10.1267	1.12314	0.0027673	-0.454673	0.16331	unknown protein
At1g67880	6.85011	6.1711	8.11211	1.26201	0.00390254	0.679002	0.09124	unknown protein
At1g49660	7.23279	7.18032	8.65382	1.42102	6.64e-06	0.0524718	0.533075	unknown protein
At3g27610	4.10269	4.11497	5.49006	1.38738	4.42e-07	-0.012283	0.577969	unknown protein
At4g01880	7.33957	7.38711	8.37498	1.03542	0.00349234	-0.0475451	0.556537	unknown protein
At3g20210	4.55749	4.08836	10.0057	5.4482	1.08e-08	0.469128	0.320487	vacuolar processing enzyme/asparaginyl endopeptidaseprecursor (VPE) (proteinase B) GB:P49044 [Vicia sativa];supported by full-length cDNA: Ceres:100372.
At2g40750	5.5762	6.20314	6.84341	1.2672	0.00156433	-0.626936	0.0793491	WRKY family transcription factor
At4g31550	6.82682	7.42055	8.36587	1.53905	4.82e-05	-0.593731	0.0512928	WRKY family transcription factor
At2g24570	6.52945	7.4655	7.77821	1.24876	0.000125115	-0.936047	0.00178935	WRKY family transcription factor
At2g15370	5.15269	4.7539	6.15686	1.00417	0.041466	0.398788	0.348942	xyloglucan fucosyltransferase
At5g15840	5.22452	4.74989	6.2509	1.02638	0.0116145	0.474627	0.200916	Zinc finger protein CONSTANS
At1g13290	6.01125	6.75999	7.10558	1.09433	0.000274707	-0.748741	0.00632191	zinc finger protein
At1g29570	4.34616	3.55854	5.9673	1.62114	0.00395626	0.787622	0.122261	zinc finger protein
At1g10970	8.1834	8.19181	9.60848	1.42508	0.0134612	-0.00841588	0.590608	ZIP4 zinc transporter
list of genes has been up-regulated in ams anther compared with wild type anther and no significant difference between anther and inflorescences

## Sheet: ams<wt<inf=10
AGI	wt anther	infl	ams	ams-wt anther	q	wt anther-wt i	q	Integrated Description
At1g02200	7.82529	10.1251	6.46245	-1.36283	0.0466	-2.29977	0.00478772	CER1 protein;ECERIFERUM 1
At1g48750	9.67486	12.3602	8.43023	-1.24463	0.0250937	-2.68534	0.000122888	hypothetical protein
At1g80410	7.69533	8.82691	6.16831	-1.52702	0.00279378	-1.13159	0.0210309	putative N-terminal acetyltransferase
At3g10090	9.92571	10.9332	8.56491	-1.3608	0.000253354	-1.0075	0.00345134	putative ribosomal protein S28
At3g21690	6.93162	8.71796	5.183	-1.74862	8.01e-05	-1.78634	5.97e-05	integral membrane protein
At3g30140	5.53933	6.99006	4.17361	-1.36572	0.00136538	-1.45073	0.000881151	contains non-consensus TG donor splice site at exon 1
At3g45450	6.4532	7.58771	5.4316	-1.0216	0.0398043	-1.13451	0.0378245	clpC-like protein
At4g26280	6.55879	8.30744	5.07765	-1.48115	0.00969577	-1.74864	0.00436798	steroid sulfotransferase - like protein
At4g27640	6.46769	7.57658	4.60044	-1.86725	0.000351046	-1.10889	0.0177802	Ran_GTP binding protein 5
At5g42800	5.26962	7.88061	4.1203	-1.14932	0.0268128	-2.61099	8.66e-05	Dihydroflavonol 4-Reductase
list of genes has been down-regulated in ams anther compared with wild type anther and preferentially expressed in inflorescences compared with anther

## Sheet: ams<wt>inf=172
AGI	wt anther	infl	ams	ams-wt anther	q	wt anther-wt i	q	Integrated Description
At5g58610	7.74978	6.41454	5.86211	-1.88767	2.42e-05	1.33524	0.000805927	PHD finger transcription factor
At4g34030	11.1347	9.81639	9.71243	-1.42224	0.00371391	1.31829	0.00743931	3-METHYLCROTONYL-COA CARBOXYLASE
At3g21230	7.67963	4.84643	5.92799	-1.75164	0.00365562	2.83319	5.22e-05	4CL homolog;4-coumarate--CoA ligase 2
At3g52130	12.9293	6.96901	9.62749	-3.30179	0.00969577	5.96027	9.43e-05	5B protein like protein
At1g58025	8.09205	5.38631	4.60084	-3.49121	9.09e-06	2.70574	0.000144459	A single bromodomain containing protein
At4g14080	12.4798	5.91175	8.69452	-3.78532	0.0265889	6.56809	0.00117452	A6 anther-specific protein
At5g07230	12.9927	6.53535	10.256	-2.73672	0.0304662	6.45734	8.15e-05	A9
At5g62080	13.0247	7.79234	8.86599	-4.15868	0.00137142	5.23233	0.00017169	A9 protein precursor - like
At4g21120	8.04901	6.18083	6.63902	-1.40998	0.00832698	1.86818	0.00143114	AAT1 amino acid transport protein
At1g05010	8.73611	7.04002	7.59687	-1.13924	0.0193942	1.69609	0.00221362	ACC oxidase
At3g48000	11.7603	10.1074	10.3405	-1.41982	2.76e-05	1.65293	3.76e-06	aldehyde dehydrogenase (NAD+)-like protein
At1g65560	10.3546	8.53016	8.60958	-1.745	0.000294955	1.82443	0.000183514	allyl alcohol dehydrogenase
At5g16340	9.06091	6.56568	7.80723	-1.25369	0.0467595	2.49523	0.00134147	AMP-binding protein
At3g23790	8.77948	7.33416	7.69638	-1.0831	0.000174418	1.44532	6.24e-06	AMP-binding protein, putative
At1g19230	8.16803	4.25808	4.81938	-3.34865	9.42e-06	3.90996	1.25e-06	respiratory burst oxidase protein
At5g56110	7.46312	5.84345	5.68553	-1.77759	9.83e-05	1.61967	0.000244586	Atmyb103
At3g23770	9.86563	4.67968	7.13238	-2.73325	0.0293169	5.18594	0.000672046	beta-1,3-glucanase, putative
At3g60140	5.85541	4.11222	4.05648	-1.79893	0.00579703	1.74319	0.00877793	beta-glucosidase-like protein;DARK INDUCIBLE 2
At5g09730	8.22607	4.19126	6.33057	-1.8955	0.0105939	4.0348	1.75e-05	beta-xylosidase - like protein
At1g08065	9.86749	4.56695	5.78097	-4.08652	0.00021323	5.30055	1.11e-05	carbonic anhydrase
At4g16690	9.54623	8.52399	7.87539	-1.67084	0.00115225	1.02224	0.029459	cyanohydrin lyase like protein
At2g21430	10.8879	6.63375	8.82368	-2.06426	0.00200902	4.25419	1.03e-06	cysteine proteinase
At5g61320	8.66872	4.46899	6.45131	-2.21742	0.0173012	4.19974	0.00019697	cytochrome P450 - like protein
At5g08250	8.90011	4.4294	7.47917	-1.42094	0.0187108	4.47071	6.7e-07	cytochrome P450-like protein
At5g15140	10.7814	5.27222	6.97549	-3.80595	0.000253648	5.50922	3.57e-06	putative aldose 1-epimerase - like protein
At1g02400	6.65376	5.08357	5.05394	-1.59982	0.0110683	1.57019	0.0162767	dioxygenase
At1g04980	8.29273	6.23443	7.00353	-1.28921	0.00867434	2.0583	0.000271342	disulfide isomerase-related protein
At2g42940	8.84173	4.66786	6.81453	-2.0272	0.0411432	4.17387	0.000718238	DNA binding protein -related
At2g26630	5.22298	4.02268	3.85518	-1.3678	9.75e-05	1.2003	0.000353551	En/Spm-like transposon protein
At1g32170	7.35121	5.84928	6.1656	-1.18561	0.00617519	1.50193	0.0013312	endoxyloglucan transferase, putative
At3g18560	7.77062	6.07097	6.59481	-1.17581	0.0440168	1.69965	0.0116865	expressed protein
At3g15630	11.7875	10.0207	10.5364	-1.2511	0.0281574	1.76679	0.00630146	expressed protein
At1g75110	7.88755	5.60235	6.07842	-1.80913	9.65e-05	2.2852	5.96e-06	expressed protein
At1g67920	8.9383	4.4991	5.59859	-3.33971	6.33e-05	4.4392	1.98e-06	expressed protein
At5g46230	9.60708	4.81563	5.87845	-3.72863	0.000334007	4.79145	2.21e-05	expressed protein
At2g48140	5.60505	4.0805	4.24189	-1.36316	0.0233756	1.52455	0.0192616	expressed protein
At4g29980	11.5212	6.63709	7.44614	-4.07505	0.00108149	4.88411	0.000205132	expressed protein
At1g28380	9.56443	7.66854	8.18623	-1.37819	0.00012953	1.89589	3.03e-06	expressed protein
At1g33055	7.75995	5.99957	5.25027	-2.50968	4.47e-06	1.76038	0.000216325	expressed protein
At1g22015	10.0152	5.90648	7.30735	-2.70789	0.00122139	4.10876	1.83e-05	expressed protein
At1g24600	11.2955	5.72354	8.89785	-2.39764	0.00696139	5.57194	2.37e-06	expressed protein
At1g04645	9.59538	5.84347	6.21181	-3.38357	0.0144053	3.75191	0.0109668	expressed protein
At3g28007	7.95657	5.48225	6.51901	-1.43756	0.0169021	2.47432	0.000489613	expressed protein
At4g32105	8.0824	5.48945	5.79745	-2.28495	0.000702533	2.59295	0.000209558	expressed protein
At1g07795	8.56248	6.85345	6.90508	-1.6574	0.000357788	1.70903	0.000267301	expressed protein
At1g28375	9.68547	4.26819	7.39905	-2.28642	0.00585498	5.41728	1.31e-06	expressed protein
At4g23885	7.90126	6.82574	6.74445	-1.15681	0.00062074	1.07552	0.00123338	expressed protein
At1g61566	7.27052	5.81291	5.69126	-1.57926	0.0073321	1.45761	0.0150225	expressed protein
At1g78890	9.66652	8.50911	8.5964	-1.07012	6.02e-05	1.15741	2.29e-05	expressed protein
At4g33666	8.7545	6.88319	7.30565	-1.44885	0.0249799	1.87131	0.00920939	expressed protein
At2g46000	9.19674	7.98514	7.93396	-1.26278	7.03e-05	1.2116	0.000102394	expressed protein
At1g80160	9.80174	6.3633	7.03974	-2.762	0.0037486	3.43843	0.000780328	expressed protein
At1g07090	6.86526	5.38221	5.56058	-1.30468	0.01737	1.48305	0.0120755	expressed protein
At5g25400	7.0294	4.69994	4.31012	-2.71928	0.000128839	2.32947	0.000593875	glucose-6-phosphate
At3g06300	9.7914	8.31802	8.73392	-1.05748	0.000119996	1.47338	2.37e-06	similar to C-terminal portion of prolyl 4-hydroxylase alpha subunit precursor
At1g28710	9.41507	5.67716	7.11948	-2.29559	0.000868469	3.73791	4.43e-06	expressed protein
At3g01290	6.22149	4.14037	4.20016	-2.02133	0.000455944	2.08111	0.000353551	expressed protein
At1g48960	7.09935	6.08934	5.97353	-1.12582	0.0118207	1.01001	0.0271308	expressed protein
At1g08630	9.94214	8.306	8.55405	-1.3881	0.00940868	1.63614	0.00425606	similar to L-allo-threonine aldolase
At1g47480	5.52315	4.28202	3.984	-1.53915	6.88e-07	1.24113	9.58e-06	similar to putative esterase
At5g44380	5.85132	4.51797	4.14053	-1.71079	0.00936068	1.33335	0.0413751	FAD-linked oxidoreductase family
At3g23880	9.20836	6.2119	7.41439	-1.79397	0.000643546	2.99646	2.24e-06	F-box protein family
At1g62570	9.25842	4.8104	6.51876	-2.73966	0.00139934	4.44802	1e-05	flavin-containing monooxygenaseGI:349534 from [Oryctolagus cuniculus]; supported by cDNA: gi_15451123_gb_AY054642.1_
At3g05930	6.67245	5.33046	5.5089	-1.16355	0.0381161	1.342	0.0301393	germin-like protein
At2g29460	5.47892	3.85971	4.19644	-1.28249	0.0289021	1.61921	0.0131796	glutathione transferase
At3g24330	9.5788	6.33725	7.9092	-1.6696	0.000318322	3.24155	1.5e-07	glycosyl hydrolase family 17
At1g02640	11.384	9.31851	10.1709	-1.21309	0.0240521	2.06552	0.00112144	glycosyl hydrolase family 3
At5g56870	10.0527	7.22535	6.62541	-3.42729	0.000506832	2.82735	0.0027151	glycosyl hydrolase family 35 (beta-galactosidase)
At2g22800	8.71955	6.12422	7.469	-1.25055	0.0025093	2.59533	1.31e-06	homeobox-leucine zipper protein HAT9 (HD-Zip prote
At4g15100	6.09873	4.89946	5.09012	-1.00861	0.0340207	1.19927	0.022726	hydroxynitrile lyase like protein /
At1g19190	5.63777	3.99712	4.49739	-1.14038	0.0271744	1.64065	0.00525792	hypothetical protein
At1g30840	7.96113	5.70869	5.78208	-2.17905	0.00270982	2.25243	0.00243407	hypothetical protein
At1g49490	6.55827	5.07717	4.58507	-1.9732	0.00021008	1.4811	0.00268356	hypothetical protein
At1g79780	9.10232	5.8786	7.55542	-1.5469	0.000409829	3.22372	9.03e-08	hypothetical protein
At1g12600	7.28981	5.40829	5.29216	-1.99765	2.08e-05	1.88151	3.68e-05	hypothetical protein
At4g00750	8.78426	5.10064	7.18679	-1.59748	0.00807008	3.68362	3.55e-06	hypothetical protein
At1g63950	5.49321	3.80503	3.68172	-1.81149	0.00130089	1.68818	0.00249705	hypothetical protein
At2g42140	9.29898	5.63903	8.04156	-1.25743	0.000610332	3.65995	1.4e-09	hypothetical protein
At1g54540	6.3564	4.02161	4.79134	-1.56506	0.0139772	2.33479	0.00122633	hypothetical protein
At1g75730	8.93052	7.84838	7.79312	-1.1374	0.000280471	1.08215	0.000447356	hypothetical protein
At2g20620	6.50968	5.08695	5.15308	-1.35659	0.00526919	1.42272	0.00470163	hypothetical protein
At1g03390	8.9866	4.34657	6.85553	-2.13107	0.0244245	4.64003	0.000103386	hypothetical protein
At1g03620	7.34829	4.895	5.87101	-1.47728	0.0130266	2.45329	0.000399174	hypothetical protein
At3g19850	6.92806	5.39486	5.76532	-1.16274	0.0129296	1.5332	0.00288297	hypothetical protein
At1g65240	6.81781	5.7623	5.65226	-1.16556	0.00250586	1.05551	0.00585653	similar to putative aspartyl protease
At4g27260	11.4018	9.44259	9.94073	-1.46108	0.0107761	1.95922	0.00189948	IAA/SA adenylase
At5g14760	9.20427	6.63912	8.05594	-1.14833	0.0103043	2.56515	9.23e-06	L-aspartate oxidase -like protein
At5g12940	8.32511	6.35644	7.20344	-1.12167	0.0300403	1.96867	0.00139807	leucine rich repeat protein family
At1g06250	7.58881	4.44097	5.83456	-1.75425	0.00227146	3.14783	6.61e-06	lipase-like protein
At5g10140	8.06356	4.83458	6.27626	-1.7873	0.00167796	3.22898	3.57e-06	MADS box protein FLOWERING LOCUS F (FLF)
At4g36590	5.83391	4.16352	4.08739	-1.74652	0.00212923	1.67039	0.00343214	MADS-box protein
At5g53190	11.1384	5.89843	7.92197	-3.21639	0.00535283	5.23993	9.23e-05	MtN3 protein-like
At3g06100	10.0842	6.50915	7.90321	-2.18102	0.000992293	3.57508	5.08e-06	NIP7;1 NOD26-like intrinsic protein 8
At4g02380	9.00421	6.08964	7.12708	-1.87713	0.0180816	2.91456	0.00139934	Nitrate responsive
At3g25260	9.70649	6.08427	7.33213	-2.37435	0.000128839	3.62222	8.59e-07	nitrate transporter, putative
At2g44170	7.57264	5.3919	5.53665	-2.03599	0.00251848	2.18075	0.00166516	N-myristoyltransferase-like protein 2
At4g22080	8.47785	3.6124	6.94642	-1.53144	0.0345111	4.86546	3.49e-06	pectate lyase like protein
At3g24230	7.56962	4.52433	4.32575	-3.24387	9.09e-06	3.04529	1.7e-05	pectate lyase, putative
At1g75790	10.2126	4.77936	8.29422	-1.91842	0.0225153	5.43327	3.71e-06	pectinesterase like protein
At5g46050	8.71177	5.36588	5.89952	-2.81224	8.48e-05	3.34589	1.08e-05	peptide transporter
At2g24800	8.11237	4.04373	5.8611	-2.25127	0.00259751	4.06864	7.54e-06	peroxidase
At1g60740	10.5252	7.75478	6.73521	-3.78996	0.00331189	2.77039	0.0255077	peroxidase
At5g60660	8.33764	6.95879	7.11532	-1.22232	0.00989413	1.37884	0.00609738	PIP2
At1g71770	10.2548	6.27566	9.23295	-1.0218	0.0126269	3.97909	1.44e-08	polyadenylate-binding protein 5
At1g60390	9.42839	7.94309	8.22124	-1.20716	0.00154924	1.48531	0.000259953	polygalacturonase isoenzyme 1 beta subunit
At2g35930	6.23558	5.00542	4.97438	-1.26121	0.016682	1.23017	0.0258645	Potato PHOR1 like transcription activator.
At2g48130	6.49076	5.18866	5.37073	-1.12003	0.0184266	1.3021	0.0113501	predicted GPI-anchored protein
At5g28080	8.13899	5.12329	5.13458	-3.00442	5.73e-05	3.0157	5.11e-05	probable MAP kinase
At5g14300	5.7662	4.31753	4.50031	-1.26589	0.0119547	1.44867	0.00702467	prohibitin - like protein
At5g56510	8.07484	4.19621	6.74819	-1.32664	0.0164672	3.87862	1.12e-06	pumilio-family RNA-binding protein
At3g07450	12.8168	6.91333	7.60091	-5.2159	0.00123859	5.90348	0.000438125	putative 5B-anther specific protein
At4g38470	9.68692	8.07133	8.65315	-1.03377	0.0166488	1.61559	0.00114637	putative ACT domain containing protein kinase
At2g47160	8.66638	7.52431	7.3283	-1.33808	0.00628474	1.14206	0.0196978	putative anion exchange protein 3
At1g16510	9.52085	7.2937	8.11055	-1.4103	0.0298583	2.22715	0.00317634	putative auxin-induced protein
At2g38400	10.0068	8.62046	8.41422	-1.59256	0.000456341	1.38633	0.0016028	putative beta-alanine-pyruvate aminotransferase
At4g26140	8.19601	6.20574	6.86416	-1.33185	0.00177614	1.99027	3.97e-05	putative beta-galactosidase
At2g31050	5.94335	4.69895	4.87437	-1.06898	0.033151	1.2444	0.0243101	putative blue copper-binding protein
At1g76470	10.2799	5.07273	7.97988	-2.30002	0.0123697	5.20717	1.17e-05	putative cinnamoyl-CoA reductase
At2g26690	9.49418	7.98963	7.16309	-2.33109	0.000765216	1.50454	0.0180405	putative nitrate transporter
At1g23760	7.92842	5.14819	6.76404	-1.16438	0.0453313	2.78023	0.000221049	putative polygalacuronase isoenzyme 1 beta subunit
At4g03360	5.96925	3.54404	4.12553	-1.84372	0.0233501	2.42521	0.00737323	putative protein
At5g09570	10.0908	6.85463	8.2824	-1.80844	0.00287666	3.23621	1.03e-05	putative protein
At4g36610	6.74947	5.6393	5.45122	-1.29825	0.000189741	1.11017	0.000840873	putative protein
At5g50030	6.51938	5.34431	5.12627	-1.39311	2.33e-05	1.17507	0.000136914	contains similarity to pollen-specific protein Bnm1
At4g33330	6.43249	4.91167	4.78141	-1.65108	0.000543497	1.52082	0.0011871	glycogenin glucosyltransferase
At3g61060	9.84174	7.89402	8.3329	-1.50884	0.00738277	1.94772	0.00148129	putative protein
At5g24820	9.97759	4.3424	7.89514	-2.08245	0.0167529	5.63519	3.03e-06	nucleoid DNA-binding protein cnd41
At5g14470	7.38151	5.36817	5.15626	-2.22526	0.000731599	2.01335	0.00178663	putative protein
At3g48690	11.1429	8.32231	9.79708	-1.34579	0.00233157	2.82056	1.05e-06	PrMC3 - Pinus radiata
At5g03810	6.2491	4.48111	4.21216	-2.03695	0.00964809	1.76799	0.0264223	proline-rich protein APG
At5g50210	9.9949	8.06384	8.41677	-1.57813	2.88e-05	1.93105	2.33e-06	putative protein
At5g56920	6.53365	5.39542	4.63315	-1.9005	0.000279926	1.13823	0.0145473	putative protein
At5g48490	11.2718	9.21437	8.57464	-2.69713	7.43e-07	2.0574	2.02e-05	putative protein
At5g04820	8.79482	6.91705	7.62036	-1.17446	0.00063683	1.87777	3.58e-06	putative protein
At5g62960	9.35001	7.85092	7.97162	-1.37839	0.00346194	1.4991	0.00217799	putative protein
At5g52160	10.7325	4.40698	9.08093	-1.65153	0.0252397	6.32548	1.5e-07	putative protein
At3g56230	6.79285	5.14395	5.59051	-1.20234	0.0325853	1.6489	0.00964683	speckle-type protein
At5g53750	8.38253	6.40201	6.62825	-1.75428	1.22e-07	1.98052	3.22e-08	putative protein
At4g31540	8.69345	7.64636	7.60686	-1.0866	0.000676852	1.04709	0.000973687	tomato leucine zipper-containing protein
At4g23010	10.0561	7.78679	8.84553	-1.21059	0.0147293	2.26933	0.000155193	UDP-galactose transporter related isozyme 3
At3g45000	5.63558	4.01544	4.48889	-1.14669	0.00633121	1.62014	0.000522608	putative protein
At5g25820	6.10982	4.09136	5.02075	-1.08907	0.008819	2.01846	5.84e-05	putative protein
At5g25950	8.63635	4.54935	6.57162	-2.06472	0.00824518	4.08699	2.4e-05	putative protein
At4g35070	9.11662	7.2601	7.56299	-1.55363	7.14e-06	1.85652	7.04e-07	putative protein
At4g24120	8.4488	6.724	6.06974	-2.37905	0.000355781	1.72479	0.00527925	putative protein
At1g69790	6.9391	5.47591	4.80567	-2.13343	3.17e-06	1.46318	0.000211459	putative protein kinase
At5g51480	8.76218	5.5223	7.16667	-1.59551	0.00102071	3.23988	4.04e-07	putative protein pectinesterase
At1g68540	11.4942	6.62177	9.37755	-2.11666	0.00771623	4.87244	3.3e-06	putative reductase
At1g30760	7.37551	4.16174	4.26787	-3.10764	0.000107661	3.21377	7.17e-05	putative reticuline oxidase-like protein
At5g59490	7.83635	4.21645	4.61007	-3.22628	1.37e-05	3.61989	3.01e-06	putative ripening-related protein - like
At2g20840	9.33514	8.25876	8.27671	-1.05843	0.000837913	1.07638	0.000757861	putative secretory carrier-associated membrane protein
At3g55580	7.27233	5.64687	6.13381	-1.13852	0.00203969	1.62546	8.14e-05	regulator of chromosome condensation-like protein
At3g08900	8.12696	5.16233	6.29921	-1.82775	0.00118839	2.96463	7.84e-06	REVERSIBLY GLYCOSYLATED POLYPEPTIDE 3
At5g02540	9.14126	5.75062	7.18049	-1.96077	0.0316966	3.39063	0.00172761	short-chain dehydrogenase
At4g16563	6.88783	5.42945	5.6523	-1.23553	0.000363508	1.45838	6.8e-05	similar to chloroplast nucleoid DNA-binding protein-like
At5g18290	9.15273	6.80928	7.50191	-1.65081	0.000339774	2.34345	6.82e-06	SIP1;2 small basic intrinsic protein 1b
At1g11260	11.5884	10.1066	9.84425	-1.74414	0.00919685	1.48177	0.0279651	STP1 monosaccharide transporter
At5g59120	5.46096	4.19462	4.36802	-1.09295	0.0144771	1.26634	0.00840965	subtilisin-like serine protease
At5g09520	5.92752	4.03846	4.08111	-1.84641	0.0088287	1.88906	0.00993814	surface protein PspC-related
At4g20420	11.6757	5.70264	8.61051	-3.06524	0.0277271	5.9731	0.000453784	tapetum-specific A3 like protein
At1g22890	7.72061	5.88661	5.81409	-1.90652	0.0256986	1.83401	0.0424862	unknown protein
At2g15120	8.18548	4.78955	3.90615	-4.27933	6.13e-07	3.39593	1.04e-05	unknown protein
At3g26510	11.2802	9.79141	9.39019	-1.88996	0.00602878	1.48874	0.0279441	unknown protein
At1g18270	9.70627	8.50653	8.64179	-1.06448	0.0173762	1.19974	0.0127312	unknown protein
At4g25620	9.10003	6.77354	7.62847	-1.47156	0.00656457	2.32648	0.000180753	unknown protein
At3g13610	8.2683	5.43965	6.28805	-1.98025	0.00463713	2.82865	0.000283882	contains similarity to DNA-binding protein
At2g15560	6.51534	5.29886	4.97026	-1.54508	1.64e-05	1.21648	0.000207225	unknown protein
At3g21620	7.21832	4.41167	5.10656	-2.11176	0.00117021	2.80665	7.78e-05	unknown protein
At1g02050	11.5624	6.87845	9.644	-1.91837	0.0254865	4.68392	3.34e-05	Similar to rice chalcone synthase homolog
At5g55320	6.44532	4.78983	5.29951	-1.14582	0.0214696	1.6555	0.00335113	wax synthase-like protein
At3g13220	10.0466	4.53073	7.85871	-2.18788	0.0178233	5.51585	8.42e-06	WBC27 white-brown complex homolog
At3g60580	7.15599	5.53609	5.61792	-1.53807	2.69e-06	1.6199	1.31e-06	zinc finger protein-like
list of genes has been down-regulated in ams anther compared with wild type anther and preferentially expressed in anther compared with inflorescences

## Sheet: ams<wt=inf=337
AGI	wt anther	infl	ams	ams-wt anther	q	wt anther-wt i	q	Integrated Description
At5g12400	8.31205	8.28473	7.07837	-1.23369	6.23e-05	0.0273174	0.566148	PHD finger transcription factor
At3g59930	5.31036	4.66116	4.28532	-1.02504	0.0129877	0.649207	0.104194	putative protein
At3g47310	7.36277	7.31822	6.13516	-1.22761	0.000355781	0.0445518	0.55459	mudrA protein
At3g47330	5.27166	4.75079	4.05571	-1.21594	0.000208429	0.520868	0.0582408	putative protein
At3g11120	10.7235	11.8729	8.77286	-1.9506	0.00220971	-1.14942	0.0505302	ribosomal protein L41
At1g27540	11.9578	12.0107	9.3037	-2.65412	1.05e-05	-0.0528408	0.564265	unknown protein
At5g15520	9.20259	9.70322	8.11909	-1.0835	0.00807602	-0.500632	0.177467	40S RIBOSOMAL PROTEIN S19 - like
At2g25210	11.2173	11.6405	9.90068	-1.31661	0.00016272	-0.423203	0.129305	60S ribosomal protein L39 /
At2g27990	6.42967	7.02096	4.70579	-1.72387	3.27e-05	-0.591292	0.0687051	homeodomain protein
At3g63070	7.74225	8.19114	6.33406	-1.40818	0.0026792	-0.448895	0.244139	PWWP domain protein putative transcription factor HUA2
At4g39070	7.22168	7.00677	6.19444	-1.02724	0.0220071	0.214908	0.453644	CONSTANS B-box zinc finger family protein
At5g52170	6.17109	5.60491	4.40789	-1.7632	0.000189741	0.566178	0.134265	homeodomain protein similar to Anthocyaninless2 (ANL2)domain
At5g49160	9.36995	10.1026	8.3389	-1.03105	0.00260705	-0.732698	0.0245331	A DNA methyltransferase related to the mammalian DNMT1 methyltransferases
At3g54280	8.01079	8.15152	7.01063	-1.00016	0.00155639	-0.140726	0.442874	A SWI2/SNF2-like protein in the MOT1 subclass.
At1g36180	7.40097	6.92457	5.9909	-1.41007	0.0070017	0.476406	0.276505	acetyl-CoA carboxylase, putative (ACC2)
At1g55320	8.22451	8.55161	7.08538	-1.13913	0.00151246	-0.327098	0.25383	acetyl-CoA synthetase
At4g00810	11.2954	11.7641	10.0734	-1.222	0.0023021	-0.468719	0.172613	acidic ribosomal protein p1
At5g27200	8.08887	7.02834	4.56673	-3.52214	9.9e-06	1.06054	0.0751664	acyl carrier protein precursor
At4g03050	8.72464	8.46505	5.02055	-3.70409	0.00322821	0.259587	0.533361	Alkenyl Hydroxypropyl Glucosinolate
At5g22770	8.25287	8.80864	7.22932	-1.02355	0.00823602	-0.555775	0.125526	alpha-adaptin
At5g12970	8.49251	7.87821	7.46379	-1.02871	0.0323839	0.614293	0.193072	anthranilate phosphoribosyltransferase -like protein
At1g44830	5.89615	5.43524	4.57595	-1.32019	0.000372329	0.460905	0.130758	AP2-containing DNA-binding protein
At3g01700	5.77012	5.16466	4.61534	-1.15477	0.00202754	0.605459	0.0734217	arabinogalactan-protein (AGP11)
At2g22470	5.88959	5.74647	4.86104	-1.02855	0.0192736	0.143117	0.503059	arabinogalactan-protein (AGP2)
At1g08680	5.94166	6.72054	4.7228	-1.21886	0.00956667	-0.778886	0.0860804	ARF GAP-like zinc finger-containing protein (ZiGA4)GI:10441354 from [Arabidopsis thaliana]
At5g36260	5.8828	5.45062	4.52694	-1.35586	0.00012953	0.432182	0.125162	aspartyl protease-like /
At5g09400	6.43508	6.74414	5.42854	-1.00653	0.0417808	-0.309065	0.411999	AtHAK7 potassium transporter
At2g45430	5.88802	5.14288	4.72151	-1.16651	0.000716957	0.745144	0.018325	AT-hook DNA-binding protein
AtCg00120	11.0382	11.4482	9.34578	-1.69243	0.0329948	-0.41004	0.445795	ATPase alpha subunit
AtCg00140	9.86369	9.92157	8.21793	-1.64576	0.0406988	-0.0578714	0.577769	ATPase III subunit
At1g34310	8.58618	9.23036	6.81573	-1.77045	0.0137516	-0.644173	0.295042	auxin response factor 1, putative
At4g14560	7.01726	6.4604	5.94658	-1.07069	0.000212189	0.556863	0.0260302	AUXIN-RESPONSIVE PROTEIN IAA1
At1g64480	5.8802	5.0483	4.59488	-1.28532	0.00423929	0.831904	0.051171	CALCINEURIN B-LIKE PROTEIN 5
AtCg00500	8.92278	8.58778	6.86791	-2.05487	0.0141464	0.334998	0.475785	carboxyltransferase beta subunit
At1g20620	11.8608	12.5344	10.4493	-1.41147	0.00665408	-0.673608	0.155049	catalase 3
At5g59170	7.44355	7.49031	5.87738	-1.56617	0.00405519	-0.0467584	0.571062	cell wall protein /
At4g32410	8.30614	9.0976	6.86725	-1.4389	0.00134506	-0.791456	0.0506249	Cellulose Synthase(RSW1);RADIALLY SWOLLEN 1
At5g02810	8.59075	8.52138	7.40786	-1.18289	0.00118337	0.0693662	0.535673	PSEUDO-RESPONSE REGULATOR 7
At2g16060	5.96315	5.76611	4.85221	-1.11094	0.00280153	0.197043	0.412995	class 1 non-symbiotic hemoglobin (AHB1)
At1g52360	8.68075	8.67988	7.48272	-1.19803	0.00291785	0.00087074	0.593608	coatomer complex subunit
At1g53030	7.45934	7.15253	6.42552	-1.03382	0.00831594	0.306803	0.327348	cytochrome C oxidase assembly protein
AtMg01360	8.64591	8.76761	7.52844	-1.11747	0.0292078	-0.121696	0.532567	cytochrome c oxidase subunit 1
AtMg00160	6.93155	7.26181	5.76945	-1.1621	0.0496465	-0.330268	0.438319	cytochrome c oxidase subunit 2
At5g52400	5.60925	5.55097	4.59747	-1.01178	9.09e-06	0.0582763	0.495593	cytochrome P-450-like protein
At2g01830	7.62409	8.39702	6.59377	-1.03032	0.000186342	-0.772938	0.00247261	Cytokinin Receptor; Histidine Kinase
At2g35520	10.0753	9.2563	9.00995	-1.06539	0.00118478	0.819036	0.00877913	defender against cell death protein
At3g03380	6.92003	7.42243	5.37288	-1.54715	0.00542345	-0.502402	0.27514	DegP protease
At5g36270	6.47914	5.81331	5.41486	-1.06429	0.00275091	0.66583	0.0443104	dehydroascorbate reductase
At3g50950	7.80013	8.45935	6.75442	-1.04572	0.0170216	-0.659219	0.124384	disease resistance protein (CC-NBS-LRR class), putative
At5g45060	6.8529	6.79553	5.35915	-1.49374	1.59e-06	0.0573636	0.521194	disease resistance protein (TIR-NBS-LRR class), putative
At5g58120	5.77937	5.76181	4.36447	-1.4149	0.00014129	0.017561	0.580472	disease resistance protein (TIR-NBS-LRR class), putative
At5g48090	7.16098	6.86846	5.32285	-1.83813	0.000189741	0.292517	0.36329	DNA binding activity
At3g54490	7.87854	7.45645	6.4716	-1.40695	0.00624914	0.422095	0.308643	DNA binding activity
At4g09980	6.46668	7.1612	5.1376	-1.32908	0.00068433	-0.694511	0.0442919	DNA binding activity
At5g60410	6.13245	7.15285	4.86061	-1.27183	0.0177342	-1.02041	0.0614967	DNA binding activity
At3g24870	7.88914	8.65423	6.63598	-1.25316	0.00389595	-0.765096	0.060394	DNA binding activity
At1g42705	6.5088	6.63941	5.30171	-1.20709	0.00083054	-0.130616	0.471506	DNA binding activity
At1g32800	5.15887	5.84465	4.00231	-1.15657	0.00867434	-0.68578	0.100987	DNA binding activity
At2g40030	7.33143	6.92098	6.23878	-1.09264	0.011889	0.410445	0.273801	DNA binding activity
At2g14640	5.49599	5.58786	4.44193	-1.05406	0.00157662	-0.091871	0.507147	DNA binding activity
At5g55310	9.09009	8.21269	7.96456	-1.12553	0.00168468	0.877402	0.0108548	DNA topoisomerase I
At4g35800	8.32467	8.78848	6.90705	-1.41762	0.00447638	-0.463811	0.26246	DNA-directed RNA polymerase II largest subunit
At5g53150	7.59949	7.42582	6.5139	-1.08559	6.46e-05	0.173668	0.331745	DnaJ protein-like
At1g35550	7.68536	8.30451	6.25973	-1.42562	0.00065264	-0.619156	0.0845746	elongation factor
At2g13750	5.6878	5.78754	3.91146	-1.77634	0.000403794	-0.0997349	0.530709	En/Spm-like transposon protein
At3g59290	6.45796	6.11105	5.42563	-1.03234	7.3e-05	0.346919	0.0925728	epsin-like protein
At2g40940	8.88345	8.03248	7.81521	-1.06824	0.015795	0.850975	0.0575419	ETHYLENE RESPONSE SENSOR 1
At5g40840	6.29589	6.3337	5.21668	-1.07921	0.00124813	-0.0378074	0.561648	expressed protein
At2g47770	6.54804	6.85331	5.32515	-1.22289	0.0237805	-0.305275	0.42495	expressed protein
At4g29770	8.42909	8.98606	5.45112	-2.97797	0.000218846	-0.556967	0.320132	expressed protein
At2g15000	9.39856	9.71243	8.23694	-1.16162	0.00480582	-0.313876	0.327526	expressed protein
At5g65660	9.66073	9.23891	8.64937	-1.01137	0.00825703	0.421827	0.214952	expressed protein
At2g35810	8.85943	9.18758	7.85236	-1.00707	0.000446518	-0.328152	0.159916	expressed protein
At2g40960	8.06224	8.12679	6.05624	-2.006	3.34e-05	-0.0645439	0.548591	expressed protein
At3g47836	9.51895	9.79263	8.46394	-1.05501	0.00585289	-0.273686	0.348686	expressed protein
At1g14710	8.5514	9.08055	7.22733	-1.32407	0.000702783	-0.529147	0.109291	expressed protein
At2g21290	9.19625	9.65815	8.15256	-1.04369	0.000952329	-0.461905	0.0910341	expressed protein
At3g12320	7.4915	7.2969	6.37929	-1.11221	0.0310823	0.194601	0.49037	expressed protein
At1g50290	9.09968	8.19226	4.52133	-4.57835	1.97e-06	0.907411	0.161792	expressed protein
At3g48570	9.31094	9.5308	8.25778	-1.05316	0.00191256	-0.219863	0.362771	expressed protein
At3g05920	5.30866	4.8129	4.23055	-1.07811	0.00282528	0.495763	0.122974	expressed protein
At3g47295	8.48945	8.97117	7.29486	-1.19459	0.0430578	-0.481724	0.348119	expressed protein
At2g21195	7.52837	7.94611	6.46175	-1.06662	0.000526704	-0.417744	0.106041	expressed protein
At3g10525	8.31188	7.08309	6.61021	-1.70167	0.0175741	1.2288	0.086691	expressed protein
At4g33865	12.2172	12.8758	11.0882	-1.12905	0.00394382	-0.658528	0.0713495	expressed protein
At1g34245	6.83328	7.48886	5.63894	-1.19434	0.00581974	-0.655586	0.102855	expressed protein
At5g62575	9.50356	9.41796	8.45876	-1.0448	0.00626248	0.0856037	0.529842	expressed protein
At1g73177	8.04025	8.54679	6.90592	-1.13433	0.0109226	-0.506544	0.20913	expressed protein
At4g15750	6.39434	4.92702	4.31129	-2.08305	0.0194631	1.46732	0.0989691	expressed protein
At3g14560	5.43914	4.999	4.06255	-1.37658	0.0249799	0.440139	0.372203	expressed protein
At1g19530	5.13154	4.69505	3.55213	-1.57942	0.0418329	0.436491	0.434094	expressed protein
At3g22210	9.42318	9.69444	8.15085	-1.27233	0.00108409	-0.271262	0.33535	expressed protein
At1g52590	6.99985	7.32142	5.95174	-1.04811	0.024353	-0.32157	0.380737	expressed protein
At1g52680	5.30781	5.05637	4.19678	-1.11103	0.000319744	0.251446	0.272012	contains similarity to late embryogenesis
At3g22640	7.56988	6.09932	4.44861	-3.12127	0.0139267	1.47055	0.20775	contains similarity to major storage protein
At3g19030	6.75792	6.23614	5.70843	-1.04949	0.00685362	0.521777	0.142882	contains similarity to phosphoserine aminotransferase
At1g15350	7.19991	6.21251	6.18943	-1.01049	0.00036871	0.987402	0.000475529	expressed protein
At1g10140	6.9906	6.15075	5.58748	-1.40312	0.0215738	0.839854	0.15837	expressed protein
At3g02480	7.04987	6.0586	5.07632	-1.97355	0.00883966	0.991271	0.155049	similar to pollen coat protein
At3g07390	10.7756	10.3329	9.73694	-1.03868	0.0332533	0.44269	0.309857	expressed proteingi_14532567_gb_AY039908.1_
At5g46780	6.04211	6.61428	4.92769	-1.11442	0.0123701	-0.572173	0.169166	expressed protein
At3g48360	9.95033	7.67757	6.76839	-3.18194	0.00883682	2.27276	0.0560971	expressed protein MEL-26
At3g54590	6.35795	6.2856	5.32542	-1.03252	0.0123697	0.0723466	0.546767	extensin precursor -like protein
At3g54580	5.55636	5.67304	4.52977	-1.02658	0.015165	-0.116686	0.516938	extensin precursor -like protein
At4g18670	6.06192	6.55019	4.52918	-1.53274	0.0199303	-0.488267	0.358317	extensin-like protein
At4g25100	7.5176	6.03726	4.21987	-3.29772	0.0352954	1.48034	0.298702	FE SUPEROXIDE DISMUTASE 1
At1g23940	5.14919	5.5319	4.1383	-1.01089	2.99e-05	-0.382714	0.0464995	gamma-adaptin
At3g54540	9.62117	9.98318	8.43129	-1.18989	0.00011857	-0.362005	0.136827	GCN4 general control non-represible protein
At5g39100	6.81605	4.89684	4.65929	-2.15676	0.0376343	1.91922	0.0808825	germin - like protein GLP6
At5g11930	6.68396	7.42675	5.57235	-1.1116	0.0090848	-0.742797	0.0724061	glutaredoxin - like protein
At5g18670	11.2927	10.4776	9.84674	-1.44601	0.00103885	0.815157	0.039997	glycosyl hydrolase family 14
At3g13750	10.3263	10.2993	8.8844	-1.44192	0.000347424	0.027041	0.574706	glycosyl hydrolase family 35
At5g64630	7.9778	7.79473	6.93068	-1.04712	0.00771032	0.183065	0.447462	the p60 subunit s of human and yeast chromatin assembly factor I
At1g65480	5.0272	4.40418	3.83869	-1.18851	0.0135113	0.623023	0.168231	Similar to TFL 1;FLOWERING LOCUS T
At1g77300	6.58178	6.95116	5.15506	-1.42673	0.00182867	-0.369372	0.29713	A putative histone methyltransferase
At4g27910	8.51147	7.66536	7.24966	-1.26181	3.63e-07	0.846119	4.87e-05	A putative histone methyltransferase
AtCg00590	9.03556	8.82357	6.53248	-2.50307	0.00909772	0.211985	0.532388	hypothetical protein
AtCg00520	8.59387	8.96023	6.39327	-2.2006	0.0215078	-0.366366	0.485235	hypothetical protein
AtCg00530	9.16656	9.03957	7.77526	-1.3913	0.0493147	0.126987	0.55094	hypothetical protein
At1g34260	7.67967	7.50917	6.42726	-1.2524	0.00116473	0.170496	0.441666	hypothetical protein
AtCg00860	6.07193	5.74195	5.01058	-1.06135	0.0125085	0.329979	0.337032	hypothetical protein
At2g07708	8.1165	7.94733	6.02424	-2.09226	0.0144147	0.16917	0.540759	hypothetical protein
At2g07734	7.85662	8.10254	6.02985	-1.82677	0.00304822	-0.24592	0.465554	hypothetical protein
At4g17120	7.38859	7.38835	5.58059	-1.808	0.000702533	0.000242507	0.594033	hypothetical protein
At2g07739	6.96185	7.05663	5.77902	-1.18283	0.0207079	-0.0947752	0.545444	hypothetical protein
At2g07691	6.37734	6.35348	5.36593	-1.01141	0.00288586	0.0238522	0.575555	hypothetical protein
At4g19240	8.9557	9.48742	5.17015	-3.78555	0.000128839	-0.531717	0.3855	hypothetical protein
At4g01290	6.3444	7.08539	5.06976	-1.27464	0.0373932	-0.740993	0.21636	hypothetical protein
At3g50590	6.01564	6.75655	4.82622	-1.18942	0.0299855	-0.740911	0.171889	hypothetical protein
At4g13450	5.23569	4.35998	4.14482	-1.09086	0.00279597	0.875705	0.013765	hypothetical protein
At4g00530	5.93254	6.09231	4.85567	-1.07687	0.000586764	-0.159769	0.40827	hypothetical protein
At4g39450	8.13051	8.46221	7.11698	-1.01352	0.00239893	-0.331705	0.230167	hypothetical protein
At1g63580	4.94168	4.9678	3.89668	-1.045	5.32e-06	-0.0261205	0.55387	hypothetical protein
At1g60210	6.06112	6.67109	4.9259	-1.13522	0.0265889	-0.609969	0.213192	contains similarity to zinc finger transcription factor
At1g52990	5.62976	5.58979	4.59736	-1.0324	0.00299489	0.0399705	0.562328	contains thioredoxin domains
At3g21170	6.44878	5.71349	4.96511	-1.48367	0.0100151	0.735284	0.167306	hypothetical protein
At1g21950	6.60541	6.16422	4.556	-2.0494	0.00138477	0.441184	0.341569	hypothetical protein
At1g50470	6.09588	5.33025	4.46361	-1.63228	0.000218846	0.765627	0.041666	hypothetical protein
At1g64790	9.25261	9.54752	8.06567	-1.18694	0.000304289	-0.294907	0.238495	hypothetical protein
At1g56100	4.92434	4.1227	3.77785	-1.1465	0.043313	0.801642	0.16714	hypothetical protein
At3g26990	6.9764	7.31162	5.87994	-1.09646	0.000214045	-0.335219	0.154575	hypothetical protein
At2g18115	6.38576	5.39047	5.18827	-1.19749	0.010493	0.995283	0.0345701	hypothetical protein
At2g36550	5.41226	5.01734	4.23568	-1.17658	0.000146826	0.394927	0.112187	hypothetical protein
At1g30940	6.72903	6.09905	5.58922	-1.13981	0.00183615	0.629974	0.0583018	hypothetical protein
At1g03380	7.03613	6.76217	5.94174	-1.09439	0.00357367	0.273959	0.336927	hypothetical protein
At2g01580	6.61692	5.69362	5.11695	-1.49997	6.81e-05	0.923301	0.00518542	hypothetical protein
At2g48050	5.86944	6.30655	4.62432	-1.24513	0.00140876	-0.43711	0.179861	hypothetical protein
At1g27570	6.49819	6.7662	4.29728	-2.20091	9.43e-06	-0.268009	0.361675	hypothetical protein
At3g18250	5.50132	4.6692	4.3616	-1.13972	1.3e-06	0.832115	5.11e-05	hypothetical protein
At2g20720	7.72486	7.50577	6.29156	-1.43331	0.00142873	0.219096	0.425117	hypothetical protein
At3g08960	6.99043	7.23397	5.71486	-1.27557	0.0062301	-0.243539	0.424365	hypothetical protein
At3g27325	5.79885	6.60485	4.60638	-1.19247	0.0312408	-0.806006	0.148129	similar to negative regulator of COPII
At1g15600	5.46115	5.59143	4.39204	-1.06911	0.00205303	-0.130283	0.471499	similar to putative RING zinc finger
At3g15355	6.62832	6.50852	5.61879	-1.00954	0.00381137	0.119798	0.487106	similar to ubiquitin-conjugating enzyme
At4g01870	8.07271	7.17624	7.07096	-1.00175	0.0410201	0.896476	0.0857896	temporary automated functional assignment
At5g53480	7.61613	8.25353	6.51706	-1.09907	0.0126243	-0.637397	0.130284	importin beta
At2g19600	9.42083	8.4387	8.34846	-1.07237	0.00011857	0.982122	0.000279003	KEA4 potassium efflux antiporter
At2g41280	5.70328	4.98744	4.48923	-1.21405	0.0173071	0.715839	0.146561	late embryogenesis abundant M10 protein
At5g44120	4.96675	4.07983	3.80612	-1.16064	3.17e-06	0.886922	6.99e-05	legumin-like protein
At3g61230	6.21677	5.47526	4.53726	-1.6795	0.000125435	0.741508	0.0426238	LIM domain protein PLIM-2
At5g62165	7.94702	8.42361	5.36232	-2.5847	1.38e-06	-0.476586	0.17565	MADS-box protein
At1g70170	5.30886	4.7227	4.23611	-1.07275	0.000126979	0.586154	0.015758	Matrix Metalloproteinase
At2g35630	9.00466	9.0197	7.96642	-1.03823	0.000290344	-0.0150365	0.579086	MICROTUBULE ORGANIZATION DEFECTIVE 1
At2g07680	7.74489	7.10744	5.76723	-1.97766	0.00470909	0.637448	0.270405	MRP11 multidrug resistance protein;putative ABC transporter
AtCg01100	8.83482	8.84938	7.46356	-1.37126	0.049312	-0.0145567	0.589783	NADH dehydrogenase ND1
AtCg01250	6.62168	5.92696	4.92919	-1.69249	0.0340076	0.694714	0.322429	NADH dehydrogenase ND2
AtCg01050	10.4339	10.8796	8.03006	-2.40381	0.0122645	-0.445757	0.452411	NADH dehydrogenase ND4
AtCg01070	7.96078	7.4616	5.16722	-2.79356	0.00820109	0.499181	0.445795	NADH dehydrogenase ND4L
AtCg01080	8.1386	7.10879	6.2275	-1.9111	0.0131667	1.02981	0.157445	NADH dehydrogenase ND6
At5g59310	8.68347	8.24246	6.60398	-2.07949	0.0220553	0.441006	0.451244	nonspecific lipid-transfer protein precursor - like
At5g45880	7.11715	6.27644	5.85729	-1.25986	0.00103216	0.840707	0.0182085	Ole e I (main olive allergen)-like protein
At3g52420	8.95734	9.41863	7.87794	-1.0794	0.000918659	-0.461288	0.0990434	outer envelope membrane protein-like protein
At5g23630	9.29533	9.30778	8.11815	-1.17717	0.000868469	-0.0124517	0.584255	cation-transporting ATPase
At5g47350	5.52569	3.79115	3.52391	-2.00178	0.0211995	1.73454	0.0536405	palmitoyl-protein thioesterase precursor - like
At5g64070	7.81924	8.61716	6.75332	-1.06593	0.0282995	-0.797913	0.107505	phosphatidylinositol 4-kinase
At3g45880	6.67971	6.737	5.39937	-1.28034	0.000537175	-0.0572872	0.546215	phospholipase-like protein
At1g53260	6.35929	5.88845	5.04096	-1.31833	0.00121771	0.470841	0.168103	plastid protein
At1g02790	6.17405	5.27885	4.71487	-1.45918	0.00359161	0.895208	0.0566862	polygalacturonase
At5g20620	10.3434	10.3475	9.17662	-1.1668	5.35e-05	-0.00410308	0.590051	polyubiquitin (UBQ4)
At4g28300	9.03127	8.58193	7.76991	-1.26136	0.000433807	0.449335	0.129614	predicted proline-rich protein
At3g21870	7.62854	7.16735	6.13087	-1.49768	0.000124093	0.46119	0.134037	PREG-like protein
At5g19810	5.89178	6.23598	4.48279	-1.40899	0.00586272	-0.344197	0.365639	proline-rich protein / extensins
At5g35980	8.28139	8.72865	7.08196	-1.19944	0.000897058	-0.447261	0.140652	protein kinase like
At1g08420	6.37237	6.92535	5.12954	-1.24283	0.00149095	-0.552983	0.10596	protein serine/threonine phosphatase alpha
At5g50460	11.0816	11.1683	9.71876	-1.36279	0.00232785	-0.0867014	0.536223	protein translocation complex Sec61 gamma chain
At2g07717	8.599	8.7378	6.83276	-1.76624	0.0113823	-0.1388	0.539295	pseudogene
At2g07731	5.84359	5.64576	4.29619	-1.54741	0.0224966	0.197838	0.514363	pseudogene
At2g07716	7.27952	7.5025	6.03101	-1.24851	0.00477076	-0.222974	0.429367	pseudogene
At2g07711	6.55013	6.96038	5.33117	-1.21896	0.0124559	-0.41025	0.312123	pseudogene
AtCg01060	7.58357	7.89897	5.058	-2.52557	0.00548837	-0.315401	0.487926	PSI 9KDa protein
AtCg00510	10.7474	10.45	8.79883	-1.94862	0.0110397	0.297397	0.478188	PSI I protein
AtCg00630	10.821	10.9936	8.01963	-2.80137	0.00174719	-0.172625	0.53591	PSI J protein
AtCg00350	8.51721	9.19553	6.22694	-2.29028	0.0207989	-0.678321	0.380103	PSI P700 apoprotein A1
AtCg00710	9.22473	9.99096	7.29219	-1.93254	0.00675689	-0.766228	0.219943	PSII 10KDa phosphoprotein
AtCg00680	8.37071	8.2006	6.56486	-1.80585	0.0405283	0.170105	0.546232	PSII 47KDa protein
AtCg00270	8.32671	8.08235	6.65812	-1.66859	0.0289607	0.244364	0.507796	PSII D2 protein
AtCg00220	11.9201	12.4697	10.7001	-1.22004	0.0368753	-0.549573	0.301134	PSII low MW protein
AtCg00690	6.6163	6.45733	4.39661	-2.21969	0.0427984	0.158971	0.559862	PSII T protein
At1g03060	8.20932	8.65466	6.86776	-1.34156	0.000576755	-0.445336	0.162957	lysosomal trafficking regulator from Mus musculus and contains 2
At3g14600	11.4086	11.9303	10.3825	-1.02608	0.00145422	-0.521628	0.0701175	putative 60S ribosomal protein L18A
At2g23610	6.55243	5.65508	5.38747	-1.16496	0.0434867	0.897345	0.135332	putative acetone-cyanohydrin lyase
At1g36160	9.52219	9.48323	7.78234	-1.73985	0.0004674	0.0389559	0.571228	Acetyl-CoA Carboxylase
At1g24520	7.16965	6.60051	6.07405	-1.0956	0.00058217	0.569139	0.0424346	putative agp1
At2g37770	6.59452	5.92383	5.00665	-1.58787	0.0158654	0.670686	0.254524	putative alcohol dehydrogenase
At2g23740	7.19143	7.57794	5.60117	-1.59026	0.000264784	-0.386507	0.240861	putative C2H2-type zinc finger protein
At4g12110	8.4129	8.55018	7.40029	-1.01262	0.0026792	-0.137279	0.461741	putative C-4 sterol methyl oxidase
At2g16640	9.91298	9.96963	8.70776	-1.20522	0.000322129	-0.0566474	0.540064	putative chloroplast outer membrane protein
At2g32720	9.96991	9.71581	8.73081	-1.23909	2.54e-05	0.254098	0.222234	putative cytochrome b5
At2g46960	5.67733	5.42629	4.62889	-1.04843	0.00189342	0.251032	0.322006	putative cytochrome P450
At2g42850	5.59766	5.59177	4.5743	-1.02336	0.0010863	0.0058844	0.589228	putative cytochrome P450
At2g19120	7.41473	8.10612	6.19209	-1.22264	0.0139227	-0.691388	0.144672	putative DNA2-NAM7 helicase family protein
At1g22880	6.60655	6.19875	5.43695	-1.1696	1.29e-05	0.407806	0.0479983	putative endo-1,4-beta-D-glucanase
At1g09420	8.75551	8.53085	7.72372	-1.03178	0.0193656	0.22466	0.441421	putative glucose-6-phosphate dehydrogenase
At2g43820	5.2883	5.04795	4.2243	-1.064	0.0199303	0.240348	0.436081	putative glucosyltransferase
At2g26080	9.95435	10.6601	8.88028	-1.07407	0.00543188	-0.705708	0.055864	putative glycine dehydrogenase
At2g40570	8.05453	7.95608	6.72775	-1.32677	0.000209963	0.0984466	0.499757	putative initiator tRNA phosphoribosyl-transferase
At1g09170	5.29379	4.52098	4.22385	-1.06994	0.0138679	0.772802	0.0735102	putative kinesin
At3g01270	6.22576	5.55453	5.16223	-1.06353	0.000537175	0.671224	0.0163934	putative pectate lyase
At4g19420	7.30082	7.58897	5.97008	-1.33074	0.00995146	-0.288147	0.415495	putative pectinacetylesterase
At2g38900	5.42966	4.27215	3.95477	-1.4749	0.0146051	1.15752	0.0573293	putative protease inhibitor
At5g15360	9.39465	9.80617	5.313	-4.08165	8.12e-05	-0.411512	0.444466	putative protein
At5g20460	6.12765	5.61995	4.42546	-1.70219	4.55e-05	0.507697	0.114023	putative protein
At5g36960	5.96954	6.3218	4.81176	-1.15778	0.00504285	-0.352256	0.293892	putative protein
At5g61120	8.98674	8.21417	7.90529	-1.08145	3.38e-05	0.772573	0.000967619	putative protein
At4g38440	7.36384	7.82604	6.29127	-1.07257	0.000249442	-0.462198	0.060837	putative protein
At4g31080	7.15873	7.11	6.10807	-1.05067	0.00225735	0.0487334	0.553673	putative protein
At5g01010	8.82006	9.03837	7.80742	-1.01264	0.00542345	-0.218314	0.393415	putative protein
At5g02160	9.73964	9.36338	8.69583	-1.04381	0.0303137	0.376257	0.352523	putative protein
At5g09310	9.09334	9.39211	8.02748	-1.06586	0.00427221	-0.298775	0.310514	putative protein
At5g01350	10.2378	10.1775	9.16999	-1.06776	0.00194952	0.0602771	0.542388	putative protein
At4g28080	8.48832	8.9389	7.36198	-1.12633	0.00766053	-0.45058	0.224403	Dictyostelium discoideum
At4g28270	6.8763	6.45486	5.5378	-1.3385	0.0020482	0.421446	0.2363	RMA1 mRNA
At4g31570	7.51673	7.21272	6.11317	-1.40356	0.0179282	0.304015	0.439722	centromere protein E
At4g26750	7.16215	7.52778	6.08544	-1.07671	0.00741616	-0.365629	0.278192	extensin precursor - tomato
At4g12890	4.6166	3.84359	3.48798	-1.12862	0.0328133	0.773013	0.147928	gamma-interferon-inducible protein IP-30
At4g27050	9.30562	9.32517	8.04277	-1.26285	0.00398271	-0.019557	0.582583	putative protein
At4g30720	8.22701	8.38429	7.18885	-1.03815	0.00483495	-0.15728	0.458698	putative protein
At5g02080	8.43983	8.54806	7.00482	-1.43502	0.000714969	-0.108227	0.511772	putative protein
At4g38760	6.06087	6.69046	4.65963	-1.40124	0.0108345	-0.629587	0.206598	putative protein
At3g55020	6.78412	7.11893	5.69947	-1.08466	0.0304785	-0.334803	0.393009	putative protein
At4g13560	5.56178	5.33097	4.34844	-1.21334	0.00680337	0.230802	0.428246	LEA protein
At3g50370	8.40901	9.19306	6.64048	-1.76854	0.000645501	-0.784048	0.0788925	putative protein
At4g38610	5.94275	6.96425	4.70409	-1.23866	0.0403748	-1.0215	0.106603	NLS receptor
At5g19420	7.0921	7.31141	5.87769	-1.21441	0.0003582	-0.219306	0.347049	predicted chromosome condensation regulator protein
At5g11700	8.99422	8.82417	7.97639	-1.01782	0.00677968	0.170044	0.451315	putative protein
At5g60680	9.94795	9.34893	8.9472	-1.00075	0.0293996	0.599023	0.183943	putative protein
At5g17100	8.44802	8.85502	5.64233	-2.80569	0.000238321	-0.407	0.392375	putative protein
At4g30990	6.05067	6.98385	5.00589	-1.04478	0.0235549	-0.933175	0.0526199	probable membrane protein
At4g18975	8.86156	8.76197	7.16488	-1.69668	0.000253354	0.0995907	0.523	proline-rich protein APG
At3g44070	8.22373	8.33485	4.82364	-3.40009	2.06e-09	-0.111118	0.494168	putative protein
At3g49480	6.18111	6.09925	5.17232	-1.00879	0.00192303	0.0818602	0.516082	putative protein
At5g56900	8.86339	8.87757	7.58058	-1.28281	5.55e-06	-0.0141853	0.577551	putative protein
At5g48350	6.89991	6.35577	4.29981	-2.6001	1.82e-08	0.544146	0.0553039	putative protein
At5g24690	8.36436	8.8195	6.98844	-1.37592	0.00270836	-0.455139	0.232261	putative protein
At5g35430	6.16218	7.06714	4.8555	-1.30668	0.0105121	-0.904965	0.0702105	putative protein
At5g53160	9.6459	8.90992	8.43276	-1.21313	0.00204518	0.735979	0.0428353	putative protein
At4g25580	5.48493	4.83745	4.46361	-1.02132	0.00585314	0.647477	0.0663107	similarity to low-temperature-induced protein 65
At3g54900	9.19198	9.09199	8.07764	-1.11434	0.00801962	0.099985	0.526551	thioredoxin-like protein
At3g47250	6.83544	6.15862	5.70607	-1.12937	0.0338173	0.676825	0.195752	putative protein
At5g19260	9.31464	8.57966	5.85232	-3.46231	4.78e-05	0.73498	0.230827	putative protein
At5g04570	6.40018	6.87057	5.04377	-1.3564	0.00835424	-0.470389	0.278517	putative protein
At5g27240	7.54278	7.98272	6.30389	-1.23888	0.000176089	-0.439942	0.100825	putative protein
At3g47890	7.49176	8.1971	6.35613	-1.13563	0.00978562	-0.705344	0.0947091	putative protein
At3g49840	6.00853	5.73933	4.93961	-1.06892	0.000313739	0.269198	0.234845	putative protein
At5g03230	7.81996	7.23497	6.81513	-1.00483	0.0200817	0.584994	0.162049	putative protein
At2g23450	8.94876	8.02743	7.91144	-1.03732	0.0174912	0.921322	0.0409833	putative protein kinase
At2g20050	6.35688	7.05554	5.29966	-1.05723	0.0171841	-0.69866	0.109408	putative protein phosphatase 2C
At2g41820	6.89071	7.4591	5.59075	-1.29996	0.0246841	-0.568391	0.276505	putative receptor-like protein kinase
At3g02190	9.88906	10.5569	8.71075	-1.17832	0.00265172	-0.66783	0.0636295	putative ribosomal protein L39
At3g04920	10.96	11.6791	9.86248	-1.09748	0.00267879	-0.719152	0.0361714	putative ribosomal protein s19 or s24
At2g47070	7.23482	8.17052	5.77271	-1.46211	0.0379722	-0.9357	0.183841	putative squamosa-promoter binding protein
At1g77510	9.41131	8.691	8.32504	-1.08627	0.0175958	0.720314	0.109982	putative thioredoxin
At2g45290	7.00449	6.14373	5.91162	-1.09287	0.0241765	0.860762	0.0831399	putative transketolase precursor
At2g43520	10.6692	10.1957	9.56956	-1.09967	0.00142689	0.473517	0.113625	putative trypsin inhibitor
At5g23150	7.25196	7.1566	6.24268	-1.00928	0.00578587	0.095359	0.517106	Putative Transcription Factor;ENHANCER OF AG-4 2
At4g15530	7.15659	5.89634	5.6727	-1.48389	0.0394391	1.26025	0.0966392	pyruvate,orthophosphate dikinase
At5g60270	6.51703	6.88587	4.63297	-1.88407	1.25e-05	-0.368836	0.217795	receptor like protein kinase
At3g45440	6.29862	6.336	4.96658	-1.33204	2.9e-05	-0.0373888	0.555231	receptor like protein kinase
At5g66400	6.97534	6.661	5.34541	-1.62993	0.0378775	0.314338	0.484832	RESPONSIVE TO ABA 18
AtCg00790	10.3155	9.94002	8.74298	-1.57257	0.0209407	0.375524	0.427713	ribosomal protein L16
AtCg00660	8.49841	7.62212	6.46235	-2.03606	0.0170896	0.87629	0.253914	ribosomal protein L20
AtCg00810	9.78709	10.4355	8.45483	-1.33225	0.0250937	-0.648368	0.241969	ribosomal protein L22
AtCg01020	9.49271	10.3806	7.80375	-1.68896	0.0304119	-0.887861	0.232488	ribosomal protein L32
AtCg01120	7.96617	7.53616	6.50678	-1.4594	0.0282546	0.430011	0.398626	ribosomal protein S15
At5g09510	9.44005	10.4071	8.35946	-1.08059	0.000863871	-0.967013	0.00228737	ribosomal protein S15-like
AtCg00050	7.22291	7.22848	5.74883	-1.47408	0.00862785	-0.0055624	0.59186	ribosomal protein S16
At5g03850	11.7984	12.4132	10.7662	-1.03227	0.00699733	-0.614725	0.0896384	RIBOSOMAL PROTEIN S28- like
AtMg00090	9.77141	9.95974	6.45884	-3.31258	0.000287908	-0.188324	0.526896	ribosomal protein S3
AtCg00800	10.6062	11.0662	9.6054	-1.00083	0.0310499	-0.459945	0.279825	ribosomal protein S3
AtCg00380	12.5279	12.7692	11.1962	-1.3317	0.00153899	-0.241326	0.391337	ribosomal protein S4
AtCg00770	8.37078	8.50533	6.84694	-1.52385	0.0335146	-0.134549	0.546753	ribosomal protein S8
AtCg00180	9.50302	9.79745	7.54428	-1.95875	0.0296106	-0.294426	0.50576	RNA polymerase beta' subunit-1
AtCg00170	9.24568	9.32215	7.5226	-1.72307	0.013303	-0.0764764	0.566185	RNA polymerase beta' subunit-2
At5g59650	5.31484	5.33035	4.23466	-1.08018	8.69e-05	-0.0155085	0.577233	ser/thr-specific protein kinase like putative
At2g29340	6.62873	6.75999	5.00155	-1.62718	0.000347424	-0.131257	0.496137	short-chain dehydrogenase
At1g62510	6.58851	7.3294	5.3302	-1.25831	0.0138721	-0.740889	0.131685	similar to 14KD proline-rich protein
At2g07751	8.06681	7.86331	7.05046	-1.01636	0.0288437	0.203502	0.470481	similar to NADH-ubiquinone oxidoreductase chain 3
At4g31390	7.35739	7.53723	6.28142	-1.07597	0.000387527	-0.179831	0.370688	similar to putative ABC transporter
At1g05480	9.06627	9.09395	8.05212	-1.01415	0.00160858	-0.0276773	0.569785	SNF2domain
At5g47560	6.66278	6.43409	5.63738	-1.02541	0.020053	0.228689	0.439057	sodium-dicarboxylate cotransporter
At1g14650	7.27029	7.75251	6.17174	-1.09855	0.00287517	-0.482225	0.13808	splicing factor
At4g21326	7.93179	7.61426	6.7476	-1.18419	0.00304655	0.317524	0.308261	subtilisin-like serine protease
At5g18840	6.59475	7.96731	5.03499	-1.55975	0.0220426	-1.37257	0.0524354	sugar transporter - like protein
At1g54040	12.289	13.4874	8.62667	-3.6623	0.000385826	-1.1984	0.153057	Epithiospecifier (ESP) Enzyme in Glucosinolate Metabolism
At3g15360	10.6765	10.2928	9.61783	-1.05864	0.00303121	0.383618	0.206609	thioredoxin m4
At5g24380	6.77695	6.26159	5.70782	-1.06913	0.00476176	0.515355	0.133702	transcription factor activity
At5g62000	7.82711	9.2191	5.46093	-2.36617	0.0123229	-1.39199	0.124422	transcriptional factor B3 family,auxin response factor - like protein
At1g23870	8.08816	7.55394	7.02573	-1.06243	0.032339	0.534224	0.252664	trehalose 6-phosphate synthase
At1g73320	7.06726	7.56687	5.76314	-1.30412	0.000137611	-0.499612	0.0746917	tumor-related protein
At5g05370	9.4391	9.85904	8.32426	-1.11484	0.00747674	-0.419945	0.243567	ubiquinol-cytochrome C reductase complex
At5g24240	7.79161	7.55545	6.6154	-1.17621	0.00315338	0.236158	0.390292	ubiquitin
At1g64470	6.38989	6.57517	5.23331	-1.15658	0.0027927	-0.185279	0.434056	ubiquitin
At5g02300	5.82468	6.20744	4.44093	-1.38375	0.0182441	-0.382755	0.389668	ubiquitin-protein ligase E3-alpha -like protein
At4g24560	8.77726	9.06747	7.7134	-1.06385	3.34e-05	-0.290213	0.133596	ubiquitin-specific protease 16 (UBP16)
At3g20630	7.47259	8.04	5.81618	-1.65641	0.01581	-0.567409	0.321959	UBP14 Deubiquitinating Enzyme
At5g19820	8.72055	9.27488	7.67407	-1.04649	0.00162682	-0.554325	0.0640864	Unknown
At1g56150	7.24036	6.29786	5.52044	-1.71992	0.000296847	0.942507	0.0240256	unknown protein
At1g63540	7.15705	6.80511	5.47275	-1.6843	0.00139682	0.351936	0.350293	unknown protein
At3g12590	8.06801	8.52861	6.90485	-1.16316	0.000296139	-0.460606	0.0859815	unknown protein
At1g21170	5.73703	6.00746	4.59878	-1.13825	0.0317437	-0.270436	0.447095	unknown protein
At1g19110	10.7928	9.81319	9.77377	-1.01905	0.000950958	0.979622	0.00140829	unknown protein
At2g30600	8.59713	8.07599	7.12987	-1.46726	0.0110524	0.521137	0.288301	unknown protein
At5g04790	6.75454	6.96619	5.65088	-1.10366	0.00598223	-0.211656	0.422228	unknown protein
At1g23720	6.09343	6.09673	5.05766	-1.03577	0.00436584	-0.00330315	0.59204	unknown protein
At5g48080	6.1539	5.92512	5.12259	-1.03131	0.00570356	0.228776	0.388846	unknown protein
At3g28550	4.74745	4.70265	3.7468	-1.00065	0.0239033	0.0448002	0.569171	unknown protein
At5g56100	7.82623	6.82874	6.08217	-1.74405	0.0162637	0.997485	0.152249	unknown protein
At3g16670	6.25545	6.53379	4.95959	-1.29586	0.00144144	-0.278334	0.344109	unknown protein
At1g78240	9.28431	9.3241	7.94745	-1.33686	0.00142689	-0.0397914	0.567129	unknown protein
At1g69295	8.47378	9.12646	7.29891	-1.17488	6.18e-06	-0.652674	0.00230693	unknown protein
At2g40765	9.74273	9.90141	8.48558	-1.25715	0.00293565	-0.158682	0.473439	unknown protein
At3g16830	8.86248	8.67954	6.93456	-1.92792	0.0122746	0.182939	0.528509	unknown protein
At2g48110	5.77779	6.32554	4.53168	-1.24612	0.00107767	-0.547744	0.0969765	unknown protein
At1g02060	5.16018	5.34282	4.07228	-1.0879	5.95e-05	-0.18263	0.314412	unknown protein
At3g07660	9.11709	9.16376	8.11203	-1.00506	0.00107841	-0.0466656	0.548272	unknown protein
At1g27330	9.3903	9.9236	8.07403	-1.31626	0.0104589	-0.533304	0.239535	unknown protein
At1g55540	7.41179	7.75976	6.18147	-1.23032	0.000599657	-0.347969	0.220193	Unknown;Embryo Defective
list of genes has been down-regulated in ams anther compared with wild type anther and no significant difference between anther and inflorescences

## Sheet: inflorescences=549
ATID	wt anther	infl	ams	anther/infl	ams/wt	q	Meiosis	Mitosis I	Bicellular	Mitosis II
At1g69500	11.3226	4.7776	9.31183	6.54503	-2.01081	0.0700687	-3.53779	0	0	0
At4g14080	12.3356	6.22372	8.55032	6.11193	-3.78532	0.0265889	-3.58479	0	0	0
At5g07230	12.8096	6.79626	10.0729	6.01332	-2.73672	0.0304662	-3.78618	-0.606228	0	0
At1g61070	10.0441	4.14554	8.95248	5.89856	-1.09162	0.196905	-3.3809	-3.12685	-1.06821	0
At1g75790	10.3441	4.71122	8.42573	5.63293	-1.91842	0.0225153	-3.08534	-3.36228	-2.793	0
At1g62940	11.5623	5.95294	10.5993	5.60934	-0.962983	0.205381	-2.78088	0	0	0
At3g42960	10.9978	5.56355	9.31949	5.43424	-1.67829	0.0818285	-3.03714	0	0	0
At1g24600	10.8066	5.3862	8.40894	5.42037	-2.39764	0.00696139	-2.40548	-2.08391	-1.30146	0
At3g11980	9.34943	4.12685	8.73471	5.22258	-0.614724	0.267256	-4.13152	0.902851	0	0
At5g16920	9.1627	3.99094	8.73522	5.17176	-0.427482	0.374414	-2.842	-1.97738	0	0
At1g28375	9.63364	4.47357	7.34722	5.16008	-2.28642	0.00585498	0	-2.46646	-1.26421	0
At1g33430	13.4827	8.33157	11.883	5.1511	-1.59968	0.0807966	-2.84646	-3.51638	-3.4481	0
At5g62080	14.0644	8.91489	9.9057	5.14949	-4.15868	0.00137142	-3.21801	-2.50323	0	0
At1g06170	9.83229	4.71931	9.02579	5.11297	-0.8065	0.186486	-1.41651	-0.994322	0.0733129	0
At5g53190	10.4942	5.39728	7.27784	5.09695	-3.21639	0.00535283	-0.440648	0.335919	-1.96558	0
At3g13220	9.1434	4.2153	6.95552	4.9281	-2.18788	0.0178233	-2.56583	0	-1.953	0
At1g68540	11.5094	6.69882	9.39273	4.81058	-2.11666	0.00771623	-1.24057	0	0	0
At1g01280	8.31716	3.58253	7.68481	4.73462	-0.632344	0.289768	-3.31096	0	0	0
At4g34850	10.9218	6.22834	9.29888	4.69344	-1.6229	0.0936142	-3.12047	0	0	0
At1g75030	11.6682	6.98646	11.0124	4.68171	-0.655735	0.209942	-2.57595	0	0	0
At1g22015	10.3677	5.71379	7.6598	4.6539	-2.70789	0.00122139	-0.989815	-1.91492	0.0890423	0
At3g20340	9.80955	5.20672	8.17343	4.60283	-1.63612	0.0600626	0	1.27545	0.769475	0
At4g35420	10.4054	5.82987	8.51712	4.5755	-1.88824	0.0564804	-2.6598	0	0	0
At1g02050	10.8351	6.42658	8.91668	4.40847	-1.91837	0.0254865	-2.70756	0	0.166451	0
At1g71160	9.1609	4.75423	8.13411	4.40667	-1.02679	0.0622291	-1.16973	-3.09572	-0.627153	0
At1g02813	8.52372	4.34418	8.85315	4.17954	0.32943	0.37327	-3.40379	-2.42732	-0.0736614	0
At4g35770	11.998	8.01487	9.67093	3.98316	-2.3271	0.0727776	0.30272	2.13348	1.33007	2.06894
At3g47340	10.959	7.07712	10.6877	3.88189	-0.271339	0.412024	0.36415	0.100863	1.05467	-1.81685
At4g00750	8.62162	4.74357	7.02415	3.87806	-1.59748	0.00807008	0.395145	0.850567	1.34783	0
At1g44800	8.65616	4.81571	7.55311	3.84045	-1.10304	0.0588604	-0.467093	0.752971	0.58327	0.0840988
At4g20050	8.71703	4.92231	7.09663	3.79472	-1.62041	0.120472	-2.65122	-2.60292	-3.8178	0
At1g66850	12.1548	8.37719	11.1139	3.77759	-1.04087	0.202013	-4.07828	-4.92295	-4.10325	-1.09057
At1g47980	10.4075	6.67025	11.4048	3.7373	0.997261	0.156148	-4.14841	-3.38445	-3.48668	-2.40433
At1g71770	9.98162	6.25427	8.95982	3.72735	-1.0218	0.0126269	0	0.0927332	-2.11201	0
At5g49360	8.81253	5.1141	7.30565	3.69842	-1.50688	0.132622	0	1.45193	1.29405	0.835535
At1g76470	9.02496	5.38062	6.72494	3.64434	-2.30002	0.0123697	-3.98707	0	0	0
At2g39350	10.6343	7.04746	10.1505	3.58684	-0.483767	0.267934	0.247657	0.900076	0.951615	-0.181737
At3g45970	9.32397	5.74373	10.0696	3.58025	0.745633	0.288534	-0.234644	-0.882554	-1.51987	-1.42699
At3g15400	11.2216	7.71112	11.3116	3.51049	0.089947	0.435845	-3.6231	-4.37887	-3.7766	-1.1538
At1g44970	12.7421	9.24982	13.4195	3.49227	0.677369	0.212169	0.58788	-0.490663	0.87974	0.385991
At2g34870	9.2199	5.81104	10.6852	3.40886	1.46526	0.150066	0	0.845919	0.89475	-0.282545
At2g20670	10.5466	7.21891	9.49635	3.32766	-1.05023	0.170932	2.25133	1.96587	1.82811	0
At1g13140	8.72859	5.44899	9.12203	3.2796	0.393435	0.292343	-1.77133	-2.78226	-1.56502	-0.0666519
At1g67990	8.19231	4.93183	8.95709	3.26048	0.764778	0.24573	-4.22457	-3.89815	-3.8626	0
At1g06250	7.60426	4.38714	5.85001	3.21713	-1.75425	0.00227146	-1.13886	0	-1.57553	0
At5g55970	9.01124	5.79758	8.16452	3.21366	-0.846719	0.0265594	0	-1.28533	0	0
At3g06100	9.85994	6.64844	7.67892	3.2115	-2.18102	0.000992293	-2.42742	-1.27039	-0.296759	0
At3g51590	8.79658	5.64322	9.73504	3.15336	0.938457	0.215633	-3.68239	-2.97517	-4.2411	0
At1g52690	9.74023	6.6032	9.04922	3.13703	-0.691012	0.325029	1.23738	1.11957	0	0
At5g40260	10.9664	7.86287	10.1791	3.10352	-0.787239	0.0796539	-1.86252	-1.97801	-2.65245	0
At3g23840	9.258	6.1884	10.8939	3.0696	1.6359	0.0013289	-1.15808	-0.0641348	-1.60481	0
At3g28007	8.50638	5.47884	7.06882	3.02754	-1.43756	0.0169021	-0.264691	1.08707	0.98587	0.130788
At2g15960	8.52198	5.49728	7.83105	3.0247	-0.690924	0.251121	1.42103	1.20505	1.41668	0.0913588
At1g80920	12.3287	9.38907	11.1692	2.93967	-1.1595	0.0859356	0.723006	-0.552797	1.59902	1.22955
At1g49500	8.86486	5.93968	7.16677	2.92518	-1.69809	0.0789941	0	2.16702	1.35237	0
At5g51950	6.91662	3.99422	5.66207	2.9224	-1.25455	0.104185	-1.83505	-0.302089	0.0204541	-0.204641
At1g75750	10.1112	7.23001	9.14638	2.88115	-0.964785	0.209711	1.37471	1.17634	1.32861	-0.0645449
At4g02380	8.41771	5.627	6.54059	2.79071	-1.87713	0.0180816	0.107859	0.382727	0.569033	-1.8688
At3g04620	8.68499	5.93606	9.0916	2.74893	0.406612	0.316536	0	-1.43846	0	0
At1g02900	7.67389	4.96989	9.03629	2.704	1.3624	0.108899	-0.2591	1.31091	0	0
At1g03850	7.87034	5.20102	9.17072	2.66931	1.30039	0.0249799	0.655192	0.331765	-0.558639	0
At5g66170	8.56921	5.92382	9.31222	2.64539	0.743013	0.20077	0.541937	0.665832	0.190419	-0.729702
At1g79780	8.36213	5.78651	6.81522	2.57561	-1.5469	0.000409829	-1.20326	-1.15422	-1.06579	0
At2g40000	8.89547	6.35979	9.41585	2.53568	0.520381	0.295651	-0.0686984	1.04706	0.162289	1.22563
At1g80440	9.54965	7.02087	9.11041	2.52878	-0.439246	0.342345	-1.3332	0.735489	1.29047	0.654141
At4g28395	7.67026	5.19567	8.17326	2.47459	0.503003	0.271631	-2.60556	-2.94897	-2.36151	0
At1g68875	7.65262	5.18449	9.16551	2.46813	1.51289	0.0664822	-3.88701	-2.20903	-3.01239	0
At2g06255	6.33328	3.88929	5.43738	2.44399	-0.895909	0.0183548	-0.327146	-1.82187	-0.19017	0
At4g24040	9.75355	7.31188	8.67474	2.44167	-1.07881	0.0824839	1.17326	0.549288	0.762853	-0.289938
At2g44130	8.844	6.41648	9.62611	2.42752	0.782111	0.270649	0.17984	0.0622271	1.26553	-0.121709
At4g31330	9.05708	6.63437	9.64998	2.42271	0.592895	0.200782	-0.811428	-1.44545	-1.29269	0
At1g19640	7.94905	5.58689	8.85906	2.36216	0.910008	0.119779	-0.353278	-1.32522	-1.07174	-0.342873
At4g36040	12.2929	9.94391	11.6322	2.34899	-0.660651	0.180074	0.377608	-0.534589	1.03779	0.150116
At5g07830	10.4213	8.07888	9.71001	2.34237	-0.71124	0.113385	-1.35684	0.0120523	-0.263581	0.00581313
At1g07340	6.96043	4.62061	7.32485	2.33983	0.36442	0.366317	-0.284886	-1.08722	0.250034	0
At1g63180	7.42091	5.11468	8.90952	2.30623	1.4886	0.0139056	0.526618	-0.802085	-0.85024	-0.540115
At1g75050	7.38746	5.13875	6.4846	2.2487	-0.902854	0.118046	-2.20585	-1.29642	-1.06093	0.0857674
At1g76410	9.06972	6.82667	9.04509	2.24305	-0.0246332	0.451812	-0.968545	0.0349893	0.445108	-0.0774428
At3g61060	9.61082	7.37854	8.10198	2.23228	-1.50884	0.00738277	0.0308977	1.2245	0.859086	-0.586532
At1g23390	9.00221	6.90621	9.02271	2.096	0.0205026	0.452261	1.61353	0.611115	0.100344	0.794667
At5g13380	6.75425	4.65919	8.00836	2.09506	1.2541	0.1613	-2.84521	-3.44493	-1.2188	0
At1g20440	9.16744	7.07737	10.0598	2.09007	0.892334	0.229335	0.53202	0.713868	0.527492	-0.948974
At2g03740	7.20087	5.13453	7.56674	2.06635	0.365867	0.354562	0	0	-1.515	0
At1g56360	7.01665	4.97067	7.21179	2.04598	0.195141	0.40996	-1.54963	-1.84289	-1.3228	0
At5g02020	9.24672	7.20421	8.63094	2.04251	-0.615773	0.22378	0	0	1.26852	0
At5g62960	9.68252	7.66585	8.30412	2.01667	-1.37839	0.00346194	-1.25945	-1.45501	-1.07355	0
At4g14815	7.61868	5.66779	8.66285	1.95089	1.04417	0.0981621	-3.28414	-3.99613	-2.07165	0
At2g42540	8.31568	6.39197	8.95862	1.92371	0.642939	0.201317	0.46867	0.401292	0.500698	-0.625657
At2g15970	10.5717	8.65289	10.2406	1.91882	-0.331072	0.273573	-1.44573	0	-0.940792	0
At1g75940	6.77191	4.86182	9.07348	1.91009	2.30157	0.0313991	-3.87338	-4.5257	-3.88753	0.613311
At4g27450	11.0962	9.1959	10.3457	1.90028	-0.750504	0.11953	-0.00780883	0.469771	0.820873	1.48131
At1g52890	8.25713	6.3601	8.05184	1.89703	-0.205294	0.400625	1.21783	0.99799	-0.378582	0.137543
At1g15380	8.33114	6.44131	7.3565	1.88983	-0.974636	0.130389	0.582816	1.30275	1.09168	0.0692735
At1g69490	8.59283	6.71418	8.40604	1.87865	-0.186792	0.40993	0	2.15149	1.93086	1.75175
At3g50570	7.14072	5.28134	7.90918	1.85937	0.768465	0.166766	-1.41416	-1.00885	-1.24411	0
At5g57560	9.25101	7.41286	9.21107	1.83815	-0.0399437	0.449019	0.404058	-0.739637	-0.842948	-1.80395
At1g61566	7.83302	5.99813	6.25375	1.83489	-1.57926	0.0073321	0	0.405837	-2.6569	-3.82647
At5g21150	9.64784	7.88538	8.73899	1.76247	-0.908854	0.00456484	-0.452549	-0.141067	-0.274404	0.738209
At1g55560	5.50416	3.77888	5.44833	1.72529	-0.0558356	0.441805	-0.103951	-2.42827	-2.97346	-3.23922
At2g38820	9.37405	7.68641	8.8434	1.68764	-0.530647	0.135099	0	1.12807	0.411744	0
At5g59845	6.84082	5.15796	7.91693	1.68286	1.07611	0.112285	-1.68901	-2.23907	-1.71725	-0.309546
At2g33830	11.4964	9.81869	11.5391	1.67775	0.0426838	0.449401	0.134801	1.21109	1.03342	1.28773
At1g20450	11.3687	9.70283	11.7341	1.66589	0.36535	0.274305	-0.85421	0.195211	-0.141019	-0.985236
At3g56240	9.35968	7.70209	11.8373	1.65759	2.47763	0.010201	0.932775	0.142763	-0.0867296	-0.91997
At3g52160	6.15396	4.49826	6.94693	1.6557	0.792971	0.171834	-1.58174	-1.81218	0	0
At5g19260	9.83886	8.20776	6.37655	1.63111	-3.46231	4.78e-05	0	1.55386	0.319989	0
At1g30020	6.99104	5.36708	7.58953	1.62395	0.598493	0.27879	-1.75893	-2.58778	0.0140134	2.51999
At3g53480	5.91672	4.29914	9.14165	1.61758	3.22493	0.00201825	1.44209	-0.0521165	0	0
At4g01430	7.31713	5.70036	8.21502	1.61677	0.897883	0.163681	-2.06188	-2.20824	-0.460718	-0.794846
At4g15530	6.50813	4.90276	5.02424	1.60537	-1.48389	0.0394391	0	0.554067	0.137331	-0.985672
At1g21680	9.44346	7.84293	8.59425	1.60052	-0.849205	0.0598088	1.11491	-0.0157188	0.12317	0
At5g52310	7.83399	6.26468	8.57516	1.56931	0.741169	0.203053	0.060609	-0.552429	-0.150038	-1.64396
At4g05070	9.12239	7.56534	9.03683	1.55705	-0.0855642	0.419902	-0.165092	-0.042359	0.874862	-0.680044
At3g19390	6.78236	5.23879	10.6843	1.54358	3.90195	0.0056753	1.6853	1.12671	0.390089	-0.400204
At5g20230	7.05117	5.51377	5.55346	1.5374	-1.49772	0.0584595	0.32222	-0.216728	-0.722161	-0.92295
At4g04460	8.08289	6.57337	11.0968	1.50951	3.01388	0.042632	-0.247377	-2.06997	-2.78681	-1.43682
At5g40730	8.73226	7.24813	9.50711	1.48413	0.774846	0.130407	0	-2.67077	0	0
At1g74540	6.50193	5.02768	7.77772	1.47425	1.27579	0.115846	-3.4089	-3.30942	-1.78094	0
At3g50580	5.67193	4.21111	6.21753	1.46082	0.5456	0.265524	-0.867405	-1.21615	0	0
At3g45300	8.42385	7.03724	7.8891	1.38661	-0.534751	0.209668	-0.544089	-0.236867	0.668616	-0.663723
At5g43340	6.3245	4.94898	7.70155	1.37552	1.37705	0.09894	-2.44796	-2.45871	0	0
At2g38400	9.58242	8.21163	7.98986	1.37079	-1.59256	0.000456341	0.250495	-0.117067	0	-1.5609
At5g49070	5.67135	4.30359	6.38467	1.36776	0.713318	0.115779	-1.01211	-0.659985	0	0
At1g18270	9.45382	8.10565	8.38934	1.34816	-1.06448	0.0173762	0.097954	0.641378	0.309239	1.72887
At5g36150	5.07146	3.72477	4.95487	1.34669	-0.116592	0.367809	0	1.17341	0	0
At1g21000	7.45432	6.11066	8.33484	1.34366	0.880524	0.147816	1.42655	1.30896	0	0.563364
At3g59480	7.35441	6.01176	7.91446	1.34265	0.560051	0.277532	-0.656356	-1.2544	0.223051	0
At2g17710	7.03821	5.69653	7.44242	1.34168	0.404206	0.326521	1.00384	0.826793	0	0
At4g39010	7.9575	6.618	6.96158	1.3395	-0.995924	0.000672782	-0.217371	-1.59801	-0.690689	0
At1g78140	8.6642	7.32836	7.79617	1.33585	-0.868034	0.0124136	-2.30022	-1.48814	-1.0707	0
At4g30500	9.43069	8.09689	8.81491	1.33381	-0.615782	0.0358042	0	0	-1.45662	0
At1g20120	5.69254	4.35907	7.14723	1.33347	1.45469	0.0896992	0	0	-4.21169	0
At1g65730	8.52278	7.19489	7.62971	1.32789	-0.893068	0.00482823	0	-0.780729	-1.21823	0
At1g61110	6.68791	5.38019	8.62062	1.30771	1.93271	0.0227167	-2.08414	-3.36445	-1.59674	-0.904945
At5g04770	8.79324	7.49236	8.56665	1.30088	-0.226591	0.20745	0	-1.14651	0	-0.963707
At5g16960	6.92194	5.6213	7.39816	1.30063	0.476228	0.328727	-3.4187	-3.21621	0	0
At5g15960	13.4944	12.2026	13.4703	1.29187	-0.0241783	0.44291	0.631992	-0.126284	-0.0362522	-1.03452
At2g03850	6.2448	4.9636	8.09077	1.2812	1.84597	0.0359456	-2.36529	-3.34879	-3.11723	0
At1g68290	6.04226	4.78072	7.70426	1.26154	1.662	0.0214766	0	0.437418	-0.368155	-1.07678
At1g64780	8.85221	7.59244	9.29761	1.25978	0.445395	0.257448	-0.833925	-1.2627	-0.725356	0
At1g48180	7.43608	6.19118	6.87133	1.2449	-0.564758	0.181961	0	1.26363	1.29787	-0.599613
At1g75920	5.30281	4.06904	5.73534	1.23377	0.432534	0.297832	-3.11535	-3.5788	-4.06059	0
At5g59820	7.65181	6.42511	7.50969	1.2267	-0.14212	0.398291	0	0	1.0171	0
At3g01240	5.13301	3.91006	4.18607	1.22296	-0.946944	0.0124136	0	-0.510841	-1.79027	-3.0947
At3g07820	5.50394	4.30195	4.58992	1.20199	-0.914022	0.00191256	0	-3.52098	-3.01176	-3.57151
At3g19550	5.17281	3.97236	4.61206	1.20045	-0.560754	0.16961	0.880461	-0.427112	0.420817	0.408305
At5g38760	5.76789	4.56951	5.73975	1.19838	-0.0281448	0.45038	-0.468341	-3.58803	-3.82469	-3.95444
At1g10770	5.82185	4.65957	5.06482	1.16228	-0.757037	0.032695	0	0.131111	-1.24309	-3.55693
At2g19800	9.40687	8.2671	8.50149	1.13977	-0.905377	0.152937	1.96492	0.419344	0.809834	0
At3g22740	6.21479	5.07732	5.62018	1.13747	-0.594613	0.241833	0	0	0.753391	-0.795402
At3g13400	6.77107	5.63563	6.11443	1.13544	-0.65664	0.122556	-0.309848	-3.38724	-2.59197	-2.91736
At5g59810	5.7146	4.58101	5.82346	1.1336	0.108858	0.423662	-0.247631	-1.36365	-0.267332	0.151645
At1g68190	6.14053	5.0217	5.90177	1.11883	-0.238756	0.322632	0	1.06956	-0.0187496	-0.0459337
At1g22990	6.31817	5.20652	5.82636	1.11166	-0.491811	0.343706	0	1.40521	0.167443	-0.169759
At1g01725	7.46828	6.37277	6.49671	1.09551	-0.971571	0.00147571	-0.327879	0.952848	0.622757	0.466244
At4g30270	9.12644	8.03376	9.99182	1.09268	0.865377	0.268917	0	0.642809	-0.366039	-0.738987
At2g18550	7.45167	6.36647	7.36691	1.08521	-0.0847595	0.437541	-0.708972	1.51926	0	0
At2g27830	6.44428	5.35999	6.14674	1.08429	-0.297543	0.347053	1.29295	1.49154	1.2662	-0.765957
At2g05380	10.5562	9.48426	9.90026	1.07194	-0.655937	0.151743	0.470268	0.298064	1.37888	1.39236
At1g32780	6.81928	5.75436	7.5469	1.06492	0.727627	0.0535249	-2.39371	-0.739275	-1.20174	-0.2315
At3g56080	6.37365	5.3207	7.64144	1.05295	1.26779	0.0481898	0.589017	0.00729216	-0.841598	-0.416757
At3g62230	5.32237	4.27997	5.11802	1.0424	-0.204354	0.310071	0	0	0.000435861	-3.18605
At1g73220	5.74957	4.716	9.05701	1.03358	3.30744	0.00222007	-1.73594	-3.08938	-2.14041	-1.59849
At3g48530	9.99534	8.96696	9.5173	1.02838	-0.478035	0.165091	0	1.16181	0	0
At5g40040	6.92405	5.8984	7.41962	1.02565	0.495576	0.172326	-0.515774	-1.49224	-1.22139	0.132923
At5g03230	7.71765	6.70158	6.71282	1.01608	-1.00483	0.0200817	0.949002	0	1.32498	0
At3g15900	9.08038	8.09188	8.52825	0.988502	-0.552127	0.0678521	-1.06076	-2.02197	-1.28411	0.0375043
At1g58200	9.73047	8.74499	9.64252	0.985475	-0.0879444	0.359331	0	1.01469	-0.227226	0.68525
At1g74550	6.39309	5.40922	7.35189	0.983876	0.958798	0.0361628	-2.7752	-3.10616	-0.763295	0
At5g53510	5.50444	4.52424	6.25241	0.9802	0.747967	0.230218	0.309812	-1.2002	0	0
At1g02790	6.6209	5.64856	5.16172	0.972343	-1.45918	0.00359161	0	-0.412078	-2.16529	-2.8851
At1g26800	6.6092	5.64103	6.94663	0.968174	0.33743	0.302903	1.59675	0	1.43598	1.39587
At3g11930	7.33705	6.37508	10.2662	0.961976	2.92915	0.00388706	1.54377	0.800622	-0.216259	-0.98783
At1g32450	6.08457	5.14953	5.66831	0.935038	-0.416258	0.253063	0	0	0	-1.89983
At3g20865	6.88185	5.95852	6.64937	0.923333	-0.232481	0.321227	0	-2.68307	-2.54077	-3.12844
At1g74020	7.04476	6.1266	10.0509	0.918159	3.00615	0.000809295	0.194854	-0.0159011	-0.645504	-1.01485
At5g11420	7.65521	6.74152	6.50501	0.913691	-1.1502	0.093458	0	0.303154	0.620874	-0.717938
At2g36190	5.6578	4.75556	6.519	0.902239	0.861193	0.185719	0.198239	-0.990761	-0.945557	-0.4375
At1g78460	5.91749	5.02327	6.79019	0.894219	0.872707	0.00649466	0	0.947157	0.771215	-1.64703
At4g17483	6.2268	5.33261	6.62269	0.894199	0.395887	0.223132	-1.69838	-2.45825	-0.756323	-0.549266
At2g45800	5.39037	4.50299	4.70889	0.887384	-0.681478	0.0279417	0	0	0	-1.82223
At3g16340	7.76428	6.88123	7.35843	0.883045	-0.405844	0.33443	-1.58013	-0.174081	-0.598453	-0.0596197
At5g45880	6.94	6.05972	5.68014	0.880277	-1.25986	0.00103216	0	-0.672176	-2.70668	-3.13454
At2g42530	9.19302	8.31356	9.05393	0.879457	-0.139082	0.404442	0.454705	0.192459	0.129711	-0.952226
At3g45010	8.27366	7.39436	9.87735	0.879308	1.60368	0.0265688	-1.22244	-1.28638	-1.75799	-0.501189
At3g22910	5.62496	4.76935	6.46871	0.855612	0.843745	0.0956623	0	0	0	-3.09916
At5g65870	6.86029	6.0162	6.16754	0.844091	-0.692756	0.12988	0	1.28094	0.573777	-0.868819
At3g20450	6.89505	6.05191	6.76013	0.843133	-0.134916	0.412064	-1.71724	-0.594476	0.617897	0.629596
At1g11760	7.86394	7.02421	7.65059	0.839729	-0.213353	0.24469	0	-1.54281	-0.557565	-0.0572416
At3g10740	8.79558	7.95613	8.48777	0.839449	-0.307815	0.274064	0.285075	-1.21361	-0.609702	0.361835
At3g19680	7.73274	6.90234	8.28596	0.830403	0.553226	0.060344	1.19806	0	0.333866	0
At1g71810	7.76895	6.94692	7.33073	0.822026	-0.438219	0.21661	0	-1.2482	-0.692096	-0.314025
At4g34860	9.7743	8.9634	9.80902	0.810895	0.034723	0.434483	-0.179612	-0.918226	-0.701549	0.211152
At5g39880	4.39115	3.59126	3.49877	0.799892	-0.892372	0.00670443	0	0	0	-1.61687
At3g15760	6.33165	5.54351	6.88201	0.788133	0.550366	0.109555	0	0	1.75863	0
At3g51730	10.1722	9.38954	10.2117	0.782705	0.0394525	0.436101	0.933515	-0.189686	0.792617	0
At5g40690	5.92193	5.14958	6.81451	0.772355	0.892581	0.11603	0	1.5849	1.83818	0.419437
At3g26125	6.64732	5.88761	6.73807	0.759712	0.0907503	0.431088	0	-1.61994	0	0
At1g80180	6.02588	5.2667	6.07904	0.759173	0.0531618	0.442705	0	1.49581	0.842504	0
At5g06370	8.62233	7.86565	8.17071	0.756681	-0.451623	0.0618926	-0.951804	0.298821	0.272517	0.309717
At5g07430	5.63438	4.87866	4.77925	0.755718	-0.855132	0.0022031	0	-3.32445	0	-3.29734
At5g59040	5.93327	5.1964	5.30333	0.73687	-0.629932	0.155865	-1.85678	-2.51625	-1.09241	0
At1g30135	5.16964	4.43345	5.29634	0.736185	0.126707	0.337235	1.49728	0.14624	0.0504717	0.961251
At5g67420	8.4981	7.76825	8.13533	0.729843	-0.362766	0.252371	-1.02251	-0.123896	0.376884	-0.066259
At5g16480	7.21861	6.49157	7.25619	0.727038	0.0375855	0.409496	-0.0199533	0.484359	0.427238	-0.684343
At4g16160	5.12179	4.39844	4.63077	0.723346	-0.491013	0.174301	0	0	-1.21545	0
At3g02480	6.63102	5.91282	4.65746	0.718198	-1.97355	0.00883966	0	-1.79455	-2.64839	-3.01312
At3g03305	9.08872	8.37124	8.8583	0.717486	-0.230423	0.207066	-0.996139	-2.14032	-1.46344	-0.204195
At3g28740	5.50605	4.79064	5.34486	0.715407	-0.161186	0.390193	0	1.14122	1.33723	0.182713
At3g01270	6.33302	5.62199	5.2695	0.711034	-1.06353	0.000537175	0	-2.44084	-2.6406	-4.0877
At2g47050	6.37615	5.66675	5.37703	0.709405	-0.999123	0.00239051	0	-1.24529	-2.67309	0
At1g68520	6.8569	6.16396	7.34443	0.69294	0.487533	0.240592	-0.619636	1.03909	-0.037244	1.1633
At5g20710	6.10611	5.4195	6.98414	0.68661	0.878028	0.161301	-0.297974	-2.83832	-3.30791	-1.5468
At5g14380	5.88373	5.19919	5.32417	0.684543	-0.559566	0.0772202	0	-1.99511	-1.51385	-1.75481
At3g62650	9.97586	9.29308	9.65404	0.682783	-0.321823	0.208247	0.756734	-0.710411	0.712502	0
At5g59120	5.13734	4.45862	4.04439	0.678714	-1.09295	0.0144771	0	0	-0.396366	-1.15406
At1g75910	6.03534	5.35835	6.7969	0.676987	0.761558	0.255784	-0.664097	-2.88196	-4.23771	0
At3g05930	5.85572	5.18326	4.69217	0.672464	-1.16355	0.0381161	0	0	0	-1.40869
At2g19070	5.17321	4.50197	7.12113	0.671237	1.94793	0.0562975	-3.46881	-3.87574	-3.35674	0
At4g10925	9.65553	8.98644	9.27658	0.669087	-0.378948	0.168401	-0.582619	0.224432	0.336193	0.625579
At3g51000	8.13771	7.47218	8.40529	0.66553	0.267579	0.300964	-0.39783	-1.78277	-1.17321	0
At1g66810	6.27617	5.61866	6.24326	0.657506	-0.0329102	0.44291	0	-0.52335	-1.31479	0
At2g38010	7.37197	6.7227	9.13202	0.649265	1.76005	0.0110096	-0.967421	-1.52004	-0.564211	-0.257714
At1g73540	6.73348	6.08704	7.21221	0.64644	0.478724	0.151757	0	-0.604573	-0.38943	-2.58632
At5g07550	7.82236	7.17595	8.17616	0.646417	0.353801	0.378573	-3.11759	-3.62025	-2.54066	-3.68316
At3g14560	4.60172	3.96333	3.22513	0.63839	-1.37658	0.0249799	0	0.986137	0.587523	-0.664237
At2g42900	6.99666	6.35958	6.92739	0.637078	-0.0692698	0.385432	0	1.0511	-0.07426	-0.19252
At5g28470	5.53969	4.90351	4.91337	0.636181	-0.626329	0.198762	-0.0179413	-0.99222	0.167374	0
At4g23900	7.88334	7.24976	8.44787	0.633578	0.564523	0.0584204	0.086734	-1.04151	-1.32339	-0.651073
At1g02660	6.86284	6.23272	6.41115	0.630115	-0.451682	0.205007	-0.0623093	-0.993928	-0.896886	-0.0394898
At3g03430	4.44213	3.81285	3.75028	0.629285	-0.691857	0.0208521	0	-1.94584	-2.04812	-3.05948
At2g18420	4.85333	4.22414	5.49176	0.629185	0.638429	0.153931	0	-1.76799	0	0
At3g23920	9.79789	9.16974	9.02042	0.628154	-0.777474	0.00973494	0.742115	0.636918	0.331158	-0.884153
At1g61630	4.97415	4.36356	5.56322	0.61059	0.589065	0.267055	0	-1.34384	0	0
At3g44260	6.34782	5.73852	7.97294	0.609304	1.62511	0.00219498	0	-0.29535	-0.597694	0.634946
At4g28390	7.72712	7.1186	8.06964	0.608518	0.342524	0.217894	-1.33571	-1.06041	-0.142371	-0.180973
At1g06260	6.51815	5.91428	5.69428	0.603865	-0.823868	0.216543	-1.21054	-1.92758	-2.11124	-0.194173
At2g19000	5.156	4.55562	4.58185	0.60038	-0.574149	0.0470241	0	0	0	-1.6602
At4g28240	10.0052	9.40569	9.03249	0.599542	-0.972746	0.0318022	-0.527559	0	0.813317	0.204454
At1g24520	7.34477	6.75233	6.24917	0.592445	-1.0956	0.00058217	0	0	0	-1.75265
At1g22640	7.33391	6.74772	7.87838	0.586187	0.544478	0.051967	0	-0.450798	0.303098	-1.06431
At3g62550	7.50049	6.91728	7.9252	0.583207	0.424713	0.288473	1.02305	1.35592	0.457075	-0.127809
At1g77210	6.56196	5.98209	6.66408	0.579867	0.102124	0.424627	-0.842298	-1.11991	0.558283	-0.420242
At4g26260	8.60971	8.03799	8.88438	0.571721	0.274675	0.372474	0.580412	1.61394	1.40172	-0.246399
At2g34600	4.48372	3.91661	4.13261	0.567114	-0.351115	0.272672	1.79794	0.920878	0.70372	0
At3g20220	4.39483	3.83856	4.12653	0.556262	-0.268298	0.268183	0	0	0	-1.33166
At3g25220	11.4987	10.9452	10.8975	0.55353	-0.601225	0.0418829	-0.272278	-0.926829	-1.27664	-0.0156015
At1g12080	7.56582	7.0195	9.95127	0.546318	2.38545	0.000456823	1.05712	0.646499	0.897043	-0.492046
At3g01700	5.19442	4.64887	4.03964	0.545549	-1.15477	0.00202754	0	0.280008	-1.05263	-1.91402
At4g34135	4.93304	4.39416	7.35039	0.538879	2.41735	0.000427006	0	0	0.878676	-1.59694
At1g76600	7.52677	6.98808	6.78665	0.538685	-0.740115	0.0368324	0.939976	0.777572	0	0
At4g18425	5.36706	4.83283	5.29465	0.534225	-0.0724097	0.429182	0	1.5437	1.04559	-0.0396952
At4g35010	4.78159	4.25	4.05652	0.53159	-0.725073	0.000908689	0	-1.24001	-2.82284	-2.87198
At2g38240	5.8946	5.36412	5.00444	0.53048	-0.890161	0.0413096	0	0	0	-1.35996
At4g29250	6.24852	5.72244	7.37116	0.526075	1.12265	0.0754764	0.252437	-1.59643	0	0
At5g65205	7.47691	6.9512	8.20868	0.52571	0.731774	0.193618	-2.23433	-2.93281	-2.66549	0
At4g25170	7.69444	7.1752	7.47388	0.519236	-0.220555	0.362236	-0.00997834	1.35044	0.0426203	0
At2g45400	7.55534	7.04676	7.19625	0.508574	-0.35909	0.207393	-1.23816	-0.705648	-0.691876	0
At3g43230	8.16148	7.65568	8.5829	0.505795	0.42142	0.156545	-0.878904	0.0824081	0.222581	0.0203441
At2g46860	5.32648	4.82485	4.55962	0.501637	-0.76686	0.0228024	0	-0.288152	-2.66945	-1.32668
At5g48140	4.50623	4.0052	4.22188	0.501028	-0.284356	0.301814	0	0	0	-1.2726
At2g20700	6.84549	6.35457	6.26435	0.490921	-0.581137	0.0656098	0	0.572668	-0.310998	-1.0979
At5g07520	4.26838	3.7869	4.42075	0.481476	0.152374	0.4061	-2.9395	-3.90939	-3.29569	-2.51481
At3g52290	8.12719	7.65177	8.1247	0.475428	-0.00249802	0.456616	0.0316899	1.04259	0.859982	0
At4g00040	6.98253	6.51184	8.09641	0.470692	1.11388	0.0925297	-0.45165	-1.2982	0	0
At1g10720	7.855	7.40358	7.85236	0.451425	-0.00263956	0.456709	0.342334	0.238592	0.255768	-0.766302
At4g33750	7.80009	7.35168	7.57501	0.44841	-0.225082	0.340087	-0.926487	0.503368	0.679336	0
At1g69850	6.60924	6.1767	6.20048	0.432533	-0.408753	0.16134	-1.17266	-1.2652	0	0
At5g54095	4.23895	3.80864	3.86327	0.430307	-0.375681	0.0464251	0	0	0	-1.09627
At5g55930	7.18918	6.75964	7.3405	0.429533	0.15132	0.347053	-0.524199	0.0994661	0.141102	-1.24351
At5g50800	5.11483	4.689	6.62825	0.425831	1.51342	0.00487208	0	0.65698	0	-1.2956
At5g60500	3.75236	3.32739	4.68116	0.42497	0.928802	0.173506	-0.59695	-2.69353	0.759355	0
At3g25050	5.43456	5.01382	5.4037	0.420741	-0.0308609	0.452824	-4.26866	-2.83137	-4.23924	0
At4g32770	8.07691	7.65667	8.41693	0.420245	0.340014	0.197884	-1.65374	-1.78469	-1.81858	-0.0411568
At3g05610	4.67408	4.26634	4.11983	0.40774	-0.554255	0.117665	0	0	0	-3.75252
At3g01310	9.33263	8.92783	8.94129	0.404798	-0.391338	0.0646796	-0.524458	0.638283	0.518767	0.462985
At1g59740	6.26579	5.86509	5.82426	0.400699	-0.441528	0.23322	-1.19285	-2.18066	-2.27364	-0.862401
At5g03440	8.54333	8.14265	8.68412	0.400674	0.140793	0.252576	-1.80906	0	0	0
At1g77590	9.50933	9.11858	9.07987	0.390747	-0.42946	0.094532	-0.348868	-0.739902	0.213029	-0.94427
At4g08290	6.08688	5.69815	5.32804	0.388732	-0.758836	0.0161829	0	0	0	-1.43749
At2g02140	4.68613	4.29786	4.22214	0.388272	-0.463997	0.130458	0	0	0	-1.01921
At2g41290	7.2151	6.82875	8.56791	0.386355	1.35281	0.0940012	-0.0105115	-2.07548	0.178782	0
At5g47000	4.36443	3.98193	4.30373	0.382495	-0.0607004	0.419947	0	0	0	-1.0355
At5g45340	5.71895	5.33798	6.34574	0.380969	0.626793	0.04536	0	-0.762857	0.573145	0
At5g13820	6.30446	5.92877	6.55816	0.375696	0.253697	0.282564	0	0.681708	-0.875976	-0.193793
At4g36640	6.61735	6.24192	7.11431	0.37543	0.496957	0.231066	0	-1.69285	-0.958541	0
At4g18700	7.55234	7.18073	8.04843	0.371611	0.496091	0.120512	0	0.280868	-0.142539	-1.93663
At1g61065	7.46594	7.09543	8.47613	0.370507	1.0102	0.000107504	-1.16223	-0.287542	0.035613	0.409994
At5g09500	4.73912	4.36937	4.85879	0.369752	0.119671	0.403976	-1.98834	-1.91239	-1.96588	0
At1g23060	5.08451	4.71494	5.51475	0.369578	0.43024	0.292343	0	-0.639639	0.743064	-0.365762
At4g25010	5.39844	5.03395	4.95483	0.364489	-0.443611	0.175966	0	0	0	-1.2839
At2g43520	10.253	9.8917	9.15336	0.361337	-1.09967	0.00142689	-0.727282	-0.722681	0.182714	0.706825
At1g23250	3.92063	3.57273	3.78289	0.3479	-0.13774	0.250913	0	-1.1268	-1.21746	0
At3g62170	5.0861	4.74002	4.48341	0.346083	-0.602687	0.0345996	0	-0.999553	-2.51846	-2.35497
At5g19580	6.18178	5.84112	6.24207	0.340664	0.060292	0.413558	0	-1.27463	-2.66222	-3.47691
At4g31240	5.93647	5.59725	6.49137	0.339218	0.554899	0.136258	0	0.830497	0.326504	1.11771
At1g18520	5.4567	5.11856	5.93951	0.338142	0.482814	0.129914	0.579755	-0.772825	0.920454	0
At1g48940	4.15288	3.82808	5.03467	0.324798	0.881789	0.137872	-2.01973	-2.8427	-2.94194	0
At5g03450	8.01337	7.6939	7.90818	0.319472	-0.105187	0.285129	0	-0.492759	0.966232	0
At1g52680	5.74228	5.42295	4.63125	0.319327	-1.11103	0.000319744	0	0	-1.109	-0.0214895
At1g79640	6.611	6.30306	6.61986	0.30794	0.00885232	0.45425	0	-1.07725	-0.165138	0
At2g38870	8.37533	8.0696	8.24707	0.305726	-0.128254	0.367047	-0.805355	0.816081	0	0.0551928
At3g07850	6.30549	6.00027	6.45726	0.305223	0.151762	0.413416	-0.253306	-3.9532	-3.29613	-3.66525
At1g18280	6.69757	6.39421	6.93075	0.30336	0.233174	0.360693	-1.04711	-2.83239	-2.57451	-1.88411
At4g05180	11.6581	11.3551	12.0234	0.302991	0.365329	0.116547	1.06761	1.08092	0	0
At2g41040	7.8864	7.58407	7.94561	0.302332	0.0592068	0.434184	0	-2.36407	0	0
At3g55890	3.87854	3.58925	4.31358	0.289293	0.435041	0.273294	-1.05128	-1.59809	-1.47054	0
At2g36810	7.38345	7.09649	7.27043	0.286958	-0.113025	0.311958	0	0	1.26519	0
At1g62990	5.59339	5.3068	5.16883	0.286591	-0.424564	0.0711623	0	0	-1.37476	-0.777059
At5g07680	4.03063	3.74502	6.38886	0.285611	2.35822	1.03e-07	0	0	-1.10481	-0.433322
At3g63170	9.80017	9.51566	9.3321	0.284506	-0.468067	0.134599	-1.10632	-1.14608	-0.482343	0.0251293
At4g23660	7.36875	7.09199	7.5213	0.276761	0.152558	0.323548	-1.30254	-2.23252	-1.42479	0.0529805
At1g75930	5.26277	4.98825	5.99091	0.274514	0.728141	0.251325	0	-4.82477	0	-1.0788
At1g22150	4.78536	4.51301	4.95327	0.27235	0.167913	0.368977	-0.0650321	-0.310548	-1.23715	0
At1g29140	4.29406	4.02642	3.86186	0.267634	-0.432192	0.0780759	0	-0.679638	-2.39879	-2.24756
At3g28810	3.99197	3.72449	3.74437	0.267472	-0.247593	0.114511	0	-0.0376374	-1.49753	-0.962051
At1g50510	7.15384	6.88769	7.31813	0.266155	0.164287	0.212333	-0.777493	0.186908	0.811856	0.269325
At5g49130	5.00942	4.74688	4.86066	0.262544	-0.148758	0.300507	0	0	1.41989	0.277357
At1g54860	4.00378	3.75964	3.37305	0.244138	-0.630726	0.176419	0.452308	-1.81826	-3.43785	-0.332679
At5g41350	7.29043	7.05874	7.28522	0.231695	-0.00521284	0.452261	0	0.725575	0	0.989514
At3g54890	12.8701	12.6401	12.6942	0.229992	-0.17591	0.287983	1.08741	-0.645211	0.468949	0.0268461
At4g13560	6.13083	5.90085	4.91749	0.229975	-1.21334	0.00680337	0	-0.728153	-3.05701	-2.91553
At5g46940	4.91417	4.68488	5.40505	0.229286	0.490885	0.0764698	0	0	-1.01482	-1.23839
At1g75220	8.16526	7.93954	8.09587	0.225718	-0.0693848	0.39395	0.446763	-0.646391	0.522383	-0.307886
At5g07410	4.78944	4.56486	4.32788	0.224585	-0.461567	0.131675	0	-2.33149	-2.26583	-3.03575
At3g17365	7.87015	7.64651	7.81822	0.223644	-0.0519306	0.37634	-1.67891	-0.50484	0.296114	0.478224
At2g42400	7.4905	7.26703	7.60822	0.223477	0.117718	0.307137	0	0	1.26543	0
At4g29340	5.08438	4.86169	5.16933	0.222691	0.0849483	0.399907	0	-1.02543	-2.74197	-2.60945
At5g13330	6.41395	6.19859	5.70844	0.215355	-0.705502	0.169163	0	0	0	1.18973
At5g53820	4.98038	4.77498	5.09249	0.205405	0.112108	0.40993	-1.11609	-4.05619	-4.34302	-4.54642
At5g09550	5.04044	4.83639	4.67798	0.204055	-0.362457	0.168729	0	-0.0732494	-1.2073	-0.385027
At5g57910	6.22658	6.02388	6.88411	0.202693	0.657533	0.114945	0	0	0	1.47453
At3g28790	5.67622	5.47413	5.15321	0.202096	-0.523013	0.11023	0	-3.18948	-3.60958	-3.95766
At4g24380	7.46957	7.27039	7.72428	0.199176	0.254706	0.253194	0	0	0	-3.71824
At4g00335	8.14975	7.95172	7.45256	0.198025	-0.697186	0.00893633	0	0.299709	0.500981	1.33493
At3g28840	4.68375	4.49134	4.38744	0.192409	-0.296311	0.0662295	0	-0.150008	-2.37277	-2.04161
At3g06490	3.93869	3.75597	3.89784	0.18272	-0.0408504	0.436744	0	0	0	-1.81687
At3g13390	4.69884	4.51813	4.07088	0.180703	-0.627952	0.0021406	0	-0.0657076	-1.53341	-1.31697
At2g27180	4.7484	4.56782	4.70034	0.180579	-0.0480586	0.434591	0	0	0	-1.28268
At2g38905	4.91152	4.74234	4.85135	0.169181	-0.0601716	0.400661	0	0.376873	-2.17231	0
At3g59110	8.13465	7.96652	8.62036	0.168133	0.485708	0.040182	0	0	0	-2.248
At5g07220	5.2672	5.10063	7.36675	0.16657	2.09954	0.00230167	-0.0426919	-1.42739	-0.962773	-0.458354
At4g08950	10.7551	10.5925	10.8413	0.162614	0.0861921	0.398085	0.617698	-0.337276	-0.650512	-1.39104
At1g52400	11.4947	11.3324	13.3496	0.162273	1.85489	0.0031182	0	1.11139	0	0.638649
At1g13970	4.09327	3.93641	3.86139	0.156859	-0.23188	0.062396	0	0.882494	-1.06634	-2.7772
At3g05400	6.86792	6.71117	7.6223	0.156745	0.754376	0.0158312	0	-1.08891	0.124852	0
At1g61520	12.4407	12.2869	12.5405	0.153832	0.0997515	0.331239	-0.181952	0.164343	-1.02609	-0.0983049
At5g08540	7.65291	7.49996	8.09904	0.152952	0.446129	0.0593286	0	-1.06734	0	0
At1g42960	11.4558	11.303	11.5859	0.152765	0.130108	0.283306	0	0	-3.20737	0
At3g11430	4.81552	4.6648	4.77558	0.150721	-0.0399332	0.431395	0	0	0	-1.4825
At1g13950	4.53322	4.38364	4.36483	0.149586	-0.168392	0.21999	0	-1.23027	0	0
At4g27580	4.14112	3.9919	3.94032	0.149223	-0.2008	0.28891	0	0	0	-1.16354
At1g25230	7.27477	7.12881	9.64286	0.145957	2.36809	0.00622449	1.47933	1.14571	0.783807	-0.31961
At1g06990	4.6066	4.46108	5.75416	0.145515	1.14756	0.0815358	0	0	-2.78262	0
At5g63410	8.68684	8.54451	9.40668	0.142325	0.719844	0.0096859	0	0	1.07845	0.648308
At1g27340	8.06603	7.92443	8.10921	0.1416	0.0431866	0.403283	0	0	-1.14995	0
At5g40350	3.9467	3.80916	3.91065	0.137534	-0.0360439	0.439483	0	0	1.49234	-0.442059
At2g29510	8.57928	8.44284	8.43726	0.136445	-0.142025	0.251396	0.675773	0.570259	1.4808	0
At1g23520	4.20416	4.06811	4.2345	0.136052	0.0303414	0.432432	0.0236432	-1.12242	-2.56962	0
At1g23670	4.18304	4.04934	4.17598	0.133704	-0.00705806	0.454402	0	-1.30873	0	0
At5g54270	12.1534	12.0249	12.265	0.128484	0.11167	0.383995	0	0	0	-1.07374
At4g25950	3.64167	3.51352	3.80634	0.128153	0.164669	0.332178	0	-1.54825	-2.5232	-1.15055
At4g25040	5.64073	5.51328	7.50076	0.127453	1.86003	1.38e-06	1.08485	-1.37103	-0.70835	-0.958856
At5g07510	4.66434	4.53886	6.16307	0.125482	1.49873	0.00700306	-1.87578	-3.16762	-2.88018	-2.71676
At2g46950	7.03038	6.90616	8.39513	0.124224	1.36475	0.0144502	1.20952	1.47925	0.0325255	-0.0996889
At4g30470	8.22968	8.10589	8.11124	0.123797	-0.118449	0.420373	-1.73935	-0.317371	0.261446	-0.354263
At2g34790	4.90458	4.78203	6.86364	0.122549	1.95906	0.000176089	0.84746	0.294919	-0.933054	0
At4g30520	9.45449	9.33781	9.69046	0.116675	0.235972	0.25598	-0.817995	-1.07171	-1.31979	0.303461
At1g23570	3.61184	3.4984	4.31847	0.113436	0.706635	0.219281	0	-1.39893	-1.80769	0
At4g13790	4.62943	4.51972	4.13904	0.109711	-0.490397	0.0713747	0	0	-0.02416	-1.19291
At3g07870	4.60003	4.4925	4.29176	0.107529	-0.308271	0.259897	1.07505	0.682387	0.319778	-0.116953
At5g61720	4.64476	4.54221	4.76054	0.102552	0.11578	0.299274	0	-0.58814	-3.07742	-2.57247
At4g17370	6.59502	6.49634	6.31188	0.0986807	-0.283136	0.178938	0	1.03697	0.76282	0
At5g44300	4.60347	4.50591	4.22284	0.0975599	-0.380624	0.107464	0	1.80164	-0.915811	-1.93174
At1g24620	4.03295	3.94303	3.94645	0.0899228	-0.0865044	0.360789	0	-0.577542	-1.2382	-1.62772
At4g22920	6.81131	6.72292	8.72146	0.0883858	1.91016	0.000101863	0.877553	0.991695	0.262923	-0.317799
At5g40450	5.60549	5.51879	4.67726	0.0867028	-0.928234	0.0398713	0	1.00237	0	1.61049
At1g78995	7.19046	7.10545	7.69857	0.085014	0.50811	0.0235552	1.15072	0.585672	0	0
At2g46720	9.91096	9.82781	10.3108	0.0831483	0.399839	0.129474	0	-1.90639	-0.713453	0
At5g17480	3.47395	3.39289	3.31557	0.0810532	-0.158373	0.243806	0	-3.13927	-4.15174	-4.81856
At3g14380	5.90853	5.82818	6.30172	0.0803509	0.393185	0.125105	0	0	0.985622	-0.492976
At3g42950	7.48324	7.40486	7.59613	0.0783839	0.112891	0.400113	-1.31507	0	0	0
At2g45580	5.87457	5.80025	5.64596	0.0743148	-0.22861	0.290999	0	0	0	-1.91104
At4g13230	4.75434	4.68078	4.69215	0.0735589	-0.0621928	0.402809	0	-1.3333	-2.4626	-1.63667
At2g37180	7.54802	7.47648	6.88082	0.0715382	-0.667201	0.117533	0.107535	0.907339	1.20068	-0.00620984
At3g20810	9.30984	9.23884	9.26528	0.071005	-0.0445675	0.444654	0	1.11302	0	0
At3g47440	4.89065	4.82083	4.87187	0.0698133	-0.0187803	0.444171	0	0	-1.14791	-0.612
At5g44400	4.96103	4.89392	4.13008	0.0671113	-0.830947	0.149653	-1.08304	-2.72661	-3.09676	0
At1g70690	4.74451	4.68012	5.88062	0.0643906	1.13611	0.00389155	0	1.51319	0.615081	0
At4g30800	10.1887	10.1244	9.75424	0.0642976	-0.434508	0.032339	0.884673	0.87658	0	0
At2g45040	5.24573	5.18235	6.52122	0.0633788	1.27549	0.0019095	0	0.445385	-0.920733	0
At3g42850	5.32072	5.25797	6.67298	0.062748	1.35227	0.0220542	-0.886567	-1.78501	-2.24483	0
At1g28430	3.83563	3.78986	3.81921	0.0457626	-0.0164181	0.443983	-0.652519	-1.8704	-3.38676	-0.961638
At1g23690	4.04488	3.99914	4.28521	0.0457478	0.240323	0.0565322	0	0	-1.30828	0
At4g10260	5.80826	5.76353	5.94972	0.0447286	0.14146	0.382577	-0.971219	-3.44179	-3.16122	0
At5g62850	4.14578	4.10802	4.07614	0.0377599	-0.0696363	0.393455	0	-1.41758	0	0
At4g30810	9.67235	9.63894	10.3104	0.0334048	0.638031	0.106582	-1.31582	-1.54102	-0.867127	-0.362575
At4g00350	4.14437	4.11917	4.02429	0.0251991	-0.120079	0.345951	0	-0.499164	-2.96986	-2.13418
At1g61340	5.83098	5.80636	6.43751	0.0246207	0.606534	0.148475	-1.47332	-0.59729	-0.767026	-0.289712
At4g35180	6.0333	6.00984	5.61536	0.0234608	-0.417943	0.0304796	0	-0.712757	-1.18896	-1.55212
At1g75300	5.25707	5.23463	5.34039	0.0224406	0.0833192	0.388908	0	0	1.02432	0
At5g52360	5.27246	5.25595	4.98007	0.0165111	-0.292389	0.157948	0	-1.72641	0	0
At1g26710	3.85312	3.83927	4.82322	0.0138528	0.970098	0.0792006	-2.25576	0	-3.52282	0
At1g24996	7.55577	7.54494	9.21718	0.0108264	1.66141	0.0145453	-0.0256326	-0.279706	-1.18565	-1.04555
At3g59400	9.13384	9.1315	9.64875	0.00233335	0.51491	0.0748615	0	0	1.01259	0
At5g54870	8.2078	8.20774	8.81824	5.98621e-05	0.61044	0.00841574	-0.224708	-1.71673	-0.342967	0
At5g34940	8.87977	8.88028	8.55658	-0.000516344	-0.323191	0.257709	0	0	-1.32884	0
At3g16560	7.17087	7.17585	7.6406	-0.00498418	0.469735	0.0303462	0.261685	0	0.89298	1.20009
At4g28700	5.83882	5.84734	7.07697	-0.00851986	1.23815	0.0107761	0.245178	-1.5024	-1.02741	0
At5g55400	7.25163	7.26038	7.29579	-0.00875624	0.0441625	0.407503	0	-1.08407	0.0152141	0
At5g59710	8.33995	8.34975	7.72154	-0.00980316	-0.618408	0.00104199	0	0	0.83504	0.921133
At1g01100	12.832	12.843	12.3965	-0.0110224	-0.435454	0.00766549	-0.173472	-0.201839	0.135637	1.1108
At2g37750	6.19866	6.21172	5.78621	-0.0130573	-0.412451	0.178233	0	-0.887557	-2.42348	0
At3g53510	4.58508	4.60293	4.20177	-0.0178552	-0.383303	0.152397	0	0	0	-2.73705
At1g71680	4.32537	4.34425	4.21812	-0.0188739	-0.107251	0.349731	0	-0.741042	-0.637138	-1.54615
At3g43110	4.97255	4.99678	4.81512	-0.0242351	-0.157427	0.196348	0	0	-1.08911	0
At3g01320	7.88464	7.90934	7.45451	-0.0247084	-0.430123	0.067899	0	0	1.12321	0
At2g28355	4.6255	4.65435	4.10868	-0.0288516	-0.516813	0.00934782	0	-1.21383	-2.21334	-3.22021
At1g23600	4.60641	4.63642	4.49942	-0.0300033	-0.106991	0.341499	0	0	-1.6537	0
At5g57040	7.18624	7.22856	7.60115	-0.0423187	0.414905	0.120697	0.757164	-0.00396979	-0.0868757	-0.537384
At3g43920	7.50382	7.54834	7.95886	-0.0445185	0.455039	0.153975	-1.26537	-1.75234	-0.276518	0
At5g20790	4.14516	4.19818	5.9658	-0.053021	1.82064	0.0207079	0	-0.517601	-1.48261	-0.881248
At1g36320	8.69884	8.75304	8.6004	-0.0541978	-0.0984451	0.268411	0	0	0.9882	-0.0874315
At5g42670	8.14034	8.19518	8.11478	-0.0548348	-0.0255636	0.434181	0.934858	0.668416	0.561679	-0.243962
At1g51680	8.03263	8.09026	8.58524	-0.0576319	0.552607	0.272712	0.0229304	-0.259911	-1.18409	-0.473008
At1g50310	5.67727	5.7375	5.15761	-0.0602229	-0.519663	0.0726952	0	-0.593396	-1.51458	0
At3g57810	7.69104	7.75282	7.62156	-0.0617821	-0.0694794	0.382384	0	-2.52351	-2.69776	0
At2g27840	9.21448	9.27658	8.88775	-0.0620952	-0.326727	0.201426	0.939149	-0.292206	0	0
At2g28400	6.54765	6.61017	6.12351	-0.0625281	-0.424134	0.273126	1.36704	1.03652	0.873938	-0.0231344
At1g78570	10.5662	10.6288	9.92854	-0.0626637	-0.637636	0.1946	0.455423	0.301855	-0.960129	0.144551
At3g28780	5.32397	5.39232	5.28833	-0.0683449	-0.0356447	0.431022	0	-0.528391	-1.01957	-1.90997
At5g61605	4.06501	4.13872	4.14946	-0.0737065	0.084444	0.374514	-0.3529	-3.56947	-3.96582	-0.373278
At5g41685	9.75706	9.83085	9.29904	-0.0737886	-0.458014	0.0559832	1.24725	1.03556	1.60003	0
At1g02000	6.61642	6.6917	6.79548	-0.0752809	0.179062	0.284432	-0.245966	0	-0.508167	-1.26855
At1g26480	4.19011	4.27189	4.1467	-0.0817859	-0.0434116	0.383846	0	-0.4887	-1.94753	-0.548095
At2g40970	4.717	4.80302	5.21414	-0.086025	0.497146	0.106421	0	1.71613	0	0
At2g16750	4.526	4.61909	4.51724	-0.0930934	-0.00875309	0.456236	0.924609	0.101146	-1.99754	-0.642253
At5g28370	8.76214	8.85769	8.29764	-0.0955454	-0.4645	0.0929912	0.936319	0	0.991679	0
At4g32830	9.34489	9.4549	9.35592	-0.110002	0.0110245	0.448337	0.00726798	-0.0439937	-0.556756	-1.08855
At3g03780	10.5892	10.7012	9.94449	-0.11196	-0.644718	0.141582	-0.674794	-1.75942	-0.176179	-0.969435
At2g07560	4.68618	4.80345	4.33954	-0.117277	-0.346641	0.103825	0	0	-2.52189	-0.444539
At1g59500	5.52852	5.65176	5.85666	-0.123244	0.328142	0.362375	0	0.974851	-0.0856913	0
At1g74960	9.49079	9.61752	9.41663	-0.126729	-0.0741584	0.38074	-1.27714	-1.55823	-0.714192	-0.0727609
At4g31810	8.85354	8.981	8.59997	-0.127455	-0.253571	0.199635	-0.545541	0.0539962	-0.502841	0.510104
At5g49900	6.44912	6.58074	6.94596	-0.131619	0.496846	0.0391357	0	-1.68799	0	0
At5g03260	6.05647	6.18996	5.69811	-0.133484	-0.358365	0.197689	0.378987	0.459491	-0.749319	-0.492873
At3g10980	9.11667	9.2511	8.64437	-0.134435	-0.4723	0.218386	0.389001	0.185248	0.501611	-0.727844
At5g15950	9.18821	9.32594	8.90653	-0.137728	-0.281685	0.220363	0	0	-2.15661	-1.23223
At1g23240	4.27049	4.41063	4.68064	-0.140131	0.410146	0.202367	-0.31252	-3.47628	-3.59682	-1.77587
At3g05960	5.1011	5.2415	4.73443	-0.140409	-0.366664	0.104212	0	-0.476937	-0.912089	-1.20648
At1g05460	6.7998	6.94035	7.44964	-0.140541	0.649833	0.0385713	-0.171872	0.294608	0.18412	1.29538
At3g03910	4.52928	4.67342	5.06917	-0.144139	0.539887	0.0993055	0	-1.04754	-1.16693	0
At5g24655	5.01005	5.15727	4.91129	-0.147216	-0.0987619	0.326923	0.329734	-0.0922104	0	-1.48964
At1g21540	5.88375	6.03364	7.34013	-0.149889	1.45639	0.000285186	-0.804738	-0.494379	-0.00343358	0.334339
At1g78050	7.65296	7.80849	8.67293	-0.155524	1.01996	0.000800036	-0.0674607	-0.519633	0.684913	-0.153608
At5g22300	5.33729	5.49362	5.13261	-0.156328	-0.204674	0.195616	0	0.466045	-0.216431	-0.743357
At1g07610	7.79404	7.95334	6.34835	-0.159306	-1.44569	0.0854205	0.253265	0.940105	0.292509	-0.457732
At4g36880	6.5508	6.71798	9.81928	-0.167185	3.26848	0.00603343	0.813666	0.600586	0.558704	-0.925188
At2g07040	4.07462	4.24545	4.09291	-0.170826	0.0182948	0.449723	0	0	0	-2.35208
At3g18000	10.2813	10.4542	9.92988	-0.172889	-0.351466	0.24284	-1.74947	-1.4474	-1.65614	-0.177692
At2g21490	3.78795	3.96462	3.73331	-0.176671	-0.0546396	0.404371	0	-1.22359	-2.16637	-1.0661
At2g01220	7.70408	7.88711	7.49357	-0.18303	-0.21051	0.229881	0	0	1.3405	0
At5g04520	7.03518	7.24127	6.82441	-0.206096	-0.210767	0.207409	0	0.553921	1.56244	0
At1g55570	4.81097	5.02137	4.69964	-0.210401	-0.111328	0.388536	0.17403	-0.279235	-1.5657	-1.29246
At1g24030	4.39513	4.60792	4.4511	-0.21279	0.0559644	0.417987	-0.127253	-1.02935	-1.80388	-0.481558
At5g28150	7.41815	7.64532	8.02542	-0.22717	0.607278	0.00483607	-0.134078	-0.298236	0.135968	-2.62305
At1g71050	6.68376	6.91287	5.89162	-0.229117	-0.792139	0.0157479	0	0	1.0495	0
At5g24150	6.53888	6.77474	9.69759	-0.23586	3.1587	2.16e-07	0.504818	0.695896	0.520889	-1.41983
At2g29340	6.16334	6.40176	4.53616	-0.238415	-1.62718	0.000347424	0	0	1.00031	-0.324542
At4g16190	10.5596	10.8043	11.3952	-0.2447	0.835584	0.0897862	0.76443	0.0711486	-0.63225	-0.088879
At1g29195	5.33299	5.57909	6.02658	-0.246096	0.693582	0.130174	0	1.07118	0	0.370897
At1g61740	7.44759	7.70295	8.03709	-0.255362	0.589504	0.0306275	0.341284	1.07439	0	-0.243
At2g39730	11.6514	11.9181	11.6005	-0.266706	-0.0509333	0.413941	0.294066	0.459425	0.266976	-0.668611
At4g02400	7.8514	8.12591	8.11334	-0.274508	0.261938	0.0906754	0.799059	0.591027	1.62949	1.5428
At1g65620	6.92705	7.20495	6.94374	-0.2779	0.0166914	0.453751	-1.41126	-0.320045	0.494228	0.378392
At3g01490	6.43118	6.70959	6.46381	-0.278404	0.0326328	0.441483	-1.04994	-0.763886	0.288481	0.619338
At3g03270	7.36239	7.64273	7.81877	-0.280341	0.456384	0.0509228	0.540085	0.361531	0.530505	-0.741155
At1g48470	5.33883	5.6435	5.87763	-0.304668	0.538807	0.065862	0	0	1.1097	0
At1g70810	5.39318	5.6981	5.67232	-0.304926	0.279146	0.198634	0	0	1.63936	0.067034
At5g23300	8.41377	8.72729	8.47679	-0.313526	0.0630178	0.381225	0.488373	-0.604175	-0.598211	-0.345587
At4g27435	6.02716	6.34247	5.14972	-0.315311	-0.877439	0.028133	0	-1.2856	0	0
At4g16480	6.62489	6.9517	5.74448	-0.326815	-0.880408	0.0461139	0	0	-1.24793	-0.553844
At2g31980	8.0528	8.40359	9.27648	-0.350786	1.22368	0.0836628	-2.06557	-3.14222	-3.3937	-2.70693
At1g30350	4.30753	4.69404	4.25533	-0.386518	-0.0522002	0.398974	0	-0.537444	-2.73375	0.209398
At5g60020	5.83956	6.22737	5.53124	-0.387811	-0.308314	0.18252	0.0623564	-0.847326	-1.59269	-0.441146
At1g27770	8.24113	8.63066	8.46112	-0.389529	0.219982	0.23157	-1.37478	-1.42589	-1.00648	0
At5g16490	6.06646	6.46882	6.02646	-0.402364	-0.0399944	0.424627	0.417131	-0.53812	-1.48402	0
At4g37900	6.11161	6.53259	7.52534	-0.420978	1.41372	0.0996646	-1.00808	-1.704	0	0
At1g64740	7.76124	8.19417	7.29642	-0.432926	-0.46482	0.0149527	0	0	0	-1.17838
At4g36800	7.02376	7.46087	6.91577	-0.437107	-0.107995	0.31311	0	0	0.841848	-1.21073
At1g73640	5.87745	6.33	5.81077	-0.452554	-0.0666752	0.398822	0	-0.644831	-1.39502	0
At2g39420	4.70587	5.16641	6.07306	-0.460545	1.36719	0.00169793	0.621902	0.190632	0.379254	-0.629625
At2g30360	6.37865	6.84478	6.31371	-0.466131	-0.0649387	0.396209	0.421217	0.551244	0	-0.964435
At4g27860	6.11614	6.58266	6.97208	-0.466517	0.855939	0.0194215	1.05029	0	1.19919	0.874749
At1g11670	8.61519	9.09067	8.85532	-0.475473	0.240125	0.149313	0.0811612	-0.0724824	-0.273834	-1.38742
At4g22753	6.84105	7.32295	7.38773	-0.481902	0.546679	0.144328	-1.17664	-1.72166	-1.45518	-0.463514
At4g01560	9.13929	9.62393	8.7342	-0.484631	-0.405098	0.0312408	-0.505372	0.144641	0.0132759	0.94002
At5g44030	6.46088	6.9695	5.60385	-0.508622	-0.857029	0.0265225	0	-1.41518	-1.56226	-0.485035
At2g46140	6.12692	6.6419	7.04057	-0.514977	0.913647	0.00594754	0	0	0	-1.15046
At2g28760	6.1681	6.68766	6.06594	-0.519568	-0.102159	0.40538	-0.116998	-1.15014	-1.46412	-0.411807
At2g07180	7.35517	7.87593	7.68249	-0.520764	0.327325	0.160509	0	-1.05828	0	0
At3g54400	10.4474	10.9707	10.8135	-0.523262	0.366051	0.0902893	-0.823442	-0.568741	0.454117	0
At3g16780	10.1338	10.6708	9.95229	-0.536924	-0.181546	0.201303	-0.147405	-0.702474	-0.217873	0.611655
At5g47210	11.1095	11.6481	11.2597	-0.538578	0.150209	0.270079	-0.494598	-0.427604	-0.238125	0.688268
At1g31770	6.94478	7.49397	6.91405	-0.54919	-0.0307216	0.434395	-0.160994	0.0995887	-0.828255	0.327963
At1g76160	8.67252	9.22639	9.0581	-0.553873	0.385579	0.100472	0	-1.25236	-0.885154	0
At1g66070	8.37527	8.92976	8.19743	-0.554491	-0.177834	0.248484	1.11901	0	0	0
At4g17670	6.59412	7.16166	7.3295	-0.567538	0.735376	0.0226249	0.228355	0.258106	-0.614011	-0.960564
At2g01670	7.18132	7.79063	6.68885	-0.609307	-0.492474	0.124571	0	1.10428	0.753873	0
At3g13520	10.0651	10.6824	11.0165	-0.617239	0.95134	0.048148	-0.164376	-0.711828	-0.869408	-1.48855
At3g16840	7.62607	8.25878	7.91461	-0.632709	0.288544	0.201624	-0.468752	1.07149	0	0
At5g02270	7.70713	8.37705	8.21227	-0.669918	0.505139	0.13895	0.0468355	-0.430655	0	-1.61451
At3g01510	6.77672	7.45567	7.17587	-0.678951	0.399155	0.0723505	0	1.50478	0	0
At5g10430	5.76285	6.49181	5.42657	-0.728958	-0.336288	0.137872	0	0	-0.165712	-1.17725
At4g16590	4.98327	5.72366	6.98754	-0.740389	2.00427	0.00148404	0	1.11194	0	0
At3g56370	9.58312	10.3389	9.32262	-0.755798	-0.260504	0.208247	-0.0663082	-0.391079	-0.387237	0.784216
At1g11545	5.23747	6.06907	4.99168	-0.831601	-0.245788	0.241637	0.307268	-0.736925	-0.794932	-0.711122
At3g01470	6.07804	6.92082	7.29077	-0.84278	1.21273	0.0142798	-0.449482	0.153173	0	-1.18057
At3g18960	8.04727	8.9186	7.63134	-0.871329	-0.415936	0.102073	0	1.68744	0	0
At5g17050	8.15902	9.10513	8.29259	-0.946109	0.133576	0.394944	-1.50082	-1.0778	-1.0102	0
At5g48880	8.60342	9.61155	8.09894	-1.00813	-0.50448	0.212718	-1.18203	0.0223865	-0.821752	-0.364782
At3g51240	10.3626	11.4075	9.6759	-1.04492	-0.686722	0.0600935	-0.141233	-0.407648	-0.225217	-1.54004
At5g03170	6.12703	7.18055	6.27047	-1.05352	0.143437	0.366221	0	-0.677353	-1.04204	0
At3g23730	9.44114	10.5024	9.69273	-1.06126	0.251591	0.302315	-0.209419	-0.664297	-0.0286135	-1.30405
At4g34740	7.18831	8.25316	7.55402	-1.06485	0.365706	0.152696	-1.24983	-2.29425	-2.59478	0
At2g33480	5.92961	7.04451	6.40554	-1.1149	0.475932	0.183636	-0.845163	0.92871	0	0
At4g39800	8.0677	9.21348	8.68135	-1.14577	0.613649	0.181961	-0.558384	-0.198651	0.0654466	-1.39548
At2g43800	8.75273	9.99951	8.88401	-1.24677	0.13128	0.339433	-0.0884798	-0.0866022	-0.143488	0.905103
At1g04770	5.53565	6.8173	7.41184	-1.28165	1.87618	0.00267879	0.619393	-0.887757	0	0.0399745
At1g80130	6.58213	7.92135	6.46052	-1.33923	-0.121602	0.41242	-0.910931	0.741702	-0.553558	0.263512
At3g01680	6.20397	7.55232	6.48704	-1.34835	0.283075	0.26141	0	0.809279	0.92358	0
At5g18840	6.32116	7.71403	4.76141	-1.39287	-1.55975	0.0220426	1.10779	0	0	0
At3g01500	8.37768	9.82884	8.4353	-1.45115	0.0576162	0.444219	-0.920221	-0.0153266	-0.23119	-1.29086
At4g23990	6.08507	7.58335	6.55783	-1.49827	0.472752	0.104185	0.175567	-0.605273	-0.674641	0.292058
At1g65450	6.0602	7.64583	7.33184	-1.58563	1.27164	0.00770428	0	-0.96996	0.196526	0.346403
At2g42990	8.03014	9.668	8.40517	-1.63786	0.375025	0.227093	-0.41101	-0.684434	0.599736	-0.486742
At3g23810	9.90289	11.6163	10.457	-1.71338	0.554069	0.220412	-0.257807	-1.28851	-1.33378	-0.687071
At4g32460	7.78575	9.51415	8.49685	-1.7284	0.711107	0.0292807	-0.167016	0.395482	0.71407	-0.676347
At1g71880	6.34612	8.10679	6.79161	-1.76067	0.445492	0.222569	-0.0722761	-1.29722	-1.13336	-1.68308
At4g24670	6.36977	8.14967	6.8817	-1.7799	0.511925	0.0319547	0.589728	0.530979	1.26939	0
At5g12110	7.51433	9.31373	7.75774	-1.7994	0.24341	0.351817	0.181987	-1.04301	-0.512418	0.215657
At1g55210	9.10054	10.9567	9.53791	-1.85618	0.437371	0.180514	0.725555	-0.0192418	-0.443381	0.57895
At4g19430	6.77539	8.63212	6.18079	-1.85672	-0.594599	0.168948	0	0.474448	1.25383	-0.291171
At4g24780	7.92351	10.0161	8.62995	-2.09263	0.706438	0.0264598	0	0	0	-3.19856
At1g70830	6.65236	8.77363	8.90634	-2.12127	2.25398	0.00152314	-0.359633	0.734969	0.720547	0
At5g33370	9.63445	11.8882	11.4454	-2.25372	1.81098	0.0496961	-0.379606	-0.9238	0.373231	-0.479412
At4g23600	7.62725	10.4201	7.05248	-2.79289	-0.574768	0.184444	0	0	1.49869	0
At4g13770	6.38977	9.55878	5.80142	-3.16902	-0.588341	0.266932	0.954438	0.918591	0.515784	-0.511174
At1g63710	4.87923	8.59949	7.27846	-3.72025	2.39922	0.000292263	-0.164448	-1.25823	0.0148731	-0.239706
list of genes has differentially expressed in ams inflorescences compared with wild type

## Sheet: both=90
ATID	wt anther	infl	ams	ams/wt	q	Meiosis	Mitosis I	Bicellular	Mitosis II	Integrated Description
At1g63710	4.87923	8.59949	7.27846	2.39922	0.000292263	-0.164448	-1.25823	0.0148731	-0.239706	putative cytochrome p450
At5g33370	9.63445	11.8882	11.4454	1.81098	0.0496961	-0.379606	-0.9238	0.373231	-0.479412	putative protein
At1g70830	6.65236	8.77363	8.90634	2.25398	0.00152314	-0.359633	0.734969	0.720547	0	hypothetical protein
At1g65450	6.0602	7.64583	7.33184	1.27164	0.00770428	0	-0.96996	0.196526	0.346403	expressed protein
At5g18840	6.32116	7.71403	4.76141	-1.55975	0.0220426	1.10779	0	0	0	sugar transporter - like protein
At1g04770	5.53565	6.8173	7.41184	1.87618	0.00267879	0.619393	-0.887757	0	0.0399745	hypothetical protein
At3g01470	6.07804	6.92082	7.29077	1.21273	0.0142798	-0.449482	0.153173	0	-1.18057	homeobox-leucine zipper protein hat5
At4g16590	4.98327	5.72366	6.98754	2.00427	0.00148404	0	1.11194	0	0	cellulose synthase like protein
At2g39420	4.70587	5.16641	6.07306	1.36719	0.00169793	0.621902	0.190632	0.379254	-0.629625	putative phospholipase
At2g29340	6.16334	6.40176	4.53616	-1.62718	0.000347424	0	0	1.00031	-0.324542	putative tropinone reductase
At5g24150	6.53888	6.77474	9.69759	3.1587	2.16e-07	0.504818	0.695896	0.520889	-1.41983	squalene monooxygenase
At4g36880	6.5508	6.71798	9.81928	3.26848	0.00603343	0.813666	0.600586	0.558704	-0.925188	cysteine proteinase
At1g78050	7.65296	7.80849	8.67293	1.01996	0.000800036	-0.0674607	-0.519633	0.684913	-0.153608	phosphoglycerate mutase putative
At1g21540	5.88375	6.03364	7.34013	1.45639	0.000285186	-0.804738	-0.494379	-0.00343358	0.334339	amp-binding protein putative
At5g20790	4.14516	4.19818	5.9658	1.82064	0.0207079	0	-0.517601	-1.48261	-0.881248	putative protein
At4g28700	5.83882	5.84734	7.07697	1.23815	0.0107761	0.245178	-1.5024	-1.02741	0	ammonium transporter - like protein
At1g24996	7.55577	7.54494	9.21718	1.66141	0.0145453	-0.0256326	-0.279706	-1.18565	-1.04555	f5a9.10
At3g42850	5.32072	5.25797	6.67298	1.35227	0.0220542	-0.886567	-1.78501	-2.24483	0	arabinose kinase - like protein
At2g45040	5.24573	5.18235	6.52122	1.27549	0.0019095	0	0.445385	-0.920733	0	putative metalloproteinase
At1g70690	4.74451	4.68012	5.88062	1.13611	0.00389155	0	1.51319	0.615081	0	expressed protein
At4g22920	6.81131	6.72292	8.72146	1.91016	0.000101863	0.877553	0.991695	0.262923	-0.317799	expressed protein
At2g34790	4.90458	4.78203	6.86364	1.95906	0.000176089	0.84746	0.294919	-0.933054	0	putative berberine bridge enzyme
At2g46950	7.03038	6.90616	8.39513	1.36475	0.0144502	1.20952	1.47925	0.0325255	-0.0996889	putative cytochrome p450
At5g07510	4.66434	4.53886	6.16307	1.49873	0.00700306	-1.87578	-3.16762	-2.88018	-2.71676	glycine-rich protein
At4g25040	5.64073	5.51328	7.50076	1.86003	1.38e-06	1.08485	-1.37103	-0.70835	-0.958856	putative protein
At1g25230	7.27477	7.12881	9.64286	2.36809	0.00622449	1.47933	1.14571	0.783807	-0.31961	hypothetical protein
At1g52400	11.4947	11.3324	13.3496	1.85489	0.0031182	0	1.11139	0	0.638649	beta-glucosidase putative
At5g07220	5.2672	5.10063	7.36675	2.09954	0.00230167	-0.0426919	-1.42739	-0.962773	-0.458354	putative protein
At4g13560	6.13083	5.90085	4.91749	-1.21334	0.00680337	0	-0.728153	-3.05701	-2.91553	putative protein
At5g07680	4.03063	3.74502	6.38886	2.35822	1.03e-07	0	0	-1.10481	-0.433322	nam (no apical meristem)-like protein
At1g52680	5.74228	5.42295	4.63125	-1.11103	0.000319744	0	0	-1.109	-0.0214895	expressed protein
At2g43520	10.253	9.8917	9.15336	-1.09967	0.00142689	-0.727282	-0.722681	0.182714	0.706825	putative trypsin inhibitor
At1g61065	7.46594	7.09543	8.47613	1.0102	0.000107504	-1.16223	-0.287542	0.035613	0.409994	expressed protein
At5g50800	5.11483	4.689	6.62825	1.51342	0.00487208	0	0.65698	0	-1.2956	mtn3-like protein
At4g34135	4.93304	4.39416	7.35039	2.41735	0.000427006	0	0	0.878676	-1.59694	glucosyltransferase -like protein
At3g01700	5.19442	4.64887	4.03964	-1.15477	0.00202754	0	0.280008	-1.05263	-1.91402	unknown protein
At1g12080	7.56582	7.0195	9.95127	2.38545	0.000456823	1.05712	0.646499	0.897043	-0.492046	expressed protein
At1g24520	7.34477	6.75233	6.24917	-1.0956	0.00058217	0	0	0	-1.75265	putative agp1
At3g44260	6.34782	5.73852	7.97294	1.62511	0.00219498	0	-0.29535	-0.597694	0.634946	ccr4-associated factor 1-like protein
At3g14560	4.60172	3.96333	3.22513	-1.37658	0.0249799	0	0.986137	0.587523	-0.664237	expressed protein
At2g38010	7.37197	6.7227	9.13202	1.76005	0.0110096	-0.967421	-1.52004	-0.564211	-0.257714	hypothetical protein
At3g05930	5.85572	5.18326	4.69217	-1.16355	0.0381161	0	0	0	-1.40869	germin-like protein
At5g59120	5.13734	4.45862	4.04439	-1.09295	0.0144771	0	0	-0.396366	-1.15406	subtilisin-like serine protease
At3g01270	6.33302	5.62199	5.2695	-1.06353	0.000537175	0	-2.44084	-2.6406	-4.0877	putative pectate lyase
At3g02480	6.63102	5.91282	4.65746	-1.97355	0.00883966	0	-1.79455	-2.64839	-3.01312	expressed protein
At3g45010	8.27366	7.39436	9.87735	1.60368	0.0265688	-1.22244	-1.28638	-1.75799	-0.501189	carboxypeptidase precursor-like protein
At5g45880	6.94	6.05972	5.68014	-1.25986	0.00103216	0	-0.672176	-2.70668	-3.13454	ole e i (main olive allergen)-like protein
At1g74020	7.04476	6.1266	10.0509	3.00615	0.000809295	0.194854	-0.0159011	-0.645504	-1.01485	putative strictosidine synthase
At3g11930	7.33705	6.37508	10.2662	2.92915	0.00388706	1.54377	0.800622	-0.216259	-0.98783	ethylene-responsive protein putative
At1g02790	6.6209	5.64856	5.16172	-1.45918	0.00359161	0	-0.412078	-2.16529	-2.8851	polygalacturonase putative
At5g03230	7.71765	6.70158	6.71282	-1.00483	0.0200817	0.949002	0	1.32498	0	putative protein
At1g73220	5.74957	4.716	9.05701	3.30744	0.00222007	-1.73594	-3.08938	-2.14041	-1.59849	putative transporter
At3g56080	6.37365	5.3207	7.64144	1.26779	0.0481898	0.589017	0.00729216	-0.841598	-0.416757	putative protein
At1g68290	6.04226	4.78072	7.70426	1.662	0.0214766	0	0.437418	-0.368155	-1.07678	putative bifunctional nuclease
At2g03850	6.2448	4.9636	8.09077	1.84597	0.0359456	-2.36529	-3.34879	-3.11723	0	putative cold-regulated protein
At1g61110	6.68791	5.38019	8.62062	1.93271	0.0227167	-2.08414	-3.36445	-1.59674	-0.904945	nam protein putative
At1g18270	9.45382	8.10565	8.38934	-1.06448	0.0173762	0.097954	0.641378	0.309239	1.72887	unknown protein
At2g38400	9.58242	8.21163	7.98986	-1.59256	0.000456341	0.250495	-0.117067	0	-1.5609	putative beta-alanine-pyruvate aminotransferase
At4g04460	8.08289	6.57337	11.0968	3.01388	0.042632	-0.247377	-2.06997	-2.78681	-1.43682	putative aspartic protease
At3g19390	6.78236	5.23879	10.6843	3.90195	0.0056753	1.6853	1.12671	0.390089	-0.400204	cysteine proteinase
At4g15530	6.50813	4.90276	5.02424	-1.48389	0.0394391	0	0.554067	0.137331	-0.985672	pyruvate orthophosphate dikinase
At3g53480	5.91672	4.29914	9.14165	3.22493	0.00201825	1.44209	-0.0521165	0	0	abc transporter - like protein
At5g19260	9.83886	8.20776	6.37655	-3.46231	4.78e-05	0	1.55386	0.319989	0	putative protein
At3g56240	9.35968	7.70209	11.8373	2.47763	0.010201	0.932775	0.142763	-0.0867296	-0.91997	copper homeostasis factor
At1g61566	7.83302	5.99813	6.25375	-1.57926	0.0073321	0	0.405837	-2.6569	-3.82647	expressed protein
At1g75940	6.77191	4.86182	9.07348	2.30157	0.0313991	-3.87338	-4.5257	-3.88753	0.613311	beta-glucosidase putative
At5g62960	9.68252	7.66585	8.30412	-1.37839	0.00346194	-1.25945	-1.45501	-1.07355	0	putative protein
At3g61060	9.61082	7.37854	8.10198	-1.50884	0.00738277	0.0308977	1.2245	0.859086	-0.586532	putative protein
At1g63180	7.42091	5.11468	8.90952	1.4886	0.0139056	0.526618	-0.802085	-0.85024	-0.540115	uridine diphosphate glucose epimerase putative
At1g79780	8.36213	5.78651	6.81522	-1.5469	0.000409829	-1.20326	-1.15422	-1.06579	0	hypothetical protein
At1g03850	7.87034	5.20102	9.17072	1.30039	0.0249799	0.655192	0.331765	-0.558639	0	expressed protein
At4g02380	8.41771	5.627	6.54059	-1.87713	0.0180816	0.107859	0.382727	0.569033	-1.8688	coded for by a. thaliana cdna t46835
At3g28007	8.50638	5.47884	7.06882	-1.43756	0.0169021	-0.264691	1.08707	0.98587	0.130788	expressed protein
At3g23840	9.258	6.1884	10.8939	1.6359	0.0013289	-1.15808	-0.0641348	-1.60481	0	expressed protein
At3g06100	9.85994	6.64844	7.67892	-2.18102	0.000992293	-2.42742	-1.27039	-0.296759	0	putative major intrinsic protein
At1g06250	7.60426	4.38714	5.85001	-1.75425	0.00227146	-1.13886	0	-1.57553	0	lipase-like protein
At1g76470	9.02496	5.38062	6.72494	-2.30002	0.0123697	-3.98707	0	0	0	putative cinnamoyl-coa reductase
At1g71770	9.98162	6.25427	8.95982	-1.0218	0.0126269	0	0.0927332	-2.11201	0	polyadenylate-binding protein 5
At4g00750	8.62162	4.74357	7.02415	-1.59748	0.00807008	0.395145	0.850567	1.34783	0	hypothetical protein
At1g02050	10.8351	6.42658	8.91668	-1.91837	0.0254865	-2.70756	0	0.166451	0	unknown protein
At1g22015	10.3677	5.71379	7.6598	-2.70789	0.00122139	-0.989815	-1.91492	0.0890423	0	expressed protein
At1g68540	11.5094	6.69882	9.39273	-2.11666	0.00771623	-1.24057	0	0	0	putative reductase
At3g13220	9.1434	4.2153	6.95552	-2.18788	0.0178233	-2.56583	0	-1.953	0	abc transporter
At5g53190	10.4942	5.39728	7.27784	-3.21639	0.00535283	-0.440648	0.335919	-1.96558	0	mtn3 protein-like
At5g62080	14.0644	8.91489	9.9057	-4.15868	0.00137142	-3.21801	-2.50323	0	0	a9 protein precursor - like
At1g28375	9.63364	4.47357	7.34722	-2.28642	0.00585498	0	-2.46646	-1.26421	0	expressed protein
At1g24600	10.8066	5.3862	8.40894	-2.39764	0.00696139	-2.40548	-2.08391	-1.30146	0	expressed protein
At1g75790	10.3441	4.71122	8.42573	-1.91842	0.0225153	-3.08534	-3.36228	-2.793	0	pectinesterase putative
At5g07230	12.8096	6.79626	10.0729	-2.73672	0.0304662	-3.78618	-0.606228	0	0	a9
At4g14080	12.3356	6.22372	8.55032	-3.78532	0.0265889	-3.58479	0	0	0	a6 anther-specific protein
list of genes has differentially expressed in ams anther and inflorescences compared with wild type
