# Supplementary material for: AMS-dependent and independent regulation of anther transcriptome and comparison with those affected by other Arabidopsis anther genes
Source: BMC Plant Biol. 2012 Feb 15;12:23. doi: 10.1186/1471-2229-12-23 (PMC3305669; doi:10.1186/1471-2229-12-23)
Supplement: Additional file 2 — Genes differentially expressed in anther and inflorescences from the ams mutant. This additional file contains information about genes differentially expressed in the ams anther and inflorescences compared with wild type. Column sequence, abbreviation and the version of annotation are as those used as in table 1 and all the other supplemental tables. All expression values are log2 ratio. [file 1471-2229-12-23-S2.XLSX]

## Sheet: GO
	whole genome	ATH1	AS	AS-MAS-with 2 fold	both mas/50 2fold	AP	AP-MAS-with two-fold	both	RP	RP-MAS-two-fold	both	pollen	stamen	up in ams	down in ams	up in spl	down in spl	up in ems	down in ems	SEA-L	SE-L	SE-H
	25498	22746	172	76	43	774	336	266	3698	923	816	1147	1162	847	519	809	1004	253	549	136	354	98
other binding	3356	2252	28	13	6	74	66	56	341	142	131	152	175	133	96	121	182	36	107	28	69	15
other enzyme activity	2605	2286	18	12	9	97	56	49	331	110	98	87	146	129	85	90	173	27	112	36	64	14
transporter activity	1242	1118	4	5	2	54	26	17	145	51	41	59	92	44	38	51	81	11	42	13	22	6
hydrolase activity	2182	1908	24	11	7	86	52	43	319	155	128	138	187	148	60	121	146	24	90	22	55	11
transferase activity	1924	1763	11	8	6	63	28	24	244	79	71	85	127	94	43	118	98	24	49	10	32	13
transcription factor activity	1681	1426	11	6	2	39	24	14	186	81	72	56	53	60	17	112	86	15	30	5	24	5
DNA or RNA binding	2501	1555	21	9	6	58	31	24	404	142	135	70	44	63	26	100	91	30	44	8	31	9
other molecular functions	963	815	2	3	2	18	9	71	147	43	35	61	89	45	33	51	55	16	34	10	16	6
structural molecule activity	532	457	0	0	0	2	0	0	189	14	13	14	13	5	30	3	8	1	3	1	1	1
kinase activity	1333	1230	6	4	4	23	10	9	128	35	33	65	75	52	21	65	55	12	27	4	18	8
protein binding	2212	1888	6	1	1	57	14	12	371	97	90	51	60	90	35	93	77	21	25	2	17	6
nucleotide binding	1202	1063	4	6	5	31	18	13	233	68	62	94	83	75	22	69	61	23	29	2	22	13
nucleic acid binding	1286	466	2	2	2	12	7	3	129	38	35	25	11	23	8	23	14	10	8	1	7	4
receptor binding or activity	236	197	0	0	0	4	0	0	16	7	6	5	5	8	6	6	7	1	6	1	3	0
unknown molecular functions	9216	6078	48	22	14	207	90	71	932	215	187	385	315	180	125	139	236	46	128	28	85	18
red: enriched categories with p<0.05
AS: anther specific
AP: anther preferential
RP: reproductive preferential
S: spl
E: ems1
A: ams
