# Supplementary material for: AMS-dependent and independent regulation of anther transcriptome and comparison with those affected by other Arabidopsis anther genes
Source: BMC Plant Biol. 2012 Feb 15;12:23. doi: 10.1186/1471-2229-12-23 (PMC3305669; doi:10.1186/1471-2229-12-23)
Supplement: Additional file 3 — GO categorization of different clusters based on expression pattern. This additional file contains information about numbers of genes in each GO category. The enriched categories were highlighted in red color. [file 1471-2229-12-23-S3.XLSX]

## Sheet: Chloroplast
AGI	wt anther	ams	ams-wt anther	q	Integrated Description
AtCg00050	7.22291	5.74883	-1.47408	0.00862785	ribosomal protein S16
AtCg00120	11.0382	9.34578	-1.69243	0.0329948	ATPase alpha subunit
AtCg00140	9.86369	8.21793	-1.64576	0.0406988	ATPase III subunit
AtCg00170	9.24568	7.5226	-1.72307	0.013303	RNA polymerase beta' subunit-2
AtCg00180	9.50302	7.54428	-1.95875	0.0296106	RNA polymerase beta' subunit-1
AtCg00220	11.9201	10.7001	-1.22004	0.0368753	PSII low MW protein
AtCg00270	8.32671	6.65812	-1.66859	0.0289607	PSII D2 protein
AtCg00350	8.51721	6.22694	-2.29028	0.0207989	PSI P700 apoprotein A1
AtCg00380	12.5279	11.1962	-1.3317	0.00153899	ribosomal protein S4
AtCg00500	8.92278	6.86791	-2.05487	0.0141464	carboxyltransferase beta subunit
AtCg00510	10.7474	8.79883	-1.94862	0.0110397	PSI I protein
AtCg00520	8.59387	6.39327	-2.2006	0.0215078	hypothetical protein
AtCg00530	9.16656	7.77526	-1.3913	0.0493147	hypothetical protein
AtCg00590	9.03556	6.53248	-2.50307	0.00909772	hypothetical protein
AtCg00630	10.821	8.01963	-2.80137	0.00174719	PSI J protein
AtCg00660	8.49841	6.46235	-2.03606	0.0170896	ribosomal protein L20
AtCg00680	8.37071	6.56486	-1.80585	0.0405283	PSII 47KDa protein
AtCg00690	6.6163	4.39661	-2.21969	0.0427984	PSII T protein
AtCg00710	9.22473	7.29219	-1.93254	0.00675689	PSII 10KDa phosphoprotein
AtCg00770	8.37078	6.84694	-1.52385	0.0335146	ribosomal protein S8
AtCg00790	10.3155	8.74298	-1.57257	0.0209407	ribosomal protein L16
AtCg00800	10.6062	9.6054	-1.00083	0.0310499	ribosomal protein S3
AtCg00810	9.78709	8.45483	-1.33225	0.0250937	ribosomal protein L22
AtCg00860	6.07193	5.01058	-1.06135	0.0125085	hypothetical protein
AtCg01020	9.49271	7.80375	-1.68896	0.0304119	ribosomal protein L32
AtCg01050	10.4339	8.03006	-2.40381	0.0122645	NADH dehydrogenase ND4
AtCg01060	7.58357	5.058	-2.52557	0.00548837	PSI 9KDa protein
AtCg01070	7.96078	5.16722	-2.79356	0.00820109	NADH dehydrogenase ND4L
AtCg01080	8.1386	6.2275	-1.9111	0.0131667	NADH dehydrogenase ND6
AtCg01100	8.83482	7.46356	-1.37126	0.049312	NADH dehydrogenase ND1
AtCg01120	7.96617	6.50678	-1.4594	0.0282546	ribosomal protein S15
AtCg01250	6.62168	4.92919	-1.69249	0.0340076	NADH dehydrogenase ND2

## Sheet: kinase
AGI	wt anther	ams	ams-wt anther	q	Integrated Description
At5g24150	6.59036	9.74906	3.1587	2.16e-07	putative squalene epoxidase
At3g43740	3.95484	6.90747	2.95264	7.19e-05	Leucine-rich receptor-like protein kinase
At2g36570	4.98053	7.58869	2.60816	8.84e-06	putative receptor kinase
At2g39110	5.777	7.90342	2.12642	0.000218231	protein kinase
At5g44700	7.87538	9.98716	2.11178	0.030198	receptor like protein kinase
At3g45860	4.6747	6.68423	2.00953	7.66e-06	protein kinase
At1g77280	5.05762	6.97274	1.91512	6.32e-06	protein kinase
At4g35600	6.07985	7.92412	1.84427	0.00028323	ser/thr kinase like protein
At5g47810	5.48086	7.31311	1.83224	1.97e-05	pyrophosphate-fructose-6-phosphate 1-phosphotransferase-like protein
At3g44610	6.08305	7.80623	1.72318	0.000138353	protein kinase
At4g21410	4.89408	6.61044	1.71635	9.84e-05	ser/thr kinase like protein
At2g40500	4.72154	6.4026	1.68105	0.000425677	protein kinase
At3g19100	5.47642	7.13568	1.65926	0.00778958	CDPK-related protein kinase isoform 2
At1g03920	6.75725	8.39333	1.63608	0.0108822	protein kinase
At5g04980	5.58785	7.19507	1.60722	9.34e-05	inositol polyphosphate 5'-phosphatase
At1g64300	4.70299	6.27517	1.57217	9.27e-07	protein kinase
At1g50390	5.26206	6.73281	1.47075	0.0345996	fructokinase
At1g54820	6.60297	8.0702	1.46723	0.000351046	protein kinase
At3g20860	4.23664	5.6969	1.46026	1.55e-05	putative ser/thr protein kinase
At5g49500	6.101	7.55236	1.45136	5.2e-06	SRP54 (signal recognition particle 54 KDa) protein
At5g25110	5.44676	6.84622	1.39946	4.26e-05	SNF1-related Protein Kinase
At1g67820	7.88202	9.25196	1.36993	0.00058377	putative protein phosphatase 2C
At2g39420	4.60807	5.97526	1.36719	0.00169793	putative phospholipase
At2g16430	6.73491	8.06492	1.33001	5.99e-05	putative purple acid phosphatase precursor
At5g42440	4.70841	6.00879	1.30037	0.00549836	ser/thr kinase like protein
At1g60630	5.51846	6.78777	1.26931	0.000294955	putative receptor kinase
At2g37710	7.249	8.51231	1.2633	0.000141216	putative receptor kinase
At1g31910	9.92689	11.1412	1.21428	6.59e-06	putative 5-phosphomevalonate kinase, PMVK
At2g20630	8.14645	9.34652	1.20007	0.0118207	putative protein phosphatase 2C
At3g27560	7.23151	8.42419	1.19267	9.74e-05	protein kinase
At2g05940	6.56491	7.75744	1.19253	0.000493376	protein kinase
At5g58150	6.40508	7.57693	1.17184	0.03011	Leucine-rich receptor-like protein kinase
At5g06750	8.23362	9.40349	1.16987	0.00144144	putative protein phosphatase 2C
At2g37050	8.00608	9.17469	1.1686	5.55e-06	putative receptor kinase
At1g21590	5.39011	6.52429	1.13418	0.000404381	protein kinase
At2g16250	5.94924	7.07751	1.12828	0.0198762	putative LRR receptor protein kinase (PPC:1.15.3);putative LRR receptor protein kinase
At4g04040	8.05485	9.18117	1.12632	0.000117243	putative phosphofructokinase beta subunit
At4g22730	4.70725	5.81768	1.11043	0.00344972	Leucine-rich receptor-like protein kinase
At5g58540	4.8787	5.97968	1.10099	0.0278843	putative protein ser/thr-specific protein kinase
At2g22190	5.31887	6.38103	1.06217	0.0126269	putative trehalose-6-phosphate phosphatase
At1g16260	4.6564	5.70475	1.04836	0.01253	putative wall-associated kinase
At1g49740	8.21711	9.25194	1.03482	0.013732	MAP3K-like protein kinase
At5g54380	7.87958	8.91047	1.03088	0.00351061	receptor like protein kinase
At4g23050	7.04983	8.07708	1.02724	0.00359935	putative ser/thr kinase MAP3K delta-1
At1g70520	6.73841	7.76246	1.02405	0.0394637	protein kinase
At1g07880	4.6189	5.64017	1.02127	0.00496284	mitogen activated protein kinase 13
At5g20050	7.9891	9.00751	1.01841	0.00696593	receptor like protein kinase
At4g18950	6.32801	7.33904	1.01103	0.0142798	protein kinase
At2g43690	5.08523	6.09316	1.00793	0.00135458	putative receptor kinase
At4g03390	7.95257	8.95913	1.00656	0.00660168	putative LRR receptor like protein kinase
At4g39940	5.25586	6.25889	1.00303	0.0472481	adenosine-5-phosphosulfate-kinase

## Sheet: transporter
AGI	wt anther	ams	ams-wt anther	q	Integrated Description
At4g10380	8.25183	11.5827	3.3309	0.00178023	Boric acid channel
At1g73220	5.35533	8.66276	3.30744	0.00222007	putative transporter
At3g53480	6.04967	9.2746	3.22493	0.00201825	ABC transporter - like protein
At2g16990	6.69609	9.85857	3.16248	2.88e-06	tetracycline transporter-like protein
At3g22620	5.51015	8.13608	2.62594	0.00683194	protease inhibitor/seed storage/lipid transfer protein
At3g56240	9.43597	11.9136	2.47763	0.010201	copper homeostasis factor
At2g40460	5.0656	7.45171	2.38611	4.84e-05	putative PTR2 family peptide transporter
At1g62710	7.01458	8.8856	1.87101	0.00797938	vacuolar processing enzyme
At5g63850	7.33451	9.17139	1.83688	0.000688668	amino acid transporter AAP4
At4g23700	6.25607	8.04102	1.78494	0.00121357	Na+/H+-exchanging protein
At5g52000	5.25203	6.98946	1.73743	0.0165563	importin alpha subunit /
At3g02850	4.85925	6.55258	1.69333	4.42e-07	Defect in SKOR K+ Channel
At3g18830	7.56988	9.1565	1.58662	0.00827806	sugar transport, putative
At5g26220	5.69905	7.13634	1.43729	0.0350029	cation transport protein chaC
At2g30080	8.22075	9.65183	1.43108	0.0027804	ZIP6 Fe(II) transport protein
At1g10970	8.1834	9.60848	1.42508	0.0134612	ZIP4 zinc transporter
At5g27350	5.98437	7.37855	1.39419	0.0140567	sugar transporter-like protein
At2g22500	8.4753	9.86654	1.39124	0.00111121	mitochondrial dicarboxylate carrier protein
At1g78000	5.51944	6.8783	1.35886	0.0126976	Sulfate Transporter
At4g20260	8.73446	10.0793	1.34479	0.0261134	endomembrane-associated protein
At3g51600	9.16866	10.4958	1.32717	0.00024167	non-specific lipid transfer protein
At5g16230	6.54642	7.87302	1.3266	0.000287826	stearoyl-acyl carrier protein desaturase
At1g35720	7.25481	8.52689	1.27208	0.0184892	AnnAt1 Ca2+ binding protein annexin
At4g28700	6.50882	7.74698	1.23815	0.0107761	ammonium transporter
At5g14230	6.55333	7.77	1.21667	0.0102536	ankyrin - like protein
At4g22200	7.47467	8.68039	1.20571	0.0170913	AKT2/AKT3 potassium channel protein
At2g39450	8.91575	10.0781	1.1624	7.79e-07	MTPd4- putative transport protein
At1g78130	6.39278	7.55505	1.16227	0.00175944	putative transporter
At3g46980	6.34033	7.44249	1.10217	0.0045269	Na+-dependent inorganic phosphate cotransporter
At5g54250	6.57747	7.66477	1.0873	0.0261032	cyclic nucleotide and calmodulin-regulated ion channel
At5g27360	6.35859	7.42344	1.06485	0.00792986	sugar transporter-like protein
At5g65020	9.09642	10.1533	1.05687	0.00678114	annexin - like protein
At5g37500	5.23984	6.27975	1.03991	0.00148382	stelar K+ outward rectifying channel (SKOR)
At2g38060	6.89133	7.92445	1.03312	0.0030459	Na+-dependent inorganic phosphate cotransporter
At5g64080	9.85589	10.8778	1.02186	0.000577875	protease inhibitor/seed storage/lipid transfer protein
At2g35060	7.93388	8.93397	1.00009	0.00373576	AtKUP11 potassium transporter

## Sheet: vesicle
AGI	wt anther	ams	ams-wt anther	q	Integrated Description
At1g15880	7.96981	9.71953	1.74972	0.000116501	cis-Golgi SNARE protein
At5g05760	6.02907	7.76523	1.73616	1.4e-06	t-SNARE SED5
At2g18260	6.24114	7.77656	1.53542	0.0435843	putative syntaxin
At4g03330	5.61142	7.04033	1.42891	2.55e-05	SYR1-like syntaxin
At3g11820	7.92985	9.09788	1.16803	0.000676852	putative syntaxin
At5g20450	4.22622	6.59011	2.36389	6.73e-09	myosin heavy chain
At4g40020	4.4538	5.78514	1.33134	0.0241657	myosin heavy chain
At2g37080	7.52905	8.58138	1.05233	0.000280471	myosin heavy chain
At1g10730	5.71674	7.25329	1.53656	0.000983872	putative clathrin-coat assembly protein
At1g05020	6.3544	7.52729	1.17288	0.0460101	clathrin protein family

## Sheet: stress
AGI	wt anther	ams	ams-wt anther	q	Integrated Description
At5g41150	6.3559	7.67808	1.32218	2.56e-05	DNA Repair Endonuclease
At5g39730	8.24152	9.26318	1.02166	0.00430401	avirulence induced gene (AIG)
At3g28950	5.51202	7.44521	1.93319	4.82e-05	avirulence-responsive protein-related
At3g28940	7.56574	9.40474	1.839	7.62e-05	avirulence-responsive protein-related
At1g70830	7.13581	9.38979	2.25398	0.00152314	biotic defense response
At5g25610	9.14085	10.4957	1.35488	0.00964809	dehydration-induced protein RD22
At4g19500	5.2065	8.46153	3.25503	2.23e-05	nucleoside-triphosphatases,disease resistance protein
At3g46530	3.8738	6.95491	3.08111	4.31e-05	RPP 13,disease resistance protein
At1g72890	4.69888	7.77546	3.07657	3.53e-10	disease resistance protein,signal transduction
At1g63880	4.1791	6.30489	2.12578	1.59e-05	TIR-NBS-LRR class of disease resistance protein,signal transduction
At4g16950	5.66991	7.27265	1.60274	0.0020693	disease resistance protein
At3g44630	4.69398	6.26651	1.57253	0.00174719	TIR-NBS-LRR class of disease resistance protein,signal transduction
At5g17880	4.59793	6.14795	1.55002	0.000507298	TIR-NBS-LRR class of disease resistance protein,signal transduction
At1g59218	5.86732	6.95941	1.0921	0.0440577	CC-NBS-LRR class disease resistance protein
At5g40910	5.65621	6.66907	1.01286	0.000930105	TIR-NBS-LRR class of disease resistance protein,signal transduction
At5g05750	5.53275	7.69383	2.16108	0.000192712	DnaJ protein-heatshock
At1g56300	9.18389	10.2944	1.11052	0.0198762	DnaJ protein-heatshock
At3g48090	5.49955	6.58577	1.08622	0.000374465	ENHANCED DISEASE SUSCEPTIBILITY 1
At5g67160	5.62031	6.77034	1.15003	0.00647972	EPS1 of the BAHD acyltransferase superfamily in SA pathwway
At4g39260	10.3117	11.9019	1.59014	0.00742779	CCR1, glycine-rich RNA-binding protein
At5g06330	4.91807	6.37085	1.45278	0.000716957	of hydroxyproline-rich glycoprotein family responsible to SA
At5g59610	6.47505	7.64178	1.16673	0.000421229	DnaJ protein-heatshock
At1g10910	7.51433	8.71702	1.20269	0.0260259	EMB3103, pathogen response gene
At1g05170	7.53367	8.61459	1.08092	0.0261177	Galactosyltransferase, cold and heat responsive
At5g51060	7.14781	9.10252	1.95471	0.0376861	RbohC respiratory burst oxidase protein C
At5g47910	7.83671	9.00319	1.16649	0.0210732	RbohD respiratory burst oxidase protein D, responsible to heat,disease
At5g45110	7.20278	8.22039	1.01761	0.00162854	regulatory protein NPR1-related
At1g67360	8.84102	9.94441	1.10339	0.00773183	stress related protein
At4g21100	3.61944	7.62185	4.0024	3.27e-05	UV-damaged DNA-binding protein
At5g24780	9.43147	11.1159	1.6844	0.0246125	acid phosphatase induced by JA
At3g23110	3.97597	5.03896	1.06298	0.00143703	RECEPTOR LIKE PROTEIN 37
At5g17890	3.5971	5.12517	1.52807	0.00238736	CHILLING SENSITIVE 3
At4g16860	3.59944	5.56495	1.96551	0.000260109	RECOGNITION OF PERONOSPORA PARASITICA 4

## Sheet: ubiquitination
AGI	wt anther	ams	ams-wt anther	q	Integrated Description
At2g01090	3.91974	8.2998	4.38006	0.000170955	putative ubiquinol-cytochrome c reductase
At4g05050	8.24387	12.2919	4.04805	3.53e-05	UBIQUITIN 11
At4g35060	5.96482	9.33941	3.37459	1.11e-06	copper chaperone (CCH)-relate
At3g61000	4.38772	6.80848	2.42076	2.95e-06	ferritin 1 precursor-ubiquitin intracellular protein
At5g55170	5.1126	7.09039	1.97779	8.45e-06	ubiquitin
At3g03550	6.16101	8.01504	1.85403	1.47e-05	C3HC4-type RING zinc finger protein-like
At2g18280	5.65244	7.41587	1.76342	0.00127578	F-box containing tubby family protein
At4g05310	6.01602	7.75297	1.73695	0.011566	ubiquitin-like proteins
At4g15420	7.32194	9.0578	1.73586	2.29e-06	Ubiquitin fusion degradation protein UFD1
At5g27420	6.30703	8.01289	1.70587	1.49e-05	RING-H2 zinc finger protein
At3g26920	4.38834	5.97004	1.5817	2.57e-06	F-box protein
At4g13100	8.87824	10.3601	1.48188	2.55e-05	RING finger protein
At5g50740	5.54197	6.94764	1.40567	0.00650003	copper chaperone (CCH)-relate
At5g56370	5.18119	6.49705	1.31586	0.00630526	F-box protein
At1g47270	7.53288	8.82584	1.29296	0.00585498	F-box containing tubby family protein
At2g03160	4.68617	5.8687	1.18254	0.0276281	E3 ubiquitin ligase
At2g29890	5.78454	6.95413	1.16958	0.0130989	ubiquitously expressed villin-like protein,
At2g18650	5.8532	6.98561	1.13241	4.57e-05	putative RING zinc finger protein
At1g63900	7.7097	8.79244	1.08274	2.59e-06	putative RING zinc finger protein
At1g12520	9.00477	10.0646	1.05982	0.0143272	copper/zinc superoxide dismutase copper chaperone
At2g28840	10.3016	11.346	1.04438	0.00297613	putative RING zinc finger ankyrin protein
At4g38580	7.95408	8.99065	1.03657	0.00344154	copper chaperone (CCH)-relate
At5g24870	7.57688	8.5854	1.00852	0.0115154	RING finger-like protein
At1g67340	8.32367	9.32407	1.0004	0.00394265	F-box protein family
