# Supplementary material for: AMS-dependent and independent regulation of anther transcriptome and comparison with those affected by other Arabidopsis anther genes
Source: BMC Plant Biol. 2012 Feb 15;12:23. doi: 10.1186/1471-2229-12-23 (PMC3305669; doi:10.1186/1471-2229-12-23)
Supplement: Additional file 4 — Genes differentially expressed in the ams mutant with putative function in exocytosis, transportation, ubiquitination and stress reaction. This additional file contains information about genes involved in different pathways with elevated expression levels in ams. [file 1471-2229-12-23-S4.XLSX]

## Sheet: anther specific-50 cutoff
AGI	MAS-2fol	anther	anther-infl	q	anther-silique	q	anther-stem	q	anther-seedling	q	anther-leaf	q	anther-root	q	Integrated Description
At1g01280	Y	8.31716	4.73462	5.12109e-08	4.81576	9.50717e-09	4.91505	4.3559e-09	4.88265	4.5504e-09	4.82932	4.3559e-09	4.89312	4.5504e-09	cytochrome P450;cytochrome P450, putative;EF-hands number:1
At1g03390	Y	8.51692	4.13867	6.49189e-09	3.97773	2.32772e-09	4.01733	1.15132e-09	4.03931	1.0995e-09	3.93763	1.15132e-09	4.08	1.0995e-09	hypothetical protein / similar to anthranilate N-hydroxycinnamoyl/benzoyltransferase
At1g07860	Y	5.79241	2.22495	3.27001e-09	2.37772	4.6118e-10	2.26791	3.90747e-10	2.23986	4.82123e-10	2.3995	3.90747e-10	2.21253	4.82123e-10	hypothetical protein / predicted by genemark.hmm; supported by cDNA: gi_18491146
At1g15190	Y	8.1211	3.42777	2.57689e-07	3.18772	1.0184e-07	3.5589	2.01956e-08	3.04495	8.51236e-08	3.17097	2.01956e-08	3.25434	8.51236e-08	hypothetical protein / predicted by genscan+
At1g28375	Y	9.63364	5.16008	5.94738e-10	5.78636	5.92878e-11	5.91353	2.38137e-11	5.58084	5.25797e-11	5.9367	2.38137e-11	5.93367	5.25797e-11	Expressed protein / ; supported by full-length cDNA: Ceres: 28452.
At1g30800	Y	6.01438	1.88555	1.98528e-06	1.94522	2.88377e-07	1.89384	2.07548e-07	1.61582	8.78437e-07	2.02964	2.07548e-07	2.20124	8.78437e-07	hypothetical protein / predicted by genscan+
At1g52450	Y	5.88951	2.25186	1.05124e-08	2.4486	1.15871e-09	2.42631	6.76886e-10	2.32313	1.06118e-09	2.3313	6.76886e-10	2.43523	1.06118e-09	hypothetical protein / predicted by genemark.hmm
At1g62940	Y	11.5623	5.60934	1.64598e-09	6.51126	1.12221e-10	6.8293	3.5599e-11	6.44618	7.56201e-11	6.50947	3.5599e-11	6.66473	7.56201e-11	4CL homolog;4-coumarate--CoA ligase;4-coumarate:coenzyme A ligase
At1g66170	Y	5.66234	2.21913	3.54416e-06	2.11221	1.12698e-06	2.02426	9.74779e-07	2.012	9.38523e-07	2.22284	9.74779e-07	2.16405	9.38523e-07	DNA binding activity
At1g79780	Y	8.36213	2.57561	5.92667e-09	3.01417	3.29939e-10	3.12872	1.27515e-10	2.87021	3.34562e-10	2.9123	1.27515e-10	3.04347	3.34562e-10	hypothetical protein
At2g03740	Y	7.20087	2.06635	8.46033e-06	2.4231	3.81259e-07	2.51897	1.45732e-07	2.21842	4.70497e-07	2.38267	1.45732e-07	2.56122	4.70497e-07	putative cold-regulated protein / ;supported by full-length cDNA: Ceres:38210.
At2g16910	Y	7.21818	3.14522	1.72111e-09	3.44651	1.79728e-10	3.48962	8.19697e-11	3.27466	1.82527e-10	3.41971	8.19697e-11	3.56496	1.82527e-10	bHLH protein
At2g17170	Y	5.99895	2.13401	5.22297e-06	2.07046	1.39455e-06	2.17643	5.06326e-07	2.06453	7.61619e-07	2.19097	5.06326e-07	2.38977	7.61619e-07	putative protein kinase (PPC:1.16.1)
At2g19850	Y	5.70238	1.72411	4.22254e-08	1.62106	1.62816e-08	1.85534	2.54336e-09	1.59399	1.01893e-08	1.71847	2.54336e-09	2.14942	1.01893e-08	hypothetical protein / predicted by genefinder
At2g42180	Y	8.72703	5.06968	3.07298e-11	5.16383	3.46789e-12	5.16404	2.03294e-12	5.1584	2.62762e-12	5.16123	2.03294e-12	4.99571	2.62762e-12	hypothetical protein / predicted by genefinder; supported by cDNA: gi_18491300
At2g42940	Y	8.25566	3.16838	0.000593709	3.13046	0.000165715	3.29084	6.63241e-05	3.06238	0.000114212	3.27514	6.63241e-05	3.42472	0.000114212	DNA binding protein -related
At3g07250	Y	5.78906	1.40033	0.000197523	1.30431	8.56772e-05	1.45464	1.9724e-05	1.03064	0.000326227	1.39812	1.9724e-05	1.326	0.000326227	NTF2-containing RNA-binding protein, putative / contains Pfam profile: PF00076 RNA recognition motif. (a.k.a. RRM, RBD, or RNP domain)
At3g07250	Y	5.78906	1.40033	0.000197523	1.30431	8.56772e-05	1.45464	1.9724e-05	1.03064	0.000326227	1.39812	1.9724e-05	1.326	0.000326227	NTF2-containing RNA-binding protein, putative / contains Pfam profile: PF00076 RNA recognition motif. (a.k.a. RRM, RBD, or RNP domain)
At3g11980	Y	9.34943	5.22258	5.18917e-10	5.3774	1.04631e-10	5.29319	5.57743e-11	5.11343	9.75297e-11	5.38798	5.57743e-11	5.27227	9.75297e-11	hypothetical protein;Male Sterile; Putative Fatty Acyl Reductase
At3g12420	Y	6.55209	2.03645	1.36694e-06	2.55854	2.96287e-08	2.80947	6.87569e-09	2.23799	5.7142e-08	2.58901	6.87569e-09	2.70918	5.7142e-08	hypothetical protein / predicted by genemark.hmm
At3g13170	Y	6.45696	1.43741	2.34313e-05	1.57621	2.03359e-06	1.7627	4.09101e-07	1.78581	3.37874e-07	1.75549	4.09101e-07	1.55729	3.37874e-07	topoisomerase VIA (SPO11 gene 1), putative / identical to putative topoisomerase VIA (SPO11 gene 1) GB:AJ251989 [Arabidopsis thaliana]
At3g13220	Y	9.1434	4.9281	4.16776e-10	5.11444	8.20472e-11	4.85966	5.70343e-11	4.87687	7.39344e-11	5.04625	5.70343e-11	5.27584	7.39344e-11	WBC27 white-brown complex homolog;ABC transporter
At3g21620	Y	7.33907	2.94144	7.83242e-09	2.91208	2.13802e-09	2.7465	2.02722e-09	2.69135	2.45201e-09	2.83225	2.02722e-09	2.43965	2.45201e-09	unknown protein / similar to HYP1 GB:CAA55187 [Arabidopsis thaliana]
At3g23770	Y	9.00505	4.28782	1.92069e-09	4.45481	3.29939e-10	4.32562	2.41537e-10	4.25529	3.24289e-10	4.44749	2.41537e-10	4.3342	3.24289e-10	beta-1,3-glucanase, putative
At3g52160	Y	6.15396	1.6557	1.29681e-06	1.84154	9.04254e-08	1.9157	3.50322e-08	1.62474	1.6172e-07	1.75882	3.50322e-08	2.1707	1.6172e-07	beta-ketoacyl-CoA synthase like protein
At3g57370	Y	6.68739	2.35846	1.02802e-06	2.15182	4.76201e-07	2.25547	1.67456e-07	2.08988	3.35657e-07	2.46918	1.67456e-07	2.44889	3.35657e-07	hypothetical protein transcription initiation factor IIB - Arabidopsis thaliana, PIR:T00819
At3g57620	Y	7.34896	2.75733	5.08391e-09	2.78895	1.15871e-09	2.89327	4.42959e-10	2.65402	1.03433e-09	2.85563	4.42959e-10	3.12075	1.03433e-09	putative protein / galactose oxidase precurso, Cladobotryum dendroides, PIR2:A38084
At3g57950	Y	7.14657	2.96273	1.7024e-08	2.78997	7.06893e-09	2.81312	3.60066e-09	2.79804	3.79565e-09	2.86076	3.60066e-09	2.51125	3.79565e-09	putative protein / hypothetical protein T24P15.9 - Arabidopsis thaliana, PIR:T00927
At3g60020	Y	6.70887	2.8041	2.73803e-06	2.64497	9.47848e-07	2.85537	2.56496e-07	2.65207	4.92481e-07	2.71221	2.56496e-07	2.7624	4.92481e-07	E3 ubiquitin ligase SCF complex subunit SKP1/ASK1 (At5), putative / E3 ubiquitin ligase; similar to Skp1 GI:4959710 from [Medicago sativa]
At3g60280	Y	6.42786	1.77441	1.86877e-05	1.94475	1.61906e-06	1.93146	1.00013e-06	1.81016	1.69589e-06	2.03135	1.00013e-06	1.62704	1.69589e-06	uclacyanin 3
At4g19620	Y	5.85618	1.38969	0.00017074	1.86629	2.75416e-06	1.92748	1.18215e-06	1.79734	2.10898e-06	1.91386	1.18215e-06	2.08695	2.10898e-06	hypothetical protein /
At4g28130	Y	5.71735	1.97568	8.30348e-07	1.88136	2.58888e-07	2.05563	6.10663e-08	1.89256	1.28512e-07	1.99502	6.10663e-08	1.98579	1.28512e-07	putative diacylglycerol kinase (fragment)
At4g28395	Y	7.67026	2.47459	5.60783e-08	2.48984	1.18486e-08	2.66799	3.35661e-09	2.23846	1.71424e-08	2.72095	3.35661e-09	2.82945	1.71424e-08	ATA7
At4g34210	Y	6.20462	2.0903	2.86545e-05	2.17411	4.10411e-06	2.47232	7.14801e-07	2.16063	2.34014e-06	2.20278	7.14801e-07	2.37933	2.34014e-06	E3 ubiquitin ligase SCF complex subunit SKP1/ASK1 (At11), putative / E3 ubiquitin ligase; similar to Skp1 homolog Skp1a GI:3068807 from [Arabidopsis thaliana]
At4g36350	Y	6.71896	1.08932	2.82244e-05	1.34414	8.15689e-07	1.34801	4.56736e-07	1.17806	1.48913e-06	1.38864	4.56736e-07	1.7618	1.48913e-06	purple acid phosphatase like protein /
At5g05490	Y	6.02036	1.2106	7.30998e-06	1.20816	1.50752e-06	1.37444	2.50683e-07	1.20114	8.4089e-07	1.30969	2.50683e-07	1.56801	8.4089e-07	Meiotic Synpatic Defective; Rad21-Like Cohesin Protein
At5g24820	Y	10.3482	5.78355	4.54078e-11	6.20751	3.46789e-12	6.14688	2.15373e-12	6.09025	2.76548e-12	6.16733	2.15373e-12	6.0935	2.76548e-12	putative protein / nucleoid DNA-binding protein cnd41, chloroplast - Nicotiana tabacum, PIR:T01996
At5g35600	Y	5.89435	1.8832	9.66033e-08	1.82762	2.62077e-08	1.70585	2.87103e-08	1.67395	3.23611e-08	1.88097	2.87103e-08	1.8534	3.23611e-08	Class I RPD3 type protein
At5g37420	Y	6.51503	1.48686	1.46326e-05	1.49335	2.8575e-06	1.53187	1.29876e-06	1.34405	4.11942e-06	1.47978	1.29876e-06	1.69805	4.11942e-06	contains similarity to unknown protein (pir||C71432) /
At5g40940	Y	8.17579	4.19314	3.98106e-10	4.10821	1.15899e-10	4.42574	3.16056e-11	3.93063	1.06816e-10	4.24255	3.16056e-11	4.36065	1.06816e-10	unknown protein /
At5g60080	Y	7.5324	2.77556	2.39573e-07	2.67959	6.59407e-08	3.01491	1.22143e-08	2.94534	1.45448e-08	2.81259	1.22143e-08	2.91079	1.45448e-08	protein kinase like protein kinase 1 (PPC:1.Other)
At5g60090	Y	8.09977	3.5771	7.5567e-08	3.90488	7.06011e-09	3.93797	3.57751e-09	3.69673	6.3889e-09	3.863	3.57751e-09	3.91307	6.3889e-09	protein kinase like protein kinase 1 (PPC:1.Other)
At5g61320	Y	7.60438	3.87956	2.39899e-09	3.87093	6.27307e-10	3.98388	2.56478e-10	3.74157	4.9602e-10	3.88899	2.56478e-10	3.94338	4.9602e-10	cytochrome P450 - like protein
At1g74540	*	6.50193	1.47425	0.000123913	1.72681	6.82064e-06	1.95934	1.20308e-06	1.61328	6.83879e-06	1.81024	1.20308e-06	2.01753	6.83879e-06	putative cytochrome P450
At2g29610	*	5.84597	1.75744	4.92953e-06	1.57558	2.7694e-06	1.74831	6.06025e-07	1.61487	1.16589e-06	1.78399	6.06025e-07	1.83552	1.16589e-06	hypothetical protein / predicted by genscan
At5g44330	*	6.42283	2.00334	5.93683e-07	1.83678	2.67232e-07	2.01492	6.08081e-08	1.97536	7.04119e-08	1.80019	6.08081e-08	2.28693	7.04119e-08	Tetratricopeptide repeat (TPR)-like superfamily protein
At5g63390	*	6.86477	1.40301	4.53138e-05	1.59723	2.89383e-06	1.48203	3.39482e-06	1.28202	1.19678e-05	1.63433	3.39482e-06	1.54155	1.19678e-05	auxin-independent growth promoter-like protein
At5g62320	*	6.71419	1.9973	1.93806e-06	1.84166	8.12672e-07	1.79106	6.08388e-07	1.61546	1.47135e-06	1.96249	6.08388e-07	2.01851	1.47135e-06	R2R3-MYB protein;putative transcription factor,myb family transcription factor;MYB99
At1g02813	*	8.52372	4.17954	1.06582e-10	4.36608	2.11367e-11	4.53021	7.38184e-12	4.46033	1.23262e-11	4.44707	7.38184e-12	4.59747	1.23262e-11	Expressed protein / ; supported by full-length cDNA: Ceres: 1632.
At1g06170	*	9.83229	5.11297	2.89562e-10	6.08705	1.6289e-11	6.25269	5.99881e-12	6.38748	7.69568e-12	6.34717	5.99881e-12	6.37265	7.69568e-12	bHLH protein
At1g06250	*	7.60426	3.21713	5.29856e-10	3.1808	1.39705e-10	3.29791	5.28883e-11	3.03252	1.41191e-10	3.29814	5.28883e-11	3.43667	1.41191e-10	lipase-like protein
At1g07340	*	6.96043	2.33983	1.0246e-06	2.43674	1.30392e-07	2.57983	4.20386e-08	2.17835	2.06256e-07	2.61018	4.20386e-08	2.69643	2.06256e-07	STP2 monosaccharide transporter;hexose transporter, putative
At1g08065	*	8.21115	4.0769	4.72947e-08	4.19752	7.62714e-09	4.32525	3.22146e-09	3.92072	7.91851e-09	3.49582	3.22146e-09	4.43258	7.91851e-09	carbonic anhydrase, putative /
At1g10710	*	6.86152	1.24748	2.56445e-05	1.52139	8.26476e-07	1.92463	4.82419e-08	1.72133	1.34112e-07	1.82829	4.82419e-08	1.887	1.34112e-07	hypothetical protein / predicted by genemark.hmm
At1g13140	*	8.72859	3.2796	3.99578e-07	3.97528	1.24468e-08	3.97587	6.83146e-09	3.72781	1.22221e-08	4.1932	6.83146e-09	4.12758	1.22221e-08	putative cytochrome P450 monooxygenase
At1g14750	*	6.84032	1.35168	8.30348e-07	1.82127	9.41766e-09	2.01073	2.06384e-09	1.92044	3.20678e-09	1.84751	2.06384e-09	2.07663	3.20678e-09	Solo Dancers; Cyclin-Like Protein
At1g19230	*	7.90602	3.84028	7.44968e-11	4.11933	1.11461e-11	3.38328	3.10144e-11	3.87873	1.32406e-11	3.94147	3.10144e-11	2.76014	1.32406e-11	AP2 domain-containing unknown protein;RbohE respiratory burst oxidase protein E;EF-hands number:1;respiratory burst oxidase protein, putative
At1g23700	*	7.87288	2.79254	5.69849e-07	2.95788	6.32259e-08	3.04043	2.74473e-08	2.8316	5.09594e-08	2.94462	2.74473e-08	3.08346	5.09594e-08	putative STE20/PAK-like protein kinase (ppc:4.1.2);putative Ser/Thr protein kinase
At1g23810	*	6.66932	3.04764	4.63959e-07	3.01602	9.92318e-08	3.16877	3.51102e-08	3.01277	5.35171e-08	3.0015	3.51102e-08	3.08679	5.35171e-08	hypothetical protein /
At1g24600	*	10.8066	5.42037	2.89562e-10	5.21617	9.92135e-11	6.26944	9.59212e-12	5.86769	2.25633e-11	5.35052	9.59212e-12	5.55245	2.25633e-11	Expressed protein / ; supported by full-length cDNA: Ceres: 10990.
At1g30020	*	6.99104	1.62395	0.000127296	2.13954	2.33735e-06	2.17583	1.15635e-06	1.95924	2.87327e-06	2.19136	1.15635e-06	2.00454	2.87327e-06	unknown protein /
At1g43980	*	7.10634	1.65404	1.77973e-07	2.17392	2.67453e-09	2.21545	1.20776e-09	2.06036	2.45201e-09	2.15334	1.20776e-09	2.36719	2.45201e-09	hypothetical protein / predicted by genemark.hmm
At1g48580	*	6.50797	1.01926	0.000145207	2.09485	3.91486e-08	2.16293	1.64118e-08	2.17211	1.49775e-08	1.90713	1.64118e-08	2.46766	1.49775e-08	hypothetical protein / predicted by genemark.hmm
At1g54230	*	5.77721	1.799	7.59829e-07	1.79619	1.4855e-07	1.91076	4.56492e-08	1.76046	9.61016e-08	1.82763	4.56492e-08	1.97097	9.61016e-08	hypothetical protein / contains similarity to histone H1 GI:11558847 from [Triticum aestivum]
At1g56360	*	7.01665	2.04598	3.25723e-07	2.55433	7.62714e-09	2.47568	5.80838e-09	2.2826	1.21923e-08	2.46364	5.80838e-09	2.59236	1.21923e-08	purple acid phosphatase, putative / similar to purple acid phosphatase precursor [Glycine max] GI:6635439
At1g61070	*	10.0441	5.89856	5.38332e-11	6.46988	6.53569e-12	6.44152	3.55061e-12	6.5443	3.82934e-12	6.34526	3.55061e-12	6.34222	3.82934e-12	plant defensin protein, putative (PDF2.4) / plant defensin protein family member, personal communication, Bart Thomma (Bart.Thomma@agr.kuleuven.ac.be); contains gamma-thionin domain
At1g62130	*	6.64907	1.50949	3.15506e-06	1.23929	3.97973e-06	1.70937	1.05269e-07	1.29066	1.44983e-06	1.52828	1.05269e-07	1.60122	1.44983e-06	hypothetical protein / similar to hypothetical protein GI:4678264 from [Arabidopsis thaliana]
At1g63950	*	6.26386	2.21968	0.00040372	1.94923	0.000282059	2.46455	2.42697e-05	2.27016	4.68263e-05	1.86633	2.42697e-05	2.33268	4.68263e-05	hypothetical protein / predicted by genefinder
At1g66850	*	12.1548	3.77759	6.63097e-06	6.74758	5.41326e-09	7.15972	1.72082e-09	6.7401	3.0905e-09	7.01239	1.72082e-09	7.27577	3.0905e-09	hypothetical protein
At1g67370	*	6.86419	1.98063	8.41511e-06	2.55932	1.47566e-07	2.93631	2.22734e-08	2.38954	1.52549e-07	2.23189	2.22734e-08	2.29601	1.52549e-07	meiotic asynaptic mutant 1 identical to meiotic asynaptic mutant 1 [Arabidopsis thaliana] GI:7939627; contains Pfam profiles PF02301: DNA-binding HORMA domain, PF04433: SWIRM domain;Asynaptic ; HOP1 Component of Synaptonemal Complex
At1g67990	*	8.19231	3.26048	8.70056e-06	4.06495	2.18073e-07	4.38959	5.78348e-08	4.00932	1.31059e-07	3.99026	5.78348e-08	4.13624	1.31059e-07	caffeoyl-CoA 3-O-methyltransferase, putative / similar to GI:2960356 [Populus balsamifera subsp. trichocarpa], GI:684942 [Medicago sativa subsp. sativa]; supported by full-length cDNA: Ceres:5066.
At1g68875	*	7.65262	2.46813	4.63959e-07	3.87658	1.28664e-09	4.02522	4.873e-10	3.81194	8.55606e-10	3.86856	4.873e-10	3.97413	8.55606e-10	Expressed protein / ; supported by full-length cDNA: Ceres: 11776.
At1g69500	*	11.3226	6.54503	4.9109e-11	7.61392	2.24958e-12	7.6767	1.2542e-12	7.56654	1.67135e-12	7.62676	1.2542e-12	7.60927	1.67135e-12	cytochrome P450, putative / contains Pfam profile: PF00067: Cytochrome P450
At1g71160	*	9.1609	4.40667	9.50045e-10	5.4035	4.19319e-11	5.28505	2.41166e-11	5.28459	3.11651e-11	5.41191	2.41166e-11	5.3991	3.11651e-11	putative ketoacyl-CoA synthase
At1g74140	*	7.84438	2.43131	3.78534e-05	3.42692	3.16449e-07	3.51641	1.36737e-07	3.58815	1.07689e-07	3.36853	1.36737e-07	3.74191	1.07689e-07	hypothetical protein / predicted by genemark.hmm
At1g74150	*	6.5876	1.09843	0.00150601	1.94307	3.06494e-06	2.22738	4.94289e-07	1.99799	1.25821e-06	2.04655	4.94289e-07	2.32769	1.25821e-06	hypothetical protein / predicted by genemark.hmm
At1g75790	*	10.3441	5.63293	2.44985e-09	6.19532	2.52871e-10	6.61498	7.25595e-11	6.18885	1.64522e-10	6.37282	7.25595e-11	6.43008	1.64522e-10	pectinesterase like protein
At1g75940	*	6.77191	1.91009	6.4709e-06	3.25736	7.90963e-09	3.29547	4.00854e-09	3.3132	3.80276e-09	3.32683	4.00854e-09	3.35195	3.80276e-09	beta-glucosidase, putative
At2g06255	*	6.33328	2.44399	5.99626e-08	2.32354	2.12034e-08	2.74377	2.49254e-09	2.38129	9.02131e-09	2.70297	2.49254e-09	1.97604	9.02131e-09	Expressed protein / ; supported by full-length cDNA: Ceres: 267559.
At2g16210	*	10.7358	1.22623	0.000368078	6.52098	2.10004e-11	6.53561	9.5728e-12	6.64412	1.23262e-11	6.68606	9.5728e-12	6.7757	1.23262e-11	transcriptional factor B3 family
At2g17950	*	7.05013	1.23485	0.000533341	3.21471	1.98706e-08	3.17921	1.24821e-08	2.71223	5.33838e-08	3.22065	1.24821e-08	3.33566	5.33838e-08	homeodomain transcription factor, WUSCHEL;Wuschel; Homeodomain Protein
At2g24800	*	8.34444	4.41569	2.59003e-08	4.55813	4.26867e-09	4.27995	4.28657e-09	4.32569	3.85335e-09	4.14511	4.28657e-09	4.78432	3.85335e-09	peroxidase, putative / similar to peroxidase [Spinacia oleracea] gi|1781338|emb|CAA71496
At2g28090	*	6.37007	1.3117	4.29126e-06	1.85799	3.03634e-08	1.95597	1.06957e-08	1.83995	1.79729e-08	1.93992	1.06957e-08	1.93908	1.79729e-08	DNA binding activity
At2g31035	*	8.99871	4.34376	4.24443e-05	5.98365	4.51331e-07	5.9509	2.65216e-07	5.98442	2.39545e-07	5.96101	2.65216e-07	5.97396	2.39545e-07	hypothetical protein / predicted by genefinder
At2g31210	*	6.92166	3.11432	7.9266e-08	3.44851	6.46833e-09	3.45579	3.48744e-09	3.46525	3.48366e-09	3.40309	3.48744e-09	3.51798	3.48366e-09	bHLH protein
At2g32350	*	8.86206	3.88019	6.8505e-08	4.49584	3.65336e-09	4.69196	1.35871e-09	4.23893	3.61819e-09	4.54351	1.35871e-09	4.69221	3.61819e-09	hypothetical protein / predicted by genscan
At2g33000	*	6.59489	1.68742	0.000229003	1.65344	6.52205e-05	1.81388	1.71606e-05	1.73836	2.35848e-05	1.78857	1.71606e-05	1.91778	2.35848e-05	hypothetical protein / predicted by genefinder
At2g44170	*	7.34663	1.89984	8.91184e-05	2.46665	1.76536e-06	2.80714	2.94035e-07	2.76498	3.24631e-07	2.31936	2.94035e-07	2.66135	3.24631e-07	N-myristoyltransferase-like protein 2
At3g07450	*	13.2274	5.81231	3.07298e-11	8.0266	5.42476e-13	8.2745	9.99228e-14	8.31851	2.54645e-13	8.35857	9.99228e-14	8.40647	2.54645e-13	putative 5B-anther specific protein
At3g08900	*	8.22201	3.03224	2.44985e-09	3.10533	4.94109e-10	3.29323	1.57723e-10	3.24015	2.13492e-10	2.63839	1.57723e-10	3.42077	2.13492e-10	REVERSIBLY GLYCOSYLATED POLYPEPTIDE 3
At3g21000	*	7.31668	3.32481	1.57399e-09	3.44896	2.67206e-10	3.46246	1.43788e-10	3.53566	1.39111e-10	3.46276	1.43788e-10	3.56193	1.39111e-10	unknown protein / similar to putative retroelement pol polyprotein GB:AAD17409 from [Arabidopsis thaliana]
At3g24230	*	7.9132	3.63015	1.99083e-09	3.5505	6.2734e-10	3.63425	2.7418e-10	3.44996	4.82123e-10	3.43853	2.7418e-10	3.86991	4.82123e-10	pectate lyase, putative
At3g24330	*	9.42597	3.24505	1.64854e-07	4.30089	2.32772e-09	4.41906	9.80312e-10	4.13594	1.85873e-09	4.51492	9.80312e-10	4.50589	1.85873e-09	glycosyl hydrolase family 17 / similar to elicitor inducible chitinase Nt-SubE76 GI:11071974 from [Nicotiana tabacum]
At3g27730	*	6.98708	1.2373	5.04333e-05	2.44238	1.72485e-08	2.19196	2.70657e-08	2.35015	1.34013e-08	2.44699	2.70657e-08	2.23209	1.34013e-08	hypothetical protein / contains Pfam profile: PF00270 DEAD/DEAH box helicase
At3g28470	*	9.31662	4.36343	5.119e-11	5.343	2.24958e-12	5.51034	1.06278e-12	5.01929	2.62762e-12	5.2884	1.06278e-12	5.57168	2.62762e-12	myb-related transcription factor MYB35,myb family transcription factor;myb transcription factor, putative
At3g29370	*	7.02025	1.4227	0.000748693	1.536	0.000103237	3.19622	6.92029e-08	2.69927	3.37874e-07	1.70052	6.92029e-08	3.02549	3.37874e-07	Expressed protein / ; supported by full-length cDNA: Ceres: 22461.
At3g42960	*	10.9978	5.43424	9.90106e-11	6.72939	4.21653e-12	6.8272	2.15373e-12	6.72693	2.84992e-12	6.71912	2.15373e-12	6.80062	2.84992e-12	alcohol dehydrogenase (ATA1) / ;supported by full-length cDNA: Ceres:21379.
At3g51590	*	8.79658	3.15336	0.000264274	4.56279	2.28864e-06	4.63376	1.14643e-06	4.04959	3.75075e-06	4.59208	1.14643e-06	4.53524	3.75075e-06	lipid transfer protein-like protein
At3g52130	*	13.1544	6.04812	3.07298e-11	7.8713	5.6277e-13	7.56057	3.58237e-13	7.72494	4.93009e-13	7.83168	3.58237e-13	8.04494	4.93009e-13	5B protein like protein
At3g55580	*	6.85065	1.83191	4.00111e-07	1.94977	4.21579e-08	1.57473	1.84639e-07	1.88581	3.0734e-08	1.98577	1.84639e-07	2.35972	3.0734e-08	regulator of chromosome condensation-like protein / UVB-resistance protein UVR8, Arabidopsis thaliana, EMBL:AF130441
At3g55780	*	7.69599	2.08859	9.26745e-07	2.32867	6.24108e-08	2.51247	1.70488e-08	2.38001	2.65933e-08	2.494	1.70488e-08	2.73429	2.65933e-08	beta-1,3-glucanase - like protein
At3g57440	*	6.17388	1.48286	5.59793e-05	1.52139	9.61019e-06	1.39426	1.23321e-05	1.47665	6.78965e-06	1.73489	1.23321e-05	1.87772	6.78965e-06	hypothetical protein /
At3g58000	*	9.51595	3.56282	3.8937e-09	5.46366	2.50294e-11	5.60974	9.41428e-12	5.38998	1.77495e-11	4.4546	9.41428e-12	5.6172	1.77495e-11	putative protein / hypothetical protein T24P15.5 - Arabidopsis thaliana, PIR:T00924
At3g58280	*	6.25878	1.89148	3.37243e-05	1.55305	4.10714e-05	1.64614	1.45478e-05	1.6474	1.34837e-05	1.65007	1.45478e-05	1.82259	1.34837e-05	putative protein / several hypothetical proteins - Arabidopsis thaliana
At3g58540	*	8.55694	2.51367	8.21339e-07	3.89392	2.51849e-09	4.38148	4.48826e-10	4.4722	4.0507e-10	3.41831	4.48826e-10	3.12377	4.0507e-10	expressed protein / ;supported by full-length cDNA: Ceres:97103.
At4g01180	*	7.3726	2.13251	0.000100877	4.17731	4.01607e-08	4.30163	1.71975e-08	3.92541	3.8974e-08	3.67744	1.71975e-08	4.21886	3.8974e-08	hypothetical protein /
At4g10150	*	5.95965	1.94258	5.8862e-05	1.85143	1.96469e-05	1.10622	0.000773059	1.91857	7.73505e-06	1.93203	0.000773059	2.31218	7.73505e-06	putative protein / RING-H2 finger protein RHA1a, Arabidopsis thaliana,AF078683
At4g10950	*	7.77856	1.86957	1.19089e-06	2.71555	6.52722e-09	2.95942	1.61076e-09	2.57876	5.74014e-09	2.34273	1.61076e-09	2.72871	5.74014e-09	putative protein / proline-rich protein, Brassica napus, PIR2:S16748
At4g13600	*	7.13831	1.17962	0.000534798	2.15119	6.12875e-07	2.4652	9.13241e-08	2.18502	2.79949e-07	2.26142	9.13241e-08	2.40208	2.79949e-07	glycosyl hydrolase family 17 / similar to elicitor inducible chitinase Nt-SubE76 GI:11071974 from [Nicotiana tabacum]
At4g14080	*	12.3356	6.11193	5.38332e-11	8.15269	1.37492e-12	7.98027	9.65072e-13	7.82141	1.1406e-12	8.0586	9.65072e-13	8.4265	1.1406e-12	A6 anther-specific protein
At4g17380	*	6.95312	1.59265	4.87276e-06	2.07286	7.85155e-08	2.00986	5.93122e-08	2.15353	2.87859e-08	2.11081	5.93122e-08	2.10682	2.87859e-08	DNA binding activity
At4g22080	*	7.14141	3.72529	1.01891e-08	3.91676	1.54229e-09	3.88662	9.05166e-10	3.86398	9.76183e-10	3.90837	9.05166e-10	2.94126	9.76183e-10	pectate lyase like protein
At4g23870	*	5.90193	1.13799	0.00277815	2.13616	4.12089e-06	1.29395	0.000193545	1.21461	0.000298582	1.91637	0.000193545	2.14997	0.000298582	putative protein / predicted proteins, Arabidopsis thaliana; supported by cDNA: gi_15450915_gb_AY054538.1_
At4g24850	*	7.57545	2.42994	1.47492e-08	2.48648	2.79001e-09	2.83726	4.42536e-10	2.12609	6.62442e-09	2.65202	4.42536e-10	2.41131	6.62442e-09	putative protein / MSP1 protein, Saccharomyces cerevisiae, PIR2:A49506
At4g27330	*	9.71961	2.46623	6.93717e-06	4.62018	3.5814e-09	4.62681	1.99299e-09	4.45145	2.85491e-09	4.63149	1.99299e-09	5.09517	2.85491e-09	transcription factor activity;Sporocyteless; MADS Box Protein;SPOROCYTELESS
At4g27460	*	5.98114	1.16669	7.00802e-05	1.34819	4.02058e-06	1.85175	1.10914e-07	1.17503	7.74279e-06	1.56225	1.10914e-07	1.09696	7.74279e-06	hypothetical protein /
At4g33870	*	7.28854	2.37521	7.26933e-08	2.26582	2.40148e-08	2.36541	9.09935e-09	2.36767	8.54584e-09	2.24515	9.09935e-09	2.68202	8.54584e-09	peroxidase, putative / similar to peroxidase [Spinacia oleracea] gi|1781334|emb|CAA71494
At4g34850	*	10.9218	4.69344	2.34067e-09	5.75365	9.92135e-11	5.89025	3.70332e-11	5.6629	7.08432e-11	5.84443	3.70332e-11	6.04957	7.08432e-11	chalcone synthase - like protein / chalcone synthase homolog PrChS1, Pinus radiata, gb:U90341;supported by full-length cDNA: Ceres:19658.
At4g35070	*	8.36131	2.25126	4.72947e-08	3.65199	1.14776e-10	3.53498	7.63956e-11	3.63281	7.85584e-11	3.61271	7.63956e-11	3.77881	7.85584e-11	putative protein / various predicted proteins, Arabidopsis thaliana
At4g35420	*	10.4054	4.5755	5.62507e-08	5.32993	2.9535e-09	4.98164	3.09446e-09	4.8276	4.08188e-09	5.43644	3.09446e-09	5.64246	4.08188e-09	putative protein / dihydroflavonol-4-reductase, Gerbera x sp., PIR2:S35189
At5g07230	*	12.8096	6.01332	6.39953e-11	8.31478	1.37492e-12	8.53443	6.25764e-13	8.1838	1.10519e-12	8.45489	6.25764e-13	8.48422	1.10519e-12	A9
At5g08250	*	9.37034	4.75355	9.10265e-10	4.80821	1.93743e-10	4.45455	2.19246e-10	4.71652	1.48479e-10	4.75573	2.19246e-10	4.02715	1.48479e-10	cytochrome P450-like protein / several cytochrome P450 proteins
At5g09970	*	10.4067	3.72919	9.55348e-09	6.1824	2.72278e-11	5.42062	3.70332e-11	6.02638	2.08274e-11	6.10538	3.70332e-11	6.15356	2.08274e-11	cytochrome P450 ;cytochrome P450
At5g13380	*	6.75425	2.09506	5.02361e-06	2.09783	1.00652e-06	2.01393	8.58488e-07	1.87667	1.5196e-06	2.35409	8.58488e-07	2.29637	1.5196e-06	Putative hormone adenylase
At5g15720	*	10.5199	4.26879	1.76392e-09	6.38177	1.32406e-11	6.13267	9.57213e-12	6.28551	1.20453e-11	6.53835	9.57213e-12	6.74694	1.20453e-11	putative protein / RXF26 - Arabidopsis thaliana, EMBL:AB008020;supported by full-length cDNA: Ceres:118296.
At5g16920	*	9.1627	5.17176	5.77435e-07	5.30022	8.78481e-08	5.28124	5.12748e-08	5.07133	7.23641e-08	5.49524	5.12748e-08	5.45272	7.23641e-08	putative protein / predicted proteins, Arabidopsis thaliana;supported by full-length cDNA: Ceres:158721.
At5g17830	*	6.20161	1.97711	1.05741e-05	2.27778	5.76458e-07	2.35479	2.32959e-07	2.12145	5.92175e-07	2.34745	2.32959e-07	2.2341	5.92175e-07	putative protein / predicted proteins, Arabidopsis thaliana
At5g18000	*	7.00874	2.101	9.96404e-06	2.53748	3.42974e-07	2.85522	6.1021e-08	2.71718	9.35038e-08	1.54383	6.1021e-08	2.8924	9.35038e-08	transcriptional factor B3 family
At5g20940	*	7.51604	1.55648	5.38022e-05	2.97047	2.48988e-08	2.84946	2.11632e-08	2.65619	3.92043e-08	2.57653	2.11632e-08	2.81878	3.92043e-08	glycosyl hydrolase family 3 / beta-glucosidase, common nasturtium, PIR:T10521
At5g25400	*	7.23327	2.81383	1.42098e-09	3.05861	1.56531e-10	3.08256	7.53301e-11	2.93593	1.45389e-10	2.93773	7.53301e-11	3.27552	1.45389e-10	expressed protein / glucose-6-phosphate/phosphate-translocator precursor homolog - Zea mays, PIR:T04100;
At5g25950	*	9.69696	5.09001	3.64349e-10	5.67231	3.82968e-11	5.74687	1.60748e-11	5.67757	2.25633e-11	4.54864	1.60748e-11	5.97875	2.25633e-11	putative protein / various predicted proteins, Arabidopsis thaliana
At5g36000	*	6.06497	2.54333	3.94917e-09	2.7418	5.04647e-10	2.78405	2.41856e-10	2.69076	3.69309e-10	2.75809	2.41856e-10	2.86868	3.69309e-10	putative protein / strong similarity to unknown protein (emb|CAB71103.1)
At5g37580	*	7.00131	1.07604	0.000163719	1.98233	1.2982e-07	1.6571	4.18912e-07	2.48592	8.03976e-09	2.20088	4.18912e-07	2.23795	8.03976e-09	putative protein / tropomyosin gene 1, isoform 9D, D.melanogaster, EMBL:DMTRO13
At5g41890	*	10.5009	4.85361	5.119e-11	5.93697	2.24958e-12	5.9855	1.12838e-12	5.83126	1.57254e-12	6.0202	1.12838e-12	6.4323	1.57254e-12	GDSL-motif lipase/hydrolase-like protein /
At5g48210	*	6.69372	2.45377	2.14372e-06	2.44502	4.38802e-07	2.63294	1.18882e-07	2.30762	4.04341e-07	2.58646	1.18882e-07	2.74587	4.04341e-07	expressed protein / ;supported by full-length cDNA: Ceres:102368.
At5g49070	*	5.67135	1.36776	0.00739689	1.47709	0.00141829	1.57825	0.000581595	1.43881	0.0010507	1.51422	0.000581595	1.69154	0.0010507	fatty acid elongase; beta-ketoacyl-CoA synthase-like protein
At5g49390	*	6.91226	1.32783	1.94432e-05	1.89916	1.31977e-07	1.75833	1.55805e-07	1.40243	1.26052e-06	2.04445	1.55805e-07	2.499	1.26052e-06	putative protein / contains similarity to unknown protein (gb|AAF63831.1)
At5g52160	*	10.0439	5.62152	7.52251e-10	6.12105	9.7299e-11	6.26727	3.62232e-11	6.25923	5.04425e-11	6.12824	3.62232e-11	6.26771	5.04425e-11	putative protein / similar to unknown protein (sp|Q38737); supported by full-length cDNA: Ceres: 6760.
At5g53190	*	10.4942	5.09695	2.89562e-10	5.37215	4.38802e-11	5.47154	1.83119e-11	5.14117	4.09471e-11	5.08018	1.83119e-11	5.07797	4.09471e-11	MtN3 protein-like
At5g54570	*	6.56979	1.76251	8.01677e-06	1.56046	5.08102e-06	1.88504	4.994e-07	1.80702	6.80015e-07	1.81576	4.994e-07	1.80285	6.80015e-07	glycosyl hydrolase family 1 /
At5g55590	*	6.68207	1.93647	8.8725e-06	1.93131	1.858e-06	1.64798	4.73181e-06	1.7255	2.86667e-06	1.85721	4.73181e-06	1.34633	2.86667e-06	pectinesterase family / contains Pfam profile: PF01095 pectinesterase
At5g58610	*	6.72884	1.68678	0.000146366	2.21127	2.87583e-06	2.37473	8.60489e-07	2.13467	2.15271e-06	2.1318	8.60489e-07	2.47433	2.15271e-06	PHD finger transcription factor, putative various predicted proteins, Arabidopsis thaliana
At5g61110	*	7.33406	3.49343	3.28147e-08	3.59292	5.56426e-09	3.88292	1.47496e-09	3.54146	3.57646e-09	3.50417	1.47496e-09	3.49859	3.57646e-09	putative protein /
At5g61865	*	7.03171	1.38374	2.27801e-05	2.61209	1.12511e-08	2.73662	3.98885e-09	2.70809	4.30569e-09	2.33423	3.98885e-09	2.47852	4.30569e-09	hypothetical protein /
At5g61940	*	6.0442	1.33478	4.51034e-06	1.71751	8.06461e-08	1.61639	8.09939e-08	1.65677	6.06765e-08	1.73744	8.09939e-08	1.74613	6.06765e-08	putative protein / predicted proteins, Arabidopsis thalina
At5g62080	*	14.0644	5.14949	2.89562e-10	9.20357	5.6277e-13	9.2563	3.58237e-13	8.93856	6.4976e-13	9.17279	3.58237e-13	9.23108	6.4976e-13	A9 protein precursor - like
At2g24350		6.71713	0.698818	0.04363	1.57895	8.87071e-05	1.40852	0.000138019	1.38107	0.000152498	1.55217	0.000138019	2.06086	0.000152498	putative poly(A) binding protein /
At2g28830		6.02361	1.26133	9.70328e-06	0.978327	2.05999e-05	1.32093	7.4432e-07	1.33562	6.10409e-07	1.26249	7.4432e-07	1.24703	6.10409e-07	Potato PHOR1 like transcription activator. GA signaling. CPI domain/Amardillo repeart containing protein;unknown protein
At3g48600		5.88814	0.743175	0.00055531	0.863616	3.98669e-05	0.815733	3.86846e-05	0.95325	9.09071e-06	1.03338	3.86846e-05	1.48036	9.09071e-06	putative protein /
At4g09080		6.71878	0.950861	9.41704e-05	1.4143	5.28065e-07	1.7003	4.9607e-08	1.51611	1.41758e-07	1.49265	4.9607e-08	1.72118	1.41758e-07	outer envelope membrane protein OEP75 precursor homolog / outer envelope membrane protein OEP75 precursor - Pisum sativum,PIR2:S55344
At5g61260		5.67639	1.59634	1.15645e-06	1.59578	2.22504e-07	1.541	1.72454e-07	0.816142	5.76623e-05	1.52918	1.72454e-07	0.853393	5.76623e-05	putative protein / predicted proteins, Arabidopsis thaliana
At1g14680		6.00828	0.528867	0.00247342	1.66669	2.48709e-08	1.56717	2.55178e-08	1.60725	1.88965e-08	1.71432	2.55178e-08	1.88232	1.88965e-08	hypothetical protein / predicted by genemark.hmm
At1g16640		7.04388	0.512831	0.0360258	2.32623	9.16003e-08	2.14941	1.0968e-07	2.16644	9.70179e-08	2.25946	1.0968e-07	2.39772	9.70179e-08	transcriptional factor B3 family
At1g21160		6.20162	0.580856	0.0125795	1.08342	4.3345e-05	1.30328	4.87529e-06	0.672003	0.00105985	1.30694	4.87529e-06	0.751481	0.00105985	translation initiation factor eIF-2, putative
At1g35730		6.23448	0.723825	0.015198	1.29742	8.46958e-05	1.40634	2.50664e-05	1.17467	0.000109444	1.35316	2.50664e-05	1.48333	0.000109444	pumilio-family RNA-binding protein, putative / predicted by genemark.hmm
At1g55050		6.20144	0.778179	0.00986498	1.28417	8.44397e-05	1.20477	8.60614e-05	1.08011	0.000197739	1.13894	8.60614e-05	1.40816	0.000197739	hypothetical protein / predicted by genscan+
At2g06480		5.9319	0.807083	0.0446605	1.43702	0.000599147	1.99932	2.52428e-05	1.34001	0.000605561	1.87835	2.52428e-05	1.29414	0.000605561	unknown protein / related to GB:AAD15331"
At2g07678		5.648	0.469439	0.0493624	1.02792	0.000149043	1.43077	4.9305e-06	0.590222	0.00426132	0.912351	4.9305e-06	0.590174	0.00426132	hypothetical protein /
At2g16580		7.70175	0.758967	0.00638873	2.40853	9.98176e-08	2.19988	1.34057e-07	2.14332	1.65639e-07	2.5949	1.34057e-07	2.85475	1.65639e-07	putative auxin-induced protein /
At2g20620		6.05571	0.987866	0.000164708	1.24728	4.74688e-06	1.2741	2.25308e-06	0.647102	0.000659183	0.877568	2.25308e-06	1.50137	0.000659183	hypothetical protein / predicted by genscan
At2g39120		6.34174	0.364941	0.0497006	1.50911	4.97857e-07	1.11508	4.8923e-06	1.35159	7.38552e-07	1.31832	4.8923e-06	1.38151	7.38552e-07	hypothetical protein / predicted by genscan and genefinder
At2g42160		5.67449	0.64155	0.0101248	0.789908	0.000840681	0.756202	0.00074524	0.482387	0.0100359	0.949483	0.00074524	0.550984	0.0100359	hypothetical protein / predicted by genscan; similar to SP|Q09298|YQO9_CAEEL
At3g22860		6.34892	1.89166	1.12268e-06	1.80791	3.32154e-07	1.93591	9.55309e-08	1.53365	8.29392e-07	0.8089	9.55309e-08	1.99834	8.29392e-07	eukaryotic translation initiation factor 3 (subunit 8)
At3g27120		5.96224	0.483236	0.0090741	0.948625	1.64086e-05	0.692477	0.000144194	1.27857	5.4299e-07	1.19503	0.000144194	0.888022	5.4299e-07	spastin protein, putative / similar to spastin protein GB:CAB60141 from [Homo sapiens]
At3g28030		6.55405	1.04228	0.000219543	1.06988	4.17001e-05	1.21394	7.97646e-06	0.979071	5.03395e-05	1.36145	7.97646e-06	0.95531	5.03395e-05	DNA binding activity;Ultraviolet Hypersensitve; RAD2 Homolog
At3g54490		7.55177	0.973743	0.000562712	3.08346	3.35732e-09	2.99595	2.48312e-09	2.70412	6.27562e-09	2.29936	2.48312e-09	3.36516	6.27562e-09	DNA binding activity
At3g62430		6.61461	0.694017	0.00133599	1.41921	6.78964e-07	1.80713	3.71001e-08	1.13945	2.84477e-06	1.09631	3.71001e-08	1.87715	2.84477e-06	putative protein / contains a putative F-box domain with score above trusted cutoff but a high e-value of 2.7
At4g21760		6.11764	1.41824	7.52996e-05	1.08501	0.000160864	0.785497	0.00113997	1.4673	6.51001e-06	0.96298	0.00113997	1.71731	6.51001e-06	beta-glucosidase -like protein
At5g25470		6.43799	0.544102	0.00551139	1.55687	2.16336e-07	1.79543	3.0614e-08	1.57705	1.00639e-07	0.846378	3.0614e-08	2.19782	1.00639e-07	putative protein / various predicted proteins, Arabidopsis thaliana; supported by full-length cDNA: Ceres: 29201.
At5g27630		6.62248	0.457664	0.0263037	1.23884	6.1208e-06	1.96131	4.3258e-08	2.19698	1.43332e-08	1.9425	4.3258e-08	1.95024	1.43332e-08	putative protein / RING finger rngB protein, cytosolic - Dictyostelium discoideum, PIR:S68824; supported by cDNA: gi_20260513
At5g40840		6.32585	0.429658	0.0364055	1.84989	1.55713e-07	1.8686	7.9094e-08	2.03141	3.36889e-08	1.96515	7.9094e-08	1.31295	3.36889e-08	expressed protein / ; supported by cDNA: gi_12006359_gb_AF281154.1_AF281154
At5g60610		6.28169	0.810467	0.0011868	1.21693	1.03091e-05	1.78061	1.6011e-07	1.26015	4.00163e-06	0.729744	1.6011e-07	2.29829	4.00163e-06	putative protein / various predicted proteins, Arabidopsis thaliana;supported by full-length cDNA: Ceres:142077.
* only by two fold but not mas

## Sheet: AS-MAS-2fold
AGI	WTAn	anther-infl	q	anther-silique	q	anther-stem	q	anther-seedling	q	anther-leaf	q	anther-root	q	Integrated Description
At1g15320	5.36634	1.32484	0.00281003	1.24151	0.00169514	1.25534	0.00118361	1.11889	0.00169514	1.1801	0.00111878	1.40656	0.00111878	hypothetical protein / predicted by genscan
At4g30040	5.49905	1.1247	0.0015809	1.09428	0.000164146	1.25955	0.000180819	1.20123	0.000164146	1.07872	0.000356955	1.30744	0.000356955	putative protein / nucleoid DNA-binding protein cnd41, chloroplast - Nicotiana tabacum, PIR2:T01996
At3g07250	5.78906	1.40033	0.000197523	1.39812	1.9724e-05	1.30431	8.56772e-05	1.45464	1.9724e-05	1.03064	0.000326227	1.326	0.000326227	NTF2-containing RNA-binding protein, putative / contains Pfam profile: PF00076 RNA recognition motif. (a.k.a. RRM, RBD, or RNP domain)
At2g42940	8.25566	3.16838	0.000593709	3.27514	6.63241e-05	3.13046	0.000165715	3.29084	6.63241e-05	3.06238	0.000114212	3.42472	0.000114212	DNA binding protein -related
At3g12850	6.85194	1.46017	0.00013301	1.24642	0.000141699	1.3718	5.22744e-05	1.14635	0.000141699	1.1704	0.000112186	1.63672	0.000112186	hypothetical protein / predicted by genemark.hmm
At4g20900	5.21697	1.43088	4.12235e-05	1.27399	6.04286e-06	1.1615	5.5153e-05	1.40378	6.04286e-06	1.02714	8.82202e-05	1.49198	8.82202e-05	Male Sterile; Unknown
At2g32360	5.29037	2.12104	0.000256154	1.86137	6.93691e-05	1.91327	0.000145868	1.96864	6.93691e-05	1.96681	6.62673e-05	1.86279	6.62673e-05	hypothetical protein / predicted by genscan and genefinder
At4g28580	5.34374	1.53207	5.14253e-05	1.3749	3.17705e-05	1.31919	4.13674e-05	1.27998	3.17705e-05	1.18243	5.94528e-05	1.51254	5.94528e-05	putative protein / predicted protein, Arabidopsis thaliana, gb:AC006836
At3g57960	6.09633	1.85691	4.15781e-05	1.73517	9.41275e-06	1.70557	1.90138e-05	1.73715	9.41275e-06	1.44751	4.42926e-05	1.76438	4.42926e-05	hypothetical protein /
At5g43340	6.3245	1.37552	6.58549e-05	1.80322	3.55635e-06	1.46499	8.05917e-06	1.50784	3.55635e-06	1.21426	2.3658e-05	1.68943	2.3658e-05	AtPht1;6 phosphate transporter;inorganic phosphate transporter (dbj|BAA34390.1)
At5g14980	6.04618	1.345	5.62861e-06	1.08229	5.7798e-07	1.07489	9.2426e-06	1.36359	5.7798e-07	0.995902	9.97612e-06	1.2641	9.97612e-06	lysophospholipase -like protein
At3g61810	6.5918	1.59218	4.88337e-05	1.71258	3.7477e-06	1.60706	9.61019e-06	1.67738	3.7477e-06	1.56919	6.41979e-06	1.86911	6.41979e-06	glycosyl hydrolase family 17 (beta-1,3-glucanase) / similar to beta-1,3-glucanase precursor GI:4097948 from [Oryza sativa]
At5g37420	6.51503	1.48686	1.46326e-05	1.47978	1.29876e-06	1.49335	2.8575e-06	1.53187	1.29876e-06	1.34405	4.11942e-06	1.69805	4.11942e-06	contains similarity to unknown protein (pir||C71432) /
At5g48390	5.52855	1.31893	6.85048e-05	1.56455	5.48532e-07	1.52944	3.79349e-06	1.77333	5.48532e-07	1.44584	3.45628e-06	1.62648	3.45628e-06	putative protein / similar to unknown protein (pir||C71412)
At1g66110	5.48875	1.51048	4.45821e-06	1.36447	4.50833e-06	1.41848	1.61766e-06	1.19942	4.50833e-06	1.24283	3.01124e-06	1.33126	3.01124e-06	hypothetical protein / predicted by genscan+
At1g79800	7.09154	1.42742	1.96673e-05	1.35151	1.53296e-06	1.40015	4.81888e-06	1.49098	1.53296e-06	1.40639	2.48702e-06	1.65871	2.48702e-06	hypothetical protein
At4g34210	6.20462	2.0903	2.86545e-05	2.20278	7.14801e-07	2.17411	4.10411e-06	2.47232	7.14801e-07	2.16063	2.34014e-06	2.37933	2.34014e-06	E3 ubiquitin ligase SCF complex subunit SKP1/ASK1 (At11), putative / E3 ubiquitin ligase; similar to Skp1 homolog Skp1a GI:3068807 from [Arabidopsis thaliana]
At4g19620	5.85618	1.38969	0.00017074	1.91386	1.18215e-06	1.86629	2.75416e-06	1.92748	1.18215e-06	1.79734	2.10898e-06	2.08695	2.10898e-06	hypothetical protein /
At2g39820	6.21184	1.68587	3.92288e-05	1.00387	2.38506e-06	1.08164	0.000353479	1.81792	2.38506e-06	1.82687	2.10636e-06	1.76748	2.10636e-06	putative translation initiation factor
At4g02970	4.73904	1.24232	4.16997e-06	1.17464	5.69487e-07	1.18479	1.30311e-06	1.22149	5.69487e-07	1.07414	1.75622e-06	1.35446	1.75622e-06	putative protein / similar to T4I9.17
At3g60280	6.42786	1.77441	1.86877e-05	2.03135	1.00013e-06	1.94475	1.61906e-06	1.93146	1.00013e-06	1.81016	1.69589e-06	1.62704	1.69589e-06	uclacyanin 3
At4g36350	6.71896	1.08932	2.82244e-05	1.38864	4.56736e-07	1.34414	8.15689e-07	1.34801	4.56736e-07	1.17806	1.48913e-06	1.7618	1.48913e-06	purple acid phosphatase like protein /
At1g66170	5.66234	2.21913	3.54416e-06	2.22284	9.74779e-07	2.11221	1.12698e-06	2.02426	9.74779e-07	2.012	9.38523e-07	2.16405	9.38523e-07	DNA binding activity
At1g30800	6.01438	1.88555	1.98528e-06	2.02964	2.07548e-07	1.94522	2.88377e-07	1.89384	2.07548e-07	1.61582	8.78437e-07	2.20124	8.78437e-07	hypothetical protein / predicted by genscan+
At5g05490	6.02036	1.2106	7.30998e-06	1.30969	2.50683e-07	1.20816	1.50752e-06	1.37444	2.50683e-07	1.20114	8.4089e-07	1.56801	8.4089e-07	Meiotic Synpatic Defective; Rad21-Like Cohesin Protein
At2g17170	5.99895	2.13401	5.22297e-06	2.19097	5.06326e-07	2.07046	1.39455e-06	2.17643	5.06326e-07	2.06453	7.61619e-07	2.38977	7.61619e-07	putative protein kinase (PPC:1.16.1)
At4g37780	5.3804	1.42469	2.10579e-06	1.64491	6.96537e-08	1.70054	7.44706e-08	1.61289	6.96537e-08	1.26846	6.55474e-07	1.50829	6.55474e-07	probable transcription factor MYB87 [imported];transcription factor homolog T28I19.60,myb transcription factor (ATMYB4);myb transcription factor - like protein
At1g61110	6.68791	1.30771	2.45539e-06	1.17452	9.54997e-07	1.23931	8.12672e-07	1.14942	9.54997e-07	1.19088	6.22225e-07	1.462	6.22225e-07	NAM protein, putative
At2g46480	5.58003	1.17482	6.16018e-06	1.21033	4.60515e-07	1.18941	1.10954e-06	1.23225	4.60515e-07	1.1822	6.22176e-07	1.48944	6.22176e-07	hypothetical protein
At3g50580	5.67193	1.46082	2.33662e-05	1.80768	1.12712e-06	1.71949	1.04287e-06	1.60922	1.12712e-06	1.71462	5.68004e-07	1.73578	5.68004e-07	proline-rich protein /
At2g23510	5.46305	1.64812	9.32942e-06	1.71563	6.25521e-07	1.80856	7.96419e-07	1.74992	6.25521e-07	1.76402	5.31876e-07	1.77714	5.31876e-07	putative anthranilate N-hydroxycinnamoyl/benzoyltransferase /
At3g60020	6.70887	2.8041	2.73803e-06	2.71221	2.56496e-07	2.64497	9.47848e-07	2.85537	2.56496e-07	2.65207	4.92481e-07	2.7624	4.92481e-07	E3 ubiquitin ligase SCF complex subunit SKP1/ASK1 (At5), putative / E3 ubiquitin ligase; similar to Skp1 GI:4959710 from [Medicago sativa]
At2g03740	7.20087	2.06635	8.46033e-06	2.38267	1.45732e-07	2.4231	3.81259e-07	2.51897	1.45732e-07	2.21842	4.70497e-07	2.56122	4.70497e-07	putative cold-regulated protein / ;supported by full-length cDNA: Ceres:38210.
At3g13170	6.45696	1.43741	2.34313e-05	1.75549	4.09101e-07	1.57621	2.03359e-06	1.7627	4.09101e-07	1.78581	3.37874e-07	1.55729	3.37874e-07	topoisomerase VIA (SPO11 gene 1), putative / identical to putative topoisomerase VIA (SPO11 gene 1) GB:AJ251989 [Arabidopsis thaliana]
At3g57370	6.68739	2.35846	1.02802e-06	2.46918	1.67456e-07	2.15182	4.76201e-07	2.25547	1.67456e-07	2.08988	3.35657e-07	2.44889	3.35657e-07	hypothetical protein transcription initiation factor IIB - Arabidopsis thaliana, PIR:T00819
At4g03360	5.47766	2.12313	6.82897e-07	2.03852	1.02145e-07	2.01296	2.23852e-07	2.05402	1.02145e-07	1.85757	2.58923e-07	2.00258	2.58923e-07	putative protein /
At1g77860	8.0094	1.87303	3.91344e-07	2.06476	3.74039e-08	1.77032	1.28863e-07	1.89668	3.74039e-08	1.58868	1.95188e-07	2.02653	1.95188e-07	DNA binding activity;Kompeito; Seven-Path Transmembrane Protein
At3g52160	6.15396	1.6557	1.29681e-06	1.75882	3.50322e-08	1.84154	9.04254e-08	1.9157	3.50322e-08	1.62474	1.6172e-07	2.1707	1.6172e-07	beta-ketoacyl-CoA synthase like protein
At4g28130	5.71735	1.97568	8.30348e-07	1.99502	6.10663e-08	1.88136	2.58888e-07	2.05563	6.10663e-08	1.89256	1.28512e-07	1.98579	1.28512e-07	putative diacylglycerol kinase (fragment)
At1g19470	5.51444	1.78257	2.84267e-06	1.83919	8.54083e-07	1.67946	9.92951e-07	1.61056	8.54083e-07	1.99131	1.02959e-07	1.91593	1.02959e-07	hypothetical protein / predicted by genemark.hmm
At2g44590	6.32366	2.27411	7.78924e-08	2.13069	1.62891e-08	2.10497	3.41277e-08	2.1458	1.62891e-08	1.78699	8.83987e-08	2.53349	8.83987e-08	putative phragmoplastin / ; supported by cDNA: gi_19569769
At1g15190	8.1211	3.42777	2.57689e-07	3.17097	2.01956e-08	3.18772	1.0184e-07	3.5589	2.01956e-08	3.04495	8.51236e-08	3.25434	8.51236e-08	hypothetical protein / predicted by genscan+
At4g14815	7.61868	1.95089	2.15473e-07	2.34553	9.4012e-09	2.11849	1.92631e-08	2.15075	9.4012e-09	1.71313	7.82318e-08	2.48563	7.82318e-08	Expressed protein
At3g12420	6.55209	2.03645	1.36694e-06	2.58901	6.87569e-09	2.55854	2.96287e-08	2.80947	6.87569e-09	2.23799	5.7142e-08	2.70918	5.7142e-08	hypothetical protein / predicted by genemark.hmm
At1g73050	9.4339	3.91314	2.89702e-07	3.97434	1.76763e-08	3.75452	8.48879e-08	4.16467	1.76763e-08	3.79373	4.09274e-08	4.2721	4.09274e-08	mandelonitrile lyase, putative / similar to mandelonitrile lyase GI:288115 from [Prunus serotina]
At5g35600	5.89435	1.8832	9.66033e-08	1.88097	2.87103e-08	1.82762	2.62077e-08	1.70585	2.87103e-08	1.67395	3.23611e-08	1.8534	3.23611e-08	Class I RPD3 type protein
At1g06320	8.11638	2.55041	4.3921e-08	2.64359	4.38288e-09	2.49134	1.19908e-08	2.60073	4.38288e-09	2.14284	2.60494e-08	2.774	2.60494e-08	hypothetical protein / predicted by genemark.hmm
At4g28395	7.67026	2.47459	5.60783e-08	2.72095	3.35661e-09	2.48984	1.18486e-08	2.66799	3.35661e-09	2.23846	1.71424e-08	2.82945	1.71424e-08	ATA7
At5g10140	7.91091	3.12961	9.97364e-08	3.29226	2.1164e-06	3.06796	2.47904e-08	1.8177	2.1164e-06	2.99228	1.70283e-08	3.44099	1.70283e-08	MADS box protein FLOWERING LOCUS F (FLF),MADS box protein FLOWERING LOCUS F (FLF);a repressor of flowering;Flowering Locus C; MADS Box Protein
At5g60080	7.5324	2.77556	2.39573e-07	2.81259	1.22143e-08	2.67959	6.59407e-08	3.01491	1.22143e-08	2.94534	1.45448e-08	2.91079	1.45448e-08	protein kinase like protein kinase 1 (PPC:1.Other)
At2g19850	5.70238	1.72411	4.22254e-08	1.71847	2.54336e-09	1.62106	1.62816e-08	1.85534	2.54336e-09	1.59399	1.01893e-08	2.14942	1.01893e-08	hypothetical protein / predicted by genefinder
At1g74870	9.1837	3.60595	6.55298e-09	3.11725	4.25437e-09	3.0594	7.47587e-09	3.05387	4.25437e-09	2.77703	1.01863e-08	3.65956	1.01863e-08	hypothetical protein / predicted by genemark.hmm
At5g60090	8.09977	3.5771	7.5567e-08	3.863	3.57751e-09	3.90488	7.06011e-09	3.93797	3.57751e-09	3.69673	6.3889e-09	3.91307	6.3889e-09	protein kinase like protein kinase 1 (PPC:1.Other)
At1g01280	8.31716	4.73462	5.12109e-08	4.82932	4.3559e-09	4.81576	9.50717e-09	4.91505	4.3559e-09	4.88265	4.5504e-09	4.89312	4.5504e-09	cytochrome P450;cytochrome P450, putative;EF-hands number:1
At3g57950	7.14657	2.96273	1.7024e-08	2.86076	3.60066e-09	2.78997	7.06893e-09	2.81312	3.60066e-09	2.79804	3.79565e-09	2.51125	3.79565e-09	putative protein / hypothetical protein T24P15.9 - Arabidopsis thaliana, PIR:T00927
At3g21620	7.33907	2.94144	7.83242e-09	2.83225	2.02722e-09	2.91208	2.13802e-09	2.7465	2.02722e-09	2.69135	2.45201e-09	2.43965	2.45201e-09	unknown protein / similar to HYP1 GB:CAA55187 [Arabidopsis thaliana]
At1g60240	6.33617	2.89732	1.14818e-08	2.8165	1.19642e-09	2.89577	2.7859e-09	2.96833	1.19642e-09	2.84601	1.8483e-09	2.88311	1.8483e-09	hypothetical protein / predicted by genemark.hmm
At1g54240	7.03773	2.95743	7.91075e-09	2.96993	1.12196e-09	2.82034	2.99729e-09	2.94406	1.12196e-09	2.81662	1.72136e-09	3.01265	1.72136e-09	hypothetical protein contains similarity to DNA-binding protein (PcMYB1) GI:2224896 from [Petroselinum crispum]
At1g03390	8.51692	4.13867	6.49189e-09	3.93763	1.15132e-09	3.97773	2.32772e-09	4.01733	1.15132e-09	4.03931	1.0995e-09	4.08	1.0995e-09	hypothetical protein / similar to anthranilate N-hydroxycinnamoyl/benzoyltransferase
At1g52450	5.88951	2.25186	1.05124e-08	2.3313	6.76886e-10	2.4486	1.15871e-09	2.42631	6.76886e-10	2.32313	1.06118e-09	2.43523	1.06118e-09	hypothetical protein / predicted by genemark.hmm
At3g57620	7.34896	2.75733	5.08391e-09	2.85563	4.42959e-10	2.78895	1.15871e-09	2.89327	4.42959e-10	2.65402	1.03433e-09	3.12075	1.03433e-09	putative protein / galactose oxidase precurso, Cladobotryum dendroides, PIR2:A38084
At3g06100	9.85994	3.2115	1.57399e-09	3.21381	2.5314e-10	3.12499	4.89913e-10	3.14698	2.5314e-10	2.78751	8.27909e-10	3.3564	8.27909e-10	NIP7;1 NOD26-like intrinsic protein 8 ;putative major intrinsic protein;putative amino acid permease
At5g52340	7.49309	3.50891	6.53606e-09	3.00485	5.34563e-10	3.41953	2.08695e-09	3.69734	5.34563e-10	3.58232	7.63026e-10	3.77936	7.63026e-10	putative protein / strong similarity to unknown protein (emb|CAB83315.1)
At5g61320	7.60438	3.87956	2.39899e-09	3.88899	2.56478e-10	3.87093	6.27307e-10	3.98388	2.56478e-10	3.74157	4.9602e-10	3.94338	4.9602e-10	cytochrome P450 - like protein
At1g07860	5.79241	2.22495	3.27001e-09	2.3995	3.90747e-10	2.37772	4.6118e-10	2.26791	3.90747e-10	2.23986	4.82123e-10	2.21253	4.82123e-10	hypothetical protein / predicted by genemark.hmm; supported by cDNA: gi_18491146
At1g79780	8.36213	2.57561	5.92667e-09	2.9123	1.27515e-10	3.01417	3.29939e-10	3.12872	1.27515e-10	2.87021	3.34562e-10	3.04347	3.34562e-10	hypothetical protein
At3g23770	9.00505	4.28782	1.92069e-09	4.44749	2.41537e-10	4.45481	3.29939e-10	4.32562	2.41537e-10	4.25529	3.24289e-10	4.3342	3.24289e-10	beta-1,3-glucanase, putative
At2g16910	7.21818	3.14522	1.72111e-09	3.41971	8.19697e-11	3.44651	1.79728e-10	3.48962	8.19697e-11	3.27466	1.82527e-10	3.56496	1.82527e-10	bHLH protein
At5g40940	8.17579	4.19314	3.98106e-10	4.24255	3.16056e-11	4.10821	1.15899e-10	4.42574	3.16056e-11	3.93063	1.06816e-10	4.36065	1.06816e-10	unknown protein /
At3g11980	9.34943	5.22258	5.18917e-10	5.38798	5.57743e-11	5.3774	1.04631e-10	5.29319	5.57743e-11	5.11343	9.75297e-11	5.27227	9.75297e-11	hypothetical protein;Male Sterile; Putative Fatty Acyl Reductase
At1g62940	11.5623	5.60934	1.64598e-09	6.50947	3.5599e-11	6.51126	1.12221e-10	6.8293	3.5599e-11	6.44618	7.56201e-11	6.66473	7.56201e-11	4CL homolog;4-coumarate--CoA ligase;4-coumarate:coenzyme A ligase
At3g13220	9.1434	4.9281	4.16776e-10	5.04625	5.70343e-11	5.11444	8.20472e-11	4.85966	5.70343e-11	4.87687	7.39344e-11	5.27584	7.39344e-11	WBC27 white-brown complex homolog;ABC transporter
At1g28375	9.63364	5.16008	5.94738e-10	5.9367	2.38137e-11	5.78636	5.92878e-11	5.91353	2.38137e-11	5.58084	5.25797e-11	5.93367	5.25797e-11	Expressed protein / ; supported by full-length cDNA: Ceres: 28452.
At1g76250	8.02975	3.21367	3.0382e-10	2.2847	3.38379e-11	2.92158	1.65833e-10	3.2539	3.38379e-11	3.25132	4.49459e-11	3.03706	4.49459e-11	EF-hands number:1
At5g24820	10.3482	5.78355	4.54078e-11	6.16733	2.15373e-12	6.20751	3.46789e-12	6.14688	2.15373e-12	6.09025	2.76548e-12	6.0935	2.76548e-12	putative protein / nucleoid DNA-binding protein cnd41, chloroplast - Nicotiana tabacum, PIR:T01996
At2g42180	8.72703	5.06968	3.07298e-11	5.16123	2.03294e-12	5.16383	3.46789e-12	5.16404	2.03294e-12	5.1584	2.62762e-12	4.99571	2.62762e-12	hypothetical protein / predicted by genefinder; supported by cDNA: gi_18491300

## Sheet: anther preferential
AGI	mas-two fold	stamen	pollen	anther	anther-infl	q	anther-silique	q	anther-stem	q	anther-seedling	q	anther-leaf	q	anther-root	q	Integrated Description
At1g13140	Y	Y	Y	8.72859	3.2796	3.99578e-07	4.1932	6.83146e-09	3.97528	1.24468e-08	3.97587	6.83146e-09	3.72781	1.22221e-08	4.12758	1.22221e-08	putative cytochrome P450 monooxygenase
At1g66850	Y	Y	Y	12.1548	3.77759	6.63097e-06	7.01239	1.72082e-09	6.74758	5.41326e-09	7.15972	1.72082e-09	6.7401	3.0905e-09	7.27577	3.0905e-09	hypothetical protein
At1g74870	Y	Y	Y	9.1837	3.60595	6.55298e-09	3.11725	4.25437e-09	3.0594	7.47587e-09	3.05387	4.25437e-09	2.77703	1.01863e-08	3.65956	1.01863e-08	hypothetical protein / predicted by genemark.hmm
At1g75790	Y	Y	Y	10.3441	5.63293	2.44985e-09	6.37282	7.25595e-11	6.19532	2.52871e-10	6.61498	7.25595e-11	6.18885	1.64522e-10	6.43008	1.64522e-10	pectinesterase like protein
At2g17950	Y	Y	Y	7.05013	1.23485	0.000533341	3.22065	1.24821e-08	3.21471	1.98706e-08	3.17921	1.24821e-08	2.71223	5.33838e-08	3.33566	5.33838e-08	homeodomain transcription factor, WUSCHEL;Wuschel; Homeodomain Protein
At2g29600	Y	Y	Y	7.92983	2.68898	1.22801e-06	2.63904	2.02979e-07	2.71948	2.16336e-07	2.57517	2.02979e-07	2.30872	5.42853e-07	2.64513	5.42853e-07	hypothetical protein / predicted by genscan
At3g15400	Y	Y	Y	11.2216	3.51049	6.78478e-07	6.00082	3.86955e-10	5.85388	1.07482e-09	6.10436	3.86955e-10	5.63892	8.55606e-10	5.59888	8.55606e-10	anther development protein, ATA20 / identical to ATA20 GB:AAC50042 from [Arabidopsis thaliana];supported by full-length cDNA: Ceres:39208.
At3g42960	Y	Y	Y	10.9978	5.43424	9.90106e-11	6.71912	2.15373e-12	6.72939	4.21653e-12	6.8272	2.15373e-12	6.72693	2.84992e-12	6.80062	2.84992e-12	alcohol dehydrogenase (ATA1) / ;supported by full-length cDNA: Ceres:21379.
At4g10850	Y	Y	Y	9.27745	4.89581	1.26632e-09	1.34111	4.97339e-11	5.50745	1.12721e-10	5.55304	4.97339e-11	5.22531	1.06094e-10	5.68495	1.06094e-10	putative protein / various predicted proteins, Arabidopsis thaliana;supported by full-length cDNA: Ceres:33161.
At5g16920	Y	Y	Y	9.1627	5.17176	5.77435e-07	5.49524	5.12748e-08	5.30022	8.78481e-08	5.28124	5.12748e-08	5.07133	7.23641e-08	5.45272	7.23641e-08	putative protein / predicted proteins, Arabidopsis thaliana;supported by full-length cDNA: Ceres:158721.
At5g60080	Y	Y	Y	7.5324	2.77556	2.39573e-07	2.81259	1.22143e-08	2.67959	6.59407e-08	3.01491	1.22143e-08	2.94534	1.45448e-08	2.91079	1.45448e-08	protein kinase like protein kinase 1 (PPC:1.Other)
At5g61110	Y	Y	Y	7.33406	3.49343	3.28147e-08	3.50417	1.47496e-09	3.59292	5.56426e-09	3.88292	1.47496e-09	3.54146	3.57646e-09	3.49859	3.57646e-09	putative protein /
At1g01280	Y	Y		8.31716	4.73462	5.12109e-08	4.82932	4.3559e-09	4.81576	9.50717e-09	4.91505	4.3559e-09	4.88265	4.5504e-09	4.89312	4.5504e-09	cytochrome P450;cytochrome P450, putative;EF-hands number:1
At1g06170	Y	Y		9.83229	5.11297	2.89562e-10	6.34717	5.99881e-12	6.08705	1.6289e-11	6.25269	5.99881e-12	6.38748	7.69568e-12	6.37265	7.69568e-12	bHLH protein
At1g06250	Y	Y		7.60426	3.21713	5.29856e-10	3.29814	5.28883e-11	3.1808	1.39705e-10	3.29791	5.28883e-11	3.03252	1.41191e-10	3.43667	1.41191e-10	lipase-like protein
At1g19230	Y	Y		7.90602	3.84028	7.44968e-11	3.94147	3.10144e-11	4.11933	1.11461e-11	3.38328	3.10144e-11	3.87873	1.32406e-11	2.76014	1.32406e-11	AP2 domain-containing unknown protein;RbohE respiratory burst oxidase protein E;EF-hands number:1;respiratory burst oxidase protein, putative
At1g24600	Y	Y		10.8066	5.42037	2.89562e-10	5.35052	9.59212e-12	5.21617	9.92135e-11	6.26944	9.59212e-12	5.86769	2.25633e-11	5.55245	2.25633e-11	Expressed protein / ; supported by full-length cDNA: Ceres: 10990.
At1g28375	Y	Y		9.63364	5.16008	5.94738e-10	5.9367	2.38137e-11	5.78636	5.92878e-11	5.91353	2.38137e-11	5.58084	5.25797e-11	5.93367	5.25797e-11	Expressed protein / ; supported by full-length cDNA: Ceres: 28452.
At1g30020	Y	Y		6.99104	1.62395	0.000127296	2.19136	1.15635e-06	2.13954	2.33735e-06	2.17583	1.15635e-06	1.95924	2.87327e-06	2.00454	2.87327e-06	unknown protein /
At1g33430	Y	Y		13.4827	5.1511	5.38332e-11	7.84416	3.44242e-13	7.84112	5.6277e-13	7.84833	3.44242e-13	7.95966	4.93009e-13	8.18578	4.93009e-13	elicitor response protein, putative
At1g47980	Y	Y		10.4075	3.7373	2.48857e-09	4.48985	1.17639e-10	4.15761	2.35258e-10	4.19524	1.17639e-10	4.21077	1.3908e-10	4.46285	1.3908e-10	dessication-related protein, putative / similar to dessication-related protein GB:M62991 GI:167478 from [Craterostigma plantagineum];supported by full-length cDNA: Ceres:36945.
At1g56360	Y	Y		7.01665	2.04598	3.25723e-07	2.46364	5.80838e-09	2.55433	7.62714e-09	2.47568	5.80838e-09	2.2826	1.21923e-08	2.59236	1.21923e-08	purple acid phosphatase, putative / similar to purple acid phosphatase precursor [Glycine max] GI:6635439
At1g61070	Y	Y		10.0441	5.89856	5.38332e-11	6.34526	3.55061e-12	6.46988	6.53569e-12	6.44152	3.55061e-12	6.5443	3.82934e-12	6.34222	3.82934e-12	plant defensin protein, putative (PDF2.4) / plant defensin protein family member, personal communication, Bart Thomma (Bart.Thomma@agr.kuleuven.ac.be); contains gamma-thionin domain
At1g62940	Y	Y		11.5623	5.60934	1.64598e-09	6.50947	3.5599e-11	6.51126	1.12221e-10	6.8293	3.5599e-11	6.44618	7.56201e-11	6.66473	7.56201e-11	4CL homolog;4-coumarate--CoA ligase;4-coumarate:coenzyme A ligase
At1g67920	Y	Y		9.0994	4.60608	5.92742e-10	4.84787	7.35609e-10	4.75968	1.12721e-10	3.61477	7.35609e-10	4.20402	2.10263e-10	1.95394	2.10263e-10	expressed protein / ;supported by full-length cDNA: Ceres:13102.
At1g67990	Y	Y		8.19231	3.26048	8.70056e-06	3.99026	5.78348e-08	4.06495	2.18073e-07	4.38959	5.78348e-08	4.00932	1.31059e-07	4.13624	1.31059e-07	caffeoyl-CoA 3-O-methyltransferase, putative / similar to GI:2960356 [Populus balsamifera subsp. trichocarpa], GI:684942 [Medicago sativa subsp. sativa]; supported by full-length cDNA: Ceres:5066.
At1g68875	Y	Y		7.65262	2.46813	4.63959e-07	3.86856	4.873e-10	3.87658	1.28664e-09	4.02522	4.873e-10	3.81194	8.55606e-10	3.97413	8.55606e-10	Expressed protein / ; supported by full-length cDNA: Ceres: 11776.
At1g69500	Y	Y		11.3226	6.54503	4.9109e-11	7.62676	1.2542e-12	7.61392	2.24958e-12	7.6767	1.2542e-12	7.56654	1.67135e-12	7.60927	1.67135e-12	cytochrome P450, putative / contains Pfam profile: PF00067: Cytochrome P450
At1g71160	Y	Y		9.1609	4.40667	9.50045e-10	5.41191	2.41166e-11	5.4035	4.19319e-11	5.28505	2.41166e-11	5.28459	3.11651e-11	5.3991	3.11651e-11	putative ketoacyl-CoA synthase
At1g74540	Y	Y		6.50193	1.47425	0.000123913	1.81024	1.20308e-06	1.72681	6.82064e-06	1.95934	1.20308e-06	1.61328	6.83879e-06	2.01753	6.83879e-06	putative cytochrome P450
At1g75030	Y	Y		11.6682	4.68171	7.22144e-09	5.49194	1.87037e-10	4.73418	1.62395e-09	5.58371	1.87037e-10	6.12428	9.38937e-11	4.61572	9.38937e-11	thaumatin-like protein (PR-5) / similar to thaumatin GB:AAD55090 [Vitis riparia]; contains Pfam profile: PF00314 Thaumatin family; supported by cDNA: gi_2435405_gb_U83490.1_ATU83490
At1g75940	Y	Y		6.77191	1.91009	6.4709e-06	3.32683	4.00854e-09	3.25736	7.90963e-09	3.29547	4.00854e-09	3.3132	3.80276e-09	3.35195	3.80276e-09	beta-glucosidase, putative
At2g03740	Y	Y		7.20087	2.06635	8.46033e-06	2.38267	1.45732e-07	2.4231	3.81259e-07	2.51897	1.45732e-07	2.21842	4.70497e-07	2.56122	4.70497e-07	putative cold-regulated protein / ;supported by full-length cDNA: Ceres:38210.
At2g16910	Y	Y		7.21818	3.14522	1.72111e-09	3.41971	8.19697e-11	3.44651	1.79728e-10	3.48962	8.19697e-11	3.27466	1.82527e-10	3.56496	1.82527e-10	bHLH protein
At2g31210	Y	Y		6.92166	3.11432	7.9266e-08	3.40309	3.48744e-09	3.44851	6.46833e-09	3.45579	3.48744e-09	3.46525	3.48366e-09	3.51798	3.48366e-09	bHLH protein
At3g06100	Y	Y		9.85994	3.2115	1.57399e-09	3.21381	2.5314e-10	3.12499	4.89913e-10	3.14698	2.5314e-10	2.78751	8.27909e-10	3.3564	8.27909e-10	NIP7;1 NOD26-like intrinsic protein 8 ;putative major intrinsic protein;putative amino acid permease
At3g07450	Y	Y		13.2274	5.81231	3.07298e-11	8.35857	9.99228e-14	8.0266	5.42476e-13	8.2745	9.99228e-14	8.31851	2.54645e-13	8.40647	2.54645e-13	putative 5B-anther specific protein
At3g10410	Y	Y		11.8608	1.77358	1.43957e-07	1.73473	2.83555e-10	2.08925	6.1289e-09	2.72197	2.83555e-10	1.49841	7.72572e-08	1.61666	7.72572e-08	putative serine carboxypeptidase precursor / identical to serine carboxypeptidase precursor GB:P32826 [Arabidopsis thaliana] up to residue 514; supported by cDNA: gi_20147198
At3g11980	Y	Y		9.34943	5.22258	5.18917e-10	5.38798	5.57743e-11	5.3774	1.04631e-10	5.29319	5.57743e-11	5.11343	9.75297e-11	5.27227	9.75297e-11	hypothetical protein;Male Sterile; Putative Fatty Acyl Reductase
At3g13220	Y	Y		9.1434	4.9281	4.16776e-10	5.04625	5.70343e-11	5.11444	8.20472e-11	4.85966	5.70343e-11	4.87687	7.39344e-11	5.27584	7.39344e-11	WBC27 white-brown complex homolog;ABC transporter
At3g23770	Y	Y		9.00505	4.28782	1.92069e-09	4.44749	2.41537e-10	4.45481	3.29939e-10	4.32562	2.41537e-10	4.25529	3.24289e-10	4.3342	3.24289e-10	beta-1,3-glucanase, putative
At3g23840	Y	Y		9.258	3.0696	5.58309e-08	4.24057	4.01962e-09	4.1898	6.74156e-10	3.24272	4.01962e-09	4.09379	4.85273e-10	4.53113	4.85273e-10	hypothetical protein
At3g51590	Y	Y		8.79658	3.15336	0.000264274	4.59208	1.14643e-06	4.56279	2.28864e-06	4.63376	1.14643e-06	4.04959	3.75075e-06	4.53524	3.75075e-06	lipid transfer protein-like protein
At3g52130	Y	Y		13.1544	6.04812	3.07298e-11	7.83168	3.58237e-13	7.8713	5.6277e-13	7.56057	3.58237e-13	7.72494	4.93009e-13	8.04494	4.93009e-13	5B protein like protein
At3g52160	Y	Y		6.15396	1.6557	1.29681e-06	1.75882	3.50322e-08	1.84154	9.04254e-08	1.9157	3.50322e-08	1.62474	1.6172e-07	2.1707	1.6172e-07	beta-ketoacyl-CoA synthase like protein
At3g55780	Y	Y		7.69599	2.08859	9.26745e-07	2.494	1.70488e-08	2.32867	6.24108e-08	2.51247	1.70488e-08	2.38001	2.65933e-08	2.73429	2.65933e-08	beta-1,3-glucanase - like protein
At3g57620	Y	Y		7.34896	2.75733	5.08391e-09	2.85563	4.42959e-10	2.78895	1.15871e-09	2.89327	4.42959e-10	2.65402	1.03433e-09	3.12075	1.03433e-09	putative protein / galactose oxidase precurso, Cladobotryum dendroides, PIR2:A38084
At3g59530	Y	Y		11.765	4.23306	9.51794e-10	4.80474	5.84059e-12	5.95988	1.23648e-11	6.0108	5.84059e-12	5.70434	1.32406e-11	6.22574	1.32406e-11	strictosidine synthase-related / similar to strictosidine synthase [Rauvolfia serpentina][SP|P15324]
At4g14080	Y	Y		12.3356	6.11193	5.38332e-11	8.0586	9.65072e-13	8.15269	1.37492e-12	7.98027	9.65072e-13	7.82141	1.1406e-12	8.4265	1.1406e-12	A6 anther-specific protein
At4g19620	Y	Y		5.85618	1.38969	0.00017074	1.91386	1.18215e-06	1.86629	2.75416e-06	1.92748	1.18215e-06	1.79734	2.10898e-06	2.08695	2.10898e-06	hypothetical protein /
At4g20050	Y	Y		8.71703	3.79472	2.43891e-08	1.58303	1.08577e-09	3.87167	4.50153e-09	4.23627	1.08577e-09	4.46143	6.9369e-10	4.15585	6.9369e-10	putative protein / C65DMY30S
At4g20420	Y	Y		11.803	5.68644	4.36153e-09	6.13352	2.01076e-10	6.26404	4.53185e-10	6.41214	2.01076e-10	6.0706	3.69309e-10	6.70099	3.69309e-10	tapetum-specific A3 like protein / Arabidopsis thaliana tapetum-specific A3 gene, PATX:E1297134
At4g22080	Y	Y		7.14141	3.72529	1.01891e-08	3.90837	9.05166e-10	3.91676	1.54229e-09	3.88662	9.05166e-10	3.86398	9.76183e-10	2.94126	9.76183e-10	pectate lyase like protein
At4g22790	Y	Y		9.1411	3.61223	9.50045e-10	3.66297	1.41042e-09	2.15599	2.90212e-08	2.79589	1.41042e-09	2.68354	2.13042e-09	2.05996	2.13042e-09	predicted protein
At4g22960	Y	Y		8.25475	1.99929	1.27192e-05	1.70079	2.77442e-07	1.58371	2.20775e-05	2.38442	2.77442e-07	1.83767	3.07463e-06	1.97444	3.07463e-06	putative protein / similaritry to hypothetical protein YPL191c, Saccharomyces cerevisiae, PIR2:S65210
At4g28395	Y	Y		7.67026	2.47459	5.60783e-08	2.72095	3.35661e-09	2.48984	1.18486e-08	2.66799	3.35661e-09	2.23846	1.71424e-08	2.82945	1.71424e-08	ATA7
At4g29980	Y	Y		12.3543	5.32438	6.39953e-11	7.21616	1.2542e-12	6.86273	2.24958e-12	6.87848	1.2542e-12	6.38192	2.72482e-12	7.21723	2.72482e-12	expressed protein / ;supported by full-length cDNA: Ceres:42211.
At4g31330	Y	Y		9.05708	2.42271	2.3133e-07	2.61265	1.41316e-08	1.54402	3.28587e-06	2.57879	1.41316e-08	2.25449	4.75115e-08	1.69516	4.75115e-08	unknown protein / ; supported by cDNA: gi_15293232_gb_AY051050.1_
At4g34210	Y	Y		6.20462	2.0903	2.86545e-05	2.20278	7.14801e-07	2.17411	4.10411e-06	2.47232	7.14801e-07	2.16063	2.34014e-06	2.37933	2.34014e-06	E3 ubiquitin ligase SCF complex subunit SKP1/ASK1 (At11), putative / E3 ubiquitin ligase; similar to Skp1 homolog Skp1a GI:3068807 from [Arabidopsis thaliana]
At4g35420	Y	Y		10.4054	4.5755	5.62507e-08	5.43644	3.09446e-09	5.32993	2.9535e-09	4.98164	3.09446e-09	4.8276	4.08188e-09	5.64246	4.08188e-09	putative protein / dihydroflavonol-4-reductase, Gerbera x sp., PIR2:S35189
At4g36350	Y	Y		6.71896	1.08932	2.82244e-05	1.38864	4.56736e-07	1.34414	8.15689e-07	1.34801	4.56736e-07	1.17806	1.48913e-06	1.7618	1.48913e-06	purple acid phosphatase like protein /
At5g07230	Y	Y		12.8096	6.01332	6.39953e-11	8.45489	6.25764e-13	8.31478	1.37492e-12	8.53443	6.25764e-13	8.1838	1.10519e-12	8.48422	1.10519e-12	A9
At5g10140	Y	Y		7.91091	3.12961	9.97364e-08	3.29226	2.1164e-06	3.06796	2.47904e-08	1.8177	2.1164e-06	2.99228	1.70283e-08	3.44099	1.70283e-08	MADS box protein FLOWERING LOCUS F (FLF),MADS box protein FLOWERING LOCUS F (FLF);a repressor of flowering;Flowering Locus C; MADS Box Protein
At5g13380	Y	Y		6.75425	2.09506	5.02361e-06	2.35409	8.58488e-07	2.09783	1.00652e-06	2.01393	8.58488e-07	1.87667	1.5196e-06	2.29637	1.5196e-06	Putative hormone adenylase
At5g15960	Y	Y		13.4944	1.29187	0.000840822	1.29287	1.09259e-09	1.13221	0.000589867	4.56645	1.09259e-09	4.5098	1.22615e-09	1.96658	1.22615e-09	cold and ABA inducible protein kin1 / ;supported by full-length cDNA: Ceres:2270.
At5g23190	Y	Y		7.86033	3.63353	1.05706e-08	3.63298	5.90048e-07	4.04106	9.84453e-10	1.93484	5.90048e-07	3.72482	1.11351e-09	2.09302	1.11351e-09	cytochrome P450-like protein
At5g40260	Y	Y		10.9664	3.10352	8.51908e-07	3.3448	5.1891e-10	5.74195	4.88561e-10	5.35237	5.1891e-10	5.66227	3.44003e-10	6.10889	3.44003e-10	putative protein / LIM7, Lily, EMBL:LLORF07;supported by full-length cDNA: Ceres:11922.
At5g41890	Y	Y		10.5009	4.85361	5.119e-11	6.0202	1.12838e-12	5.93697	2.24958e-12	5.9855	1.12838e-12	5.83126	1.57254e-12	6.4323	1.57254e-12	GDSL-motif lipase/hydrolase-like protein /
At5g44330	Y	Y		6.42283	2.00334	5.93683e-07	1.80019	6.08081e-08	1.83678	2.67232e-07	2.01492	6.08081e-08	1.97536	7.04119e-08	2.28693	7.04119e-08	male sterility MS5; pollenless3 /
At5g44700	Y	Y		8.23229	3.44101	1.61715e-08	3.40342	8.00308e-10	4.06504	8.35764e-10	3.81506	8.00308e-10	4.13791	4.0507e-10	2.39129	4.0507e-10	receptor like protein kinase (PPC:1.12.4)
At5g46230	Y	Y		10.1717	5.00605	5.38332e-11	5.33532	1.39971e-11	3.69109	1.90312e-10	4.61787	1.39971e-11	4.77987	1.52743e-11	2.27252	1.52743e-11	expressed protein / ;supported by full-length cDNA: Ceres:15495.
At5g48210	Y	Y		6.69372	2.45377	2.14372e-06	2.58646	1.18882e-07	2.44502	4.38802e-07	2.63294	1.18882e-07	2.30762	4.04341e-07	2.74587	4.04341e-07	expressed protein / ;supported by full-length cDNA: Ceres:102368.
At5g49070	Y	Y		5.67135	1.36776	0.00739689	1.51422	0.000581595	1.47709	0.00141829	1.57825	0.000581595	1.43881	0.0010507	1.69154	0.0010507	fatty acid elongase; beta-ketoacyl-CoA synthase-like protein
At5g53190	Y	Y		10.4942	5.09695	2.89562e-10	5.08018	1.83119e-11	5.37215	4.38802e-11	5.47154	1.83119e-11	5.14117	4.09471e-11	5.07797	4.09471e-11	MtN3 protein-like
At5g54570	Y	Y		6.56979	1.76251	8.01677e-06	1.81576	4.994e-07	1.56046	5.08102e-06	1.88504	4.994e-07	1.80702	6.80015e-07	1.80285	6.80015e-07	glycosyl hydrolase family 1 /
At5g55590	Y	Y		6.68207	1.93647	8.8725e-06	1.85721	4.73181e-06	1.93131	1.858e-06	1.64798	4.73181e-06	1.7255	2.86667e-06	1.34633	2.86667e-06	pectinesterase family / contains Pfam profile: PF01095 pectinesterase
At5g55970	Y	Y		9.01124	3.21366	3.8544e-08	3.32648	1.93939e-08	2.7148	4.07107e-08	2.76505	1.93939e-08	1.82656	9.47034e-07	2.03511	9.47034e-07	putative protein / contains similarity to unknown protein (pir||T08924);supported by full-length cDNA: Ceres:141890.
At5g61320	Y	Y		7.60438	3.87956	2.39899e-09	3.88899	2.56478e-10	3.87093	6.27307e-10	3.98388	2.56478e-10	3.74157	4.9602e-10	3.94338	4.9602e-10	cytochrome P450 - like protein
At5g62080	Y	Y		14.0644	5.14949	2.89562e-10	9.17279	3.58237e-13	9.20357	5.6277e-13	9.2563	3.58237e-13	8.93856	6.4976e-13	9.23108	6.4976e-13	A9 protein precursor - like
At1g02050	Y		Y	10.8351	4.40847	1.1993e-06	4.99569	6.48842e-08	4.9887	6.94431e-08	4.73388	6.48842e-08	4.68478	6.85216e-08	4.90807	6.85216e-08	unknown protein / Similar to rice chalcone synthase homolog, gp|U90341|2507617 and anther specific protein, gp|Y14507|2326772
At1g06320	Y		Y	8.11638	2.55041	4.3921e-08	2.64359	4.38288e-09	2.49134	1.19908e-08	2.60073	4.38288e-09	2.14284	2.60494e-08	2.774	2.60494e-08	hypothetical protein / predicted by genemark.hmm
At1g07860	Y		Y	5.79241	2.22495	3.27001e-09	2.3995	3.90747e-10	2.37772	4.6118e-10	2.26791	3.90747e-10	2.23986	4.82123e-10	2.21253	4.82123e-10	hypothetical protein / predicted by genemark.hmm; supported by cDNA: gi_18491146
At1g08065	Y		Y	8.21115	4.0769	4.72947e-08	3.49582	3.22146e-09	4.19752	7.62714e-09	4.32525	3.22146e-09	3.92072	7.91851e-09	4.43258	7.91851e-09	carbonic anhydrase, putative /
At1g14750	Y		Y	6.84032	1.35168	8.30348e-07	1.84751	2.06384e-09	1.82127	9.41766e-09	2.01073	2.06384e-09	1.92044	3.20678e-09	2.07663	3.20678e-09	Solo Dancers; Cyclin-Like Protein
At1g30800	Y		Y	6.01438	1.88555	1.98528e-06	2.02964	2.07548e-07	1.94522	2.88377e-07	1.89384	2.07548e-07	1.61582	8.78437e-07	2.20124	8.78437e-07	hypothetical protein / predicted by genscan+
At1g48180	Y		Y	7.43608	1.2449	0.00208232	1.80846	4.97354e-06	2.07936	8.2251e-06	2.06835	4.97354e-06	1.87479	1.13964e-05	2.13858	1.13964e-05	unknown protein /
At1g49620	Y		Y	8.6439	2.18949	4.9081e-07	2.69578	2.30688e-08	2.48661	2.79464e-08	2.39216	2.30688e-08	2.5782	1.09353e-08	3.02406	1.09353e-08	68408.t05021 Kip-related protein 7 contains similarity to cyclin-dependent kinase inhibitor GB:AAC34660 GI:3550262 from [Arabidopsis thaliana]
At1g52450	Y		Y	5.88951	2.25186	1.05124e-08	2.3313	6.76886e-10	2.4486	1.15871e-09	2.42631	6.76886e-10	2.32313	1.06118e-09	2.43523	1.06118e-09	hypothetical protein / predicted by genemark.hmm
At1g79780	Y		Y	8.36213	2.57561	5.92667e-09	2.9123	1.27515e-10	3.01417	3.29939e-10	3.12872	1.27515e-10	2.87021	3.34562e-10	3.04347	3.34562e-10	hypothetical protein
At2g17170	Y		Y	5.99895	2.13401	5.22297e-06	2.19097	5.06326e-07	2.07046	1.39455e-06	2.17643	5.06326e-07	2.06453	7.61619e-07	2.38977	7.61619e-07	putative protein kinase (PPC:1.16.1)
At2g28090	Y		Y	6.37007	1.3117	4.29126e-06	1.93992	1.06957e-08	1.85799	3.03634e-08	1.95597	1.06957e-08	1.83995	1.79729e-08	1.93908	1.79729e-08	DNA binding activity
At2g35160	Y		Y	7.35476	1.12403	6.92218e-05	1.25086	2.32839e-08	1.59146	5.96599e-07	2.09803	2.32839e-08	2.19561	1.45165e-08	2.0011	1.45165e-08	Homology Subgroup V; Orthology Group 5 - A putative histone methyltransferase (predicted to methylate H3K9/20) related to the Drosophila Su(var)3-9 and mammalian G9a proteins.
At3g12420	Y		Y	6.55209	2.03645	1.36694e-06	2.58901	6.87569e-09	2.55854	2.96287e-08	2.80947	6.87569e-09	2.23799	5.7142e-08	2.70918	5.7142e-08	hypothetical protein / predicted by genemark.hmm
At3g60020	Y		Y	6.70887	2.8041	2.73803e-06	2.71221	2.56496e-07	2.64497	9.47848e-07	2.85537	2.56496e-07	2.65207	4.92481e-07	2.7624	4.92481e-07	E3 ubiquitin ligase SCF complex subunit SKP1/ASK1 (At5), putative / E3 ubiquitin ligase; similar to Skp1 GI:4959710 from [Medicago sativa]
At4g28130	Y		Y	5.71735	1.97568	8.30348e-07	1.99502	6.10663e-08	1.88136	2.58888e-07	2.05563	6.10663e-08	1.89256	1.28512e-07	1.98579	1.28512e-07	putative diacylglycerol kinase (fragment)
At5g35600	Y		Y	5.89435	1.8832	9.66033e-08	1.88097	2.87103e-08	1.82762	2.62077e-08	1.70585	2.87103e-08	1.67395	3.23611e-08	1.8534	3.23611e-08	Class I RPD3 type protein
At5g60090	Y		Y	8.09977	3.5771	7.5567e-08	3.863	3.57751e-09	3.90488	7.06011e-09	3.93797	3.57751e-09	3.69673	6.3889e-09	3.91307	6.3889e-09	protein kinase like protein kinase 1 (PPC:1.Other)
At5g61940	Y		Y	6.0442	1.33478	4.51034e-06	1.73744	8.09939e-08	1.71751	8.06461e-08	1.61639	8.09939e-08	1.65677	6.06765e-08	1.74613	6.06765e-08	putative protein / predicted proteins, Arabidopsis thalina
At1g02450	Y			7.72231	1.35006	0.00020926	1.91613	1.26902e-08	1.35068	4.93395e-05	3.07977	1.26902e-08	3.07477	1.23366e-08	3.30454	1.23366e-08	unknown protein /
At1g02640	Y			12.0044	3.34632	4.22254e-08	2.59198	1.8371e-09	3.45265	6.76861e-09	3.72635	1.8371e-09	2.19151	2.75996e-07	1.77311	2.75996e-07	glycosyl hydrolase family 3 / similar to beta-xylosidase GB:Z84377 GI:2102655 from [Aspergillus niger]; supported by cDNA: gi_14194120_gb_AF367266.1_AF367266
At1g02813	Y			8.52372	4.17954	1.06582e-10	4.44707	7.38184e-12	4.36608	2.11367e-11	4.53021	7.38184e-12	4.46033	1.23262e-11	4.59747	1.23262e-11	Expressed protein / ; supported by full-length cDNA: Ceres: 1632.
At1g03290	Y			8.70097	1.0694	0.000346298	1.51233	8.21785e-08	1.93111	3.89631e-07	2.13575	8.21785e-08	1.55406	1.60856e-06	1.49786	1.60856e-06	unknown protein / ESTs gb|H36966, gb|R65511, gb|T42324 and gb|T20569 come from this gene
At1g03390	Y			8.51692	4.13867	6.49189e-09	3.93763	1.15132e-09	3.97773	2.32772e-09	4.01733	1.15132e-09	4.03931	1.0995e-09	4.08	1.0995e-09	hypothetical protein / similar to anthranilate N-hydroxycinnamoyl/benzoyltransferase
At1g03700	Y			10.0134	4.22927	2.09038e-09	5.09901	2.91749e-10	4.9236	1.28362e-10	4.22892	2.91749e-10	4.66523	1.3908e-10	3.82728	1.3908e-10	expressed protein / ; supported by cDNA: gi_15028214_gb_AY045930.1_
At1g04010	Y			8.38969	1.42204	2.16156e-05	1.69245	1.48029e-08	1.55039	1.97669e-06	2.4394	1.48029e-08	2.21626	3.47535e-08	1.79446	3.47535e-08	unknown protein /
At1g04645	Y			10.5369	4.36466	3.12025e-08	2.22867	5.719e-11	6.44245	1.79728e-10	6.7762	5.719e-11	6.38917	1.26268e-10	6.70319	1.26268e-10	Expressed protein / ; supported by full-length cDNA: Ceres: 2265.
At1g06520	Y			10.0383	4.43411	5.92667e-09	1.16844	4.03773e-10	5.28979	2.71319e-10	4.76382	4.03773e-10	4.86705	3.69758e-10	3.28251	3.69758e-10	expressed protein / ;supported by full-length cDNA: Ceres:94974.
At1g07040	Y			10.7684	1.79833	2.56654e-05	1.64988	1.71933e-08	2.21774	7.49535e-07	3.09463	1.71933e-08	1.15398	0.000142624	2.13139	0.000142624	expressed protein / ;supported by full-length cDNA: Ceres:36434.
At1g07340	Y			6.96043	2.33983	1.0246e-06	2.61018	4.20386e-08	2.43674	1.30392e-07	2.57983	4.20386e-08	2.17835	2.06256e-07	2.69643	2.06256e-07	STP2 monosaccharide transporter;hexose transporter, putative
At1g08325	Y			10.592	1.98147	4.0922e-07	4.793	1.06148e-10	4.75892	2.80938e-11	3.73819	1.06148e-10	4.62236	2.22355e-11	1.52403	2.22355e-11	bZIP protein / similar to basic leucine zipper protein GI:2865394 from [Zea mays]
At1g10710	Y			6.86152	1.24748	2.56445e-05	1.82829	4.82419e-08	1.52139	8.26476e-07	1.92463	4.82419e-08	1.72133	1.34112e-07	1.887	1.34112e-07	hypothetical protein / predicted by genemark.hmm
At1g14360	Y			9.85853	1.05537	8.3321e-05	1.03049	7.85323e-07	1.15182	8.31245e-06	1.39827	7.85323e-07	2.2845	6.7709e-09	1.0635	6.7709e-09	expressed protein / ;supported by full-length cDNA: Ceres:6937.
At1g15190	Y			8.1211	3.42777	2.57689e-07	3.17097	2.01956e-08	3.18772	1.0184e-07	3.5589	2.01956e-08	3.04495	8.51236e-08	3.25434	8.51236e-08	hypothetical protein / predicted by genscan+
At1g21460	Y			11.1445	1.35922	0.000259925	1.2247	7.40916e-08	1.52116	2.3855e-05	2.64718	7.40916e-08	1.50965	1.39252e-05	4.78461	1.39252e-05	hypothetical protein
At1g22015	Y			10.3677	4.6539	1.18609e-09	3.23989	5.57743e-11	5.08005	1.26398e-10	5.16736	5.57743e-11	4.92558	1.06816e-10	4.98702	1.06816e-10	Expressed protein / ; supported by full-length cDNA: Ceres: 115483.
At1g23700	Y			7.87288	2.79254	5.69849e-07	2.94462	2.74473e-08	2.95788	6.32259e-08	3.04043	2.74473e-08	2.8316	5.09594e-08	3.08346	5.09594e-08	putative STE20/PAK-like protein kinase (ppc:4.1.2);putative Ser/Thr protein kinase
At1g23810	Y			6.66932	3.04764	4.63959e-07	3.0015	3.51102e-08	3.01602	9.92318e-08	3.16877	3.51102e-08	3.01277	5.35171e-08	3.08679	5.35171e-08	hypothetical protein /
At1g29550	Y			8.04332	1.43814	7.19521e-05	1.87575	8.60893e-07	1.82969	1.68199e-06	1.85462	8.60893e-07	1.80807	9.88031e-07	2.83676	9.88031e-07	eukaryotic translation initiation factor 4E, putative
At1g34355	Y			9.052	1.09185	1.52836e-05	3.25641	1.82752e-10	3.25914	1.12721e-10	2.87708	1.82752e-10	3.63651	2.65378e-11	3.53503	2.65378e-11	hypothetical protein / predicted by genemark.hmm
At1g43980	Y			7.10634	1.65404	1.77973e-07	2.15334	1.20776e-09	2.17392	2.67453e-09	2.21545	1.20776e-09	2.06036	2.45201e-09	2.36719	2.45201e-09	hypothetical protein / predicted by genemark.hmm
At1g44970	Y			12.7421	3.49227	2.09038e-09	7.29335	2.31212e-12	7.96003	5.6277e-13	6.10929	2.31212e-12	7.51662	6.4976e-13	6.08407	6.4976e-13	peroxidase, putative / similar to peroxidase GI:993004 from [Mercurialis annua]; supported by full-length cDNA: Ceres:26375.
At1g48580	Y			6.50797	1.01926	0.000145207	1.90713	1.64118e-08	2.09485	3.91486e-08	2.16293	1.64118e-08	2.17211	1.49775e-08	2.46766	1.49775e-08	hypothetical protein / predicted by genemark.hmm
At1g54230	Y			5.77721	1.799	7.59829e-07	1.82763	4.56492e-08	1.79619	1.4855e-07	1.91076	4.56492e-08	1.76046	9.61016e-08	1.97097	9.61016e-08	hypothetical protein / contains similarity to histone H1 GI:11558847 from [Triticum aestivum]
At1g62130	Y			6.64907	1.50949	3.15506e-06	1.52828	1.05269e-07	1.23929	3.97973e-06	1.70937	1.05269e-07	1.29066	1.44983e-06	1.60122	1.44983e-06	hypothetical protein / similar to hypothetical protein GI:4678264 from [Arabidopsis thaliana]
At1g63950	Y			6.26386	2.21968	0.00040372	1.86633	2.42697e-05	1.94923	0.000282059	2.46455	2.42697e-05	2.27016	4.68263e-05	2.33268	4.68263e-05	hypothetical protein / predicted by genefinder
At1g65560	Y			10.1007	1.57902	0.000132005	1.95486	2.06316e-07	2.3422	8.04177e-07	2.54072	2.06316e-07	3.40708	1.20281e-08	2.75286	1.20281e-08	allyl alcohol dehydrogenase, putative / similar to allyl alcohol dehydrogenase GI:9758497 from [Arabidopsis thaliana]; supported by cDNA: gi_14335113_gb_AY037236.1_
At1g66170	Y			5.66234	2.21913	3.54416e-06	2.22284	9.74779e-07	2.11221	1.12698e-06	2.02426	9.74779e-07	2.012	9.38523e-07	2.16405	9.38523e-07	DNA binding activity
At1g67370	Y			6.86419	1.98063	8.41511e-06	2.23189	2.22734e-08	2.55932	1.47566e-07	2.93631	2.22734e-08	2.38954	1.52549e-07	2.29601	1.52549e-07	meiotic asynaptic mutant 1 identical to meiotic asynaptic mutant 1 [Arabidopsis thaliana] GI:7939627; contains Pfam profiles PF02301: DNA-binding HORMA domain, PF04433: SWIRM domain;Asynaptic ; HOP1 Component of Synaptonemal Complex
At1g68540	Y			11.5094	4.81058	1.85227e-10	4.99058	2.00367e-11	4.16942	1.48263e-10	4.87974	2.00367e-11	5.13423	1.77495e-11	5.84679	1.77495e-11	putative reductase / similar to cinnamoyl CoA reductase GB:CAA12276 [Populus balsamifera subsp. trichocarpa], aldehyde reductase GB:AAD53967 [Vigna radiata], dihydroflavonol 4-reductase GB:BAA12723 [Rosa hybrida]
At1g68585	Y			7.99254	2.2138	2.39041e-05	1.46957	2.11748e-05	1.00218	0.00271512	1.77553	2.11748e-05	1.12284	0.000796325	2.59836	0.000796325	Expressed protein / ; supported by full-length cDNA: Ceres: 102054.
At1g70270	Y			7.71851	1.53568	0.00551139	1.26558	2.68546e-05	2.79822	1.48825e-05	2.46225	2.68546e-05	2.56442	1.76979e-05	3.17693	1.76979e-05	hypothetical protein / predicted by genscan+
At1g73050	Y			9.4339	3.91314	2.89702e-07	3.97434	1.76763e-08	3.75452	8.48879e-08	4.16467	1.76763e-08	3.79373	4.09274e-08	4.2721	4.09274e-08	mandelonitrile lyase, putative / similar to mandelonitrile lyase GI:288115 from [Prunus serotina]
At1g74140	Y			7.84438	2.43131	3.78534e-05	3.36853	1.36737e-07	3.42692	3.16449e-07	3.51641	1.36737e-07	3.58815	1.07689e-07	3.74191	1.07689e-07	hypothetical protein / predicted by genemark.hmm
At1g74150	Y			6.5876	1.09843	0.00150601	2.04655	4.94289e-07	1.94307	3.06494e-06	2.22738	4.94289e-07	1.99799	1.25821e-06	2.32769	1.25821e-06	hypothetical protein / predicted by genemark.hmm
At1g74240	Y			9.19884	1.10108	0.000259364	1.43947	1.10967e-06	1.80264	7.0624e-07	1.62022	1.10967e-06	2.54227	1.40882e-08	1.859	1.40882e-08	putative mitochondrial carrier protein
At1g75110	Y			8.1059	2.42526	1.11162e-08	2.49195	5.27409e-11	3.5149	9.7299e-11	3.44648	5.27409e-11	3.62085	4.56915e-11	3.59943	4.56915e-11	expressed protein / ;supported by full-length cDNA: Ceres:256769.
At1g76250	Y			8.02975	3.21367	3.0382e-10	2.2847	3.38379e-11	2.92158	1.65833e-10	3.2539	3.38379e-11	3.25132	4.49459e-11	3.03706	4.49459e-11	EF-hands number:1
At1g76470	Y			9.02496	3.64434	3.42834e-08	3.88562	1.22253e-08	3.29866	1.92676e-08	3.25718	1.22253e-08	3.52985	5.49464e-09	2.99961	5.49464e-09	putative cinnamoyl-CoA reductase / similar to cinnamoyl-CoA reductase GB:CAA56103 [Eucalyptus gunnii]; contains non-consensus GG acceptor splice site at exon 4
At1g77410	Y			9.84602	3.76562	3.67886e-09	4.81688	1.23508e-10	4.35982	2.38627e-10	4.38564	1.23508e-10	4.04226	3.17114e-10	4.78266	3.17114e-10	glycosyl hydrolase family 35 (beta-galactosidase) / similar to beta-galactosidase SP:P45582 from [Asparagus officinalis]
At1g77850	Y			8.1725	2.06192	1.29681e-06	1.44693	1.90359e-09	2.10739	2.05572e-07	3.24295	1.90359e-09	2.06415	1.3226e-07	1.80638	1.3226e-07	transcriptional factor B3 family,auxin response factor, putative
At1g77860	Y			8.0094	1.87303	3.91344e-07	2.06476	3.74039e-08	1.77032	1.28863e-07	1.89668	3.74039e-08	1.58868	1.95188e-07	2.02653	1.95188e-07	DNA binding activity;Kompeito; Seven-Path Transmembrane Protein
At1g79110	Y			9.13246	1.49355	0.000290525	1.40311	2.95082e-08	3.02504	1.02822e-07	3.24902	2.95082e-08	2.80735	1.13181e-07	2.92554	1.13181e-07	expressed protein / ;supported by full-length cDNA: Ceres:36412.
At1g79690	Y			11.691	1.35676	1.15693e-05	2.01636	1.96304e-07	2.07841	4.02599e-08	1.66045	1.96304e-07	2.50368	3.8334e-09	1.98185	3.8334e-09	expressed protein / ; supported by cDNA: gi_15912328_gb_AY056442.1_
At2g05755	Y			8.67549	1.49753	1.48497e-05	1.63197	2.56722e-05	1.56913	1.97305e-06	1.11644	2.56722e-05	1.65647	6.25572e-07	1.74244	6.25572e-07	Expressed protein / ; supported by full-length cDNA: Ceres: 20182.
At2g06255	Y			6.33328	2.44399	5.99626e-08	2.70297	2.49254e-09	2.32354	2.12034e-08	2.74377	2.49254e-09	2.38129	9.02131e-09	1.97604	9.02131e-09	Expressed protein / ; supported by full-length cDNA: Ceres: 267559.
At2g06925	Y			11.0566	1.12898	0.000118832	2.09024	1.91472e-09	2.31273	3.19481e-08	2.93212	1.91472e-09	3.23988	7.76014e-10	3.79516	7.76014e-10	Expressed protein / ; supported by full-length cDNA: Ceres: 7600.
At2g07708	Y			8.74206	1.16076	0.0132125	1.17394	0.000719532	1.95244	0.000113125	1.44594	0.000719532	3.0273	1.20104e-06	3.38576	1.20104e-06	hypothetical protein /
At2g15120	Y			8.61953	3.66394	2.27663e-07	4.46275	1.09104e-08	4.6284	4.87096e-09	4.00143	1.09104e-08	4.54149	3.27433e-09	2.81289	3.27433e-09	unknown protein /
At2g16210	Y			10.7358	1.22623	0.000368078	6.68606	9.5728e-12	6.52098	2.10004e-11	6.53561	9.5728e-12	6.64412	1.23262e-11	6.7757	1.23262e-11	transcriptional factor B3 family
At2g19600	Y			9.49055	1.22223	1.40996e-05	1.3656	3.68272e-09	1.20607	3.25539e-06	2.3146	3.68272e-09	2.11639	8.29218e-09	1.4047	8.29218e-09	KEA4 potassium efflux antiporter;putative potassium/proton antiporter
At2g19850	Y			5.70238	1.72411	4.22254e-08	1.71847	2.54336e-09	1.62106	1.62816e-08	1.85534	2.54336e-09	1.59399	1.01893e-08	2.14942	1.01893e-08	hypothetical protein / predicted by genefinder
At2g21100	Y			10.6237	4.42461	7.19306e-09	6.03583	2.37389e-09	5.9787	1.12767e-10	4.02819	2.37389e-09	5.83465	8.95459e-11	3.90407	8.95459e-11	disease resistance response protein-related/ dirigent protein-related / similar to dirigent protein [Thuja plicata] gi|6694699|gb|AAF25360; similar to disease resistance response protein 206-d [Pisum sativum] gi|508844|gb|AAB18669
At2g21430	Y			10.4697	4.2061	4.4131e-10	1.3989	1.7384e-11	4.67711	4.52939e-11	4.81917	1.7384e-11	4.32822	5.56825e-11	4.28552	5.56825e-11	cysteine proteinase / similar to cysteine proteinase RD19A (thiol protease) GI:435618, SP:P43296 from [Arabidopsis thaliana];supported by full-length cDNA: Ceres:21453.
At2g24800	Y			8.34444	4.41569	2.59003e-08	4.14511	4.28657e-09	4.55813	4.26867e-09	4.27995	4.28657e-09	4.32569	3.85335e-09	4.78432	3.85335e-09	peroxidase, putative / similar to peroxidase [Spinacia oleracea] gi|1781338|emb|CAA71496
At2g27880	Y			10.1603	1.66473	2.88285e-07	1.079	3.06638e-12	4.38784	8.97107e-12	4.62782	3.06638e-12	4.56102	4.17706e-12	4.85239	4.17706e-12	An AGO gene
At2g29610	Y			5.84597	1.75744	4.92953e-06	1.78399	6.06025e-07	1.57558	2.7694e-06	1.74831	6.06025e-07	1.61487	1.16589e-06	1.83552	1.16589e-06	hypothetical protein / predicted by genscan
At2g30900	Y			7.61304	2.64277	4.56664e-07	1.69172	2.98376e-08	2.58364	1.0893e-07	2.78793	2.98376e-08	2.54107	6.89189e-08	2.94374	6.89189e-08	hypothetical protein / predicted by grail
At2g31035	Y			8.99871	4.34376	4.24443e-05	5.96101	2.65216e-07	5.98365	4.51331e-07	5.9509	2.65216e-07	5.98442	2.39545e-07	5.97396	2.39545e-07	hypothetical protein / predicted by genefinder
At2g32350	Y			8.86206	3.88019	6.8505e-08	4.54351	1.35871e-09	4.49584	3.65336e-09	4.69196	1.35871e-09	4.23893	3.61819e-09	4.69221	3.61819e-09	hypothetical protein / predicted by genscan
At2g33000	Y			6.59489	1.68742	0.000229003	1.78857	1.71606e-05	1.65344	6.52205e-05	1.81388	1.71606e-05	1.73836	2.35848e-05	1.91778	2.35848e-05	hypothetical protein / predicted by genefinder
At2g34870	Y			9.2199	3.40886	1.44402e-08	1.90061	1.88337e-10	4.13681	5.51911e-10	4.35388	1.88337e-10	3.78198	7.43311e-10	4.40153	7.43311e-10	expressed protein / Common family member At1g30795 [Arabidopsis thaliana]; supported by full-length cDNA: Ceres:29605.
At2g35520	Y			10.3366	1.12069	3.3346e-05	1.0558	1.0968e-07	1.10652	7.88406e-06	1.63435	1.0968e-07	1.61358	1.18288e-07	1.72233	1.18288e-07	defender against cell death protein / identical to (but predicted longer than) GB: 2623638;supported by full-length cDNA: Ceres:3992.
At2g39350	Y			10.6343	3.58684	2.59003e-08	1.8536	7.40478e-07	3.90286	2.62941e-09	2.03448	7.40478e-07	3.47668	4.18047e-09	1.22418	4.18047e-09	WBC1 white-brown complex homolog;putative ABC transporter
At2g42180	Y			8.72703	5.06968	3.07298e-11	5.16123	2.03294e-12	5.16383	3.46789e-12	5.16404	2.03294e-12	5.1584	2.62762e-12	4.99571	2.62762e-12	hypothetical protein / predicted by genefinder; supported by cDNA: gi_18491300
At2g42940	Y			8.25566	3.16838	0.000593709	3.27514	6.63241e-05	3.13046	0.000165715	3.29084	6.63241e-05	3.06238	0.000114212	3.42472	0.000114212	DNA binding protein -related
At2g44170	Y			7.34663	1.89984	8.91184e-05	2.31936	2.94035e-07	2.46665	1.76536e-06	2.80714	2.94035e-07	2.76498	3.24631e-07	2.66135	3.24631e-07	N-myristoyltransferase-like protein 2
At2g46000	Y			9.35413	1.55945	3.23055e-06	1.68222	2.37389e-09	1.83797	1.31335e-07	2.64244	2.37389e-09	2.01969	2.82015e-08	1.3828	2.82015e-08	expressed protein / ;supported by full-length cDNA: Ceres:19844.
At3g05020	Y			10.9528	1.11617	1.08869e-05	1.39725	1.49395e-11	1.42784	2.16295e-07	3.73189	1.49395e-11	2.67758	3.44003e-10	1.3262	3.44003e-10	acyl carrier protein 1 precursor (ACP)
At3g06600	Y			8.72535	1.44958	1.30298e-06	2.33741	2.87445e-10	2.74053	6.24767e-10	2.78658	2.87445e-10	2.61485	5.5675e-10	2.56343	5.5675e-10	hypothetical protein / predicted by genemark.hmm
At3g06840	Y			8.90508	1.20107	2.95891e-05	2.3811	9.97206e-07	3.57904	2.01717e-10	1.37587	9.97206e-07	2.85902	9.52031e-10	3.14119	9.52031e-10	expressed protein / ;supported by full-length cDNA: Ceres:11863.
At3g07250	Y			5.78906	1.40033	0.000197523	1.39812	1.9724e-05	1.30431	8.56772e-05	1.45464	1.9724e-05	1.03064	0.000326227	1.326	0.000326227	NTF2-containing RNA-binding protein, putative / contains Pfam profile: PF00076 RNA recognition motif. (a.k.a. RRM, RBD, or RNP domain)
At3g07250	Y			5.78906	1.40033	0.000197523	1.39812	1.9724e-05	1.30431	8.56772e-05	1.45464	1.9724e-05	1.03064	0.000326227	1.326	0.000326227	NTF2-containing RNA-binding protein, putative / contains Pfam profile: PF00076 RNA recognition motif. (a.k.a. RRM, RBD, or RNP domain)
At3g08900	Y			8.22201	3.03224	2.44985e-09	2.63839	1.57723e-10	3.10533	4.94109e-10	3.29323	1.57723e-10	3.24015	2.13492e-10	3.42077	2.13492e-10	REVERSIBLY GLYCOSYLATED POLYPEPTIDE 3
At3g09460	Y			10.7228	1.52163	0.000129852	1.51237	1.05441e-07	1.80305	6.4641e-06	2.61799	1.05441e-07	3.11353	1.90592e-08	1.9461	1.90592e-08	unknown protein /
At3g10550	Y			8.49343	1.34191	4.42528e-06	2.06883	1.36592e-09	2.15823	9.48332e-09	2.48999	1.36592e-09	1.5708	1.04325e-07	1.20708	1.04325e-07	putative myotubularin
At3g11440	Y			8.55736	1.63114	1.30752e-06	2.3588	4.05415e-09	2.26458	1.12511e-08	2.3669	4.05415e-09	1.86815	3.68388e-08	1.91492	3.68388e-08	myb-related transcription factor MYB65;MYB9;R2R3-MYB transcription factor,Myb DNA-binding protein, putative;transactivate GA-responsive promoter in barley aleurone cells;Myb DNA-binding protein, putative
At3g12830	Y			7.84246	1.22958	0.000159019	1.14727	1.28526e-06	1.93225	5.88206e-07	1.67503	1.28526e-06	1.48251	3.75411e-06	1.25909	3.75411e-06	unknown protein / contains similarity to auxin-induced protein GB:P33082 from [Glycine max]
At3g13170	Y			6.45696	1.43741	2.34313e-05	1.75549	4.09101e-07	1.57621	2.03359e-06	1.7627	4.09101e-07	1.78581	3.37874e-07	1.55729	3.37874e-07	topoisomerase VIA (SPO11 gene 1), putative / identical to putative topoisomerase VIA (SPO11 gene 1) GB:AJ251989 [Arabidopsis thaliana]
At3g18080	Y			11.2435	1.43596	0.000595336	1.04938	5.2286e-07	1.0694	0.00135638	2.54469	5.2286e-07	2.15586	2.30165e-06	4.24685	2.30165e-06	beta-glucosidase, putative
At3g21000	Y			7.31668	3.32481	1.57399e-09	3.46276	1.43788e-10	3.44896	2.67206e-10	3.46246	1.43788e-10	3.53566	1.39111e-10	3.56193	1.39111e-10	unknown protein / similar to putative retroelement pol polyprotein GB:AAD17409 from [Arabidopsis thaliana]
At3g21620	Y			7.33907	2.94144	7.83242e-09	2.83225	2.02722e-09	2.91208	2.13802e-09	2.7465	2.02722e-09	2.69135	2.45201e-09	2.43965	2.45201e-09	unknown protein / similar to HYP1 GB:CAA55187 [Arabidopsis thaliana]
At3g22880	Y			11.2718	2.42497	1.64128e-07	4.67466	2.67419e-09	4.81517	5.92878e-11	2.96599	2.67419e-09	4.47493	7.08831e-11	5.42373	7.08831e-11	Homolog of Yeast DMC 1; Homolog of Yeast DMC 1
At3g24230	Y			7.9132	3.63015	1.99083e-09	3.43853	2.7418e-10	3.5505	6.2734e-10	3.63425	2.7418e-10	3.44996	4.82123e-10	3.86991	4.82123e-10	pectate lyase, putative
At3g24330	Y			9.42597	3.24505	1.64854e-07	4.51492	9.80312e-10	4.30089	2.32772e-09	4.41906	9.80312e-10	4.13594	1.85873e-09	4.50589	1.85873e-09	glycosyl hydrolase family 17 / similar to elicitor inducible chitinase Nt-SubE76 GI:11071974 from [Nicotiana tabacum]
At3g27730	Y			6.98708	1.2373	5.04333e-05	2.44699	2.70657e-08	2.44238	1.72485e-08	2.19196	2.70657e-08	2.35015	1.34013e-08	2.23209	1.34013e-08	hypothetical protein / contains Pfam profile: PF00270 DEAD/DEAH box helicase
At3g28470	Y			9.31662	4.36343	5.119e-11	5.2884	1.06278e-12	5.343	2.24958e-12	5.51034	1.06278e-12	5.01929	2.62762e-12	5.57168	2.62762e-12	myb-related transcription factor MYB35,myb family transcription factor;myb transcription factor, putative
At3g29370	Y			7.02025	1.4227	0.000748693	1.70052	6.92029e-08	1.536	0.000103237	3.19622	6.92029e-08	2.69927	3.37874e-07	3.02549	3.37874e-07	Expressed protein / ; supported by full-length cDNA: Ceres: 22461.
At3g48460	Y			11.2196	2.66693	3.14807e-05	1.08769	0.000369387	2.66874	6.52825e-06	1.56191	0.000369387	3.19495	6.38353e-07	5.31308	6.38353e-07	lipase - like protein / lipase Arab-1, Arabidopsis thaliana, PIR2:S68410;supported by full-length cDNA: Ceres:13870.
At3g53140	Y			10.4533	1.07942	0.00024459	1.89345	1.01851e-11	2.60858	1.59025e-08	5.4143	1.01851e-11	4.40633	7.87472e-11	5.74489	7.87472e-11	O-diphenol-O-methyl transferase, putative / similar to GI:6688808 [Medicago sativa subsp. x varia], caffeic acid O-methyltransferase (homt1), Populus kitakamiensis, EMBL:PKHOMT1A;supported by full-length cDNA: Ceres:40826.
At3g55090	Y			7.72618	2.83892	9.82465e-08	2.94755	2.56183e-08	3.24959	5.6907e-09	2.6079	2.56183e-08	3.05598	5.49464e-09	1.42993	5.49464e-09	WBC16 white-brown complex homolog;ABC transporter - like protein
At3g55580	Y			6.85065	1.83191	4.00111e-07	1.98577	1.84639e-07	1.94977	4.21579e-08	1.57473	1.84639e-07	1.88581	3.0734e-08	2.35972	3.0734e-08	regulator of chromosome condensation-like protein / UVB-resistance protein UVR8, Arabidopsis thaliana, EMBL:AF130441
At3g57370	Y			6.68739	2.35846	1.02802e-06	2.46918	1.67456e-07	2.15182	4.76201e-07	2.25547	1.67456e-07	2.08988	3.35657e-07	2.44889	3.35657e-07	hypothetical protein transcription initiation factor IIB - Arabidopsis thaliana, PIR:T00819
At3g57440	Y			6.17388	1.48286	5.59793e-05	1.73489	1.23321e-05	1.52139	9.61019e-06	1.39426	1.23321e-05	1.47665	6.78965e-06	1.87772	6.78965e-06	hypothetical protein /
At3g57950	Y			7.14657	2.96273	1.7024e-08	2.86076	3.60066e-09	2.78997	7.06893e-09	2.81312	3.60066e-09	2.79804	3.79565e-09	2.51125	3.79565e-09	putative protein / hypothetical protein T24P15.9 - Arabidopsis thaliana, PIR:T00927
At3g58000	Y			9.51595	3.56282	3.8937e-09	4.4546	9.41428e-12	5.46366	2.50294e-11	5.60974	9.41428e-12	5.38998	1.77495e-11	5.6172	1.77495e-11	putative protein / hypothetical protein T24P15.5 - Arabidopsis thaliana, PIR:T00924
At3g58280	Y			6.25878	1.89148	3.37243e-05	1.65007	1.45478e-05	1.55305	4.10714e-05	1.64614	1.45478e-05	1.6474	1.34837e-05	1.82259	1.34837e-05	putative protein / several hypothetical proteins - Arabidopsis thaliana
At3g58540	Y			8.55694	2.51367	8.21339e-07	3.41831	4.48826e-10	3.89392	2.51849e-09	4.38148	4.48826e-10	4.4722	4.0507e-10	3.12377	4.0507e-10	expressed protein / ;supported by full-length cDNA: Ceres:97103.
At3g60280	Y			6.42786	1.77441	1.86877e-05	2.03135	1.00013e-06	1.94475	1.61906e-06	1.93146	1.00013e-06	1.81016	1.69589e-06	1.62704	1.69589e-06	uclacyanin 3
At4g01180	Y			7.3726	2.13251	0.000100877	3.67744	1.71975e-08	4.17731	4.01607e-08	4.30163	1.71975e-08	3.92541	3.8974e-08	4.21886	3.8974e-08	hypothetical protein /
At4g10150	Y			5.95965	1.94258	5.8862e-05	1.93203	0.000773059	1.85143	1.96469e-05	1.10622	0.000773059	1.91857	7.73505e-06	2.31218	7.73505e-06	putative protein / RING-H2 finger protein RHA1a, Arabidopsis thaliana,AF078683
At4g10950	Y			7.77856	1.86957	1.19089e-06	2.34273	1.61076e-09	2.71555	6.52722e-09	2.95942	1.61076e-09	2.57876	5.74014e-09	2.72871	5.74014e-09	putative protein / proline-rich protein, Brassica napus, PIR2:S16748
At4g13600	Y			7.13831	1.17962	0.000534798	2.26142	9.13241e-08	2.15119	6.12875e-07	2.4652	9.13241e-08	2.18502	2.79949e-07	2.40208	2.79949e-07	glycosyl hydrolase family 17 / similar to elicitor inducible chitinase Nt-SubE76 GI:11071974 from [Nicotiana tabacum]
At4g14270	Y			11.3809	1.08536	0.00619991	1.83321	2.50392e-09	3.062	2.9812e-07	4.75952	2.50392e-09	2.89938	2.69209e-07	2.3159	2.69209e-07	Expressed protein / ;supported by cDNA: Ceres:30129; supported by cDNA: gi:15028002
At4g14815	Y			7.61868	1.95089	2.15473e-07	2.34553	9.4012e-09	2.11849	1.92631e-08	2.15075	9.4012e-09	1.71313	7.82318e-08	2.48563	7.82318e-08	Expressed protein
At4g16270	Y			13.1186	3.95062	1.20045e-08	7.70182	7.78377e-12	7.80512	7.22144e-12	7.08972	7.78377e-12	7.70013	5.00442e-12	7.30241	5.00442e-12	peroxidase family / similar to peroxidase [Nicotiana tabacum] gi|5381253|dbj|BAA82306
At4g17380	Y			6.95312	1.59265	4.87276e-06	2.11081	5.93122e-08	2.07286	7.85155e-08	2.00986	5.93122e-08	2.15353	2.87859e-08	2.10682	2.87859e-08	DNA binding activity
At4g19230	Y			8.14002	1.40683	1.94432e-05	1.97013	1.71072e-08	1.69055	7.11049e-07	2.34738	1.71072e-08	2.66645	4.93093e-09	1.79915	4.93093e-09	cytochrome P450
At4g21720	Y			8.51621	1.86783	0.000264463	1.96765	1.29056e-06	2.11978	2.1461e-05	2.70912	1.29056e-06	2.3652	4.27135e-06	1.97411	4.27135e-06	putative protein /
At4g22120	Y			9.26377	1.17506	9.7755e-05	2.31952	1.27496e-05	1.94473	1.96543e-07	1.17552	1.27496e-05	2.13604	4.22479e-08	1.35841	4.22479e-08	putative protein / hypothetical protein HYP1, Arabidopsis thaliana, PIR2:S51583
At4g23870	Y			5.90193	1.13799	0.00277815	1.91637	0.000193545	2.13616	4.12089e-06	1.29395	0.000193545	1.21461	0.000298582	2.14997	0.000298582	putative protein / predicted proteins, Arabidopsis thaliana; supported by cDNA: gi_15450915_gb_AY054538.1_
At4g24050	Y			8.3321	1.61179	0.000403174	1.90925	6.6387e-06	1.43267	0.00025576	2.06771	6.6387e-06	1.47046	0.000121266	2.13187	0.000121266	short-chain dehydrogenase/reductase family protein contains INTERPRO family IPR002198 Short-chain dehydrogenase/reductase (SDR) superfamily
At4g24850	Y			7.57545	2.42994	1.47492e-08	2.65202	4.42536e-10	2.48648	2.79001e-09	2.83726	4.42536e-10	2.12609	6.62442e-09	2.41131	6.62442e-09	putative protein / MSP1 protein, Saccharomyces cerevisiae, PIR2:A49506
At4g26140	Y			8.25307	2.37049	2.37617e-07	2.22804	5.52941e-08	1.77465	7.55769e-07	2.19273	5.52941e-08	2.9644	3.17659e-09	2.23545	3.17659e-09	putative beta-galactosidase
At4g27260	Y			11.4105	2.84299	9.67904e-06	2.46742	3.18005e-08	4.63027	1.88664e-08	4.12474	3.18005e-08	4.12686	2.96857e-08	3.38892	2.96857e-08	IAA/SA adenylase
At4g27330	Y			9.71961	2.46623	6.93717e-06	4.63149	1.99299e-09	4.62018	3.5814e-09	4.62681	1.99299e-09	4.45145	2.85491e-09	5.09517	2.85491e-09	transcription factor activity;Sporocyteless; MADS Box Protein;SPOROCYTELESS
At4g27460	Y			5.98114	1.16669	7.00802e-05	1.56225	1.10914e-07	1.34819	4.02058e-06	1.85175	1.10914e-07	1.17503	7.74279e-06	1.09696	7.74279e-06	hypothetical protein /
At4g30110	Y			7.83488	2.75035	2.86452e-08	1.51177	3.0872e-09	2.46478	1.78464e-08	2.79131	3.0872e-09	3.4247	4.82123e-10	1.6073	4.82123e-10	cadmium-transporting ATPase-like protein
At4g30500	Y			9.43069	1.33381	5.76372e-05	1.24521	4.77711e-08	1.78067	8.46392e-07	2.26013	4.77711e-08	2.79092	6.25088e-09	1.77996	6.25088e-09	putative protein / predicted protein, Arabidopsis thaliana;supported by full-length cDNA: Ceres:154912.
At4g31540	Y			8.80272	1.34925	5.79764e-05	1.60705	1.98115e-08	2.18018	1.35279e-07	2.51172	1.98115e-08	1.7244	6.75736e-07	1.3229	6.75736e-07	putative protein / tomato leucine zipper-containing protein - Lycopersicon esculentum, PIR2:S21495
At4g33870	Y			7.28854	2.37521	7.26933e-08	2.24515	9.09935e-09	2.26582	2.40148e-08	2.36541	9.09935e-09	2.36767	8.54584e-09	2.68202	8.54584e-09	peroxidase, putative / similar to peroxidase [Spinacia oleracea] gi|1781334|emb|CAA71494
At4g34850	Y			10.9218	4.69344	2.34067e-09	5.84443	3.70332e-11	5.75365	9.92135e-11	5.89025	3.70332e-11	5.6629	7.08432e-11	6.04957	7.08432e-11	chalcone synthase - like protein / chalcone synthase homolog PrChS1, Pinus radiata, gb:U90341;supported by full-length cDNA: Ceres:19658.
At4g35070	Y			8.36131	2.25126	4.72947e-08	3.61271	7.63956e-11	3.65199	1.14776e-10	3.53498	7.63956e-11	3.63281	7.85584e-11	3.77881	7.85584e-11	putative protein / various predicted proteins, Arabidopsis thaliana
At4g39010	Y			7.9575	1.3395	0.000209515	1.04273	5.47928e-06	1.743	4.70306e-06	1.61693	5.47928e-06	1.57384	6.49672e-06	1.86673	6.49672e-06	putative endo-1,4-beta-glucanase
At4g39740	Y			9.0093	1.23814	0.000272767	1.63463	8.85403e-07	1.86155	1.65584e-06	1.87814	8.85403e-07	2.22147	1.65541e-07	2.87535	1.65541e-07	putative protein / regulatory protein prrC, Rhodobacter sphaeroides,PIR2:A57145;supported by full-length cDNA: Ceres:38152.
At5g02220	Y			8.08754	1.3498	0.000519575	2.47046	2.21134e-08	3.18975	4.80869e-08	3.25905	2.21134e-08	2.62641	1.66934e-07	1.75815	1.66934e-07	Expressed protein / ; supported by full-length cDNA: Ceres: 147593.
At5g03050	Y			7.48727	1.65162	9.88779e-05	2.25865	2.06681e-08	1.94814	4.89493e-06	3.25843	2.06681e-08	1.81003	5.19086e-06	3.12006	5.19086e-06	putative protein /
At5g04820	Y			8.96284	2.15047	2.23559e-07	1.90964	4.54641e-07	2.98127	2.03771e-09	1.59024	4.54641e-07	2.45347	6.7709e-09	2.23514	6.7709e-09	putative protein / similar to unknown protein (pir||T08445);supported by full-length cDNA: Ceres:11651.
At5g05490	Y			6.02036	1.2106	7.30998e-06	1.30969	2.50683e-07	1.20816	1.50752e-06	1.37444	2.50683e-07	1.20114	8.4089e-07	1.56801	8.4089e-07	Meiotic Synpatic Defective; Rad21-Like Cohesin Protein
At5g06100	Y			7.70454	1.24597	0.00133789	2.24523	1.45587e-06	1.79906	1.71847e-05	2.21288	1.45587e-06	1.37977	9.43439e-05	1.58935	9.43439e-05	myb-related transcription factor MYB33;R2R3-MYB transcription factor;MYB family transcription factor-like,MYB family transcription factor-like;transactivate GA-responsive promoter in barley aleurone cells;MYB family transcription factor-like
At5g06820	Y			8.08847	1.87698	0.000619862	2.5505	1.97349e-06	2.5851	1.00123e-05	2.90201	1.97349e-06	2.00736	5.15077e-05	2.11048	5.15077e-05	receptor like protein kinase (PPC:1.1.1);receptor-like protein kinase
At5g07830	Y			10.4213	2.34237	1.18875e-07	2.02048	9.09649e-08	1.49235	1.77823e-06	1.91828	9.09649e-08	2.5051	6.91221e-09	1.8037	6.91221e-09	glycosyl hydrolase family 79 (endo-beta-glucuronidase/heparanase) / similar to beta-glucuronidase GI:8918740 from [Scutellaria baicalensis]
At5g08250	Y			9.37034	4.75355	9.10265e-10	4.75573	2.19246e-10	4.80821	1.93743e-10	4.45455	2.19246e-10	4.71652	1.48479e-10	4.02715	1.48479e-10	cytochrome P450-like protein / several cytochrome P450 proteins
At5g09970	Y			10.4067	3.72919	9.55348e-09	6.10538	3.70332e-11	6.1824	2.72278e-11	5.42062	3.70332e-11	6.02638	2.08274e-11	6.15356	2.08274e-11	cytochrome P450 ;cytochrome P450
At5g10170	Y			10.0246	2.97182	1.10366e-09	3.81144	3.98662e-10	4.40012	9.12453e-12	2.66661	3.98662e-10	4.53335	4.63516e-12	3.26797	4.63516e-12	myo-inositol-1-phosphate synthase -like protein / myo-inositol-1-phosphate synthase, Nicotiana paniculata, EMBL:AB032073; supported by cDNA: gi_17529257
At5g12970	Y			9.05465	1.43421	0.000100274	2.03752	8.86263e-09	3.01686	2.02438e-08	3.10184	8.86263e-09	3.49613	2.82933e-09	2.29678	2.82933e-09	anthranilate phosphoribosyltransferase -like protein
At5g14070	Y			8.40147	2.18254	3.4252e-05	3.29388	5.41428e-08	3.33976	1.27813e-07	3.44094	5.41428e-08	2.74713	4.45816e-07	2.13086	4.45816e-07	glutaredoxin-like protein / ;supported by full-length cDNA: Ceres:123496.
At5g15720	Y			10.5199	4.26879	1.76392e-09	6.53835	9.57213e-12	6.38177	1.32406e-11	6.13267	9.57213e-12	6.28551	1.20453e-11	6.74694	1.20453e-11	putative protein / RXF26 - Arabidopsis thaliana, EMBL:AB008020;supported by full-length cDNA: Ceres:118296.
At5g17800	Y			8.52934	1.58232	0.00286427	3.28217	6.62775e-06	3.20692	2.10737e-06	2.67438	6.62775e-06	2.75512	4.67645e-06	2.53008	4.67645e-06	Myb-like transcription factor-like protein,MYB56 R2R3-MYB factor family member;MYB56 R2R3-MYB factor family member
At5g17830	Y			6.20161	1.97711	1.05741e-05	2.34745	2.32959e-07	2.27778	5.76458e-07	2.35479	2.32959e-07	2.12145	5.92175e-07	2.2341	5.92175e-07	putative protein / predicted proteins, Arabidopsis thaliana
At5g18000	Y			7.00874	2.101	9.96404e-06	1.54383	6.1021e-08	2.53748	3.42974e-07	2.85522	6.1021e-08	2.71718	9.35038e-08	2.8924	9.35038e-08	transcriptional factor B3 family
At5g19260	Y			9.83886	1.63111	2.29259e-06	3.27631	4.90224e-09	1.16097	1.10582e-05	2.46372	4.90224e-09	2.99699	8.08695e-10	3.41512	8.08695e-10	putative protein / various predicted proteins
At5g19875	Y			9.79837	3.94991	2.326e-07	2.85823	2.47202e-07	3.00742	6.3378e-07	3.12061	2.47202e-07	3.03547	3.08752e-07	1.95899	3.08752e-07	Expressed protein / ; supported by full-length cDNA: Ceres: 59.
At5g20030	Y			7.83124	1.22568	2.34087e-05	1.28635	7.48774e-07	1.13845	9.60523e-06	1.41107	7.48774e-07	1.00497	1.60245e-05	1.15012	1.60245e-05	putative protein / predicted proteins, Arabidopsis thaliana;supported by full-length cDNA: Ceres:142064.
At5g20940	Y			7.51604	1.55648	5.38022e-05	2.57653	2.11632e-08	2.97047	2.48988e-08	2.84946	2.11632e-08	2.65619	3.92043e-08	2.81878	3.92043e-08	glycosyl hydrolase family 3 / beta-glucosidase, common nasturtium, PIR:T10521
At5g21150	Y			9.64784	1.76247	2.07802e-06	1.15503	5.84059e-12	5.22338	1.96379e-11	5.47913	5.84059e-12	5.09808	1.52743e-11	5.74604	1.52743e-11	Argonaute
At5g24820	Y			10.3482	5.78355	4.54078e-11	6.16733	2.15373e-12	6.20751	3.46789e-12	6.14688	2.15373e-12	6.09025	2.76548e-12	6.0935	2.76548e-12	putative protein / nucleoid DNA-binding protein cnd41, chloroplast - Nicotiana tabacum, PIR:T01996
At5g25400	Y			7.23327	2.81383	1.42098e-09	2.93773	7.53301e-11	3.05861	1.56531e-10	3.08256	7.53301e-11	2.93593	1.45389e-10	3.27552	1.45389e-10	expressed protein / glucose-6-phosphate/phosphate-translocator precursor homolog - Zea mays, PIR:T04100;
At5g25570	Y			8.28383	1.14334	0.00054708	2.28973	1.34871e-09	1.91964	1.34639e-06	3.73155	1.34871e-09	3.32565	3.93753e-09	3.03618	3.93753e-09	putative protein / ;supported by full-length cDNA: Ceres:22013.
At5g25950	Y			9.69696	5.09001	3.64349e-10	4.54864	1.60748e-11	5.67231	3.82968e-11	5.74687	1.60748e-11	5.67757	2.25633e-11	5.97875	2.25633e-11	putative protein / various predicted proteins, Arabidopsis thaliana
At5g36000	Y			6.06497	2.54333	3.94917e-09	2.75809	2.41856e-10	2.7418	5.04647e-10	2.78405	2.41856e-10	2.69076	3.69309e-10	2.86868	3.69309e-10	putative protein / strong similarity to unknown protein (emb|CAB71103.1)
At5g37420	Y			6.51503	1.48686	1.46326e-05	1.47978	1.29876e-06	1.49335	2.8575e-06	1.53187	1.29876e-06	1.34405	4.11942e-06	1.69805	4.11942e-06	contains similarity to unknown protein (pir||C71432) /
At5g37580	Y			7.00131	1.07604	0.000163719	2.20088	4.18912e-07	1.98233	1.2982e-07	1.6571	4.18912e-07	2.48592	8.03976e-09	2.23795	8.03976e-09	putative protein / tropomyosin gene 1, isoform 9D, D.melanogaster, EMBL:DMTRO13
At5g40270	Y			8.24291	1.74846	1.29895e-06	2.22964	3.84432e-09	1.98139	7.53741e-08	2.55052	3.84432e-09	2.40185	6.64558e-09	2.59788	6.64558e-09	putative protein / intracellular protein Mg11, mouse, PIR:I49127; supported by cDNA: gi_14488068_gb_AF389282.1_AF389282
At5g40940	Y			8.17579	4.19314	3.98106e-10	4.24255	3.16056e-11	4.10821	1.15899e-10	4.42574	3.16056e-11	3.93063	1.06816e-10	4.36065	1.06816e-10	unknown protein /
At5g49390	Y			6.91226	1.32783	1.94432e-05	2.04445	1.55805e-07	1.89916	1.31977e-07	1.75833	1.55805e-07	1.40243	1.26052e-06	2.499	1.26052e-06	putative protein / contains similarity to unknown protein (gb|AAF63831.1)
At5g49460	Y			11.5749	1.66488	6.0201e-07	1.5112	1.04095e-07	1.19504	2.72793e-06	1.58534	1.04095e-07	3.00547	2.83444e-10	1.99168	2.83444e-10	ATP citrate lyase
At5g51850	Y			7.94172	2.08596	2.99777e-06	1.37166	8.34195e-09	2.97909	1.94972e-08	3.07017	8.34195e-09	4.16491	4.90752e-10	2.41786	4.90752e-10	putative protein / similar to unknown protein (emb|CAB81354.1)
At5g52160	Y			10.0439	5.62152	7.52251e-10	6.12824	3.62232e-11	6.12105	9.7299e-11	6.26727	3.62232e-11	6.25923	5.04425e-11	6.26771	5.04425e-11	putative protein / similar to unknown protein (sp|Q38737); supported by full-length cDNA: Ceres: 6760.
At5g55830	Y			7.58972	1.23608	0.000359229	2.0878	4.02017e-07	2.10007	7.29562e-07	2.10803	4.02017e-07	2.68777	3.61222e-08	1.96688	3.61222e-08	ser/thr-specific kinase like protein (PPC:1.11.1);serine/threonine-specific kinase like protein
At5g57500	Y			7.13696	2.65289	6.31064e-06	2.67742	2.13098e-06	2.1217	1.03016e-05	2.36955	2.13098e-06	2.38555	1.84503e-06	1.07783	1.84503e-06	putative protein / similar to unknown protein (gb|AAF08572.1);supported by full-length cDNA: Ceres:118484.
At5g58610	Y			6.72884	1.68678	0.000146366	2.1318	8.60489e-07	2.21127	2.87583e-06	2.37473	8.60489e-07	2.13467	2.15271e-06	2.47433	2.15271e-06	PHD finger transcription factor, putative various predicted proteins, Arabidopsis thaliana
At5g59800	Y			9.42694	1.56391	1.04515e-06	1.54318	2.64317e-09	2.59346	1.64844e-09	2.31687	2.64317e-09	2.25713	3.40274e-09	2.29334	3.40274e-09	Protein containing a putative methyl-CpG-binding domain
At5g61865	Y			7.03171	1.38374	2.27801e-05	2.33423	3.98885e-09	2.61209	1.12511e-08	2.73662	3.98885e-09	2.70809	4.30569e-09	2.47852	4.30569e-09	hypothetical protein /
At5g62960	Y			9.68252	2.01667	1.2704e-06	2.28027	5.26763e-09	2.66149	1.74076e-08	2.83823	5.26763e-09	2.67154	9.00355e-09	2.31856	9.00355e-09	putative protein / similar to unknown protein (gb|AAF17656.1)
At5g64970	Y			8.07362	1.02184	0.000162145	1.30902	1.50872e-06	1.38072	2.44816e-06	1.37094	1.50872e-06	1.77586	1.19891e-07	1.6619	1.19891e-07	mitochondrial carrier protein-like
At5g67460	Y			10.3579	1.12344	0.00208971	2.88764	3.33201e-09	2.97397	1.043e-07	4.01772	3.33201e-09	4.00356	3.53131e-09	3.62036	3.53131e-09	glycosyl hydrolase family 17 / similar to beta-1,3-glucanase GI:6714534 from [Salix gilgiana]
At5g62320	*	Y		6.71419	1.9973	1.93806e-06	1.96249	6.08388e-07	1.84166	8.12672e-07	1.79106	6.08388e-07	1.61546	1.47135e-06	2.01851	1.47135e-06	R2R3-MYB protein;putative transcription factor,myb family transcription factor;MYB99
At5g63390	*			6.86477	1.40301	4.53138e-05	1.63433	3.39482e-06	1.59723	2.89383e-06	1.48203	3.39482e-06	1.28202	1.19678e-05	1.54155	1.19678e-05	auxin-independent growth promoter-like protein
At2g28680		Y	Y	7.67656	1.69105	9.67236e-05	0.693897	2.33895e-06	1.80372	1.21383e-05	2.03108	2.33895e-06	1.92976	3.49526e-06	2.05828	3.49526e-06	legumin-like protein / contains a 11-S plant seed storage protein signature (PS00305)
At5g65205		Y	Y	7.47691	0.52571	0.0130682	1.36954	4.90352e-05	1.43623	1.43676e-06	0.917677	4.90352e-05	1.14291	6.51187e-06	1.09889	6.51187e-06	short-chain dehydrogenase/reductase family protein contains INTERPRO family IPR002198 short chain dehydrogenase/reductase SDR family
At1g06260		Y		6.51815	0.603865	0.0143073	0.885325	9.73505e-05	0.819659	0.000671473	0.989376	9.73505e-05	0.714824	0.00108323	1.13047	0.00108323	cysteine proteinase / contains similarity to thiol-protease, pre-pro-TPE4A protein GI:3688528 [Pisum sativum]
At1g66400		Y		7.86542	2.65487	3.22936e-07	1.3345	4.89613e-07	2.30877	2.4203e-07	2.02395	4.89613e-07	0.732117	0.00215487	0.0187043	0.00215487	EF-hands number:4
At1g72230		Y		11.5925	4.22909	1.61715e-08	1.27532	2.08794e-09	0.488944	0.0475229	4.23338	2.08794e-09	7.0852	2.25633e-11	3.21945	2.25633e-11	blue copper protein, putative / similar to GI:562778 from [Pisum sativum] (Thesis (1994) BIOLOGICAL SCIENCES, DURHAM UNIVERSITY); supported by full-length cDNA: Ceres: 16991.
At2g02990		Y		8.18087	2.82272	7.63477e-08	0.691462	9.1469e-09	2.70959	2.37761e-08	2.82283	9.1469e-09	2.40485	3.9752e-08	1.34073	3.9752e-08	RIBONUCLEASE 1
At2g30080		Y		7.61654	1.75333	2.63457e-06	0.28729	0.00252977	1.59224	1.29358e-06	0.593811	0.00252977	1.87494	1.45417e-07	1.37987	1.45417e-07	ZIP6 Fe(II) transport protein;putative Fe(II) transport protein
At2g42140		Y		8.68529	3.37993	3.3895e-09	4.49463	2.2483e-11	4.45113	8.20472e-11	4.72075	2.2483e-11	4.2119	7.82579e-11	0.665165	7.82579e-11	hypothetical protein / predicted by genefinder; supported by cDNA: gi_18491278
At3g25260		Y		9.54924	4.01336	9.90106e-11	0.347438	1.37778e-11	3.81288	4.22347e-11	4.00115	1.37778e-11	3.69244	3.4595e-11	4.22927	3.4595e-11	nitrate transporter, putative
At3g50570		Y		7.14072	1.85937	2.65137e-06	1.87467	9.65732e-05	1.53035	3.28888e-06	0.985442	9.65732e-05	1.23856	1.25299e-05	2.22188	1.25299e-05	proline-rich protein /
At5g06840		Y		8.13748	1.64439	6.92218e-05	2.65134	1.05668e-07	3.01692	4.86068e-08	2.61877	1.05668e-07	2.86347	4.28414e-08	0.965326	4.28414e-08	bZIP transcription factor-like protein
At5g43330		Y		9.9006	3.11377	3.40278e-09	1.39135	0.00041112	1.5575	6.5363e-07	0.702503	0.00041112	1.98224	3.37646e-08	2.09846	3.37646e-08	cytosolic malate dehydrogenase / ;supported by full-length cDNA: Ceres:40174.
At5g46050		Y		8.83953	3.73993	4.83846e-09	3.03063	9.75486e-09	3.14677	6.18603e-09	2.8209	9.75486e-09	2.84253	8.59671e-09	0.83145	8.59671e-09	peptide transporter
At5g61260		Y		5.67639	1.59634	1.15645e-06	1.52918	1.72454e-07	1.59578	2.22504e-07	1.541	1.72454e-07	0.816142	5.76623e-05	0.853393	5.76623e-05	putative protein / predicted proteins, Arabidopsis thaliana
At1g17640			Y	6.85665	0.445253	0.0441724	0.286357	3.99965e-06	0.869682	0.000293054	1.34987	3.99965e-06	0.328675	0.036524	0.983823	0.036524	RRM-containing RNA-binding protein, putative / similar to GB:L02953 from (Xenopus laevis) (Nucleic Acids Res. 21, 999-1006 (1993))
At1g18340			Y	8.66149	0.453925	0.021416	0.634429	0.00499588	0.641913	0.000898468	0.460228	0.00499588	0.85832	5.49104e-05	1.25069	5.49104e-05	expressed protein / similar to hypothetical protein GB:AAF25986 GI:6714290 from [Arabidopsis thaliana];supported by full-length cDNA: Ceres:126051.
At1g26090			Y	8.63776	0.725734	0.00474318	0.890285	0.00437884	1.00697	0.000124373	0.570183	0.00437884	0.683551	0.00133751	1.42069	0.00133751	unknown protein /
At1g35730			Y	6.23448	0.723825	0.015198	1.35316	2.50664e-05	1.29742	8.46958e-05	1.40634	2.50664e-05	1.17467	0.000109444	1.48333	0.000109444	pumilio-family RNA-binding protein, putative / predicted by genemark.hmm
At1g55050			Y	6.20144	0.778179	0.00986498	1.13894	8.60614e-05	1.28417	8.44397e-05	1.20477	8.60614e-05	1.08011	0.000197739	1.40816	0.000197739	hypothetical protein / predicted by genscan+
At1g80630			Y	8.43985	1.13793	0.000187319	1.14579	3.53973e-06	1.34616	1.00328e-05	1.42044	3.53973e-06	0.399218	0.0215352	1.80074	0.0215352	expressed protein / ;supported by full-length cDNA: Ceres:22321.
At2g20620			Y	6.05571	0.987866	0.000164708	0.877568	2.25308e-06	1.24728	4.74688e-06	1.2741	2.25308e-06	0.647102	0.000659183	1.50137	0.000659183	hypothetical protein / predicted by genscan
At3g14980			Y	8.88437	0.646735	0.00394793	1.62986	3.85944e-08	1.73668	2.36685e-07	1.97335	3.85944e-08	1.74378	1.20214e-07	2.09351	1.20214e-07	PHD finger transcription factor, putative contains Pfam profile: PF00628 PHD-finger
At5g18290			Y	8.89984	2.13473	1.66392e-05	0.7603	1.63963e-05	2.11641	3.69646e-06	1.69457	1.63963e-05	1.18244	0.000311785	2.60574	0.000311785	SIP1;2 small basic intrinsic protein 1b;putative protein
At5g27750			Y	7.17015	0.540788	0.018138	0.644691	6.9987e-05	0.83679	0.000360483	0.96531	6.9987e-05	0.858705	0.000173828	0.795296	0.000173828	F-box protein / predicted proteins, Arabidopsis thaliana;supported by full-length cDNA: Ceres:153200.
At5g66220			Y	6.11386	1.2712	0.000293556	0.943496	1.19363e-05	0.925011	0.000846146	1.47021	1.19363e-05	0.430543	0.0296798	0.765686	0.0296798	chalcone isomerase-like protein /
At1g04030				7.30603	0.610102	0.0128975	1.55055	3.61806e-08	1.7044	1.14032e-06	2.30205	3.61806e-08	2.10319	8.20909e-08	1.42336	8.20909e-08	unknown protein / Location of ESTs 40C3TT, gb|AA728590 and40C3T7, gb|T04573
At1g05910				9.03305	0.326059	0.040246	1.02414	1.24318e-07	1.04003	3.41151e-06	1.38697	1.24318e-07	1.40298	1.06371e-07	1.23212	1.06371e-07	Bromodomain protein with a AAA ATPase domain
At1g19730				10.4369	0.800314	0.00188921	2.21729	1.19831e-08	2.46697	2.13e-08	2.46968	1.19831e-08	1.92414	1.22587e-07	2.45283	1.22587e-07	thioredoxin / identical to GB:CAA84610 from [Arabidopsis thaliana] (Proc. Natl. Acad. Sci. U.S.A. 92 (12), 5620-5624 (1995));supported by full-length cDNA: Ceres:9219.
At1g20870				8.07184	0.91278	0.000157338	1.4363	9.62268e-08	1.61038	1.8861e-07	1.62532	9.62268e-08	2.19897	5.22896e-09	2.65598	5.22896e-09	unknown protein /
At1g24090				8.14452	0.860085	0.000638748	1.22781	5.44004e-09	2.08395	4.86811e-08	2.4698	5.44004e-09	1.88609	6.81739e-08	2.25252	6.81739e-08	unknown protein /
At1g25470				9.2039	0.938973	0.000211039	2.00241	1.29922e-08	2.39088	7.90963e-09	2.13866	1.29922e-08	1.60168	1.97081e-07	2.15479	1.97081e-07	AP2 domain transcription factor, putative
At1g26340				8.50392	0.813395	0.00848083	1.14161	2.69668e-07	1.41937	4.11655e-05	2.30234	2.69668e-07	1.53906	1.10968e-05	1.23387	1.10968e-05	cytochrome b5
At1g32210				11.3954	0.463541	0.00739689	1.079	1.96968e-06	1.1937	9.45105e-07	1.04088	1.96968e-06	1.76385	1.21641e-08	1.14653	1.21641e-08	DEFENDER AGAINST APOPTOTIC DEATH 1
At1g35470				8.18795	0.651018	0.0470132	1.23368	2.39338e-05	1.02795	0.00152936	1.64436	2.39338e-05	1.10824	0.00055659	1.51207	0.00055659	unknown protein / ; supported by cDNA: gi_17979176
At1g44780				7.83321	0.443143	0.0207435	1.70753	1.01265e-08	1.91316	4.39298e-08	2.10503	1.01265e-08	2.78425	7.46256e-10	2.88108	7.46256e-10	EF-hands number:1
At1g70320				10.4424	0.532996	0.00897838	1.13458	5.96588e-08	1.13978	7.42222e-06	1.78274	5.96588e-08	1.11588	4.82512e-06	1.11029	4.82512e-06	ubiquitin-protein ligase 2 (UPL2), putative / E3, HECT-domain protein family; similar to ubiquitin-protein ligase 2 GI:7108523 from [Arabidopsis thaliana]
At1g75580				8.81487	0.994937	0.00023429	1.61093	3.26363e-10	3.12812	1.28664e-09	3.38927	3.26363e-10	3.69949	1.66222e-10	4.29511	1.66222e-10	auxin induced protein, putative
At1g77600				8.41756	0.540732	0.00317467	1.07513	2.38586e-07	1.19957	1.05e-06	1.32024	2.38586e-07	1.62651	3.0115e-08	1.46922	3.0115e-08	hypothetical protein / predicted by genscan
At2g02560				9.51928	0.494007	0.0244315	1.0563	9.14333e-07	1.06582	4.03036e-05	1.52081	9.14333e-07	1.47226	1.12533e-06	1.10943	1.12533e-06	unknown protein / ; supported by cDNA: gi_20466781
At2g18230				11.1684	0.632295	0.0030046	1.47539	5.96723e-09	1.85258	6.68089e-08	2.24885	5.96723e-09	1.81989	4.25807e-08	2.89862	4.25807e-08	putative inorganic pyrophosphatase / ;supported by full-length cDNA: Ceres:8068.
At2g20530				11.5793	0.84511	0.000444055	1.50343	1.92726e-06	1.89443	6.50394e-08	1.25373	1.92726e-06	2.03409	1.77263e-08	1.88781	1.77263e-08	putative prohibitin / ;supported by full-length cDNA: Ceres:6176.
At2g37880				7.84742	0.662212	0.0167017	1.50591	4.31343e-06	1.14593	0.000130931	1.59352	4.31343e-06	1.35119	1.79526e-05	2.13404	1.79526e-05	expressed protein / ;supported by full-length cDNA: Ceres:34976.
At2g38110				10.1979	0.756544	0.00826537	1.63399	1.22143e-08	3.66594	2.77959e-09	2.9461	1.22143e-08	3.90492	8.72916e-10	3.26043	8.72916e-10	unknown protein / ; supported by cDNA: gi_17065289
At2g40030				7.42646	0.517797	0.00938577	1.37896	2.52165e-07	1.42235	7.70502e-07	1.5044	2.52165e-07	1.66228	9.12888e-08	2.12307	9.12888e-08	DNA binding activity
At2g43360				10.7747	0.666568	0.0174846	1.44875	1.89114e-07	1.61309	7.71737e-06	2.24768	1.89114e-07	2.50063	6.4472e-08	2.07601	6.4472e-08	Biotin Synthase;Biotin Auxotroph; Biotin Synthase
At3g01590				9.34504	0.942374	0.00132739	1.30886	3.75993e-06	1.28767	2.77121e-05	1.51176	3.75993e-06	1.50541	3.62433e-06	1.30375	3.62433e-06	expressed protein / similar to possible apospory-associated protein C GB:Q40784 [Pennisetum ciliare];supported by full-length cDNA: Ceres:41354.
At3g10010				8.29904	0.686627	0.00298317	1.91624	7.86952e-08	2.21002	2.68013e-08	1.86104	7.86952e-08	1.82927	8.85228e-08	2.37737	8.85228e-08	hypothetical protein / similar to hypothetical protein GB:AAD24633 [Arabidopsis thaliana]; region spanning protein residues 800-1000 has detectable similarity to endonuclease III homologs: GB:AAD35453, GB:BAA79061, GB:CAB49586
At3g17030				7.83652	0.604064	0.0118053	1.37297	6.3618e-05	1.35529	7.5762e-06	1.0017	6.3618e-05	1.72652	4.18737e-07	1.35735	4.18737e-07	hypothetical protein / predicted by genemark.hmm
At3g25220				11.4987	0.55353	0.0146533	1.1589	1.64411e-07	1.46067	2.45565e-06	1.82822	1.64411e-07	2.64622	4.67248e-09	1.41139	4.67248e-09	immunophilin (FKBP15-1) / identical to immunophilin (FKBP15-1) GB:U52046 [Arabidopsis thaliana] (Proc. Natl. Acad. Sci. U.S.A. 93 (14), 6964-6969 (1996)); supported by full-length cDNA: Ceres: 40618.
At3g26380				8.91486	0.829644	0.000254797	2.11341	3.01906e-07	1.42964	4.24576e-07	1.39477	3.01906e-07	2.31618	2.38617e-09	2.98218	2.38617e-09	glycosyl hydrolase family 27 (alpha-galactosidase/melibiase) / similar to alpha-galactosidase GI:10944326 from [Phanerochaete chrysosporium]
At3g43210				7.3964	0.710303	0.00651187	2.57713	1.32456e-06	2.28833	8.93828e-08	1.62774	1.32456e-06	2.76564	7.91851e-09	2.29755	7.91851e-09	Tetraspore; Kinesin-Like Protein;kinesin -like protein
At3g47950				8.08755	0.741479	0.025581	1.67509	1.07324e-05	2.57225	5.67936e-07	1.76885	1.07324e-05	2.29374	8.73097e-07	1.80773	8.73097e-07	Arabidopsis Plasma Membrane H+ ATPase; Plasma Membrane H+ ATPase;AHA4 plasma membrane H+ ATPase;H+-transporting ATPase - like protein
At3g52290				8.12719	0.475428	0.0240853	1.67548	1.1056e-05	1.22317	8.22668e-06	1.11562	1.1056e-05	1.05713	1.6663e-05	1.23823	1.6663e-05	unknown protein /
At3g54250				8.8923	0.761755	0.00122375	1.17544	3.30286e-08	1.07101	1.9304e-05	1.98231	3.30286e-08	2.83726	1.0995e-09	1.45005	1.0995e-09	putative mevalonate diphosphate decarboxylase, MVDPD
At3g54330				8.35994	0.879963	0.00295359	1.53322	4.15283e-06	2.01104	7.17464e-07	1.57269	4.15283e-06	2.07095	2.89551e-07	1.81601	2.89551e-07	putative protein /
At3g54490				7.55177	0.973743	0.000562712	2.29936	2.48312e-09	3.08346	3.35732e-09	2.99595	2.48312e-09	2.70412	6.27562e-09	3.36516	6.27562e-09	DNA binding activity
At3g59820				9.26613	0.538831	0.00929401	1.56677	4.2414e-10	1.97652	4.68781e-08	3.05176	4.2414e-10	2.28989	6.2796e-09	2.00222	6.2796e-09	EF-hands number:1
At3g62430				6.61461	0.694017	0.00133599	1.09631	3.71001e-08	1.41921	6.78964e-07	1.80713	3.71001e-08	1.13945	2.84477e-06	1.87715	2.84477e-06	putative protein / contains a putative F-box domain with score above trusted cutoff but a high e-value of 2.7
At4g04620				8.83225	0.912671	0.000854067	1.1955	5.03264e-08	1.56914	1.88799e-06	2.15815	5.03264e-08	1.12147	2.22188e-05	1.42183	2.22188e-05	putative symbiosis-related protein / ;supported by full-length cDNA: Ceres:119712.
At4g18960				9.37188	0.80571	0.00408117	1.00695	1.7384e-11	5.62561	3.82968e-11	5.6528	1.7384e-11	5.50894	2.65378e-11	5.6458	2.65378e-11	floral homeotic protein agamous (AGAMOUS),floral homeotic protein agamous (AGAMOUS);Agamous ; MADS Box Protein;AGAMOUS
At4g21590				11.4846	0.997922	0.00145796	4.23072	4.19366e-11	5.94241	3.89723e-11	5.37773	4.19366e-11	5.98193	2.25633e-11	5.12479	2.25633e-11	putative bifunctional nuclease / bifunctional nuclease, Zinnia elegans, gb:U90266;supported by full-length cDNA: Ceres:17760.
At4g34860				9.7743	0.810895	0.000767414	1.95532	9.1469e-09	2.20761	2.04155e-08	2.26208	9.1469e-09	2.06978	2.0001e-08	2.2029	2.0001e-08	invertase - like protein / mRNA, Lilium longiflorum, gb:D21823; supported by cDNA: gi_15215775_gb_AY050417.1_
At4g34980				11.6143	0.91166	0.000695378	1.71464	1.68818e-08	1.30163	8.27781e-06	2.35297	1.68818e-08	4.13115	9.857e-11	2.59619	9.857e-11	subtilisin-like serine protease
At5g07280				10.2415	0.705221	0.00871001	1.90502	1.49381e-09	4.64112	1.74007e-10	3.45804	1.49381e-09	3.94915	4.71155e-10	4.96751	4.71155e-10	Excess Microsporocytes; LRR Receptor Protein Kinase;receptor like protein kinase (PPC:1.12.4);receptor-like protein kinase-like protein
At5g14250				9.97823	0.642437	0.00384939	1.02368	2.2757e-07	1.39771	1.68055e-06	1.62397	2.2757e-07	1.54084	3.59499e-07	1.21713	3.59499e-07	Fusca; Component of COP9 Signalosome
At5g14530				8.85503	0.470996	0.0287948	1.33318	4.89378e-08	1.6821	5.52097e-07	2.0344	4.89378e-08	1.19895	6.98588e-06	1.38771	6.98588e-06	putative protein / various predicted proteins, Drosophila melanogaster, Caenorhabditis elegans, Schizosaccharomyces pombe, Saccharomyces cerevisiae, Oryza sativa;supported by full-length cDNA: Ceres:232187.
At5g17070				9.04257	0.465447	0.014933	1.27665	3.30962e-07	1.38779	8.15689e-07	1.43736	3.30962e-07	2.00186	1.31747e-08	1.51361	1.31747e-08	putative protein / predicted protein, Drosophila melanogaster, EMBL:AE003450; supported by cDNA: gi_18252986
At5g19290				11.7967	0.873259	0.000569456	1.58482	1.68292e-07	2.19158	3.02237e-08	1.72574	1.68292e-07	2.55275	3.93753e-09	3.44198	3.93753e-09	phospholipase-like protein
At5g20240				11.2129	0.673701	0.036758	5.43434	9.14431e-11	6.19622	1.26398e-10	5.96956	9.14431e-11	3.49386	1.45047e-08	5.3715	1.45047e-08	PISTILLATA, MADS-box protein;Pistillata; MADS Box Protein;PISTILLATA
At5g20320				8.4863	0.417615	0.0308026	1.09669	1.63426e-07	1.19409	5.09319e-06	1.6163	1.63426e-07	1.6615	1.19351e-07	1.10837	1.19351e-07	Dicer-Like
At5g24610				11.4495	0.774746	0.00155777	1.65614	2.5314e-10	2.28798	2.43551e-08	3.4918	2.5314e-10	2.58129	4.26937e-09	2.09838	4.26937e-09	putative protein / similar to unknown protein (emb|CAB62459.1);supported by full-length cDNA: Ceres:12030.
At5g24970				8.0797	0.420096	0.0134329	1.45911	9.55309e-08	1.66568	4.28696e-08	1.44327	9.55309e-08	2.00049	4.12738e-09	2.25728	4.12738e-09	putative protein / UBIQUINONE BIOSYNTHESIS PROTEIN AARF - Providencia stuartii, EMBL:AF002165
At5g27200				8.11658	0.80509	0.0222512	1.827	1.28143e-07	2.58073	8.94984e-07	2.97164	1.28143e-07	2.59567	4.50521e-07	1.6053	4.50521e-07	acyl carrier protein precursor - like
At5g27210				8.49551	0.703025	0.00204793	1.31014	2.51525e-07	1.35167	2.14618e-06	1.59604	2.51525e-07	1.38073	9.26456e-07	1.04202	9.26456e-07	putative protein / seven transmembrane domain orphan receptor, Mus musculus, EMBL:AF051098;supported by full-length cDNA: Ceres:96808.
At5g42900				8.69352	0.936545	0.0428116	2.57328	2.16218e-08	4.6655	5.72185e-08	4.86225	2.16218e-08	1.36209	0.00140288	3.31645	0.00140288	putative protein / similar to unknown protein (pir||T05226);supported by full-length cDNA: Ceres:96.
At5g57950				8.93447	0.493695	0.0158585	1.0775	1.62208e-05	1.3339	2.28397e-06	1.01577	1.62208e-05	1.1	7.39169e-06	1.06166	7.39169e-06	26S proteasome regulatory subunit p27, putative / contains similarity to 26S proteasome non-ATPase subunit 9 SP:O00233 from [Homo sapiens];supported by full-length cDNA: Ceres:3836.
At5g61120				8.70715	0.987622	0.000470571	1.14686	2.32243e-10	3.90506	3.29939e-10	3.81207	2.32243e-10	3.57703	4.64425e-10	4.32101	4.64425e-10	putative protein /
At5g62575				10.019	0.757699	0.0114459	1.14024	3.35773e-08	1.23062	0.000119311	2.81364	3.35773e-08	1.43578	1.78556e-05	1.13701	1.78556e-05	Expressed protein / ; supported by full-length cDNA: Ceres: 30313.
At5g66710				6.6556	0.888331	0.00173843	1.01324	1.91349e-05	1.24247	3.17745e-05	1.23794	1.91349e-05	1.12953	4.03794e-05	1.62446	4.03794e-05	protein kinase ATN1 like protein (ppc:2.1.5.2);protein kinase ATN1-like protein
At1g01725				7.46828	1.09551	0.000338112	1.37533	3.63475e-06	1.92249	4.9984e-07	1.46775	3.63475e-06	1.39774	5.2689e-06	0.983657	5.2689e-06	Expressed protein / ; supported by full-length cDNA: Ceres: 5811.
At1g03860				11.159	0.521152	0.022458	0.771417	2.56207e-06	1.40182	4.70107e-06	1.41035	2.56207e-06	1.35656	3.43037e-06	1.21438	3.43037e-06	putative prohibitin 2 / B-cell receptor associated protein;supported by full-length cDNA: Ceres:6208.
At1g04850				9.59502	0.472213	0.00541914	0.71583	3.59699e-08	0.945845	6.07441e-06	1.5283	3.59699e-08	1.24627	2.43029e-07	0.27305	2.43029e-07	expressed protein / ;supported by full-length cDNA: Ceres:6672.
At1g04980				8.48415	2.3028	1.75555e-06	0.382007	0.000152824	1.42314	2.96709e-05	1.10311	0.000152824	1.39096	1.99539e-05	0.473649	1.99539e-05	disulfide isomerase-related protein, putative / similar to GB:AAB50217 from [Homo sapiens]; supported by cDNA: gi_20466693
At1g05090				8.00958	0.605858	0.0373345	1.11295	5.12051e-05	0.965394	0.000956254	1.32181	5.12051e-05	0.879625	0.00112581	0.520159	0.00112581	unknown protein / ESTs gb|H76594 and gb|H76252 come from this gene
At1g05260				10.6654	4.60454	6.45975e-10	0.765839	1.20039e-06	3.76987	1.07482e-09	1.69503	1.20039e-06	4.61098	1.03939e-10	0.459292	1.03939e-10	peroxidase, putative / similar to peroxidase precursor [Arabidopsis thaliana] gi|2738254|gb|AAB94661; supported by full-length cDNA: Ceres:114862.
At1g05690				7.37017	1.45166	3.98531e-06	0.941954	0.00644041	0.561957	0.00213308	0.436542	0.00644041	0.417223	0.00757373	1.44481	0.00757373	hypothetical protein
At1g06200				9.432	0.386142	0.0161655	0.820551	5.87901e-06	0.498463	0.00113206	0.89236	5.87901e-06	0.728065	3.38266e-05	0.571132	3.38266e-05	hypothetical protein / predicted by genscan+; supported by cDNA: gi_17065431
At1g07020				9.04562	0.593014	0.0134689	1.17562	4.54722e-09	1.68837	1.03828e-06	2.80384	4.54722e-09	1.78478	3.31182e-07	0.500755	3.31182e-07	hypothetical protein;CALLOSE SYNTHASE 1
At1g07670				9.65919	0.43471	0.0155479	0.476733	1.76183e-05	0.952197	1.54407e-05	0.88253	1.76183e-05	1.27649	5.36663e-07	0.248314	5.36663e-07	endoplasmic reticulum-type calcium-transporting ATPase 4
At1g08660				8.65363	0.577305	0.00275873	0.63398	6.21968e-09	0.484606	0.00259084	2.01631	6.21968e-09	1.60639	5.13073e-08	0.867589	5.13073e-08	sialyltransferase family / contains Pfam profile: PF00777 sialyltransferase (Glycosyltransferase family 29)
At1g08750				8.95186	0.484672	0.0132194	0.836744	0.000118915	0.641825	0.000716163	0.762948	0.000118915	0.920898	2.24426e-05	1.04252	2.24426e-05	putative GPI-anchor transamidase (U32517) / similar to GB:P49018;supported by full-length cDNA: Ceres:120167.
At1g09010				9.04908	0.701896	0.00189934	0.689574	0.00291855	0.603227	0.00154619	0.513104	0.00291855	0.342834	0.0198583	0.780963	0.0198583	expressed protein / Contains similarity to Bos beta-mannosidase (gb|U46067); supported by cDNA: gi_15028222_gb_AY045934.1_
At1g09210				12.2685	1.07111	5.45048e-05	0.714617	2.23056e-08	1.07266	1.16295e-05	1.95339	2.23056e-08	2.85446	6.457e-10	1.30096	6.457e-10	putative calcium-binding protein, calreticulin / similar to GB:AAA80652;supported by full-length cDNA: Ceres:27210.
At1g09870				9.14947	0.37598	0.0224876	0.823994	1.67777e-08	0.854161	2.19573e-05	1.72213	1.67777e-08	1.24392	3.61237e-07	0.804207	3.61237e-07	expressed protein / EST gb|R64758 comes from this gene; supported by cDNA: gi_15450400_gb_AY052301.1_
At1g09960				8.05238	0.515012	0.0134689	0.632404	7.69076e-08	0.702719	0.000592917	1.81085	7.69076e-08	0.924064	3.83807e-05	0.13055	3.83807e-05	SUC4/SUTX1 sucrose-proton symporter ;putative sucrose/H+ symporter;SUCROSE TRANSPORTER 4
At1g10350				8.3214	0.341289	0.037999	0.460999	0.000279038	0.554999	0.000858121	0.608066	0.000279038	0.566186	0.00045071	0.197648	0.00045071	putative heat-shock protein / similar to GB:AAD39315;supported by full-length cDNA: Ceres:37036.
At1g10670				12.0336	0.464187	0.00496257	0.573667	0.0137992	0.656244	0.00011329	0.292375	0.0137992	1.53965	2.30278e-08	1.16202	2.30278e-08	ATP citrate-lyase
At1g11680				10.5461	0.680795	0.00254398	0.640517	2.3776e-05	0.73583	0.000411901	0.979818	2.3776e-05	1.49579	4.45951e-07	0.681755	4.45951e-07	obtusifoliol-14alpha-demethylase (CYP51) 1;Obtusifoliol 14-Alpha Demethylase (CYP51);Embryo Defective; Obtusifoliol 14-Alpha Demethylase (CYP51);obtusifoliol 14alpha-demethylase;putative obtusifoliol 14-alpha demethylase
At1g11760				7.86394	0.839729	0.000808438	0.933604	3.2933e-07	0.711034	0.000728204	1.62286	3.2933e-07	0.805358	0.000169287	1.34311	0.000169287	hypothetical protein / predicted by genscan
At1g12470				8.37879	0.405806	0.0228797	0.942377	0.0058726	0.487641	0.00292264	0.405073	0.0058726	0.72256	0.000102122	0.300589	0.000102122	hypothetical protein /
At1g12790				7.76721	1.63016	2.14372e-06	1.67413	6.09658e-08	1.57716	5.84205e-07	1.87561	6.09658e-08	0.861565	7.68136e-05	0.874252	7.68136e-05	expressed protein / ;supported by full-length cDNA: Ceres:6609.
At1g13750				7.54101	1.43449	0.000515001	2.78163	0.000747781	2.11659	4.21567e-06	1.07413	0.000747781	2.66266	2.60974e-07	0.721577	2.60974e-07	unknown protein / ; supported by cDNA: gi_20466208
At1g14680				6.00828	0.528867	0.00247342	1.71432	2.55178e-08	1.66669	2.48709e-08	1.56717	2.55178e-08	1.60725	1.88965e-08	1.88232	1.88965e-08	hypothetical protein / predicted by genemark.hmm
At1g16040				7.676	0.516777	0.031796	0.478337	5.40198e-05	0.36745	0.0476454	1.07593	5.40198e-05	0.905423	0.000210267	0.476801	0.000210267	unknown protein /
At1g16510				8.34588	1.53593	2.05102e-05	0.71086	1.31397e-06	1.64384	2.22232e-06	1.63852	1.31397e-06	0.568455	0.00508618	1.60375	0.00508618	putative auxin-induced protein / similar to gb|D14414 Indole-3-acetic acid induced protein from Vigna radiata. ESTs gb|AA712892 and gb|Z17613 come from this gene; supported by cDNA: gi_13194771
At1g16640				7.04388	0.512831	0.0360258	2.25946	1.0968e-07	2.32623	9.16003e-08	2.14941	1.0968e-07	2.16644	9.70179e-08	2.39772	9.70179e-08	transcriptional factor B3 family
At1g16820				6.06403	0.546218	0.0139823	0.670096	0.000111584	0.554226	0.00444871	0.876444	0.000111584	0.43133	0.0106481	0.466566	0.0106481	unknown protein /
At1g17530				8.53884	0.508019	0.0197511	0.80672	1.29472e-08	1.15568	1.69724e-05	2.32486	1.29472e-08	0.684194	0.000692087	0.923333	0.000692087	inner mitochondrial membrane protein;inner mitochondrial membrane protein, putative
At1g17840				11.5072	1.42194	3.31527e-06	0.941563	3.23522e-07	2.48602	3.23849e-09	1.44348	3.23522e-07	2.30134	3.7289e-09	5.95131	3.7289e-09	WBC11 white-brown complex homolog;ABC transporter, putative
At1g18490				8.53874	0.571011	0.0104652	0.568198	0.000769216	0.738224	0.000616956	0.674182	0.000769216	0.755243	0.000313589	1.3565	0.000313589	expressed protein / similar to hypothetical protein GB:AAF26001 GI:6714305 from [Arabidopsis thaliana]; supported by cDNA CERES:94234.
At1g18700				9.56133	0.408158	0.0134466	0.755965	2.82073e-08	1.22678	6.28353e-07	1.59403	2.82073e-08	1.23381	3.16612e-07	1.07659	3.16612e-07	unknown protein / ; supported by cDNA: gi_17979006
At1g19970				8.85611	0.865268	0.00121888	0.906178	6.32589e-08	1.73736	7.07059e-07	2.10157	6.32589e-08	2.28804	2.62458e-08	2.63604	2.62458e-08	ER lumen protein-retaining receptor
At1g21160				6.20162	0.580856	0.0125795	1.30694	4.87529e-06	1.08342	4.3345e-05	1.30328	4.87529e-06	0.672003	0.00105985	0.751481	0.00105985	translation initiation factor eIF-2, putative
At1g21480				8.9208	0.496718	0.00547722	0.582189	6.65065e-05	0.569092	0.000654431	0.715946	6.65065e-05	1.13028	9.86333e-07	1.01303	9.86333e-07	Exostosin family / contains Pfam profile: PF03016 Exostosin family; supported by full-length cDNA: Ceres:1324.
At1g21750				11.9574	1.19311	0.000408015	1.06995	1.76677e-08	1.50048	1.39622e-05	2.8574	1.76677e-08	2.31581	1.25755e-07	0.768171	1.25755e-07	putative protein disulfide isomerase precursor / Similar to gb|Z11499 protein disulfide isomerase from Medicago sativa. ESTs gb|AI099693, gb|R65226, gb|AA657311, gb|T43068, gb|T42754, gb|T14005, gb|T76445, gb|H36733, gb|T43168 and gb|T20649 come from this gene; supported by cDNA: gi_14334845
At1g22170				7.35403	0.58724	0.021528	0.373672	0.00212094	0.688157	0.0031537	0.688277	0.00212094	1.84229	5.38938e-07	0.915018	5.38938e-07	expressed protein / contains similarity to phosphoglycerate mutases;supported by full-length cDNA: Ceres:33490.
At1g23820				11.2867	0.407294	0.0162674	1.11624	1.11252e-05	1.21425	9.52352e-07	0.879006	1.11252e-05	1.09908	1.28306e-06	1.00607	1.28306e-06	putative spermidine synthase / ; supported by cDNA: gi_17065033
At1g23960				10.0903	0.579862	0.00804614	0.577038	4.2657e-06	0.775634	0.000334856	1.21638	4.2657e-06	0.35394	0.0203733	0.700546	0.0203733	unknown protein / ; supported by cDNA: gi_19423883
At1g24120				9.28763	0.48329	0.0327601	0.961741	2.24203e-05	1.06043	6.17333e-05	1.12201	2.24203e-05	1.3692	3.43803e-06	0.807579	3.43803e-06	DNAJ-like heatshock protein / similar to GB:AAD39493; supported by cDNA: gi_18377834
At1g24260				10.4905	0.855166	0.011333	0.51583	4.03262e-10	5.59988	2.71319e-10	5.04568	4.03262e-10	3.04074	4.69321e-08	6.19363	4.69321e-08	MADS-box protein;SEP3 interacts with AP1 to promote normal flower development
At1g24793				11.6508	0.571859	0.002251	0.518976	7.39627e-06	0.879813	1.91867e-05	0.920998	7.39627e-06	1.19059	6.15822e-07	0.92416	6.15822e-07	F5A9.18
At1g27595				8.05125	0.608433	0.00337836	1.1439	8.49345e-08	1.56105	2.91051e-07	1.66852	8.49345e-08	0.964657	1.39856e-05	0.961233	1.39856e-05	hypothetical protein / similar to hypothetical protein GB:AAF24939 GI:6693013 from [Arabidopsis thaliana]
At1g27900				8.70782	0.524115	0.0258113	0.840755	6.42059e-07	0.863451	0.000399485	1.69551	6.42059e-07	1.16955	1.84653e-05	1.02434	1.84653e-05	ATP-dependent RNA helicase, putative / similar to ATP-dependent RNA helicase [Schizosaccharomyces pombe] GI:218533; supported by cDNA: gi_15451223_gb_AY054692.1_
At1g28120				10.1322	0.99046	0.000185749	1.25579	0.000288819	0.89456	0.000103659	0.740873	0.000288819	0.802972	0.000144266	0.932784	0.000144266	expressed protein / ;supported by full-length cDNA: Ceres:106626.
At1g28330				11.2373	1.6871	0.0111976	3.74014	5.69894e-08	4.65539	9.92229e-07	5.90221	5.69894e-08	1.45139	0.00558331	0.708522	0.00558331	dormancy-associated protein, putative / similar to dormancy-associated protein GI:2995990 from [Arabidopsis thaliana]; supported by cDNA: gi_14335095_gb_AY037227.1_
At1g28540				7.91421	0.691579	0.0115167	1.07251	0.000765054	0.436546	0.0346786	0.831044	0.000765054	0.446341	0.0210984	0.0840311	0.0210984	expressed protein / ; supported by full-length cDNA: Ceres: 29823.
At1g29310				9.78899	0.678885	0.00159979	0.504029	1.09395e-07	0.900763	4.48525e-05	1.62013	1.09395e-07	2.29287	3.92112e-09	0.911505	3.92112e-09	transport protein sec61 alpha subunit;pseudogene
At1g29330				9.50729	1.4657	4.63957e-05	1.7408	9.40962e-07	1.68191	2.75068e-06	1.78085	9.40962e-07	2.07504	2.02694e-07	0.429372	2.02694e-07	ER lumen protein retaining receptor
At1g30300				7.75896	0.550591	0.00540817	0.246309	1.44812e-05	0.398391	0.0110119	0.944342	1.44812e-05	1.08862	3.66606e-06	0.414899	3.66606e-06	hypothetical protein / similar to putative hydrolase GI:7270684 from [Arabidopsis thaliana]
At1g30840				9.31605	3.07149	4.89783e-08	0.52819	3.14015e-08	4.27155	4.8441e-10	2.58029	3.14015e-08	4.21391	3.40115e-10	0.950395	3.40115e-10	hypothetical protein
At1g30940				6.70182	0.538797	0.0258203	0.576648	3.20091e-07	0.975181	0.000191839	1.87242	3.20091e-07	0.92966	0.000164811	0.85615	0.000164811	hypothetical protein / predicted by genscan
At1g32260				7.79864	0.772823	0.000703891	0.859326	3.29266e-08	1.44655	6.6893e-07	1.86227	3.29266e-08	1.19314	2.16508e-06	1.23884	2.16508e-06	hypothetical protein / identical to hypothetical protein GB:AAF81322 GI:8920600 from [Arabidopsis thaliana]
At1g32780				6.81928	1.06492	0.00307538	1.73424	0.00381289	1.65431	2.68438e-05	0.800588	0.00381289	1.13906	0.000332014	1.92834	0.000332014	alcohol dehydrogenase, putative / similar to alcohol dehydrogenase GB:CAA37333 GI:297178 from [Solanum tuberosum];supported by full-length cDNA: Ceres:30996.
At1g33970				7.75769	0.656426	0.00491865	0.304624	1.18499e-08	0.804012	0.000348025	2.35045	1.18499e-08	1.54465	6.10124e-07	0.935694	6.10124e-07	expressed protein / ;supported by full-length cDNA: Ceres:37204.
At1g34020				8.70261	0.840825	0.000200706	0.628387	6.71562e-05	0.326295	0.0226776	0.759507	6.71562e-05	1.03354	4.07542e-06	1.01294	4.07542e-06	expressed protein / ;supported by full-length cDNA: Ceres:7642.
At1g36160				9.79243	0.39372	0.0209287	0.625974	5.82901e-07	0.852404	2.92831e-05	1.229	5.82901e-07	1.59793	4.32845e-08	1.51439	4.32845e-08	putative acetyl-CoA carboxylase (partial) ;Acetyl-CoA Carboxylase
At1g42470				9.89376	0.820667	0.00226205	0.604209	4.43338e-08	1.54837	2.94894e-06	2.26262	4.43338e-08	1.22187	1.41564e-05	1.16517	1.41564e-05	Niemann-Pick C disease protein;Niemann-Pick C disease protein-like protein
At1g48140				9.39398	0.678881	0.00174445	0.8628	1.58199e-06	1.07446	1.06268e-05	1.24172	1.58199e-06	1.20435	1.96636e-06	0.232683	1.96636e-06	expressed protein / ;supported by full-length cDNA: Ceres:143451.
At1g49840				8.75471	0.938397	0.00011922	1.4094	9.94073e-06	1.25535	1.88796e-06	0.989595	9.94073e-06	1.02285	6.81578e-06	1.41537	6.81578e-06	unknown protein / ; supported by cDNA: gi_17529261
At1g50120				8.68523	0.286678	0.0489601	0.314751	0.0151368	0.277329	0.0231134	0.282503	0.0151368	0.628114	8.36144e-05	0.437121	8.36144e-05	hypothetical protein / predicted by genemark.hmm; supported by cDNA: gi_20268710
At1g50400				6.49663	0.841372	0.00276932	0.921722	0.000326975	1.1715	5.96423e-05	0.894087	0.000326975	0.912036	0.000264017	0.695673	0.000264017	hypothetical protein / similar to hypothetical protein GB:AAD50049 GI:5734784 from [Arabidopsis thaliana]
At1g51390				7.86857	0.481463	0.0250887	0.71281	2.04852e-05	0.95818	8.48243e-05	1.06301	2.04852e-05	0.896742	8.3798e-05	0.985105	8.3798e-05	unknown protein /
At1g52600				11.1161	0.536243	0.00568626	0.51893	2.78841e-07	0.433606	0.00642249	1.41325	2.78841e-07	1.02569	5.35155e-06	0.603911	5.35155e-06	signal peptidase subunit, putative / similar to signal peptidase subunit GI:164083 from [Canis familiaris];supported by full-length cDNA: Ceres:103157.
At1g53035				7.46719	0.842112	0.000340086	1.01736	3.40742e-09	1.09163	8.59549e-06	2.34189	3.40742e-09	2.29056	4.12706e-09	0.501253	4.12706e-09	Expressed protein / ; supported by full-length cDNA: Ceres: 271765.
At1g54150				8.23825	0.635782	0.00307538	0.932247	1.23303e-05	1.55319	4.03977e-07	1.01538	1.23303e-05	1.12459	4.47671e-06	0.855071	4.47671e-06	expressed protein / ; supported by cDNA: gi_16604353_gb_AY058075.1_
At1g54440				7.78222	0.736806	0.00660774	0.999325	0.000249214	1.0746	0.000130056	0.932854	0.000249214	1.76319	8.26966e-07	2.35582	8.26966e-07	hypothetical protein / predicted by genscan+
At1g55130				9.5345	0.730274	0.000855627	1.07125	3.04093e-06	0.90535	3.72217e-05	1.12539	3.04093e-06	2.10922	7.30482e-09	1.8765	7.30482e-09	hypothetical protein
At1g55190				9.51916	1.11713	2.472e-05	1.12266	4.85985e-08	1.1804	3.01763e-06	1.71432	4.85985e-08	1.02582	6.00186e-06	0.856027	6.00186e-06	expressed protein / ;supported by full-length cDNA: Ceres:21940.
At1g55510				9.70946	0.806371	0.0184233	1.80265	3.81981e-06	1.59595	5.00604e-05	2.00519	3.81981e-06	0.705731	0.00846032	1.22306	0.00846032	branched chain alpha-keto acid dehydrogenase E1 beta subunit
At1g55820				7.21328	0.538594	0.0428731	1.56544	1.24115e-05	1.7342	3.64727e-06	1.43134	1.24115e-05	1.35991	1.82633e-05	1.08363	1.82633e-05	hypothetical protein / predicted by genemark.hmm
At1g56340				12.2944	0.512013	0.00841738	0.366694	1.15974e-07	1.12292	5.21853e-06	1.57857	1.15974e-07	2.74243	6.45483e-10	1.11696	6.45483e-10	calreticulin (crt1) / identical to calreticulin (crt1) GI:2052379 [Arabidopsis thaliana]; supported by cDNA: gi_2052378_gb_U66343.1_ATU66343
At1g56580				12.2557	0.752869	0.010932	0.934633	0.000898837	0.941842	0.000828176	0.875939	0.000898837	3.47092	3.90104e-09	3.79058	3.90104e-09	Asymmetric Branch; Unknown
At1g58050				6.88373	0.508505	0.0311212	1.58271	3.22281e-05	1.67365	1.38755e-06	1.11842	3.22281e-05	1.2556	1.08628e-05	1.3453	1.08628e-05	hypothetical protein / contains similarity to maleless protein (mle) GI:157905 from [Drosophila melanogaster]
At1g60810				10.1467	0.865008	0.000111029	1.10145	1.6768e-05	1.14785	1.87549e-06	0.85202	1.6768e-05	3.38399	5.04425e-11	1.52637	5.04425e-11	ATP citrate-lyase
At1g61065				7.46594	0.370507	0.0179759	0.917998	3.56684e-05	0.658004	0.000119511	0.71459	3.56684e-05	0.661162	6.54898e-05	0.733837	6.54898e-05	Expressed protein / ; supported by full-length cDNA: Ceres: 25888.
At1g61790				11.4659	0.825519	0.000454726	0.941343	0.00932	0.460515	0.00648607	0.400043	0.00932	1.24463	1.5704e-06	0.832199	1.5704e-06	hypothetical protein / predicted by genemark.hmm
At1g62020				10.6311	0.372725	0.0265272	0.472124	4.03676e-07	0.401903	0.00670633	1.27315	4.03676e-07	1.78484	1.4871e-08	0.66961	1.4871e-08	coatomer alpha subunit, putative / similar to coatomer alpha subunit GI:4567286 from [Arabidopsis thaliana]
At1g62570				9.60271	4.52845	1.27839e-09	3.06369	1.18973e-07	3.71373	2.03337e-09	2.26875	1.18973e-07	2.89901	1.11102e-08	0.217513	1.11102e-08	flavin-containing monooxygenase, putative / similar to flavin-containing monooxygenase GB:AAA21178 GI:349534 from [Oryctolagus cuniculus]; supported by cDNA: gi_15451123_gb_AY054642.1_
At1g63420				8.10251	0.514015	0.0441272	0.399933	0.000281176	0.499319	0.0203554	0.949869	0.000281176	0.866219	0.000530236	0.444073	0.000530236	hypothetical protein /
At1g64970				9.60234	1.28769	4.32495e-05	1.12778	3.58872e-06	0.73982	0.000865101	1.34462	3.58872e-06	1.51243	1.0848e-06	3.8629	1.0848e-06	Tocopherol Methyltransferase; Gamma Tocopherol Methyltransferase
At1g66680				10.1835	0.495572	0.017068	1.2261	2.5076e-05	1.35559	2.32393e-06	0.98441	2.5076e-05	1.01275	1.83375e-05	0.870512	1.83375e-05	pheromone receptor, putative (AR401) / identical to AR401 [Arabidopsis thaliana] GI:1669601;supported by full-length cDNA: Ceres:3969.
At1g67680				8.75496	0.448167	0.0260984	0.51371	2.71433e-05	0.544799	0.00327103	0.966324	2.71433e-05	1.17513	4.33855e-06	0.532272	4.33855e-06	F12A21.17 / similar to signal recognition particle 72kD gi|5902124
At1g67690				6.72914	0.444064	0.0356963	0.964359	8.48824e-05	1.23095	9.58325e-06	0.902168	8.48824e-05	1.36702	1.92316e-06	1.46626	1.92316e-06	F12A21.16 / hypothetical protein
At1g67820				7.35017	0.874908	0.000252562	1.12158	6.9617e-05	1.57798	2.71045e-07	0.810194	6.9617e-05	1.93295	2.02614e-08	1.99988	2.02614e-08	putative protein phosphatase 2C
At1g68160				8.30433	0.729687	0.00302791	0.391799	2.38673e-06	0.787815	0.000505967	1.38894	2.38673e-06	0.514601	0.00500598	0.818288	0.00500598	expressed protein / ;supported by full-length cDNA: Ceres:141875.
At1g68200				9.05929	3.04936	1.20497e-06	2.5797	1.20525e-07	0.700847	0.018178	3.0718	1.20525e-07	2.68219	4.25718e-07	2.8597	4.25718e-07	putative zinc finger protein / similar to CCCH zinc finger protein C3H-3 GB:AAD24209 from [Xenopus laevis]
At1g68490				10.3808	0.799476	0.00171945	1.37063	1.64614e-08	0.980548	9.60963e-05	2.3533	1.64614e-08	0.669895	0.00103558	1.05771	0.00103558	expressed protein / ;supported by full-length cDNA: Ceres:37060.
At1g69980				8.49063	0.669757	0.00522611	0.691763	2.31376e-06	0.458834	0.0139734	1.3949	2.31376e-06	1.04609	2.94569e-05	0.508088	2.94569e-05	expressed protein / ;supported by full-length cDNA: Ceres:11678.
At1g71190				9.02557	0.946061	4.92699e-05	0.619434	2.16317e-05	1.11154	2.34944e-06	0.821882	2.16317e-05	0.457625	0.00188799	0.245976	0.00188799	Unknown;Titan; Unknown
At1g71780				9.2037	0.62209	0.00553008	0.627243	2.45405e-05	0.649483	0.00127674	1.00862	2.45405e-05	1.37796	1.2965e-06	0.288077	1.2965e-06	expressed protein / ; supported by full-length cDNA: Ceres: 25541.
At1g72810				11.046	1.41705	2.11934e-05	1.05523	8.54494e-07	0.920973	0.000184775	1.59066	8.54494e-07	3.01173	1.91608e-09	2.62585	1.91608e-09	threonine synthase, putative / similar to threonine synthase GI:4850369 from (Arabidopsis thaliana); supported by cDNA: gi_20466325
At1g73790				8.41683	0.520291	0.0266387	0.712277	1.78457e-06	0.945912	0.000195315	1.51919	1.78457e-06	1.38882	3.83735e-06	0.49125	3.83735e-06	expressed protein / ;supported by full-length cDNA: Ceres:28316.
At1g74030				9.98658	0.679369	0.00265481	1.7959	0.00622084	1.89759	8.80675e-08	0.456967	0.00622084	3.38062	2.47129e-10	0.201266	2.47129e-10	putative enolase / similar to ENOLASE (2-PHOSPHOGLYCERATE DEHYDRATASE) GB:P15007 from [Drosophila melanogaste]; supported by cDNA: gi_14334609_gb_AY034978.1_
At1g74460				9.34472	4.41237	5.119e-11	4.66226	1.06045e-07	4.81786	4.5612e-12	1.50144	1.06045e-07	5.0101	2.62762e-12	0.979345	2.62762e-12	putative lipase/acylhydrolase / contains Pfam profile: PF00657 lipase/acylhydrolase with GDSL-like motif; similar to anther-specific pro-rich protein APG GB:P40603 [Brassica napus] (Plant J 1993 Jan;3(1):111-20);supported by full-length cDNA: Ceres:30001.
At1g75200				8.77403	0.437278	0.0350208	0.92924	4.55145e-06	1.20625	9.58325e-06	1.23242	4.55145e-06	1.27533	3.07251e-06	1.26691	3.07251e-06	unknown protein / ; supported by cDNA: gi_19423974
At1g76140				10.5764	0.492987	0.00704141	0.788596	0.000317777	1.04334	5.47893e-06	0.61157	0.000317777	1.2642	4.85685e-07	0.757538	4.85685e-07	prolyl endopeptidase, putative / similar to prolyl endopeptidase GI:6561876 from [Mus musculus]
At1g76150				9.75301	0.664096	0.00377564	0.86175	5.43158e-05	0.943966	7.60141e-05	0.923841	5.43158e-05	0.562455	0.00210227	0.268106	0.00210227	hypothetical protein / contains similarity to 17-beta-hydroxysteroid dehydrogenase type IV GI:2315980 from [Gallus gallus]; supported by cDNA: gi_17979530
At1g76550				10.506	1.14609	0.00014733	0.351403	9.33081e-07	0.622433	0.00333028	1.60135	9.33081e-07	2.78978	4.38693e-09	1.08703	4.38693e-09	putative pyrophosphate-dependent phosphofructokinase alpha subunit / similar to pyrophosphate-dependent phosphofructokinase alpha subunit GB:AAD30596 [Arabidopsis thaliana]
At1g77590				9.50933	0.390747	0.0425726	0.870852	1.06686e-08	1.33934	1.99456e-06	2.18412	1.06686e-08	2.05244	1.8105e-08	1.9007	1.8105e-08	putative acyl-CoA synthetase
At1g78920				9.93097	0.51888	0.0162674	0.455011	4.84113e-05	0.880951	0.000146637	0.947048	4.84113e-05	1.3689	1.59688e-06	0.652086	1.59688e-06	vacuolar-type H+-translocating inorganic pyrophosphatase
At1g79210				10.4241	0.430759	0.0273728	0.808133	1.04057e-06	0.892345	7.09887e-05	1.3409	1.04057e-06	1.34477	9.23943e-07	1.22899	9.23943e-07	proteasome alpha subunit, putative / similar to proteasome alpha subunit GI:8671494 from [Oryza sativa]; supported by cDNA: gi_20453127
At1g79440				8.65987	0.549282	0.0349836	0.868623	1.06395e-05	1.8742	1.3011e-06	1.4105	1.06395e-05	0.777942	0.00119263	0.528378	0.00119263	putative succinic semialdehyde dehydrogenase (gabD)
At1g79610				9.37741	0.936338	0.000303374	0.802068	3.6135e-08	1.55535	7.39575e-07	2.00532	3.6135e-08	1.27448	2.55986e-06	1.04294	2.55986e-06	NHX6 Na+/H+ exchanger
At1g80230				10.1057	0.536014	0.0162674	0.457265	4.3994e-05	0.341785	0.042327	0.989175	4.3994e-05	0.828683	0.000179858	0.358257	0.000179858	cytochrome c oxidase subunit, putative / similar to cytochrome c oxidase subunit Vb GI:1841354 from [Oryza sativa];supported by full-length cDNA: Ceres:29901.
At2g01720				11.3762	0.620948	0.0402685	1.01489	0.00179157	1.05511	0.000693472	0.864691	0.00179157	2.14158	8.67319e-07	1.19669	8.67319e-07	putative ribophorin I
At2g02370				8.67333	0.818232	0.000319191	0.928917	9.0835e-09	1.30261	1.16068e-06	2.03961	9.0835e-09	0.845294	3.30437e-05	0.401601	3.30437e-05	expressed protein / ; supported by cDNA: gi_13605570_gb_AF361611.1_AF361611
At2g02510				10.5708	0.461526	0.036506	1.02807	8.70664e-07	0.934819	0.000150059	1.56867	8.70664e-07	0.956539	7.10752e-05	0.484793	7.10752e-05	unknown protein / ; supported by cDNA: gi_17473846
At2g03120				11.2404	0.628579	0.00339831	0.509755	3.82788e-08	0.756841	0.00025387	1.87636	3.82788e-08	1.38835	6.41601e-07	0.565417	6.41601e-07	expressed protein / ;supported by full-length cDNA: Ceres:37655.
At2g05990				10.6734	0.56968	0.00442377	0.913474	1.64747e-05	1.00877	1.39583e-05	0.93181	1.64747e-05	1.73454	4.43983e-08	2.00778	4.43983e-08	enoyl-ACP reductase (enr-A);Mosaic Death ; Enoyl-Acyl Carrier Protein Reductase; Subunit of Fatty Acid Synthase Complex;ENOYL-ACP REDUCTASE 1
At2g06480				5.9319	0.807083	0.0446605	1.87835	2.52428e-05	1.43702	0.000599147	1.99932	2.52428e-05	1.34001	0.000605561	1.29414	0.000605561	unknown protein / related to GB:AAD15331"
At2g07360				9.82037	0.353508	0.0424022	0.656164	6.11303e-06	0.359648	0.0158851	1.01228	6.11303e-06	0.529614	0.00113131	0.346117	0.00113131	unknown protein /
At2g07678				5.648	0.469439	0.0493624	0.912351	4.9305e-06	1.02792	0.000149043	1.43077	4.9305e-06	0.590222	0.00426132	0.590174	0.00426132	hypothetical protein /
At2g10950				8.91647	0.426195	0.0239744	0.260087	1.52733e-06	0.546477	0.00206737	1.2358	1.52733e-06	0.551118	0.00122539	0.162534	0.00122539	expressed protein / ; supported by full-length cDNA: Ceres: 32660.
At2g12550				7.76865	0.449087	0.0237969	0.520445	6.16731e-07	0.768064	0.000260173	1.43312	6.16731e-07	1.2853	1.57715e-06	0.650454	1.57715e-06	hypothetical protein / predicted by genscan
At2g14120				8.4746	0.471322	0.0110401	0.709871	2.76116e-06	0.786321	9.11884e-05	1.09714	2.76116e-06	1.2413	7.90184e-07	0.379608	7.90184e-07	dynamin-like protein /
At2g14170				11.0702	0.881994	0.00637969	1.63754	7.40452e-05	1.72503	9.80942e-06	1.28817	7.40452e-05	0.960745	0.000693975	0.397021	0.000693975	putative methylmalonate semi-aldehyde dehydrogenase
At2g15860				9.17971	0.362412	0.0444037	0.74129	3.91621e-06	0.810076	0.000100974	1.10246	3.91621e-06	1.92366	1.81387e-08	1.00462	1.81387e-08	unknown protein / predicted by genscan and genefinder; supported by cDNA: gi_20466641
At2g15900				7.16233	0.713388	0.00770504	0.98081	3.38099e-06	1.18285	5.52923e-05	1.52248	3.38099e-06	0.615323	0.00379485	0.568387	0.00379485	hypothetical protein / predicted by genscan and genefinder, contains a Bem1/NCF1/PI3K domain (prosite:QDOC50195)
At2g16580				7.70175	0.758967	0.00638873	2.5949	1.34057e-07	2.40853	9.98176e-08	2.19988	1.34057e-07	2.14332	1.65639e-07	2.85475	1.65639e-07	putative auxin-induced protein /
At2g16760				7.72825	0.668729	0.0163018	2.32514	0.000102061	2.25697	2.93758e-07	1.11732	0.000102061	2.30646	1.25927e-07	0.334446	1.25927e-07	expressed protein / ;supported by full-length cDNA: Ceres:118464.
At2g18550				7.45167	1.08521	0.00360892	0.75968	1.29159e-07	2.39213	1.33517e-06	2.87626	1.29159e-07	2.33677	8.82504e-07	1.83167	8.82504e-07	68409.m01952 homeodomain protein similar to CRHB6 (GI:3868839) [Ceratopteris richardii]; contains Pfam PF00046: Homeobox domain,homeodomain protein
At2g18600				7.49797	0.744233	0.0119392	0.142604	9.68982e-07	0.928727	0.000944995	1.96586	9.68982e-07	0.675966	0.00444909	0.845124	0.00444909	RUB1-conjugating enzyme, putative / similar to gi:6635457
At2g19080				9.4363	0.532063	0.00777978	0.68165	8.97327e-07	0.93692	3.35549e-05	1.31091	8.97327e-07	1.11482	3.78282e-06	0.705327	3.78282e-06	expressed protein / ;supported by full-length cDNA: Ceres:37338.
At2g19350				8.12972	0.671857	0.0036367	1.051	1.41223e-06	1.2912	4.92546e-06	1.39034	1.41223e-06	0.852231	0.000105707	0.62957	0.000105707	expressed protein / ; supported by full-length cDNA: Ceres: 37787.
At2g19470				8.90556	0.524484	0.0221758	0.50419	9.70145e-06	0.904124	0.000215753	1.22571	9.70145e-06	0.640303	0.00159143	0.353059	0.00159143	putative casein kinase I (ppc:3.1.1.1)
At2g19580				9.31105	1.39412	8.04379e-06	0.536514	2.32199e-09	0.522387	0.0042174	2.6146	2.32199e-09	2.49568	3.61819e-09	0.204243	3.61819e-09	putative senescence-associated protein 5
At2g19790				10.3223	0.441347	0.0323498	0.590336	4.26327e-08	0.476729	0.00845244	1.98513	4.26327e-08	0.992655	2.70043e-05	0.521709	2.70043e-05	putative clathrin assembly protein / ;supported by full-length cDNA: Ceres:5064.
At2g20390				8.65851	0.597376	0.00407403	0.410138	0.0125031	0.596644	0.00123304	0.372877	0.0125031	1.19193	2.20621e-06	0.676397	2.20621e-06	expressed protein / ; supported by full-length cDNA: Ceres: 91902.
At2g20400				6.80456	0.766562	0.00104519	0.844474	2.90312e-07	0.86918	0.000100784	1.5552	2.90312e-07	0.691348	0.000359428	0.966765	0.000359428	unknown protein /
At2g21240				10.1265	0.810223	0.00105968	1.27113	3.20148e-07	1.24705	7.02496e-06	1.63054	3.20148e-07	0.876959	8.5906e-05	1.1854	8.5906e-05	expressed protein / ;supported by full-length cDNA: Ceres:111536.
At2g21640				8.61486	1.63878	4.74061e-07	1.6602	1.83219e-10	0.908057	2.35771e-05	2.97858	1.83219e-10	0.49766	0.00150333	2.9201	0.00150333	unknown protein /
At2g22080				9.55899	0.535304	0.039954	1.78305	2.28336e-07	1.73491	2.88035e-06	2.13543	2.28336e-07	3.47346	2.22708e-09	0.903869	2.22708e-09	En/Spm-like transposon protein / related to En/Spm transposon family of maize
At2g22475				8.69682	0.800503	0.00538888	0.791721	8.44185e-05	1.34973	2.86515e-05	1.11877	8.44185e-05	1.41963	9.9208e-06	0.406487	9.9208e-06	Expressed protein / ; supported by full-length cDNA: Ceres: 32573.
At2g22800				8.49704	2.3544	4.44168e-07	3.52927	6.53762e-09	3.255	4.01494e-09	2.90179	6.53762e-09	2.25316	7.02828e-08	0.888575	7.02828e-08	homeobox-leucine zipper protein HAT9 (HD-Zip prote
At2g24350				6.71713	0.698818	0.04363	1.55217	0.000138019	1.57895	8.87071e-05	1.40852	0.000138019	1.38107	0.000152498	2.06086	0.000152498	putative poly(A) binding protein /
At2g25110				10.4628	0.655603	0.00114224	0.217408	5.85904e-07	0.729554	0.000130549	1.25485	5.85904e-07	1.32489	3.2653e-07	0.62318	3.2653e-07	expressed protein / similarity to stromal cell-derived factor 2, Mus musculus, PIR2:JC5105; contains EST gb:T22533, AA067386, Z18160;supported by full-length cDNA: Ceres:40987.
At2g25750				9.48655	0.343444	0.0458542	0.796973	4.2839e-07	1.02199	8.99222e-06	1.33348	4.2839e-07	0.75023	7.48798e-05	0.948528	7.48798e-05	unknown protein /
At2g25850				7.52642	0.624593	0.0346261	0.893612	1.82931e-05	0.93828	0.00126337	1.50335	1.82931e-05	0.69838	0.00493602	0.533196	0.00493602	putative poly(A) polymerase / ; supported by cDNA: gi_14532699_gb_AY039974.1_
At2g25910				9.26163	0.739217	0.00152813	0.814155	5.11197e-08	0.635505	0.00124376	1.89763	5.11197e-08	1.04397	1.35338e-05	0.193939	1.35338e-05	expressed protein / ;supported by full-length cDNA: Ceres:26655.
At2g27340				7.12412	0.550563	0.019609	1.01955	0.00359312	0.699201	0.0016567	0.5802	0.00359312	1.33104	5.16001e-06	0.992564	5.16001e-06	similar to PIG-L /
At2g27730				10.9477	0.672049	0.000417976	0.705199	5.03232e-10	1.09298	1.30311e-06	2.35014	5.03232e-10	1.74006	8.29218e-09	0.632031	8.29218e-09	expressed protein / ; supported by full-length cDNA: Ceres: 3359. ; supported by cDNA: gi_14334933
At2g28230				10.0495	0.428059	0.0367761	0.935839	5.76738e-05	1.36985	2.66169e-06	0.917188	5.76738e-05	2.02197	3.49194e-08	1.69243	3.49194e-08	unknown protein /
At2g28310				8.50647	0.593461	0.00256708	0.94847	0.000228462	0.53841	0.00145477	0.652926	0.000228462	1.65024	4.667e-08	0.829218	4.667e-08	hypothetical protein / ; supported by cDNA: gi_20466345
At2g28830				6.02361	1.26133	9.70328e-06	1.26249	7.4432e-07	0.978327	2.05999e-05	1.32093	7.4432e-07	1.33562	6.10409e-07	1.24703	6.10409e-07	Potato PHOR1 like transcription activator. GA signaling. CPI domain/Amardillo repeart containing protein;unknown protein
At2g29960				10.6079	0.451482	0.0327508	0.863104	3.13229e-06	0.929928	0.000104653	1.30169	3.13229e-06	2.21074	1.86702e-08	0.693751	1.86702e-08	cyclophilin / identical to GB:AF020433; polymorphism exists downstream of this gene, sequence from 72278 to 72369 is not in GB:AF020433 (from ecotype Ler);supported by full-length cDNA: Ceres:19211.
At2g29990				8.94378	1.1416	0.000105357	1.22262	1.98049e-06	0.889837	0.000193012	1.41179	1.98049e-06	1.73673	2.60972e-07	0.884543	2.60972e-07	putative NADH dehydrogenase (ubiquinone oxidoreductase) /
At2g30070				8.262	1.22013	0.000100877	1.27933	0.0213816	2.53392	2.28793e-08	0.405207	0.0213816	1.39262	3.66541e-06	1.70546	3.66541e-06	AtKUP1 potassium transporter;high affinity K+ transporter (ATKUP1/ATKT1p)
At2g31360				11.2222	0.549364	0.00182751	0.523792	1.67249e-08	0.608473	0.000232477	1.62782	1.67249e-08	0.807973	1.18623e-05	1.14042	1.18623e-05	delta 9 desaturase
At2g32400				7.4482	0.715177	0.0101757	1.26224	2.82748e-05	1.50468	1.06381e-05	1.26845	2.82748e-05	1.69116	1.91671e-06	1.39586	1.91671e-06	AtGLR3.7 glutamate receptor;putative ligand-gated ion channel subunit
At2g33820				8.0401	0.346125	0.0333722	0.566678	0.00424494	0.547795	0.000822589	0.399188	0.00424494	0.3277	0.0108723	0.264298	0.0108723	putative mitochondrial carrier protein
At2g34250				11.4302	0.497571	0.00361799	0.57976	1.92526e-06	0.677136	0.000102702	0.996017	1.92526e-06	1.22186	2.60903e-07	0.100763	2.60903e-07	protein transport protein SEC61 alpha ;putative protein transport protein SEC61 alpha subunit
At2g35480				7.20263	0.725738	0.00268973	1.04503	0.00619512	1.06384	3.69403e-05	0.48947	0.00619512	0.777989	0.000277713	1.25075	0.000277713	unknown protein / ; supported by cDNA: gi_17529213
At2g35550				7.2801	1.15547	0.000154259	0.665124	1.82192e-06	1.55304	2.4337e-06	1.51072	1.82192e-06	1.06248	4.15921e-05	1.46654	4.15921e-05	hypothetical protein / predicted by genscan and genefinder
At2g35680				10.222	1.16997	0.000323018	0.716375	7.14516e-07	0.746907	0.00222593	1.85461	7.14516e-07	0.542023	0.0087362	0.467342	0.0087362	expressed protein / ; supported by cDNA: gi_15450955_gb_AY054558.1_
At2g36890				6.27707	1.53177	2.63457e-06	1.82346	1.03809e-05	1.83279	9.21724e-08	1.04896	1.03809e-05	1.44056	4.97844e-07	0.151571	4.97844e-07	myb-related transcription factor MYB38;putative MYB family transcription factor,light-regulated myb protein, putative;putative MYB family transcription factor
At2g38130				8.4119	0.603569	0.0129249	1.55085	0.000124513	1.26979	1.59678e-05	0.940932	0.000124513	1.64962	7.4338e-07	0.973486	7.4338e-07	putative acetyltransferase /
At2g38700				9.72546	0.700428	0.00289182	1.01089	1.10764e-05	0.828277	0.000238931	1.1211	1.10764e-05	1.99836	4.35937e-08	0.230395	4.35937e-08	putative mevalonate diphosphate decarboxylase, MVDPD
At2g38820				9.37405	1.68764	0.000137062	1.87584	4.53486e-06	1.26996	0.00032662	1.97189	4.53486e-06	0.576633	0.0204971	1.74478	0.0204971	expressed protein / ; supported by cDNA: gi_16649128_gb_AY059934.1_
At2g38960				7.86523	0.335708	0.0457176	0.972954	0.000139762	0.957862	1.30843e-05	0.684407	0.000139762	0.745334	6.47126e-05	0.381603	6.47126e-05	unknown protein /
At2g39120				6.34174	0.364941	0.0497006	1.31832	4.8923e-06	1.50911	4.97857e-07	1.11508	4.8923e-06	1.35159	7.38552e-07	1.38151	7.38552e-07	hypothetical protein / predicted by genscan and genefinder
At2g39630				8.80352	0.618432	0.00856493	0.523175	4.41509e-05	0.371787	0.0340717	1.0099	4.41509e-05	0.688781	0.000845415	0.487039	0.000845415	putative dolichyl-phosphate beta-glucosyltransferase / ; supported by cDNA: gi_15810210_gb_AY056120.1_
At2g39725				7.71964	0.579868	0.00854614	0.919115	3.96426e-08	1.49904	1.14666e-06	2.00471	3.96426e-08	1.66163	2.31258e-07	0.334485	2.31258e-07	Expressed protein / ; supported by full-length cDNA: Ceres: 5605.
At2g39880				8.22329	0.495851	0.0147315	1.08464	4.31942e-05	1.2355	4.2625e-06	0.899611	4.31942e-05	0.895616	4.22402e-05	1.43579	4.22402e-05	hypothetical protein T5I7.18,putative MYB family transcription factor;putative MYB family transcription factor
At2g40540				8.69766	0.654705	0.00366817	0.725962	0.000142467	0.617179	0.00163201	0.807932	0.000142467	0.739354	0.000270498	1.38978	0.000270498	AtKUP2 potassium transporter;putative potassium transporter
At2g40765				10.2782	0.464898	0.0154468	0.748024	2.16696e-06	0.721918	0.000273301	1.1855	2.16696e-06	1.11559	3.55446e-06	0.110713	3.55446e-06	unknown protein / ;supported by cDNA: Ceres:168
At2g40935				8.09528	0.484477	0.011597	0.499292	0.00439472	0.760019	0.000161586	0.444096	0.00439472	0.267303	0.0360999	0.135418	0.0360999	Expressed protein / ; supported by full-length cDNA: Ceres: 1297.
At2g40950				8.64599	0.454662	0.0126373	0.393667	0.000236843	0.523924	0.00176139	0.650999	0.000236843	0.390457	0.00638543	0.531617	0.00638543	putative TGACG-sequence-specific bZIP DNA-binding,bZIP family transcription factor
At2g42160				5.67449	0.64155	0.0101248	0.949483	0.00074524	0.789908	0.000840681	0.756202	0.00074524	0.482387	0.0100359	0.550984	0.0100359	hypothetical protein / predicted by genscan; similar to SP|Q09298|YQO9_CAEEL
At2g42190				8.03158	0.65787	0.0238254	1.28733	0.00524238	1.2299	0.000128574	0.676882	0.00524238	0.701683	0.00398925	1.55718	0.00398925	DNA binding activity
At2g42210				11.3634	0.327374	0.0358364	0.402965	0.0396682	0.427535	0.00332244	0.229744	0.0396682	0.600316	0.000186111	0.343032	0.000186111	expressed protein / ; supported by full-length cDNA: Ceres: 28982.
At2g42700				8.28372	0.387255	0.0351934	0.613318	0.00996049	0.807147	0.000110266	0.384764	0.00996049	0.884407	2.84981e-05	0.684749	2.84981e-05	unknown protein /
At2g42720				7.06569	0.912718	0.000176072	0.947626	1.95305e-05	0.969155	2.48606e-05	0.936512	1.95305e-05	1.06029	5.94989e-06	1.38652	5.94989e-06	hypothetical protein / predicted by grail
At2g42870				7.04406	1.00177	0.00280727	1.0264	5.90612e-07	2.15463	1.16441e-06	2.18577	5.90612e-07	0.852561	0.00150851	1.68246	0.00150851	expressed protein / ;supported by full-length cDNA: Ceres:102453.
At2g43210				7.99914	0.806686	0.00381208	0.557925	0.0136858	0.776205	0.00148204	0.488418	0.0136858	0.649421	0.00289427	0.0776215	0.00289427	expressed protein / ;supported by full-length cDNA: Ceres:12017.
At2g43370				6.80449	0.418864	0.042237	1.00453	7.3922e-06	1.06495	3.01159e-05	1.17321	7.3922e-06	0.720928	0.000415921	1.0012	0.000415921	U1 small nuclear ribonucleoprotein 70 kDa, putative /
At2g44070				7.14013	0.5349	0.02904	0.594329	5.57055e-05	0.491727	0.0164572	1.0865	5.57055e-05	0.702588	0.00145695	1.09837	0.00145695	putative translation initiation factor eIF-2B delta subunit
At2g44430				6.55983	0.713119	0.00234717	0.884422	0.000400582	0.850015	0.000175301	0.720126	0.000400582	1.01555	2.21068e-05	0.676607	2.21068e-05	Bromodomain protein with a Myb like DNA binding motif
At2g44530				9.09651	0.446757	0.0339769	0.638355	0.000309547	0.856196	0.000201159	0.763241	0.000309547	0.560934	0.0024591	0.890555	0.0024591	putative phosphoribosyl pyrophosphate synthetase /
At2g45010				9.21892	0.570288	0.00642731	0.342651	8.48824e-05	0.649043	0.000834457	0.820623	8.48824e-05	0.973078	1.83714e-05	0.237204	1.83714e-05	expressed protein / ;supported by full-length cDNA: Ceres:34688.
At2g45060				9.02651	0.730534	0.000860549	0.867069	1.32746e-09	0.915433	3.42083e-05	2.53514	1.32746e-09	0.960513	1.2267e-05	1.08288	1.2267e-05	expressed protein / ;supported by full-length cDNA: Ceres:151697.
At2g45200				9.48117	0.708043	0.000235874	0.775113	7.41789e-08	0.845818	1.19862e-05	1.36227	7.41789e-08	1.27025	1.38095e-07	0.899991	1.38095e-07	putative cis-Golgi SNARE protein
At2g46280				10.8369	0.347361	0.0366247	0.950495	0.0207809	1.1168	2.52168e-06	0.294527	0.0207809	1.20506	6.5666e-07	0.43117	6.5666e-07	WD-repeat protein; functional component of the plant translation initiation factor eIF3; antisense makes a dwarf plant with a BR deficient/insensitive phenotype;eukaryotic translation initiation factor 3 delta subunit
At2g46610				8.29599	0.71497	0.00196379	0.998234	8.90241e-07	1.32333	2.88218e-06	1.41613	8.90241e-07	1.06228	1.18978e-05	1.27561	1.18978e-05	arginine/serine-rich splicing factor RSP31, putative /
At2g47470				12.0709	0.516471	0.0255201	0.52025	1.26554e-06	1.01109	0.000100113	1.54971	1.26554e-06	2.30234	2.63758e-08	0.933903	2.63758e-08	putative protein disulfide-isomerase / ; supported by cDNA: gi_18377788
At2g47690				8.65785	0.352283	0.0307349	0.635292	5.19166e-06	0.446026	0.00318503	0.947526	5.19166e-06	1.12036	9.86333e-07	0.185251	9.86333e-07	unknown protein /
At2g47830				7.91813	0.528023	0.0261072	1.24392	4.95448e-06	1.1831	3.31305e-05	1.37635	4.95448e-06	1.29642	7.98376e-06	0.535731	7.98376e-06	MTPc1- zinc transporter -like protein
At3g01090				9.31189	0.493749	0.00773634	0.599872	2.91899e-10	0.805216	6.41492e-05	2.81691	2.91899e-10	1.09003	2.29817e-06	0.313545	2.29817e-06	SNF1-related Protein Kinase, subfamily 1 (ppc:4.2.4)
At3g03390				9.89752	0.575732	0.00471457	0.625576	0.0291123	0.771682	0.00016354	0.297959	0.0291123	0.623915	0.000496798	0.0667835	0.000496798	unknown protein /
At3g04910				8.6901	1.31612	1.45543e-05	0.796029	0.000249246	1.54352	6.71693e-07	0.745388	0.000249246	0.289085	0.03803	0.643875	0.03803	Putative mitogen activated protein kinase (ppc:4.1.5);putative mitogen activated protein kinase kinase
At3g05170				6.76669	0.667405	0.00707534	0.969964	6.98018e-05	0.746505	0.00105698	0.998785	6.98018e-05	0.878563	0.000189295	0.409892	0.000189295	unknown protein /
At3g05230				9.72735	0.765359	0.0106601	0.584396	1.17048e-06	1.01251	0.000533278	1.93958	1.17048e-06	1.5696	7.80101e-06	0.555198	7.80101e-06	expressed protein / similar to MICROSOMAL SIGNAL PEPTIDASE GB:P28687 from [Gallus gallus];supported by full-length cDNA: Ceres:15144.
At3g06110				8.16466	0.417502	0.0339498	1.00459	6.27063e-07	0.900037	7.7534e-05	1.44194	6.27063e-07	0.474374	0.00440233	0.171308	0.00440233	putative dual-specificity protein phosphatase similar to ...
At3g06650				11.1301	0.582723	0.000680194	0.646008	0.000762097	0.847653	6.78817e-06	0.451172	0.000762097	2.0286	9.84228e-10	1.53614	9.84228e-10	ATP citrate lyase
At3g07100				9.64661	0.548855	0.0197511	0.34466	5.65731e-07	0.36719	0.0411689	1.69749	5.65731e-07	0.372433	0.0259546	0.0983081	0.0259546	putative Sec24-like COPII protein / similar to Sec24A protein GB:CAA10334 [Homo sapiens] (generate secretory vesicles at the endoplasmic reticulum: J Biol Chem 1999 Mar 19;274(12):7833-40)
At3g07180				8.4522	0.653105	0.00254341	0.928896	0.00142821	0.957456	3.43628e-05	0.557793	0.00142821	1.0223	1.05227e-05	1.07647	1.05227e-05	unknown protein / ; supported by cDNA: gi_17065105
At3g07680				10.3418	0.369805	0.0260957	0.112144	8.26728e-05	0.613961	0.00038279	0.700163	8.26728e-05	1.14639	8.90785e-07	0.292712	8.90785e-07	putative coated vesicle membrane protein / similar to coated vesicle membrane protein GB:5803149 (Homo sapiens); contains Pfam profile: PF01105 p25L emp24 p24 protein family (members of the cis-Golgi network bind both COP I and II coatomer);supported by full-length cDNA: Ceres:8095.
At3g07760				9.47266	0.753981	0.00112803	0.73591	1.09594e-07	0.751813	0.000306909	1.70975	1.09594e-07	0.93607	2.86453e-05	0.309872	2.86453e-05	auxin-regulated protein /
At3g09085				8.89683	0.895888	0.00042449	0.281316	2.49585e-07	0.735703	0.000493125	1.63752	2.49585e-07	0.270447	0.0481995	0.630563	0.0481995	Expressed protein / ; supported by full-length cDNA: Ceres: 20097.
At3g09180				8.47328	0.513751	0.00591006	0.738504	0.0060965	0.942014	1.56167e-05	0.394178	0.0060965	0.231234	0.0462707	0.536805	0.0462707	expressed protein / ; supported by full-length cDNA: Ceres: 119803.
At3g09690				8.24879	0.368154	0.0488313	0.410645	1.60689e-05	0.701084	0.00043117	0.982036	1.60689e-05	0.794503	9.40764e-05	0.629465	9.40764e-05	unknown protein /
At3g10630				8.1304	1.13019	0.000288853	0.938487	0.000655778	1.12701	7.17036e-05	0.800524	0.000655778	2.05022	1.58362e-07	0.963796	1.58362e-07	expressed protein / C-terminal portion similar to mannosyltransferase GB:BAA28328 [Escherichia coli];supported by full-length cDNA: Ceres:17844.
At3g11910				10.1981	0.526003	0.00492373	0.850125	7.89347e-08	0.9191	1.82705e-05	1.54202	7.89347e-08	1.23964	6.0309e-07	0.721762	6.0309e-07	double-stranded DNA binding activity
At3g12490				10.8805	0.5374	0.0173265	0.919638	4.36953e-07	1.04452	5.25676e-05	1.66153	4.36953e-07	1.64617	4.42851e-07	0.672561	4.42851e-07	cysteine proteinase inhibitor, putative / similar to cysteine proteinase inhibitor (BCPI-2) GB:U51119 [Brassica rapa]; supported by full-length cDNA: Ceres: 20055.
At3g13200				10.7542	0.446009	0.035729	0.961771	1.03002e-06	0.718941	0.000817301	1.48018	1.03002e-06	0.57195	0.00233941	0.626264	0.00233941	expressed protein / ;supported by full-length cDNA: Ceres:22807.
At3g14230				10.6943	0.983626	0.000588276	1.62986	6.80709e-08	1.26847	1.70965e-05	2.14513	6.80709e-08	0.831912	0.000326227	0.538158	0.000326227	AP2 domain containing protein RAP2.2,transcription factor EREBP-like protein,AP2 domain protein RAP2.2
At3g14750				8.50071	0.629486	0.00253684	0.855218	0.0044131	1.10529	6.81521e-06	0.447824	0.0044131	0.521368	0.00163019	0.958595	0.00163019	expressed protein / ; supported by cDNA: gi_14334819_gb_AY035083.1_
At3g15180				8.15747	0.899071	0.000146081	1.07017	4.39126e-05	1.20849	2.27849e-06	0.821328	4.39126e-05	1.40487	2.96362e-07	0.939851	2.96362e-07	expressed protein / ;supported by full-length cDNA: Ceres:39566.
At3g15940				7.86505	0.49188	0.0143838	0.612113	0.0293892	0.324979	0.0345109	0.309756	0.0293892	1.15683	3.76102e-06	0.905028	3.76102e-06	hypothetical protein / contains Pfam profile:PF00534 Glycosyl transferases group 1; supported by cDNA: gi_20147190
At3g18230				9.19388	0.869716	0.00541914	0.629275	6.01066e-07	1.18592	0.000170636	2.10325	6.01066e-07	1.28358	5.08893e-05	0.299634	5.08893e-05	unknown protein /
At3g18850				9.5434	0.587655	0.0359173	0.418543	5.76274e-06	0.520147	0.0240922	1.62447	5.76274e-06	3.06833	1.2905e-08	4.09091	1.2905e-08	hypothetical protein
At3g18860				9.34746	0.51978	0.030789	0.680908	0.00102961	0.768354	0.00115944	0.735401	0.00102961	1.28249	1.06822e-05	0.999785	1.06822e-05	expressed protein / contains similarity to phospholipase a-2-activating protein SP:P27612 from [Mus musculus]; supported by cDNA: gi_15294239_gb_AF410311.1_AF410311
At3g19570				7.75556	0.443161	0.0465771	0.691117	4.52022e-05	0.832639	0.000436988	1.03816	4.52022e-05	0.843305	0.000235261	1.45429	0.000235261	hypothetical protein / predicted by genemark.hmm
At3g20340				9.80955	4.60283	4.67353e-06	3.92035	5.5639e-07	4.03861	3.22093e-06	4.59503	5.5639e-07	2.05411	0.000564311	0.592994	0.000564311	unknown protein /
At3g20560				8.53435	1.33276	5.83023e-05	0.900947	1.10734e-05	1.03176	0.000114988	1.27431	1.10734e-05	1.88168	2.69013e-07	1.64212	2.69013e-07	expressed protein / ; supported by cDNA: gi_15215846_gb_AY050453.1_
At3g20870				9.74365	0.521869	0.026344	0.606723	0.0435832	0.599901	0.00463832	0.330425	0.0435832	0.876647	0.000210004	0.599711	0.000210004	expressed protein / ; supported by cDNA: gi_15809843_gb_AY054189.1_
At3g21360				7.38329	0.497287	0.00756952	0.507686	0.0450038	0.695097	0.000218192	0.243445	0.0450038	0.382448	0.00694592	1.36455	0.00694592	unknown protein /
At3g21610				8.90418	0.371386	0.0333722	0.426942	2.20987e-05	0.839685	4.94514e-05	0.8676	2.20987e-05	0.905787	1.4104e-05	0.182087	1.4104e-05	unknown protein /
At3g22860				6.34892	1.89166	1.12268e-06	0.8089	9.55309e-08	1.80791	3.32154e-07	1.93591	9.55309e-08	1.53365	8.29392e-07	1.99834	8.29392e-07	eukaryotic translation initiation factor 3 (subunit 8)
At3g23605				8.10489	1.13182	4.09522e-05	1.00339	8.75593e-07	0.46625	0.00679357	1.36504	8.75593e-07	0.595788	0.000940819	0.549442	0.000940819	Expressed protein / ; supported by full-length cDNA: Ceres: 7103.
At3g23790				8.47043	1.52026	3.81032e-06	1.90852	1.59289e-07	1.54388	6.71013e-07	1.68601	1.59289e-07	1.01955	1.67695e-05	0.988756	1.67695e-05	AMP-binding protein, putative
At3g24350				9.40548	0.484601	0.0166378	0.516898	2.60575e-05	0.44871	0.00888908	0.953734	2.60575e-05	0.455045	0.00530005	0.390106	0.00530005	syntaxin-like protein
At3g24360				6.45884	0.380028	0.0497212	0.750494	1.89114e-07	0.697773	0.000585137	1.63514	1.89114e-07	1.54218	3.20005e-07	0.649116	3.20005e-07	3-hydroxyisobutyryl-coenzyme A hydrolase, putative / similar to 3-hydroxyisobutyryl-coenzyme A hydrolase GB:AAC52114 from [Homo sapiens]
At3g24450				8.76977	0.999481	0.00492804	1.66414	2.93337e-08	0.744338	0.00878651	3.25178	2.93337e-08	3.28737	2.46819e-08	2.03896	2.46819e-08	expressed protein / ; supported by full-length cDNA: Ceres: 20836.
At3g24570				9.55051	0.577771	0.0049453	1.39613	0.000167347	1.28661	1.95873e-06	0.732766	0.000167347	0.895855	2.89324e-05	1.4467	2.89324e-05	unknown protein /
At3g26140				6.59224	1.96343	4.22825e-05	0.769555	2.0924e-06	2.13587	4.10411e-06	2.16521	2.0924e-06	1.79697	1.09141e-05	2.32311	1.09141e-05	cellulase, putative
At3g26744				10.581	0.371605	0.0174547	1.19783	3.32799e-06	1.41973	1.00006e-07	0.927389	3.32799e-06	1.11514	5.4205e-07	3.35093	5.4205e-07	bHLH protein
At3g27120				5.96224	0.483236	0.0090741	1.19503	0.000144194	0.948625	1.64086e-05	0.692477	0.000144194	1.27857	5.4299e-07	0.888022	5.4299e-07	spastin protein, putative / similar to spastin protein GB:CAB60141 from [Homo sapiens]
At3g27570				9.83987	0.732353	0.00156854	0.582506	0.000165888	0.863594	0.000118579	0.780267	0.000165888	1.29612	1.73866e-06	0.735227	1.73866e-06	putative sucrose cleavage protein / similar to GB:S51376 from [Solanum tuberosum]supported by full-length cDNA: Ceres:40179.
At3g27580				7.27289	0.698209	0.00731365	1.2248	0.000313725	0.478266	0.0180472	0.872787	0.000313725	1.40958	4.83569e-06	0.0171674	4.83569e-06	ser/thr-protein kinase, PK7 (ppc:4.2.6)
At3g27670				8.04706	0.381913	0.0369334	0.384786	0.00253521	0.457303	0.00580531	0.492699	0.00253521	0.473319	0.00301469	0.39013	0.00301469	unknown protein /
At3g27880				8.18312	1.00707	0.00241077	1.50264	6.71271e-06	0.523764	0.0270931	1.65588	6.71271e-06	1.9615	1.27181e-06	0.0564346	1.27181e-06	expressed protein / ;supported by full-length cDNA: Ceres:15282.
At3g27930				8.95764	0.573101	0.00521508	1.36063	1.68123e-06	0.973216	2.56137e-05	1.23323	1.68123e-06	1.25176	1.35005e-06	1.18248	1.35005e-06	expressed protein / ;supported by full-length cDNA: Ceres:103959.
At3g28030				6.55405	1.04228	0.000219543	1.36145	7.97646e-06	1.06988	4.17001e-05	1.21394	7.97646e-06	0.979071	5.03395e-05	0.95531	5.03395e-05	DNA binding activity;Ultraviolet Hypersensitve; RAD2 Homolog
At3g28720				10.2281	0.326727	0.0422536	0.384031	0.000188053	0.742121	7.9491e-05	0.628477	0.000188053	0.876984	1.01573e-05	0.825366	1.01573e-05	DNA binding activity
At3g43300				9.6585	0.663184	0.000877859	0.988434	5.85356e-10	0.823097	3.80318e-05	2.51561	5.85356e-10	1.39842	1.49113e-07	0.637705	1.49113e-07	guanine nucleotide-exchange - like protein / brefeldin A-inhibited guanine nucleotide-exchange protein 2, Homo sapiens, EMBL:AF084521
At3g44340				8.8867	0.574261	0.00905275	0.638675	0.040205	0.386704	0.0227605	0.301236	0.040205	0.63963	0.000905553	0.674862	0.000905553	putative protein / Sec24A protein, Homo sapiens, EMBL:HSA131244; supported by cDNA: gi_11229585_emb_AJ251579.1_ATH251579
At3g46180				6.71232	0.525359	0.0108064	1.08261	0.00147355	0.71795	0.000427426	0.567507	0.00147355	1.17475	3.58965e-06	0.922111	3.58965e-06	putative protein / UDP-galactose transporter related protein 1, Homo sapiens, PIR:JC5024
At3g46220				8.90312	0.692906	0.00133078	1.00913	1.59036e-06	0.933374	3.14037e-05	1.21752	1.59036e-06	1.25815	1.07534e-06	0.818998	1.07534e-06	EF-hands number:1
At3g46920				7.50705	0.826274	0.000456762	1.60339	0.000725474	1.28855	2.15687e-06	0.611387	0.000725474	1.51956	2.43893e-07	0.772917	2.43893e-07	putative protein kinase (ppc:2.1.4.1);protein kinase - like protein
At3g47630				7.35894	0.613452	0.00405736	1.02607	9.62419e-06	1.06124	1.51807e-05	1.05142	9.62419e-06	0.277215	0.0383465	1.15739	0.0383465	putative protein / proline transport helper PTH1 - Candida albicans, EMBL:Y18210
At3g47700				7.74463	0.580348	0.0145674	0.519763	0.0036396	0.638694	0.0028411	0.575126	0.0036396	0.991307	6.671e-05	0.335035	6.671e-05	putative protein / ; supported by cDNA: gi_20260547
At3g48000				12.0223	1.77034	5.87744e-06	1.62578	0.00840985	1.01906	0.000163614	0.527758	0.00840985	1.20568	2.2213e-05	1.52594	2.2213e-05	aldehyde dehydrogenase (NAD+)-like protein
At3g48170				10.3926	0.824526	0.000705849	0.870652	0.000235677	0.87267	0.000113802	0.750607	0.000235677	1.09066	9.10017e-06	0.570002	9.10017e-06	betaine aldehyde dehydrogenase-like protein
At3g48600				5.88814	0.743175	0.00055531	1.03338	3.86846e-05	0.863616	3.98669e-05	0.815733	3.86846e-05	0.95325	9.09071e-06	1.48036	9.09071e-06	putative protein /
At3g48690				10.8311	2.5752	5.69849e-07	0.944891	0.000134642	1.97915	1.35533e-06	1.11439	0.000134642	0.76872	0.00189141	2.50532	0.00189141	putative protein / PrMC3 - Pinus radiata,PID:g4154352; supported by cDNA: gi_18086340
At3g48860				8.83925	0.885854	0.00015136	0.80037	0.00152197	0.746093	0.000149182	0.512767	0.00152197	0.799017	4.80683e-05	0.563819	4.80683e-05	putative protein / putative protein - Arabidopsis thaliana, EMBL:CAB36749.1; supported by cDNA: gi_20260533
At3g49310				9.16629	0.849591	0.000581382	0.451381	4.96674e-08	0.75974	0.000354112	1.91209	4.96674e-08	0.937757	3.65197e-05	0.400145	3.65197e-05	putative protein / sugar transporter 2, Drosophila melanogaster, EMBL:AF199484
At3g49590				8.47477	0.621712	0.0437481	0.644174	0.000127521	1.15029	0.000433243	1.26629	0.000127521	0.581787	0.0154413	0.0435348	0.0154413	putative protein / hypothetical protein - Schizosaccharomyces pombe, EMBL:CAB11710.1
At3g49690				7.66118	2.1501	1.0736e-06	2.84894	4.46261e-08	2.58085	3.52126e-08	2.36815	4.46261e-08	2.34754	4.64701e-08	0.516181	4.64701e-08	AtMYB84;R2R3-MYB transcription factor;R2R3-MYB transcription factor,myb family transcription factor(AtMYB84);AtMYB84
At3g51610				9.21166	0.36519	0.0469556	0.521254	0.000188053	0.527644	0.00271584	0.722017	0.000188053	0.751893	0.000127478	0.171406	0.000127478	putative protein / ;supported by full-length cDNA: Ceres:9188.
At3g53520				9.93705	1.39685	1.31787e-06	0.761955	4.4675e-08	1.02808	4.70245e-06	1.57677	4.4675e-08	1.84859	9.53549e-09	1.14845	9.53549e-09	dTDP-glucose 4-6-dehydratase -like protein / dTDP-glucose 4-6-dehydratase, Cicer arietinum, EMBL:AJ275318 contains non-consensus AT donor splice site and AC acceptor splice site
At3g53970				8.93296	0.74384	0.000948054	0.335952	2.74288e-05	0.629599	0.000855402	0.911421	2.74288e-05	0.800315	7.93117e-05	0.18305	7.93117e-05	putative protein / ; supported by cDNA: gi_17381083
At3g54010				9.93324	0.833643	0.000469901	0.93523	1.62926e-05	1.48868	6.34121e-07	0.987444	1.62926e-05	1.62389	1.44152e-07	1.00654	1.44152e-07	Immunophilin-like FK506 Binding Protein;Pasticcino; Immunophilin-like FK506 Binding Protein;PASTICCINO 1
At3g57300				9.06547	0.437452	0.0287657	1.18123	1.13434e-06	0.976385	4.10209e-05	1.36397	1.13434e-06	1.05902	1.10262e-05	0.851335	1.10262e-05	A SWI2/SNF2-like protein in the INO80 subclass.
At3g57710				7.70453	0.625049	0.0264162	0.454701	0.000140486	0.515289	0.0239844	1.11367	0.000140486	0.427882	0.0312594	0.614791	0.0312594	Wall-associated kinase 4 (PPC:1.17.1)
At3g58460				8.52337	0.48884	0.0345209	0.594195	0.00199009	0.590194	0.00502162	0.644215	0.00199009	0.979137	8.43204e-05	0.244307	8.43204e-05	putative protein / several hypothetical proteins;supported by full-length cDNA: Ceres:35896.
At3g60070				8.93184	1.44643	2.07787e-06	1.17808	7.65088e-05	1.65557	1.09401e-07	0.766709	7.65088e-05	2.05291	7.69727e-09	0.597416	7.69727e-09	putative protein / hypothetical protein At2g44280 - Arabidopsis thaliana, EMBL:AAC16078
At3g60160				7.55262	1.12622	0.000306009	0.437541	1.98992e-09	2.70882	2.13314e-08	3.27981	1.98992e-09	2.48424	2.55675e-08	3.42357	2.55675e-08	MRP9 multidrug resistance protein;multi resistance protein homolog
At3g60510				8.12472	0.461295	0.0324037	0.856551	2.24237e-07	1.1547	1.91588e-05	1.74862	2.24237e-07	0.654985	0.00102815	1.5963	0.00102815	enoyl-CoA-hydratase-like protein;enoyl-CoA-hydratase - like protein
At3g60640				8.31227	0.825081	0.000926771	1.11493	5.26571e-06	1.66535	4.6249e-07	1.21185	5.26571e-06	1.37867	1.45001e-06	0.928827	1.45001e-06	putative protein / symbiosis-related protein, Laccaria bicolor, EMBL:U93506;supported by full-length cDNA: Ceres:4756.
At3g61530				7.98003	0.942428	0.000595336	1.29156	2.16189e-06	1.63095	1.12981e-06	1.43597	2.16189e-06	0.88937	0.000139836	1.26574	0.000139836	3-methyl-2-oxobutanoate hydroxy-methyl-transferase-like protein / ketopantoate hydroxymethyltransferase - Emericella nidulans, EMBL:AF134703;supported by full-length cDNA: Ceres:36358.
At3g62400				9.70191	0.470876	0.0272028	0.450199	0.00543318	0.733613	0.000656129	0.495719	0.00543318	0.567164	0.00231639	0.399914	0.00231639	cytochrome c oxidase subunit 5c-like protein / cytochrome c oxidase subunit 5c - Oryza sativa, EMBL:AB027123;supported by full-length cDNA: Ceres:14169.
At3g62600				10.9736	0.770533	0.000993717	0.453141	2.83771e-05	1.00645	2.84441e-05	0.946505	2.83771e-05	2.34943	5.2883e-09	0.87322	5.2883e-09	putative protein / HIRA interacting protein 4 (dnaJ-like) - Homo sapiens, EMBL:AJ001309;supported by full-length cDNA: Ceres:37292.
At3g63150				9.05692	1.10603	6.63097e-06	1.11658	1.12053e-05	1.15457	9.05442e-07	0.830671	1.12053e-05	1.15418	4.84023e-07	1.12333	4.84023e-07	EF-hands number:1
At4g00090				9.09399	0.646531	0.000672613	0.468814	0.000307863	0.570249	0.000452039	0.564897	0.000307863	0.901414	5.2681e-06	0.266709	5.2681e-06	putative WD repeat membrane protein / ; supported by cDNA: gi_15912316_gb_AY056436.1_
At4g01410				7.9414	0.546523	0.019967	0.928122	4.94154e-05	0.78016	0.000758471	1.03799	4.94154e-05	0.564107	0.00386912	2.01365	0.00386912	synaptobrevin VAMP713 / similar to N. tabacum hin1, GenBank accession number Y07563;supported by full-length cDNA: Ceres:29200.
At4g01810				9.10495	0.535898	0.0104418	0.370014	0.00129736	0.517093	0.00429838	0.586608	0.00129736	0.743474	0.000215916	0.634691	0.000215916	protein transport protein-related / related to Sec23 protein [Homo sapiens] gi|1296664|emb|CAA65774; supported by cDNA: gi_14334823_gb_AY035085.1_
At4g04470				8.76728	0.422906	0.010383	0.443993	1.49003e-05	0.410667	0.00411639	0.810087	1.49003e-05	0.623092	0.000132349	0.142815	0.000132349	PEROXISOMAL MEMBRANE PROTEIN PMP22
At4g04910				10.2376	0.49857	0.00761535	0.751316	1.62489e-09	0.540557	0.00142339	2.36629	1.62489e-09	1.30553	4.4953e-07	0.579456	4.4953e-07	putative component of vesicle-mediated transport
At4g05000				8.38395	0.480132	0.0251529	0.642342	1.63554e-05	0.561759	0.00394154	1.08808	1.63554e-05	0.551862	0.00276976	0.445238	0.00276976	contains similarity to S. cerevisiae vacuolar protein sorting-associtaed protein VPS28 (GB:U39205) /
At4g05020				10.4344	2.87888	6.13051e-08	1.49397	3.70702e-07	1.16563	6.15622e-05	1.91996	3.70702e-07	2.45398	3.24035e-08	0.473829	3.24035e-08	EF-hands number:1
At4g05460				8.20302	0.52242	0.0105364	0.828202	0.000515907	1.18951	5.40362e-06	0.653028	0.000515907	0.847405	6.09798e-05	1.06709	6.09798e-05	F-box protein family, AtFBL20 / contains similarity to N7 protein GI:3273101 from [Medicago truncatula];supported by full-length cDNA: Ceres:38347.
At4g07390				9.20847	0.615907	0.00130564	0.66382	1.01993e-06	0.80906	3.78922e-05	1.1325	1.01993e-06	1.24366	3.90329e-07	0.581097	3.90329e-07	not found
At4g08940				7.48841	0.480183	0.0247736	0.29003	5.39895e-05	0.60782	0.00235579	0.945683	5.39895e-05	0.643112	0.00101682	1.12366	0.00101682	hypothetical protein /
At4g09030				11.4327	1.8225	1.54945e-05	0.512524	2.94035e-07	1.94108	1.77237e-06	2.21018	2.94035e-07	0.793743	0.00162554	0.0244721	0.00162554	arabinogalactan-protein (AGP10) / identical to gi|10880497|gb|AAG24278; supported by Ceres cDNA 265772
At4g09080				6.71878	0.950861	9.41704e-05	1.49265	4.9607e-08	1.4143	5.28065e-07	1.7003	4.9607e-08	1.51611	1.41758e-07	1.72118	1.41758e-07	outer envelope membrane protein OEP75 precursor homolog / outer envelope membrane protein OEP75 precursor - Pisum sativum,PIR2:S55344
At4g09460				8.80904	3.08835	4.35168e-08	0.958881	3.61871e-07	0.744943	0.00224326	1.98693	3.61871e-07	2.0072	3.10483e-07	0.788686	3.10483e-07	DNA-binding protein;R2R3-MYB transcription factor;R2R3-MYB transcription factor;putative transcription factor;F15O4.43,myb family transcription factor;myb DNA-binding protein
At4g09630				8.34428	0.933078	0.00139326	1.18197	5.17361e-05	0.93314	0.00037908	1.12367	5.17361e-05	0.66478	0.00241959	0.881204	0.00241959	putative protein / hypothetical protein T17M13.8 - Arabidopsis thaliana,PID:g3461817
At4g10610				10.9506	0.693254	0.0217839	0.88247	0.000484212	1.05695	0.000536926	1.01038	0.000484212	1.06815	0.000298401	0.756484	0.000298401	RNA-BINDING PROTEIN 37
At4g10925				9.65553	0.669087	0.00268362	0.867868	1.62084e-08	1.86469	9.14988e-08	2.10701	1.62084e-08	0.274491	0.0420939	1.02973	0.0420939	Expressed protein / ; supported by full-length cDNA: Ceres: 11425.
At4g11740				8.34729	0.722375	0.000241526	0.587328	3.84332e-05	0.756458	3.91657e-05	0.713616	3.84332e-05	0.897992	4.56458e-06	0.683963	4.56458e-06	putative protein / Fly Fas-associated factor (FFAF), Drosophila melanogaster, AB013610; supported by cDNA: gi_14596000_gb_AY042788.1_
At4g12650				11.7034	0.965871	3.85243e-05	0.411952	4.34537e-07	0.35389	0.0120424	1.24575	4.34537e-07	1.2635	3.53557e-07	0.705071	3.53557e-07	endomembrane protein 70, putative / TM4 family;
At4g14100				8.89764	0.422835	0.0243662	0.548398	2.54916e-07	0.676668	0.00044969	1.4837	2.54916e-07	0.31227	0.0225899	1.76131	0.0225899	Expressed protein / ; supported by full-length cDNA: Ceres: 34967.
At4g15475				8.37126	0.484463	0.011745	0.638504	0.00295432	0.576192	0.00129309	0.476403	0.00295432	0.318026	0.0200761	0.546268	0.0200761	F-box protein family, AtFBL4 / contains similarity to grr1 GI:2407790 from [Glycine max];supported by full-length cDNA: Ceres:100411.
At4g15780				9.3434	1.09015	0.00201571	1.67106	5.57839e-08	1.87355	5.98768e-06	2.88556	5.57839e-08	0.854989	0.00185068	1.48443	0.00185068	SYBL1 like protein
At4g16130				8.88018	1.10083	0.000193765	0.8336	1.57006e-06	1.35862	7.03711e-06	1.50259	1.57006e-06	0.963458	8.02517e-05	1.55773	8.02517e-05	Arabinose Sensitive; Galactose Kinase
At4g16210				9.87692	1.51805	3.81032e-06	1.34072	2.77674e-07	1.24845	4.80361e-06	1.58974	2.77674e-07	1.40523	8.35415e-07	0.103143	8.35415e-07	enoyl-CoA hydratase like protein /
At4g16660				9.42593	1.05973	0.000105826	0.458682	2.00518e-07	0.973977	4.96823e-05	1.66559	2.00518e-07	2.66115	2.30369e-09	1.43372	2.30369e-09	HSP like protein / ; supported by cDNA: gi_15293148_gb_AY051008.1_
At4g17110				9.16947	0.832181	0.00329251	1.19895	5.15381e-06	0.915054	0.000488314	1.47798	5.15381e-06	0.678136	0.00234324	0.21677	0.00234324	hypothetical protein /
At4g17280				8.56735	1.68455	0.000349579	1.87078	0.000373889	2.21252	7.87614e-06	1.31871	0.000373889	2.80322	4.56893e-07	0.812538	4.56893e-07	hypothetical protein / ; supported by cDNA: gi_18086562
At4g19160				11.0656	1.69175	0.000368221	2.81966	2.48441e-07	3.11836	3.46111e-07	3.03802	2.48441e-07	1.03612	0.00202573	0.916277	0.00202573	putative protein / ; supported by cDNA: gi_15292760_gb_AY050814.1_
At4g19980				6.22177	1.60835	1.10525e-05	1.6088	5.16816e-07	1.67729	1.52485e-06	1.77525	5.16816e-07	1.51638	2.1046e-06	0.520424	2.1046e-06	hypothetical protein /
At4g21150				11.0612	0.530237	0.00848994	0.684422	1.63426e-07	0.873298	6.76952e-05	1.58048	1.63426e-07	1.5301	2.13067e-07	0.863348	2.13067e-07	putative protein / ribophorin II precursor, Homo sapiens, PIR2:B26168; supported by cDNA: gi_16604453
At4g21610				8.42582	0.496936	0.0250887	1.2849	3.25189e-06	1.29119	8.17326e-06	1.3436	3.25189e-06	0.648355	0.00123479	0.511236	0.00123479	Lsd1 like protein / zinc-finger protein Lsd1 Arabidopsis thaliana, Patchx:G1872521
At4g21760				6.11764	1.41824	7.52996e-05	0.96298	0.00113997	1.08501	0.000160864	0.785497	0.00113997	1.4673	6.51001e-06	1.71731	6.51001e-06	beta-glucosidase -like protein
At4g21810				9.45911	1.03918	0.00128612	1.1345	0.000461264	1.21098	0.000102653	0.942385	0.000461264	0.360909	0.0493819	0.377504	0.0493819	putative protein / NADH oxidoreductase complex I subunit- like protein, Caenorhabditis elegans, AF143152; supported by cDNA: gi_17473758
At4g23840				8.02368	0.571218	0.0116273	0.742929	1.05197e-06	0.972125	8.37105e-05	1.48731	1.05197e-06	1.03375	2.75145e-05	0.871423	2.75145e-05	putative protein / VSG expression site-associated protein, Trypanosoma brucei, PIR2:A36359
At4g23880				6.43111	1.4706	0.000152224	1.74137	5.90925e-06	1.43753	4.30693e-05	1.69269	5.90925e-06	0.564246	0.0134992	1.06247	0.0134992	hypothetical protein /
At4g23885				7.82717	1.14543	0.000174914	0.954551	1.27295e-08	1.53176	2.95552e-06	2.55583	1.27295e-08	3.29909	1.13607e-09	0.310932	1.13607e-09	Expressed protein / ; supported by full-length cDNA: Ceres: 28506.
At4g23910				7.76321	0.524124	0.0105549	0.843466	0.00018019	0.842526	0.000115482	0.75102	0.00018019	0.589982	0.00102351	0.160916	0.00102351	putative protein / various predicted proteins, Arabidopsis thaliana
At4g24130				10.5839	2.1035	3.23055e-06	0.460215	1.12401e-07	5.19273	1.26398e-10	2.37227	1.12401e-07	5.12776	9.29363e-11	2.74492	9.29363e-11	putative protein / predicted proteins
At4g24920				11.3838	1.04419	0.000107218	0.992006	9.94873e-08	1.01779	3.04659e-05	1.76652	9.94873e-08	1.71419	1.26338e-07	0.479935	1.26338e-07	PROTEIN TRANSPORT PROTEIN SEC61 GAMMA SUBUNIT -like / PROTEIN TRANSPORT PROTEIN SEC61 GAMMA SUBUNIT, ORYZA SATIVA, gb:P38385; supported by cDNA: gi_20466391
At4g24960				11.9632	1.50683	0.000115588	1.33597	7.44055e-10	1.32919	7.7534e-05	4.30309	7.44055e-10	3.5422	4.5917e-09	0.221683	4.5917e-09	abscisic acid-induced - like protein / abscisic acid-induced protein HVA22, Hordeumvulgare, PIR2:A48892;supported by full-length cDNA: Ceres:28535.
At4g25500				9.64484	0.743784	0.00348856	1.09583	1.66617e-08	1.08076	5.66198e-05	2.43347	1.66617e-08	2.16505	4.7505e-08	0.490861	4.7505e-08	arginine/serine-rich splicing factor RSp40 / contains EST gb:T45156, H3766800; supported by cDNA: gi_1667581_gb_U76607.1_ATU76607
At4g25720				9.58602	0.82464	0.000257135	0.787957	3.34319e-05	0.918032	2.4778e-05	0.834077	3.34319e-05	1.74993	3.02912e-08	0.444331	3.02912e-08	glutamine cyclotransferase precursor - like protein / glutamine cyclotransferase precursor, Carica papaya, AF061240;supported by full-length cDNA: Ceres:114197.
At4g26410				10.1761	0.418877	0.00769586	0.602886	0.000404081	0.607581	0.000167018	0.510871	0.000404081	0.683595	3.54562e-05	0.698005	3.54562e-05	putative protein /
At4g27120				8.35254	0.389973	0.0124192	0.551826	0.00224087	0.708723	5.32219e-05	0.405426	0.00224087	1.10977	4.77604e-07	0.232143	4.77604e-07	putative protein /
At4g27440				11.3316	0.751218	0.0394344	0.87468	4.40551e-06	2.59126	1.5572e-06	2.18826	4.40551e-06	1.12095	0.00102603	3.39176	0.00102603	PROTOCHLOROPHYLLIDE OXIDOREDUCTASE B
At4g27510				7.48779	0.604944	0.00363399	1.96071	5.6456e-07	1.61319	2.22504e-07	1.38137	5.6456e-07	2.32659	3.77145e-09	2.18848	3.77145e-09	hypothetical protein /
At4g29420				7.01057	1.26787	4.82535e-05	1.22329	1.86406e-07	1.19835	1.72076e-05	1.8268	1.86406e-07	0.950514	7.12837e-05	1.15764	7.12837e-05	hypothetical protein /
At4g29520				8.51482	0.979922	0.00865341	0.652356	0.000951839	0.80928	0.00843897	1.08401	0.000951839	2.9113	1.67271e-07	1.35267	1.67271e-07	putative protein / ;supported by full-length cDNA: Ceres:142647.
At4g30010				11.4914	0.719819	0.00221405	0.800892	2.53601e-05	0.617005	0.00182777	1.00697	2.53601e-05	0.996261	2.62245e-05	0.385211	2.62245e-05	putative protein / ; supported by full-length cDNA: Ceres: 2891.
At4g30650				10.4603	0.6393	0.0342216	0.464462	1.47084e-09	1.8699	5.23509e-06	4.16518	1.47084e-09	3.66396	4.78353e-09	0.547028	4.78353e-09	low temperature and salt responsive protein homolog / low temperature and salt responsive protein LTI6A - Arabidopsis thaliana,PID:g4039153
At4g30935				8.54093	0.336896	0.0348076	1.29384	3.95433e-08	1.19477	9.01967e-07	1.55663	3.95433e-08	1.96488	4.21338e-09	0.97556	4.21338e-09	WRKY family transcription factor / contains Pfam profile: PF03106 WRKY DNA -binding domain
At4g32105				8.50937	3.01902	2.43891e-08	0.36063	3.16054e-09	2.8942	7.90963e-09	3.00266	3.16054e-09	2.80982	5.79819e-09	3.24644	5.79819e-09	Expressed protein / ; supported by full-length cDNA: Ceres: 24780.
At4g32120				8.93409	0.534977	0.0299835	0.542898	0.000154114	0.559288	0.00914026	0.969127	0.000154114	1.47172	3.70837e-06	0.668522	3.70837e-06	putative protein / ATAC98, Arabidopsis thaliana; supported by cDNA: gi_15292682_gb_AY050775.1_
At4g32570				9.77384	0.656174	0.0118252	1.10605	5.16143e-07	0.55132	0.0103539	1.84941	5.16143e-07	1.28839	1.37758e-05	2.60894	1.37758e-05	putative protein / ;supported by full-length cDNA: Ceres:2508.
At4g33090				9.97868	0.655245	0.000717518	0.611683	0.000165052	0.438997	0.00314596	0.62513	0.000165052	0.622567	0.000160873	0.347201	0.000160873	aminopeptidase- like protein / aminopeptidase, Mus musculus, U35646; supported by cDNA: gi_17473510
At4g33330				6.83168	1.54713	2.76384e-06	0.684688	2.6754e-06	0.415451	0.0134611	1.23355	2.6754e-06	1.72569	1.01884e-07	0.747873	1.01884e-07	putative protein / glycogenin glucosyltransferase (EC 2.4.1.186) - human, PID:g1174167
At4g34680				8.87248	1.65555	5.68464e-06	1.72105	5.8142e-06	1.46555	3.59925e-06	1.31302	5.8142e-06	1.62984	7.00125e-07	0.953347	7.00125e-07	GATA transcription factor 3
At4g35000				11.225	0.97207	4.2329e-05	0.663347	0.00176707	0.549749	0.000948251	0.471834	0.00176707	0.271679	0.0255506	1.36125	0.0255506	ascorbate peroxidase, putative (APX) / identical to L-ascorbate peroxidase [Arabidopsis thaliana] gi|1523791|emb|CAA66926; similar to ascorbate peroxidase [Gossypium hirsutum] gi|1019946|gb|AAB52954; supported by full-length cDNA: Ceres:21896.
At4g35340				7.92264	0.341026	0.0246644	0.398246	0.0353517	0.295655	0.0181815	0.227566	0.0353517	1.00969	1.22629e-06	0.733742	1.22629e-06	UDP-galactose transporter - like protein
At4g35780				8.1364	1.66491	9.23342e-06	1.75397	0.0174894	1.63957	2.16734e-06	0.443583	0.0174894	0.638151	0.00253934	1.00802	0.00253934	putative ACT-domain containing protein kinase (ppc:2.1.4.4);putative protein
At4g35880				7.55763	0.636647	0.00335457	0.423489	2.94864e-06	0.627045	0.00109947	1.20377	2.94864e-06	1.87953	3.93761e-08	1.73144	3.93761e-08	putative protein / predicted proteins, Arabidopsis thaliana
At4g36590				6.46344	2.37121	2.56272e-05	0.687078	2.89061e-06	2.30547	6.90704e-06	2.3862	2.89061e-06	2.16759	6.51698e-06	2.50638	6.51698e-06	MADS-box protein;putative MADS-box protein
At4g38200				8.25062	0.468871	0.0138146	0.733434	6.01366e-06	0.454777	0.00570123	1.04858	6.01366e-06	0.830769	4.48272e-05	0.115162	4.48272e-05	guanine nucleotide-exchange protein -like / guanine nucleotide-exchange protein -Bos taurus,PID:g2674107
At5g02880				8.74147	0.80634	0.000390842	0.989652	1.00231e-06	1.12692	5.01156e-06	1.26237	1.00231e-06	0.549371	0.00106101	0.127694	0.00106101	putative protein / thyroid receptor interacting protein 12, Homo sapiens, EMBL:D28476
At5g03180				8.1174	1.11723	0.00213587	1.02891	8.09409e-07	1.12179	0.000585361	2.2647	8.09409e-07	0.644628	0.0105517	1.43179	0.0105517	putative protein / various predicted proteins, Arabidopsis thaliana; supported by cDNA: gi_15809867_gb_AY054201.1_
At5g04240				8.73561	0.597861	0.00860254	1.25042	1.55661e-06	1.44447	2.19523e-06	1.41201	1.55661e-06	1.18507	7.45189e-06	0.904055	7.45189e-06	zinc finger protein - like,jumonji (jmj) zinc finger (C2H2 type) protein family
At5g04580				7.99929	0.761992	0.000204233	0.972412	4.45763e-08	0.997239	4.30182e-06	1.51601	4.45763e-08	0.953449	3.52248e-06	0.725726	3.52248e-06	putative protein / various predicted proteins, Arabidopsis thaliana
At5g05010				11.0368	0.283373	0.038278	0.46518	4.73761e-09	0.464621	0.000821258	1.67626	4.73761e-09	1.42485	2.11366e-08	0.671277	2.11366e-08	coatomer delta subunit (delta-coat protein) (delta-COP) / ; supported by cDNA: gi_15450768_gb_AY054464.1_
At5g06120				8.68575	0.407794	0.0174389	0.894165	8.04116e-07	0.694605	0.000159522	1.18441	8.04116e-07	0.653381	0.000151604	0.715627	0.000151604	human RAN binding protein 16-like /
At5g07960				10.4875	0.592246	0.0209856	0.952659	2.78694e-08	1.34755	1.89644e-05	2.53294	2.78694e-08	2.39814	4.43983e-08	0.6033	4.43983e-08	putative protein / PTD008, Homo sapiens, EMBL:AF078861;supported by full-length cDNA: Ceres:226.
At5g08170				8.66293	0.809154	7.87015e-05	0.224117	3.65667e-07	0.248348	0.0357955	1.15269	3.65667e-07	0.540612	0.000285172	0.57265	0.000285172	Unknown;Embryo Defective; Unknown
At5g10540				9.44685	0.441198	0.00951676	0.560826	1.40699e-05	0.639935	0.000226616	0.83751	1.40699e-05	1.54793	3.98937e-08	0.468844	3.98937e-08	oligopeptidase A - like protein / oligopeptidase A prlC, Neisseria meningitidis, EMBL:NMA1Z2491; supported by cDNA: gi_15293088_gb_AY050978.1_
At5g11230				9.34648	1.49272	7.49811e-06	0.244364	7.52032e-08	0.919371	0.00011593	1.92394	7.52032e-08	3.05485	9.62726e-10	1.12376	9.62726e-10	putative protein / predicted proteins, Arabidopsis thaliana
At5g12260				7.65523	0.468151	0.0138388	0.422475	0.000253464	0.355287	0.0193145	0.67702	0.000253464	0.809639	5.53272e-05	0.744261	5.53272e-05	unknown protein /
At5g12370				9.2938	0.528916	0.0116463	0.709787	2.27335e-05	0.664617	0.00086811	0.985568	2.27335e-05	0.659248	0.00056315	0.631699	0.00056315	putative protein / similarity to sec10, Drosophila melanogaster, AE003746~Contains Putative AMP-binding domain signature AA505-516
At5g12400				8.43939	0.607399	0.0235783	0.874029	1.23702e-07	0.926112	0.000608354	2.27903	1.23702e-07	0.907313	0.000427586	0.766279	0.000427586	PHD finger transcription factor, putative similarity to predicted proteins, Arabidopsis thaliana
At5g13170				9.6366	3.58762	1.25757e-08	2.80725	3.98366e-08	3.1754	9.43916e-09	2.56516	3.98366e-08	0.929432	0.000358087	4.02199	0.000358087	senescence-associated protein (SAG29)
At5g14550				8.10728	0.760268	0.00336682	0.430068	1.60434e-07	0.686322	0.00198075	1.95064	1.60434e-07	1.1244	2.58286e-05	0.248299	2.58286e-05	putative protein / various predicted proteins, Arabidopsis thaliana
At5g14920				10.9418	0.773948	0.0177049	0.508667	1.6735e-08	1.70789	1.8256e-05	3.37274	1.6735e-08	0.883465	0.00181076	0.931398	0.00181076	putative protein / predicted protein, Arabidopsis thaliana;supported by full-length cDNA: Ceres:32599.
At5g15050				9.68725	1.50271	2.00699e-06	1.33606	3.74539e-07	0.894737	4.62816e-05	1.42453	3.74539e-07	2.63484	1.06494e-09	3.14924	1.06494e-09	N-acetylglucosaminyltransferase family (Core-2/I-Branching enzyme family) / contains Pfam profile: PF02485 Core-2/I-Branching enzyme ;supported by full-length cDNA: Ceres:25053.
At5g15790				6.67366	0.504632	0.0166424	0.83592	2.84363e-07	0.843055	0.000172348	1.61555	2.84363e-07	0.331523	0.0257051	0.77511	0.0257051	putative protein / RING-H2 finger protein RHB1a - Arabidopsis thaliana, EMBL:AF079179
At5g17210				9.52265	0.793606	0.00183869	1.47029	1.42455e-07	2.02595	1.24747e-07	1.88095	1.42455e-07	2.35331	1.60517e-08	0.798818	1.60517e-08	putative protein / similar to unknown protein (dbj|BAA92731.1); supported by cDNA: gi_14334547_gb_AY035178.1_
At5g17340				7.79728	2.3111	1.52764e-06	3.00998	1.31239e-08	2.70166	6.54521e-08	3.0128	1.31239e-08	2.35286	1.3226e-07	0.767305	1.3226e-07	unknown protein /
At5g18340				6.83552	1.86129	3.63176e-06	1.9405	1.70777e-06	1.42608	8.86308e-06	1.60306	1.70777e-06	0.605902	0.00368411	0.205081	0.00368411	putative protein / predicted proteins, Arabidopsis thaliana
At5g19660				8.41694	0.480903	0.00850711	0.780856	3.98631e-05	0.768733	8.76692e-05	0.793541	3.98631e-05	0.664403	0.000165668	0.696634	0.000165668	subtilisin-like protein / subtilisin/kexin isozyme SKI-1 precursor - Rattus norvegicus, EMBL:AF094821
At5g19690				11.1403	0.74836	0.0215725	0.914317	3.93816e-06	1.24127	0.000279483	1.91829	3.93816e-06	2.11704	1.43401e-06	1.14937	1.43401e-06	oligosaccharyl transferase STT3-like protein
At5g19930				8.69412	1.42352	6.40353e-07	1.5139	7.60834e-06	2.18242	2.23509e-09	0.868427	7.60834e-06	2.11694	1.64968e-09	0.478651	1.64968e-09	putative protein / predicted proteins from various organisms;supported by full-length cDNA: Ceres:12566.
At5g20120				8.62954	0.84485	9.17616e-05	0.738321	0.000172996	0.884547	1.35412e-05	0.617897	0.000172996	0.380713	0.00446091	0.972488	0.00446091	hypothetical protein (fragment?) /
At5g20570				10.8304	0.383721	0.0291629	0.751362	6.76068e-07	0.862747	3.96047e-05	1.26828	6.76068e-07	1.20768	9.70458e-07	0.898988	9.70458e-07	ring-box protein - like / ring-box protein-like, Homo sapiens, PIR:T51146;supported by full-length cDNA: Ceres:29408.
At5g23250				10.0663	0.442874	0.0260957	0.800209	0.00115609	1.05737	1.8928e-05	0.593702	0.00115609	1.95115	3.09933e-08	1.06817	3.09933e-08	succinyl-CoA synthetase, alpha subunit / ;supported by full-length cDNA: Ceres:39462.
At5g23390				8.70361	0.636082	0.0154124	0.585516	1.73174e-06	0.512818	0.0162392	1.65959	1.73174e-06	0.763595	0.00108554	0.703729	0.00108554	putative protein / similar to unknown protein (gb|AAD20392.1); supported by cDNA: gi_19699052
At5g24350				8.07089	0.535834	0.00951676	1.19023	2.85128e-06	0.988718	3.07903e-05	1.21033	2.85128e-06	0.710609	0.00026939	0.948664	0.00026939	putative protein / similar to unknown protein (ref|NP_056993.1)
At5g25210				6.52937	1.25389	0.00240668	1.81211	5.11212e-07	2.25	5.14017e-06	2.71506	5.11212e-07	0.875494	0.00436721	1.35516	0.00436721	putative protein / ; supported by full-length cDNA: Ceres: 13660.
At5g25470				6.43799	0.544102	0.00551139	0.846378	3.0614e-08	1.55687	2.16336e-07	1.79543	3.0614e-08	1.57705	1.00639e-07	2.19782	1.00639e-07	putative protein / various predicted proteins, Arabidopsis thaliana; supported by full-length cDNA: Ceres: 29201.
At5g26760				9.206	0.363916	0.0245027	0.220708	0.000250653	0.586219	0.000432528	0.592885	0.000250653	0.298628	0.0149798	0.693275	0.0149798	putative protein / ; supported by cDNA: gi_20259373
At5g27630				6.62248	0.457664	0.0263037	1.9425	4.3258e-08	1.23884	6.1208e-06	1.96131	4.3258e-08	2.19698	1.43332e-08	1.95024	1.43332e-08	putative protein / RING finger rngB protein, cytosolic - Dictyostelium discoideum, PIR:S68824; supported by cDNA: gi_20260513
At5g27660				8.09844	0.483146	0.0444807	0.677766	3.33875e-07	0.901624	0.000420589	1.90688	3.33875e-07	1.10013	4.91889e-05	0.736265	4.91889e-05	serine protease-like protein / serine protease OMI - Homo sapiens, EMBL:AF020760
At5g27710				8.035	0.470755	0.0332565	0.640182	4.22352e-05	1.10287	3.62863e-05	1.02028	4.22352e-05	1.11567	1.80939e-05	1.18877	1.80939e-05	putative protein /
At5g27760				10.5802	0.455752	0.0206237	0.478427	2.2713e-06	0.5826	0.00170343	1.22654	2.2713e-06	0.608238	0.000786879	0.152167	0.000786879	putative protein / predicted protein, Arabidopsis thaliana; supported by full-length cDNA: Ceres: 108472.
At5g32470				9.06255	0.805684	0.00259166	0.85017	4.90308e-05	0.703504	0.00188602	1.06984	4.90308e-05	0.570754	0.00427902	0.837047	0.00427902	putative protein / predicted protein, Haemophilus influenzae
At5g35080				8.62759	0.612136	0.0145358	0.715271	5.16867e-05	0.911074	0.000346543	1.08459	5.16867e-05	1.5466	1.959e-06	0.571733	1.959e-06	putative protein / ;supported by full-length cDNA: Ceres:232091.
At5g36210				9.51989	0.60604	0.00877345	0.876528	0.000152626	0.837532	0.000294044	0.857175	0.000152626	1.00354	3.82012e-05	1.21377	3.82012e-05	acyl-peptide hydrolase-like
At5g36270				6.85293	1.01772	2.54482e-05	0.869317	1.32798e-06	0.860976	2.40661e-05	1.11076	1.32798e-06	1.09438	1.41249e-06	0.799648	1.41249e-06	dehydroascorbate reductase, putative / Similar to dehydroascorbate reductase {Spinacia oleracea} gi:10952511 gb:AF195783, PMID:11148269
At5g38380				7.95343	0.760116	0.00273116	0.78056	0.0035639	1.12443	3.48078e-05	0.567212	0.0035639	1.09647	2.40286e-05	1.07863	2.40286e-05	unknown protein /
At5g38460				8.32086	0.466717	0.0103614	0.501436	5.36122e-05	0.549772	0.00118213	0.771421	5.36122e-05	0.613252	0.000325232	1.07622	0.000325232	glucosyltransferase-like protein / ; supported by cDNA: gi_14334785_gb_AY035066.1_
At5g38650				10.0972	0.781883	0.00307742	0.98715	1.43328e-05	0.883922	0.000366113	1.22785	1.43328e-05	0.991596	8.57141e-05	0.914139	8.57141e-05	putative protein / similar to unknown protein (gb|AAB95243.1);supported by full-length cDNA: Ceres:42336.
At5g39960				7.39685	0.487813	0.00742833	0.85824	0.00482545	1.02879	6.15875e-06	0.405977	0.00482545	1.64428	3.82156e-08	1.5856	3.82156e-08	putative protein / GTP-binding proteins - different species
At5g40600				6.5169	0.925448	0.00216053	1.13383	8.48365e-07	0.752628	0.00250857	1.87005	8.48365e-07	1.51856	5.42615e-06	1.91663	5.42615e-06	Unknown
At5g40760				10.0429	1.0432	0.000163772	1.31295	3.66882e-08	1.33932	4.01744e-06	2.06606	3.66882e-08	2.85142	1.74327e-09	0.173774	1.74327e-09	glucose-6-phosphate dehydrogenase /
At5g40840				6.32585	0.429658	0.0364055	1.96515	7.9094e-08	1.84989	1.55713e-07	1.8686	7.9094e-08	2.03141	3.36889e-08	1.31295	3.36889e-08	expressed protein / ; supported by cDNA: gi_12006359_gb_AF281154.1_AF281154
At5g41760				9.1419	0.471001	0.00801259	0.524144	0.000144236	0.69689	0.000150915	0.65992	0.000144236	1.21968	5.38523e-07	1.24389	5.38523e-07	CMP-sialic acid transporter-like protein
At5g42420				10.529	1.67327	6.41581e-06	1.48592	5.97831e-08	1.49945	3.62716e-06	2.17265	5.97831e-08	2.03745	1.05283e-07	0.906696	1.05283e-07	putative protein / strong similarity to unknown protein (gb|AAF04433.1)
At5g42470				8.74264	0.495018	0.0363085	0.829112	4.02627e-05	1.00949	0.000140064	1.10256	4.02627e-05	0.622101	0.00270381	0.599269	0.00270381	brain and reproductive organ-expressed protein-like /
At5g42560				8.55528	0.464477	0.0100459	0.933104	1.01176e-07	1.06819	4.54151e-06	1.5007	1.01176e-07	0.755716	5.51801e-05	0.699727	5.51801e-05	expressed protein / supported by full-length cDNA: Ceres:17101.
At5g42890				10.3369	0.623876	0.0229877	0.840903	4.50305e-07	0.843375	0.00137055	2.04166	4.50305e-07	1.49762	7.57703e-06	0.447114	7.57703e-06	putative protein / similar to unknown protein (pir||T28068); supported by full-length cDNA: Ceres: 39514.
At5g42950				9.28809	0.888131	0.00466046	1.43811	3.68878e-06	1.44491	3.16571e-05	1.7268	3.68878e-06	0.915645	0.00070563	1.0515	0.00070563	putative protein / similar to unknown protein (gb|AAC80623.1)
At5g43460				11.1179	0.278251	0.0438591	0.759862	0.000202536	0.598194	0.000134917	0.53547	0.000202536	0.854884	3.20556e-06	0.685813	3.20556e-06	Nicotiana lesion-inducing like / ; supported by full-length cDNA: Ceres: 327.
At5g43830				11.9824	0.625287	0.00106499	1.30376	1.82563e-08	0.668669	0.000165245	1.69564	1.82563e-08	1.17513	5.74818e-07	0.73043	5.74818e-07	aluminum-induced protein-like / ; supported by full-length cDNA: Ceres: 12484.
At5g47020				9.54632	0.618182	0.0125567	1.09073	3.93747e-05	1.28816	1.64484e-05	1.09761	3.93747e-05	0.760072	0.000691967	1.02251	0.000691967	putative protein / strong similarity to unknown protein (emb|CAB87688.1)
At5g47080				9.07324	0.767747	0.000503465	1.45972	1.69089e-07	1.21305	2.15691e-06	1.49208	1.69089e-07	0.900388	1.81093e-05	0.752621	1.81093e-05	casein kinase II beta chain / ; supported by cDNA: gi_468263_gb_L22563.1_ATHCKIB
At5g47635				6.72832	1.90605	6.43495e-05	1.80022	0.00276367	1.5129	0.00010236	0.9041	0.00276367	1.88606	8.28029e-06	0.913743	8.28029e-06	Expressed protein / ; supported by full-length cDNA: Ceres: 159403.
At5g47870				9.69152	0.52947	0.0336961	1.00603	0.000836395	1.13343	8.08881e-05	0.78858	0.000836395	1.91627	3.65826e-07	1.49356	3.65826e-07	putative protein / similar to unknown protein (gb|AAF26028.1); supported by full-length cDNA: Ceres: 38345.
At5g49010				8.46827	0.329726	0.0305577	0.895162	6.28722e-06	0.941121	5.08102e-06	0.867211	6.28722e-06	1.8233	5.14663e-09	1.28659	5.14663e-09	unknown protein /
At5g49060				7.45335	0.611492	0.00202146	0.691232	5.56786e-06	0.880821	2.96069e-05	0.999235	5.56786e-06	0.644718	0.00022603	0.978322	0.00022603	DNAJ-like protein /
At5g49650				9.45797	0.789983	0.00251616	1.03745	7.99421e-06	0.838899	0.000463555	1.28209	7.99421e-06	1.32707	5.38963e-06	1.36895	5.38963e-06	xylulose kinase / ; supported by cDNA: gi_15292818_gb_AY050843.1_
At5g50170				7.28455	0.968438	0.00013195	1.27804	5.91571e-06	0.862669	8.18218e-05	1.09428	5.91571e-06	1.58383	1.67987e-07	1.74121	1.67987e-07	putative protein / strong similarity to unknown protein (gb|AAC72128.1); supported by cDNA: gi_15810202_gb_AY056116.1_
At5g50210				9.66342	1.83961	2.99777e-06	2.82306	3.12681e-05	1.61778	1.99056e-06	1.12643	3.12681e-05	0.809209	0.000435016	0.602797	0.000435016	putative protein / similar to unknown protein (gb|AAF26953.1);supported by full-length cDNA: Ceres:15702.
At5g50230				9.06004	0.497368	0.0297017	0.777086	0.00122102	0.734184	0.00110382	0.680545	0.00122102	0.678593	0.00117177	0.0585782	0.00117177	TIPD, putative / SP|O15736|similar to TIPD PROTEIN. [Slime mold] {Dictyostelium discoideum}
At5g50460				11.7945	0.634396	0.00212606	0.755227	7.80143e-09	1.05145	9.10055e-06	2.08305	7.80143e-09	1.86216	2.1236e-08	1.11128	2.1236e-08	protein translocation complex Sec61 gamma chain (pir |T05513) / ; supported by cDNA: gi_13877812_gb_AF370169.1_AF370169
At5g50850				11.1161	0.35252	0.0325005	0.40462	0.0424073	0.294925	0.0273	0.236176	0.0424073	0.442581	0.00230051	0.0662181	0.00230051	pyruvate dehydrogenase E1 component beta subunit, mitochondrial precursor (PDHE1-B) (sp Q38799) / ; supported by cDNA: gi_565064_gb_U09137.1_ATU09137
At5g51180				8.53587	0.871217	0.000449069	0.759975	9.01136e-05	0.701821	0.000596979	0.841188	9.01136e-05	0.808737	0.000117667	0.637351	0.000117667	putative protein / similar to unknown protein (pir||T00623); supported by cDNA: gi_15292882_gb_AY050875.1_
At5g51400				10.2306	0.7036	0.00140879	0.705452	6.53237e-05	0.479838	0.00501093	0.825284	6.53237e-05	0.810804	7.18572e-05	0.343085	7.18572e-05	putative protein / strong similarity to unknown protein (gb|AAB68038.1);supported by full-length cDNA: Ceres:17208.
At5g51840				8.08391	0.445953	0.0424972	0.831499	2.063e-05	0.726814	0.00102774	1.11585	2.063e-05	1.61336	6.31164e-07	0.328703	6.31164e-07	expressed protein / ;supported by full-length cDNA: Ceres:36309.
At5g52070				8.30575	0.411203	0.0396482	0.828108	1.18299e-08	0.983648	4.42239e-05	2.23328	1.18299e-08	0.615146	0.0010193	0.187775	0.0010193	unknown protein / ; supported by cDNA: gi_19347820
At5g52240				10.9427	0.379158	0.0134931	0.433154	2.65023e-09	0.499327	0.000768865	1.90103	2.65023e-09	1.65037	9.68248e-09	0.187571	9.68248e-09	progesterone-binding protein-like / ; supported by full-length cDNA: Ceres: 28003.
At5g52550				8.21619	0.620535	0.0129548	0.539708	0.000556972	0.384862	0.0400334	0.798329	0.000556972	0.98463	0.000101808	0.617018	0.000101808	putative protein / similar to unknown protein (pir||T09559); supported by cDNA: gi_15810212_gb_AY056121.1_
At5g52590				9.05254	0.934679	0.000350919	0.256767	0.0159115	0.63538	0.00158005	0.38979	0.0159115	0.529856	0.00311642	0.290271	0.00311642	putative protein / contains similarity to GTPase activating protein
At5g52660				7.93826	0.625113	0.00119786	0.935131	5.96295e-05	0.49839	0.00163317	0.724012	5.96295e-05	0.25584	0.0293866	0.0501939	0.0293866	myb family transcription factor / contains PFAM profile: PF00249 myb-like DNA-binding domain; supported by full-length cDNA: Ceres:37702.
At5g53750				7.92801	2.15935	8.62139e-06	1.50337	4.8132e-05	1.84178	7.77036e-06	1.41146	4.8132e-05	1.00491	0.000669669	0.999428	0.000669669	putative protein / strong similarity to unknown protein (pir||T08938)
At5g53900				8.75232	1.29535	3.72708e-05	1.93095	2.30031e-05	3.17948	1.63179e-09	1.08249	2.30031e-05	0.72016	0.000591288	0.782944	0.000591288	putative protein / similar to unknown protein (gb|AAF34833.1); supported by cDNA: gi_18252212
At5g54440				9.04922	0.491101	0.0282769	0.788289	0.00598348	0.470855	0.0131776	0.512013	0.00598348	1.10049	2.12452e-05	0.298712	2.12452e-05	unknown protein / ; supported by cDNA: gi_20259378
At5g56020				7.96482	0.528204	0.0129424	0.659914	0.00255367	0.7382	0.000468069	0.542389	0.00255367	0.956042	3.31386e-05	0.237921	3.31386e-05	putative protein / similar to unknown protein (pir||T05049)
At5g56510				7.49857	3.48663	3.19723e-09	0.62372	2.41537e-10	3.64887	5.45877e-10	3.73208	2.41537e-10	3.58394	3.83779e-10	3.76413	3.83779e-10	pumilio-family RNA-binding protein, putative / contains similarity to RNA-binding protein
At5g56650				6.82792	1.78618	1.96475e-06	1.6542	7.03978e-07	1.66942	7.28903e-07	1.58063	7.03978e-07	2.46066	9.53471e-09	0.84268	9.53471e-09	IAA-amino acid hydrolase homolog 1 precursor (sp|P54969) / ; supported by cDNA: gi_902788_gb_U23795.1_ATU23795
At5g57110				10.0842	0.999087	0.000337524	1.22609	3.10312e-10	2.41577	2.27051e-08	3.57709	3.10312e-10	2.23405	2.52726e-08	0.532555	2.52726e-08	Arabidopsis-autoinhibited Ca2+ -ATPase, isoform 8, contains all of the characteristic motifs of Ca2+ -transporting P-type Ca2+ -ATPases and is localized to the plasma membrane.;Ca2+-transporting ATPase-like protein (emb|CAB79748.1);AUTOINHIBITED CA2+ -ATPASE, ISOFORM 8
At5g58300				8.76283	0.910896	0.000164706	0.893968	4.20871e-06	0.358004	0.019422	1.09872	4.20871e-06	1.95333	1.65128e-08	0.380853	1.65128e-08	receptor-like protein kinase
At5g58375				11.5071	1.88839	4.51136e-07	1.94678	6.77555e-08	1.52419	6.90163e-07	1.82512	6.77555e-08	1.67716	1.45218e-07	0.285067	1.45218e-07	Expressed protein / ; supported by full-length cDNA: Ceres: 17375.
At5g58710				10.6928	0.498638	0.0173003	0.288628	5.34242e-06	0.677093	0.000871014	1.18014	5.34242e-06	1.27952	2.3354e-06	0.760438	2.3354e-06	cyclophilin ROC7 / ;supported by full-length cDNA: Ceres:25325.
At5g59140				10.0771	0.701286	0.00258112	1.10565	1.27218e-07	1.58271	6.66895e-07	1.76714	1.27218e-07	1.52594	4.96713e-07	0.964151	4.96713e-07	elongin - like protein / elongin C, Drosophila melanogaster, PIR:JC5794; supported by cDNA: gi_15028384_gb_AY045995.1_
At5g59490				8.38325	3.7767	3.15642e-10	3.93984	9.86819e-11	4.12148	4.0304e-11	3.41613	9.86819e-11	3.9371	3.57267e-11	0.830032	3.57267e-11	putative ripening-related protein - like / putative ripening-related protein Vitis vinifera EMBL:VVI237988
At5g60190				6.9066	0.721311	0.00491865	0.725602	1.68145e-06	1.03298	0.000100864	1.53675	1.68145e-06	0.738632	0.000787363	0.853434	0.000787363	putative protein / predicted proteins, C.elegans and D.melanogaster
At5g60610				6.28169	0.810467	0.0011868	0.729744	1.6011e-07	1.21693	1.03091e-05	1.78061	1.6011e-07	1.26015	4.00163e-06	2.29829	4.00163e-06	putative protein / various predicted proteins, Arabidopsis thaliana;supported by full-length cDNA: Ceres:142077.
At5g61790				11.8774	0.623815	0.00381208	0.242954	1.37792e-06	0.602127	0.00145379	1.30435	1.37792e-06	2.12555	1.23366e-08	0.722444	1.23366e-08	calnexin - like protein
At5g62880				9.20159	1.23591	9.17025e-05	0.394339	1.10069e-06	0.700582	0.00173859	1.5984	1.10069e-06	0.429883	0.0156336	0.466792	0.0156336	ND
At5g62890				10.5709	0.468018	0.034936	0.49106	0.0391106	0.345723	0.0454137	0.327849	0.0391106	1.23152	7.86371e-06	0.952359	7.86371e-06	permease 1 like protein;permease 1 - like protein
At5g62950				7.55465	0.498984	0.0296888	0.730825	1.44375e-06	0.851627	0.000385165	1.52541	1.44375e-06	0.721089	0.000789398	0.16235	0.000789398	putative protein / predicted protein, Arabidopsis thaliana
At5g63840				10.9752	0.459495	0.0123741	0.700176	2.74413e-07	0.837957	5.13312e-05	1.3926	2.74413e-07	1.71768	3.44811e-08	1.1637	3.44811e-08	Radial Swelling; Catalytic Subunit of Glucosidase II;glucosidase II alpha subunit
At5g64440				9.25191	0.636365	0.00907657	1.08283	0.000352039	1.25522	1.56989e-05	0.814064	0.000352039	1.16704	1.64454e-05	0.65634	1.64454e-05	putative protein / contains similarity to glutamyl-tRNA amidotransferase subunit A; supported by cDNA: gi_8163874_gb_AF223949.1_AF223949
At5g65750				8.09651	0.377195	0.0446672	0.702426	3.21638e-06	0.596594	0.00138793	1.17342	3.21638e-06	1.16411	3.21769e-06	0.877599	3.21769e-06	2-oxoglutarate dehydrogenase, E1 component / ; supported by cDNA: gi_18389253
At5g65760				9.41704	0.378193	0.0207957	0.586628	3.08848e-06	1.01381	4.13124e-06	0.986483	3.08848e-06	1.27114	2.64149e-07	0.93843	2.64149e-07	lysosomal Pro-X carboxypeptidase / ; supported by cDNA: gi_18700100
At5g66080				6.45441	1.35302	2.63457e-06	0.79751	4.0409e-07	1.58521	1.12837e-07	1.31137	4.0409e-07	1.10935	1.8061e-06	0.620243	1.8061e-06	putative protein phosphatase 2C
At5g66180				7.86439	0.382615	0.035215	1.0162	6.98613e-05	1.03603	1.15138e-05	0.792499	6.98613e-05	1.09299	3.7652e-06	0.461127	3.7652e-06	putative protein / contains similarity to nucleolar protein
At5g66550				7.55998	0.53875	0.0418022	1.33728	0.000128836	1.32103	4.01742e-05	1.08289	0.000128836	0.780379	0.00137995	2.14068	0.00137995	putative protein / similar to unknown protein (gb|AAD20709.1); supported by cDNA: gi_15450452
* only by two fold but not mas

## Sheet: AP-MAS-2fold=336
AGI	WTAn	anther-infl	q	anther-stem	q	anther-seedling	q	anther-leaf	q	anther-silique	q	anther-root	q	Integrated Description
At1g01280	8.31716	4.73462	5.12109e-08	4.81576	9.50717e-09	4.91505	4.3559e-09	4.88265	4.5504e-09	4.82932	4.3559e-09	4.89312	4.5504e-09	cytochrome P450;cytochrome P450, putative;EF-hands number:1
At1g02050	10.8351	4.40847	1.1993e-06	4.9887	6.94431e-08	4.73388	6.48842e-08	4.68478	6.85216e-08	4.99569	6.48842e-08	4.90807	6.85216e-08	unknown protein / Similar to rice chalcone synthase homolog, gp|U90341|2507617 and anther specific protein, gp|Y14507|2326772
At1g02450	7.72231	1.35006	0.00020926	1.35068	4.93395e-05	3.07977	1.26902e-08	3.07477	1.23366e-08	1.91613	1.26902e-08	3.30454	1.23366e-08	unknown protein /
At1g02640	12.0044	3.34632	4.22254e-08	3.45265	6.76861e-09	3.72635	1.8371e-09	2.19151	2.75996e-07	2.59198	1.8371e-09	1.77311	2.75996e-07	glycosyl hydrolase family 3 / similar to beta-xylosidase GB:Z84377 GI:2102655 from [Aspergillus niger]; supported by cDNA: gi_14194120_gb_AF367266.1_AF367266
At1g02813	8.52372	4.17954	1.06582e-10	4.36608	2.11367e-11	4.53021	7.38184e-12	4.46033	1.23262e-11	4.44707	7.38184e-12	4.59747	1.23262e-11	Expressed protein / ; supported by full-length cDNA: Ceres: 1632.
At1g03290	8.70097	1.0694	0.000346298	1.93111	3.89631e-07	2.13575	8.21785e-08	1.55406	1.60856e-06	1.51233	8.21785e-08	1.49786	1.60856e-06	unknown protein / ESTs gb|H36966, gb|R65511, gb|T42324 and gb|T20569 come from this gene
At1g03390	8.51692	4.13867	6.49189e-09	3.97773	2.32772e-09	4.01733	1.15132e-09	4.03931	1.0995e-09	3.93763	1.15132e-09	4.08	1.0995e-09	hypothetical protein / similar to anthranilate N-hydroxycinnamoyl/benzoyltransferase
At1g03700	10.0134	4.22927	2.09038e-09	4.9236	1.28362e-10	4.22892	2.91749e-10	4.66523	1.3908e-10	5.09901	2.91749e-10	3.82728	1.3908e-10	expressed protein / ; supported by cDNA: gi_15028214_gb_AY045930.1_
At1g04010	8.38969	1.42204	2.16156e-05	1.55039	1.97669e-06	2.4394	1.48029e-08	2.21626	3.47535e-08	1.69245	1.48029e-08	1.79446	3.47535e-08	unknown protein /
At1g04645	10.5369	4.36466	3.12025e-08	6.44245	1.79728e-10	6.7762	5.719e-11	6.38917	1.26268e-10	2.22867	5.719e-11	6.70319	1.26268e-10	Expressed protein / ; supported by full-length cDNA: Ceres: 2265.
At1g04880	7.7475	2.0784	1.80772e-06	2.76607	2.25017e-08	2.73784	1.41316e-08	2.55768	2.50557e-08	2.45955	1.41316e-08	2.87497	2.50557e-08	high mobility group (HMG)/ARID (BRIGHT) DNA binding domain protein
At1g06170	9.83229	5.11297	2.89562e-10	6.08705	1.6289e-11	6.25269	5.99881e-12	6.38748	7.69568e-12	6.34717	5.99881e-12	6.37265	7.69568e-12	bHLH protein
At1g06250	7.60426	3.21713	5.29856e-10	3.1808	1.39705e-10	3.29791	5.28883e-11	3.03252	1.41191e-10	3.29814	5.28883e-11	3.43667	1.41191e-10	lipase-like protein
At1g06320	8.11638	2.55041	4.3921e-08	2.49134	1.19908e-08	2.60073	4.38288e-09	2.14284	2.60494e-08	2.64359	4.38288e-09	2.774	2.60494e-08	hypothetical protein / predicted by genemark.hmm
At1g06520	10.0383	4.43411	5.92667e-09	5.28979	2.71319e-10	4.76382	4.03773e-10	4.86705	3.69758e-10	1.16844	4.03773e-10	3.28251	3.69758e-10	expressed protein / ;supported by full-length cDNA: Ceres:94974.
At1g07040	10.7684	1.79833	2.56654e-05	2.21774	7.49535e-07	3.09463	1.71933e-08	1.15398	0.000142624	1.64988	1.71933e-08	2.13139	0.000142624	expressed protein / ;supported by full-length cDNA: Ceres:36434.
At1g07340	6.96043	2.33983	1.0246e-06	2.43674	1.30392e-07	2.57983	4.20386e-08	2.17835	2.06256e-07	2.61018	4.20386e-08	2.69643	2.06256e-07	STP2 monosaccharide transporter;hexose transporter, putative
At1g07860	5.79241	2.22495	3.27001e-09	2.37772	4.6118e-10	2.26791	3.90747e-10	2.23986	4.82123e-10	2.3995	3.90747e-10	2.21253	4.82123e-10	hypothetical protein / predicted by genemark.hmm; supported by cDNA: gi_18491146
At1g08065	8.21115	4.0769	4.72947e-08	4.19752	7.62714e-09	4.32525	3.22146e-09	3.92072	7.91851e-09	3.49582	3.22146e-09	4.43258	7.91851e-09	carbonic anhydrase, putative /
At1g08325	10.592	1.98147	4.0922e-07	4.75892	2.80938e-11	3.73819	1.06148e-10	4.62236	2.22355e-11	4.793	1.06148e-10	1.52403	2.22355e-11	bZIP protein / similar to basic leucine zipper protein GI:2865394 from [Zea mays]
At1g10710	6.86152	1.24748	2.56445e-05	1.52139	8.26476e-07	1.92463	4.82419e-08	1.72133	1.34112e-07	1.82829	4.82419e-08	1.887	1.34112e-07	hypothetical protein / predicted by genemark.hmm
At1g13140	8.72859	3.2796	3.99578e-07	3.97528	1.24468e-08	3.97587	6.83146e-09	3.72781	1.22221e-08	4.1932	6.83146e-09	4.12758	1.22221e-08	putative cytochrome P450 monooxygenase
At1g14360	9.85853	1.05537	8.3321e-05	1.15182	8.31245e-06	1.39827	7.85323e-07	2.2845	6.7709e-09	1.03049	7.85323e-07	1.0635	6.7709e-09	expressed protein / ;supported by full-length cDNA: Ceres:6937.
At1g14750	6.84032	1.35168	8.30348e-07	1.82127	9.41766e-09	2.01073	2.06384e-09	1.92044	3.20678e-09	1.84751	2.06384e-09	2.07663	3.20678e-09	Solo Dancers; Cyclin-Like Protein
At1g15190	8.1211	3.42777	2.57689e-07	3.18772	1.0184e-07	3.5589	2.01956e-08	3.04495	8.51236e-08	3.17097	2.01956e-08	3.25434	8.51236e-08	hypothetical protein / predicted by genscan+
At1g15320	5.36634	1.32484	0.00281003	1.25534	0.00118361	1.11889	0.00169514	1.1801	0.00111878	1.24151	0.00169514	1.40656	0.00111878	hypothetical protein / predicted by genscan
At1g15850	5.03858	1.2509	0.00179837	1.08033	0.00141941	1.10502	0.000793775	1.02137	0.00128593	1.16895	0.000793775	1.10895	0.00128593	mitotic checkpoint protein, putative / similar to mitotic checkpoint protein GI:9294423 from [Arabidopsis thaliana]
At1g16290	7.7822	2.29956	5.44312e-08	2.41391	7.43049e-09	2.35473	5.26667e-09	2.40939	4.12738e-09	2.36211	5.26667e-09	2.33598	4.12738e-09	hypothetical protein /
At1g19230	7.90602	3.84028	7.44968e-11	4.11933	1.11461e-11	3.38328	3.10144e-11	3.87873	1.32406e-11	3.94147	3.10144e-11	2.76014	1.32406e-11	AP2 domain-containing unknown protein;RbohE respiratory burst oxidase protein E;EF-hands number:1;respiratory burst oxidase protein, putative
At1g19470	5.51444	1.78257	2.84267e-06	1.67946	9.92951e-07	1.61056	8.54083e-07	1.99131	1.02959e-07	1.83919	8.54083e-07	1.91593	1.02959e-07	hypothetical protein / predicted by genemark.hmm
At1g19640	7.94905	2.36216	7.62695e-05	3.64016	2.93544e-07	2.85556	1.66797e-06	3.52655	2.11076e-07	3.13116	1.66797e-06	3.97395	2.11076e-07	S-adenosyl-L-methionine:jasmonic acid carboxyl methyltransferase (JMT) / nearly identical to gi:13676829; supported by cDNA: gi_13676828_gb_AY008434.1_
At1g21460	11.1445	1.35922	0.000259925	1.52116	2.3855e-05	2.64718	7.40916e-08	1.50965	1.39252e-05	1.2247	7.40916e-08	4.78461	1.39252e-05	hypothetical protein
At1g22015	10.3677	4.6539	1.18609e-09	5.08005	1.26398e-10	5.16736	5.57743e-11	4.92558	1.06816e-10	3.23989	5.57743e-11	4.98702	1.06816e-10	Expressed protein / ; supported by full-length cDNA: Ceres: 115483.
At1g23700	7.87288	2.79254	5.69849e-07	2.95788	6.32259e-08	3.04043	2.74473e-08	2.8316	5.09594e-08	2.94462	2.74473e-08	3.08346	5.09594e-08	putative STE20/PAK-like protein kinase (ppc:4.1.2);putative Ser/Thr protein kinase
At1g23810	6.66932	3.04764	4.63959e-07	3.01602	9.92318e-08	3.16877	3.51102e-08	3.01277	5.35171e-08	3.0015	3.51102e-08	3.08679	5.35171e-08	hypothetical protein /
At1g24600	10.8066	5.42037	2.89562e-10	5.21617	9.92135e-11	6.26944	9.59212e-12	5.86769	2.25633e-11	5.35052	9.59212e-12	5.55245	2.25633e-11	Expressed protein / ; supported by full-length cDNA: Ceres: 10990.
At1g28375	9.63364	5.16008	5.94738e-10	5.78636	5.92878e-11	5.91353	2.38137e-11	5.58084	5.25797e-11	5.9367	2.38137e-11	5.93367	5.25797e-11	Expressed protein / ; supported by full-length cDNA: Ceres: 28452.
At1g28710	9.16004	3.6998	5.94738e-10	4.14861	5.92878e-11	2.85409	9.57085e-10	3.98748	5.47073e-11	3.5685	9.57085e-10	4.54512	5.47073e-11	expressed protein / similar to GI:2827651, GI:7527728, GI:4406788, GI:6063544, GI:10764853 from [Arabidopsis thaliana]; supported by cDNA: gi_15027990_gb_AY045852.1_
At1g29550	8.04332	1.43814	7.19521e-05	1.82969	1.68199e-06	1.85462	8.60893e-07	1.80807	9.88031e-07	1.87575	8.60893e-07	2.83676	9.88031e-07	eukaryotic translation initiation factor 4E, putative
At1g30020	6.99104	1.62395	0.000127296	2.13954	2.33735e-06	2.17583	1.15635e-06	1.95924	2.87327e-06	2.19136	1.15635e-06	2.00454	2.87327e-06	unknown protein /
At1g30800	6.01438	1.88555	1.98528e-06	1.94522	2.88377e-07	1.89384	2.07548e-07	1.61582	8.78437e-07	2.02964	2.07548e-07	2.20124	8.78437e-07	hypothetical protein / predicted by genscan+
At1g33430	13.4827	5.1511	5.38332e-11	7.84112	5.6277e-13	7.84833	3.44242e-13	7.95966	4.93009e-13	7.84416	3.44242e-13	8.18578	4.93009e-13	elicitor response protein, putative
At1g34355	9.052	1.09185	1.52836e-05	3.25914	1.12721e-10	2.87708	1.82752e-10	3.63651	2.65378e-11	3.25641	1.82752e-10	3.53503	2.65378e-11	hypothetical protein / predicted by genemark.hmm
At1g43980	7.10634	1.65404	1.77973e-07	2.17392	2.67453e-09	2.21545	1.20776e-09	2.06036	2.45201e-09	2.15334	1.20776e-09	2.36719	2.45201e-09	hypothetical protein / predicted by genemark.hmm
At1g44970	12.7421	3.49227	2.09038e-09	7.96003	5.6277e-13	6.10929	2.31212e-12	7.51662	6.4976e-13	7.29335	2.31212e-12	6.08407	6.4976e-13	peroxidase, putative / similar to peroxidase GI:993004 from [Mercurialis annua]; supported by full-length cDNA: Ceres:26375.
At1g47980	10.4075	3.7373	2.48857e-09	4.15761	2.35258e-10	4.19524	1.17639e-10	4.21077	1.3908e-10	4.48985	1.17639e-10	4.46285	1.3908e-10	dessication-related protein, putative / similar to dessication-related protein GB:M62991 GI:167478 from [Craterostigma plantagineum];supported by full-length cDNA: Ceres:36945.
At1g48180	7.43608	1.2449	0.00208232	2.07936	8.2251e-06	2.06835	4.97354e-06	1.87479	1.13964e-05	1.80846	4.97354e-06	2.13858	1.13964e-05	unknown protein /
At1g48580	6.50797	1.01926	0.000145207	2.09485	3.91486e-08	2.16293	1.64118e-08	2.17211	1.49775e-08	1.90713	1.64118e-08	2.46766	1.49775e-08	hypothetical protein / predicted by genemark.hmm
At1g49620	8.6439	2.18949	4.9081e-07	2.48661	2.79464e-08	2.39216	2.30688e-08	2.5782	1.09353e-08	2.69578	2.30688e-08	3.02406	1.09353e-08	68408.t05021 Kip-related protein 7 contains similarity to cyclin-dependent kinase inhibitor GB:AAC34660 GI:3550262 from [Arabidopsis thaliana]
At1g52450	5.88951	2.25186	1.05124e-08	2.4486	1.15871e-09	2.42631	6.76886e-10	2.32313	1.06118e-09	2.3313	6.76886e-10	2.43523	1.06118e-09	hypothetical protein / predicted by genemark.hmm
At1g54230	5.77721	1.799	7.59829e-07	1.79619	1.4855e-07	1.91076	4.56492e-08	1.76046	9.61016e-08	1.82763	4.56492e-08	1.97097	9.61016e-08	hypothetical protein / contains similarity to histone H1 GI:11558847 from [Triticum aestivum]
At1g54240	7.03773	2.95743	7.91075e-09	2.82034	2.99729e-09	2.94406	1.12196e-09	2.81662	1.72136e-09	2.96993	1.12196e-09	3.01265	1.72136e-09	hypothetical protein contains similarity to DNA-binding protein (PcMYB1) GI:2224896 from [Petroselinum crispum]
At1g56360	7.01665	2.04598	3.25723e-07	2.55433	7.62714e-09	2.47568	5.80838e-09	2.2826	1.21923e-08	2.46364	5.80838e-09	2.59236	1.21923e-08	purple acid phosphatase, putative / similar to purple acid phosphatase precursor [Glycine max] GI:6635439
At1g60240	6.33617	2.89732	1.14818e-08	2.89577	2.7859e-09	2.96833	1.19642e-09	2.84601	1.8483e-09	2.8165	1.19642e-09	2.88311	1.8483e-09	hypothetical protein / predicted by genemark.hmm
At1g61070	10.0441	5.89856	5.38332e-11	6.46988	6.53569e-12	6.44152	3.55061e-12	6.5443	3.82934e-12	6.34526	3.55061e-12	6.34222	3.82934e-12	plant defensin protein, putative (PDF2.4) / plant defensin protein family member, personal communication, Bart Thomma (Bart.Thomma@agr.kuleuven.ac.be); contains gamma-thionin domain
At1g61110	6.68791	1.30771	2.45539e-06	1.23931	8.12672e-07	1.14942	9.54997e-07	1.19088	6.22225e-07	1.17452	9.54997e-07	1.462	6.22225e-07	NAM protein, putative
At1g62130	6.64907	1.50949	3.15506e-06	1.23929	3.97973e-06	1.70937	1.05269e-07	1.29066	1.44983e-06	1.52828	1.05269e-07	1.60122	1.44983e-06	hypothetical protein / similar to hypothetical protein GI:4678264 from [Arabidopsis thaliana]
At1g62940	11.5623	5.60934	1.64598e-09	6.51126	1.12221e-10	6.8293	3.5599e-11	6.44618	7.56201e-11	6.50947	3.5599e-11	6.66473	7.56201e-11	4CL homolog;4-coumarate--CoA ligase;4-coumarate:coenzyme A ligase
At1g63950	6.26386	2.21968	0.00040372	1.94923	0.000282059	2.46455	2.42697e-05	2.27016	4.68263e-05	1.86633	2.42697e-05	2.33268	4.68263e-05	hypothetical protein / predicted by genefinder
At1g65560	10.1007	1.57902	0.000132005	2.3422	8.04177e-07	2.54072	2.06316e-07	3.40708	1.20281e-08	1.95486	2.06316e-07	2.75286	1.20281e-08	allyl alcohol dehydrogenase, putative / similar to allyl alcohol dehydrogenase GI:9758497 from [Arabidopsis thaliana]; supported by cDNA: gi_14335113_gb_AY037236.1_
At1g66110	5.48875	1.51048	4.45821e-06	1.41848	1.61766e-06	1.19942	4.50833e-06	1.24283	3.01124e-06	1.36447	4.50833e-06	1.33126	3.01124e-06	hypothetical protein / predicted by genscan+
At1g66170	5.66234	2.21913	3.54416e-06	2.11221	1.12698e-06	2.02426	9.74779e-07	2.012	9.38523e-07	2.22284	9.74779e-07	2.16405	9.38523e-07	DNA binding activity
At1g66850	12.1548	3.77759	6.63097e-06	6.74758	5.41326e-09	7.15972	1.72082e-09	6.7401	3.0905e-09	7.01239	1.72082e-09	7.27577	3.0905e-09	hypothetical protein
At1g67370	6.86419	1.98063	8.41511e-06	2.55932	1.47566e-07	2.93631	2.22734e-08	2.38954	1.52549e-07	2.23189	2.22734e-08	2.29601	1.52549e-07	meiotic asynaptic mutant 1 identical to meiotic asynaptic mutant 1 [Arabidopsis thaliana] GI:7939627; contains Pfam profiles PF02301: DNA-binding HORMA domain, PF04433: SWIRM domain;Asynaptic ; HOP1 Component of Synaptonemal Complex
At1g67920	9.0994	4.60608	5.92742e-10	4.75968	1.12721e-10	3.61477	7.35609e-10	4.20402	2.10263e-10	4.84787	7.35609e-10	1.95394	2.10263e-10	expressed protein / ;supported by full-length cDNA: Ceres:13102.
At1g67990	8.19231	3.26048	8.70056e-06	4.06495	2.18073e-07	4.38959	5.78348e-08	4.00932	1.31059e-07	3.99026	5.78348e-08	4.13624	1.31059e-07	caffeoyl-CoA 3-O-methyltransferase, putative / similar to GI:2960356 [Populus balsamifera subsp. trichocarpa], GI:684942 [Medicago sativa subsp. sativa]; supported by full-length cDNA: Ceres:5066.
At1g68540	11.5094	4.81058	1.85227e-10	4.16942	1.48263e-10	4.87974	2.00367e-11	5.13423	1.77495e-11	4.99058	2.00367e-11	5.84679	1.77495e-11	putative reductase / similar to cinnamoyl CoA reductase GB:CAA12276 [Populus balsamifera subsp. trichocarpa], aldehyde reductase GB:AAD53967 [Vigna radiata], dihydroflavonol 4-reductase GB:BAA12723 [Rosa hybrida]
At1g68585	7.99254	2.2138	2.39041e-05	1.00218	0.00271512	1.77553	2.11748e-05	1.12284	0.000796325	1.46957	2.11748e-05	2.59836	0.000796325	Expressed protein / ; supported by full-length cDNA: Ceres: 102054.
At1g68710	9.36603	1.43842	3.01142e-05	2.57354	2.46514e-08	2.47152	2.05573e-08	3.23101	1.65907e-09	1.39873	2.05573e-08	2.29937	1.65907e-09	ATPase, putative;ALA9 aminophospholipid ATPase
At1g68875	7.65262	2.46813	4.63959e-07	3.87658	1.28664e-09	4.02522	4.873e-10	3.81194	8.55606e-10	3.86856	4.873e-10	3.97413	8.55606e-10	Expressed protein / ; supported by full-length cDNA: Ceres: 11776.
At1g69500	11.3226	6.54503	4.9109e-11	7.61392	2.24958e-12	7.6767	1.2542e-12	7.56654	1.67135e-12	7.62676	1.2542e-12	7.60927	1.67135e-12	cytochrome P450, putative / contains Pfam profile: PF00067: Cytochrome P450
At1g70270	7.71851	1.53568	0.00551139	2.79822	1.48825e-05	2.46225	2.68546e-05	2.56442	1.76979e-05	1.26558	2.68546e-05	3.17693	1.76979e-05	hypothetical protein / predicted by genscan+
At1g71160	9.1609	4.40667	9.50045e-10	5.4035	4.19319e-11	5.28505	2.41166e-11	5.28459	3.11651e-11	5.41191	2.41166e-11	5.3991	3.11651e-11	putative ketoacyl-CoA synthase
At1g71770	9.98162	3.72735	3.08956e-10	4.93659	7.22144e-12	5.02023	3.38533e-12	4.32377	1.52743e-11	1.31711	3.38533e-12	5.00054	1.52743e-11	polyadenylate-binding protein 5;POLY(A)-BINDING PROTEIN
At1g73050	9.4339	3.91314	2.89702e-07	3.75452	8.48879e-08	4.16467	1.76763e-08	3.79373	4.09274e-08	3.97434	1.76763e-08	4.2721	4.09274e-08	mandelonitrile lyase, putative / similar to mandelonitrile lyase GI:288115 from [Prunus serotina]
At1g74140	7.84438	2.43131	3.78534e-05	3.42692	3.16449e-07	3.51641	1.36737e-07	3.58815	1.07689e-07	3.36853	1.36737e-07	3.74191	1.07689e-07	hypothetical protein / predicted by genemark.hmm
At1g74150	6.5876	1.09843	0.00150601	1.94307	3.06494e-06	2.22738	4.94289e-07	1.99799	1.25821e-06	2.04655	4.94289e-07	2.32769	1.25821e-06	hypothetical protein / predicted by genemark.hmm
At1g74240	9.19884	1.10108	0.000259364	1.80264	7.0624e-07	1.62022	1.10967e-06	2.54227	1.40882e-08	1.43947	1.10967e-06	1.859	1.40882e-08	putative mitochondrial carrier protein
At1g74540	6.50193	1.47425	0.000123913	1.72681	6.82064e-06	1.95934	1.20308e-06	1.61328	6.83879e-06	1.81024	1.20308e-06	2.01753	6.83879e-06	putative cytochrome P450
At1g74870	9.1837	3.60595	6.55298e-09	3.0594	7.47587e-09	3.05387	4.25437e-09	2.77703	1.01863e-08	3.11725	4.25437e-09	3.65956	1.01863e-08	hypothetical protein / predicted by genemark.hmm
At1g75030	11.6682	4.68171	7.22144e-09	4.73418	1.62395e-09	5.58371	1.87037e-10	6.12428	9.38937e-11	5.49194	1.87037e-10	4.61572	9.38937e-11	thaumatin-like protein (PR-5) / similar to thaumatin GB:AAD55090 [Vitis riparia]; contains Pfam profile: PF00314 Thaumatin family; supported by cDNA: gi_2435405_gb_U83490.1_ATU83490
At1g75050	7.38746	2.2487	0.000384412	2.50243	3.82394e-05	2.67393	1.25731e-05	2.84503	6.63174e-06	2.65	1.25731e-05	2.76727	6.63174e-06	thaumatin-like protein / similar to thaumatin GB:AAD55090 [Vitis riparia]; contains Pfam profile: PF00314 Thaumatin family
At1g75110	8.1059	2.42526	1.11162e-08	3.5149	9.7299e-11	3.44648	5.27409e-11	3.62085	4.56915e-11	2.49195	5.27409e-11	3.59943	4.56915e-11	expressed protein / ;supported by full-length cDNA: Ceres:256769.
At1g75790	10.3441	5.63293	2.44985e-09	6.19532	2.52871e-10	6.61498	7.25595e-11	6.18885	1.64522e-10	6.37282	7.25595e-11	6.43008	1.64522e-10	pectinesterase like protein
At1g75940	6.77191	1.91009	6.4709e-06	3.25736	7.90963e-09	3.29547	4.00854e-09	3.3132	3.80276e-09	3.32683	4.00854e-09	3.35195	3.80276e-09	beta-glucosidase, putative
At1g76250	8.02975	3.21367	3.0382e-10	2.92158	1.65833e-10	3.2539	3.38379e-11	3.25132	4.49459e-11	2.2847	3.38379e-11	3.03706	4.49459e-11	EF-hands number:1
At1g76470	9.02496	3.64434	3.42834e-08	3.29866	1.92676e-08	3.25718	1.22253e-08	3.52985	5.49464e-09	3.88562	1.22253e-08	2.99961	5.49464e-09	putative cinnamoyl-CoA reductase / similar to cinnamoyl-CoA reductase GB:CAA56103 [Eucalyptus gunnii]; contains non-consensus GG acceptor splice site at exon 4
At1g77410	9.84602	3.76562	3.67886e-09	4.35982	2.38627e-10	4.38564	1.23508e-10	4.04226	3.17114e-10	4.81688	1.23508e-10	4.78266	3.17114e-10	glycosyl hydrolase family 35 (beta-galactosidase) / similar to beta-galactosidase SP:P45582 from [Asparagus officinalis]
At1g77850	8.1725	2.06192	1.29681e-06	2.10739	2.05572e-07	3.24295	1.90359e-09	2.06415	1.3226e-07	1.44693	1.90359e-09	1.80638	1.3226e-07	transcriptional factor B3 family,auxin response factor, putative
At1g77860	8.0094	1.87303	3.91344e-07	1.77032	1.28863e-07	1.89668	3.74039e-08	1.58868	1.95188e-07	2.06476	3.74039e-08	2.02653	1.95188e-07	DNA binding activity;Kompeito; Seven-Path Transmembrane Protein
At1g79110	9.13246	1.49355	0.000290525	3.02504	1.02822e-07	3.24902	2.95082e-08	2.80735	1.13181e-07	1.40311	2.95082e-08	2.92554	1.13181e-07	expressed protein / ;supported by full-length cDNA: Ceres:36412.
At1g79690	11.691	1.35676	1.15693e-05	2.07841	4.02599e-08	1.66045	1.96304e-07	2.50368	3.8334e-09	2.01636	1.96304e-07	1.98185	3.8334e-09	expressed protein / ; supported by cDNA: gi_15912328_gb_AY056442.1_
At1g79780	8.36213	2.57561	5.92667e-09	3.01417	3.29939e-10	3.12872	1.27515e-10	2.87021	3.34562e-10	2.9123	1.27515e-10	3.04347	3.34562e-10	hypothetical protein
At1g79800	7.09154	1.42742	1.96673e-05	1.40015	4.81888e-06	1.49098	1.53296e-06	1.40639	2.48702e-06	1.35151	1.53296e-06	1.65871	2.48702e-06	hypothetical protein
At2g01810	7.9294	2.35752	4.13492e-07	2.43243	5.94572e-08	2.73903	1.09076e-08	2.32503	4.83618e-08	2.44265	1.09076e-08	2.80509	4.83618e-08	DNA binding activity
At2g03740	7.20087	2.06635	8.46033e-06	2.4231	3.81259e-07	2.51897	1.45732e-07	2.21842	4.70497e-07	2.38267	1.45732e-07	2.56122	4.70497e-07	putative cold-regulated protein / ;supported by full-length cDNA: Ceres:38210.
At2g05755	8.67549	1.49753	1.48497e-05	1.56913	1.97305e-06	1.11644	2.56722e-05	1.65647	6.25572e-07	1.63197	2.56722e-05	1.74244	6.25572e-07	Expressed protein / ; supported by full-length cDNA: Ceres: 20182.
At2g06255	6.33328	2.44399	5.99626e-08	2.32354	2.12034e-08	2.74377	2.49254e-09	2.38129	9.02131e-09	2.70297	2.49254e-09	1.97604	9.02131e-09	Expressed protein / ; supported by full-length cDNA: Ceres: 267559.
At2g06925	11.0566	1.12898	0.000118832	2.31273	3.19481e-08	2.93212	1.91472e-09	3.23988	7.76014e-10	2.09024	1.91472e-09	3.79516	7.76014e-10	Expressed protein / ; supported by full-length cDNA: Ceres: 7600.
At2g07708	8.74206	1.16076	0.0132125	1.95244	0.000113125	1.44594	0.000719532	3.0273	1.20104e-06	1.17394	0.000719532	3.38576	1.20104e-06	hypothetical protein /
At2g13675	8.73156	3.17871	1.14818e-08	3.33555	1.77655e-09	3.30563	1.0651e-09	3.04728	2.29389e-09	3.31083	1.0651e-09	3.57775	2.29389e-09	GLUCAN SYNTHASE-LIKE 2
At2g14800	5.94546	1.37335	7.61861e-05	1.77465	1.55036e-06	1.25781	2.12459e-05	1.354	1.02972e-05	1.70354	2.12459e-05	1.61254	1.02972e-05	hypothetical protein / predicted by genscan
At2g15120	8.61953	3.66394	2.27663e-07	4.6284	4.87096e-09	4.00143	1.09104e-08	4.54149	3.27433e-09	4.46275	1.09104e-08	2.81289	3.27433e-09	unknown protein /
At2g16210	10.7358	1.22623	0.000368078	6.52098	2.10004e-11	6.53561	9.5728e-12	6.64412	1.23262e-11	6.68606	9.5728e-12	6.7757	1.23262e-11	transcriptional factor B3 family
At2g16910	7.21818	3.14522	1.72111e-09	3.44651	1.79728e-10	3.48962	8.19697e-11	3.27466	1.82527e-10	3.41971	8.19697e-11	3.56496	1.82527e-10	bHLH protein
At2g17170	5.99895	2.13401	5.22297e-06	2.07046	1.39455e-06	2.17643	5.06326e-07	2.06453	7.61619e-07	2.19097	5.06326e-07	2.38977	7.61619e-07	putative protein kinase (PPC:1.16.1)
At2g17950	7.05013	1.23485	0.000533341	3.21471	1.98706e-08	3.17921	1.24821e-08	2.71223	5.33838e-08	3.22065	1.24821e-08	3.33566	5.33838e-08	homeodomain transcription factor, WUSCHEL;Wuschel; Homeodomain Protein
At2g19600	9.49055	1.22223	1.40996e-05	1.20607	3.25539e-06	2.3146	3.68272e-09	2.11639	8.29218e-09	1.3656	3.68272e-09	1.4047	8.29218e-09	KEA4 potassium efflux antiporter;putative potassium/proton antiporter
At2g19850	5.70238	1.72411	4.22254e-08	1.62106	1.62816e-08	1.85534	2.54336e-09	1.59399	1.01893e-08	1.71847	2.54336e-09	2.14942	1.01893e-08	hypothetical protein / predicted by genefinder
At2g21100	10.6237	4.42461	7.19306e-09	5.9787	1.12767e-10	4.02819	2.37389e-09	5.83465	8.95459e-11	6.03583	2.37389e-09	3.90407	8.95459e-11	disease resistance response protein-related/ dirigent protein-related / similar to dirigent protein [Thuja plicata] gi|6694699|gb|AAF25360; similar to disease resistance response protein 206-d [Pisum sativum] gi|508844|gb|AAB18669
At2g21430	10.4697	4.2061	4.4131e-10	4.67711	4.52939e-11	4.81917	1.7384e-11	4.32822	5.56825e-11	1.3989	1.7384e-11	4.28552	5.56825e-11	cysteine proteinase / similar to cysteine proteinase RD19A (thiol protease) GI:435618, SP:P43296 from [Arabidopsis thaliana];supported by full-length cDNA: Ceres:21453.
At2g23510	5.46305	1.64812	9.32942e-06	1.80856	7.96419e-07	1.74992	6.25521e-07	1.76402	5.31876e-07	1.71563	6.25521e-07	1.77714	5.31876e-07	putative anthranilate N-hydroxycinnamoyl/benzoyltransferase /
At2g24800	8.34444	4.41569	2.59003e-08	4.55813	4.26867e-09	4.27995	4.28657e-09	4.32569	3.85335e-09	4.14511	4.28657e-09	4.78432	3.85335e-09	peroxidase, putative / similar to peroxidase [Spinacia oleracea] gi|1781338|emb|CAA71496
At2g27880	10.1603	1.66473	2.88285e-07	4.38784	8.97107e-12	4.62782	3.06638e-12	4.56102	4.17706e-12	1.079	3.06638e-12	4.85239	4.17706e-12	An AGO gene
At2g28090	6.37007	1.3117	4.29126e-06	1.85799	3.03634e-08	1.95597	1.06957e-08	1.83995	1.79729e-08	1.93992	1.06957e-08	1.93908	1.79729e-08	DNA binding activity
At2g29600	7.92983	2.68898	1.22801e-06	2.71948	2.16336e-07	2.57517	2.02979e-07	2.30872	5.42853e-07	2.63904	2.02979e-07	2.64513	5.42853e-07	hypothetical protein / predicted by genscan
At2g29610	5.84597	1.75744	4.92953e-06	1.57558	2.7694e-06	1.74831	6.06025e-07	1.61487	1.16589e-06	1.78399	6.06025e-07	1.83552	1.16589e-06	hypothetical protein / predicted by genscan
At2g30900	7.61304	2.64277	4.56664e-07	2.58364	1.0893e-07	2.78793	2.98376e-08	2.54107	6.89189e-08	1.69172	2.98376e-08	2.94374	6.89189e-08	hypothetical protein / predicted by grail
At2g31035	8.99871	4.34376	4.24443e-05	5.98365	4.51331e-07	5.9509	2.65216e-07	5.98442	2.39545e-07	5.96101	2.65216e-07	5.97396	2.39545e-07	hypothetical protein / predicted by genefinder
At2g31210	6.92166	3.11432	7.9266e-08	3.44851	6.46833e-09	3.45579	3.48744e-09	3.46525	3.48366e-09	3.40309	3.48744e-09	3.51798	3.48366e-09	bHLH protein
At2g32350	8.86206	3.88019	6.8505e-08	4.49584	3.65336e-09	4.69196	1.35871e-09	4.23893	3.61819e-09	4.54351	1.35871e-09	4.69221	3.61819e-09	hypothetical protein / predicted by genscan
At2g32360	5.29037	2.12104	0.000256154	1.91327	0.000145868	1.96864	6.93691e-05	1.96681	6.62673e-05	1.86137	6.93691e-05	1.86279	6.62673e-05	hypothetical protein / predicted by genscan and genefinder
At2g33000	6.59489	1.68742	0.000229003	1.65344	6.52205e-05	1.81388	1.71606e-05	1.73836	2.35848e-05	1.78857	1.71606e-05	1.91778	2.35848e-05	hypothetical protein / predicted by genefinder
At2g34870	9.2199	3.40886	1.44402e-08	4.13681	5.51911e-10	4.35388	1.88337e-10	3.78198	7.43311e-10	1.90061	1.88337e-10	4.40153	7.43311e-10	expressed protein / Common family member At1g30795 [Arabidopsis thaliana]; supported by full-length cDNA: Ceres:29605.
At2g35160	7.35476	1.12403	6.92218e-05	1.59146	5.96599e-07	2.09803	2.32839e-08	2.19561	1.45165e-08	1.25086	2.32839e-08	2.0011	1.45165e-08	Homology Subgroup V; Orthology Group 5 - A putative histone methyltransferase (predicted to methylate H3K9/20) related to the Drosophila Su(var)3-9 and mammalian G9a proteins.
At2g35520	10.3366	1.12069	3.3346e-05	1.10652	7.88406e-06	1.63435	1.0968e-07	1.61358	1.18288e-07	1.0558	1.0968e-07	1.72233	1.18288e-07	defender against cell death protein / identical to (but predicted longer than) GB: 2623638;supported by full-length cDNA: Ceres:3992.
At2g36660	9.91513	2.71157	2.37681e-07	4.6744	2.71319e-10	4.53121	2.06634e-10	4.53269	2.40821e-10	4.3635	2.06634e-10	5.11283	2.40821e-10	poly(A)-binding protein, putative
At2g39350	10.6343	3.58684	2.59003e-08	3.90286	2.62941e-09	2.03448	7.40478e-07	3.47668	4.18047e-09	1.8536	7.40478e-07	1.22418	4.18047e-09	WBC1 white-brown complex homolog;putative ABC transporter
At2g39820	6.21184	1.68587	3.92288e-05	1.08164	0.000353479	1.81792	2.38506e-06	1.82687	2.10636e-06	1.00387	2.38506e-06	1.76748	2.10636e-06	putative translation initiation factor
At2g42180	8.72703	5.06968	3.07298e-11	5.16383	3.46789e-12	5.16404	2.03294e-12	5.1584	2.62762e-12	5.16123	2.03294e-12	4.99571	2.62762e-12	hypothetical protein / predicted by genefinder; supported by cDNA: gi_18491300
At2g42940	8.25566	3.16838	0.000593709	3.13046	0.000165715	3.29084	6.63241e-05	3.06238	0.000114212	3.27514	6.63241e-05	3.42472	0.000114212	DNA binding protein -related
At2g44170	7.34663	1.89984	8.91184e-05	2.46665	1.76536e-06	2.80714	2.94035e-07	2.76498	3.24631e-07	2.31936	2.94035e-07	2.66135	3.24631e-07	N-myristoyltransferase-like protein 2
At2g44590	6.32366	2.27411	7.78924e-08	2.10497	3.41277e-08	2.1458	1.62891e-08	1.78699	8.83987e-08	2.13069	1.62891e-08	2.53349	8.83987e-08	putative phragmoplastin / ; supported by cDNA: gi_19569769
At2g46000	9.35413	1.55945	3.23055e-06	1.83797	1.31335e-07	2.64244	2.37389e-09	2.01969	2.82015e-08	1.68222	2.37389e-09	1.3828	2.82015e-08	expressed protein / ;supported by full-length cDNA: Ceres:19844.
At2g46480	5.58003	1.17482	6.16018e-06	1.18941	1.10954e-06	1.23225	4.60515e-07	1.1822	6.22176e-07	1.21033	4.60515e-07	1.48944	6.22176e-07	hypothetical protein
At3g04090	11.2784	1.37315	1.59359e-06	1.2187	9.73422e-07	1.66541	2.7391e-08	1.2559	3.90477e-07	1.42521	2.7391e-08	1.09068	3.90477e-07	SIP1;1 small basic intrinsic protein 1a;putative amino acid permease
At3g04620	8.68499	2.74893	5.08508e-07	3.99621	2.88113e-09	4.13376	1.15132e-09	3.97186	1.71813e-09	3.80671	1.15132e-09	3.46445	1.71813e-09	unknown protein / similar to unknown protein GB:AAB67633 [Arabidopsis thaliana]
At3g05020	10.9528	1.11617	1.08869e-05	1.42784	2.16295e-07	3.73189	1.49395e-11	2.67758	3.44003e-10	1.39725	1.49395e-11	1.3262	3.44003e-10	acyl carrier protein 1 precursor (ACP)
At3g05720	5.50986	1.19842	0.0002847	1.54821	7.18082e-06	1.63236	2.52858e-06	1.53486	4.16015e-06	1.45304	2.52858e-06	1.77077	4.16015e-06	putative importin alpha / similar to GB:AAC27644
At3g06100	9.85994	3.2115	1.57399e-09	3.12499	4.89913e-10	3.14698	2.5314e-10	2.78751	8.27909e-10	3.21381	2.5314e-10	3.3564	8.27909e-10	NIP7;1 NOD26-like intrinsic protein 8 ;putative major intrinsic protein;putative amino acid permease
At3g06600	8.72535	1.44958	1.30298e-06	2.74053	6.24767e-10	2.78658	2.87445e-10	2.61485	5.5675e-10	2.33741	2.87445e-10	2.56343	5.5675e-10	hypothetical protein / predicted by genemark.hmm
At3g06840	8.90508	1.20107	2.95891e-05	3.57904	2.01717e-10	1.37587	9.97206e-07	2.85902	9.52031e-10	2.3811	9.97206e-07	3.14119	9.52031e-10	expressed protein / ;supported by full-length cDNA: Ceres:11863.
At3g07250	5.78906	1.40033	0.000197523	1.30431	8.56772e-05	1.45464	1.9724e-05	1.03064	0.000326227	1.39812	1.9724e-05	1.326	0.000326227	NTF2-containing RNA-binding protein, putative / contains Pfam profile: PF00076 RNA recognition motif. (a.k.a. RRM, RBD, or RNP domain)
At3g07450	13.2274	5.81231	3.07298e-11	8.0266	5.42476e-13	8.2745	9.99228e-14	8.31851	2.54645e-13	8.35857	9.99228e-14	8.40647	2.54645e-13	putative 5B-anther specific protein
At3g08900	8.22201	3.03224	2.44985e-09	3.10533	4.94109e-10	3.29323	1.57723e-10	3.24015	2.13492e-10	2.63839	1.57723e-10	3.42077	2.13492e-10	REVERSIBLY GLYCOSYLATED POLYPEPTIDE 3
At3g09460	10.7228	1.52163	0.000129852	1.80305	6.4641e-06	2.61799	1.05441e-07	3.11353	1.90592e-08	1.51237	1.05441e-07	1.9461	1.90592e-08	unknown protein /
At3g10410	11.8608	1.77358	1.43957e-07	2.08925	6.1289e-09	2.72197	2.83555e-10	1.49841	7.72572e-08	1.73473	2.83555e-10	1.61666	7.72572e-08	putative serine carboxypeptidase precursor / identical to serine carboxypeptidase precursor GB:P32826 [Arabidopsis thaliana] up to residue 514; supported by cDNA: gi_20147198
At3g10550	8.49343	1.34191	4.42528e-06	2.15823	9.48332e-09	2.48999	1.36592e-09	1.5708	1.04325e-07	2.06883	1.36592e-09	1.20708	1.04325e-07	putative myotubularin
At3g11050	8.36201	1.72933	9.68201e-05	2.77922	2.5916e-07	2.17967	1.47936e-06	2.67537	1.9806e-07	2.37321	1.47936e-06	2.08038	1.9806e-07	ferritin subunit, putative / similar to ferritin subunit cowpea2 precursor GI:2970654 [Vigna unguiculata]; supported by full-length cDNA: Ceres: 5710.
At3g11440	8.55736	1.63114	1.30752e-06	2.26458	1.12511e-08	2.3669	4.05415e-09	1.86815	3.68388e-08	2.3588	4.05415e-09	1.91492	3.68388e-08	myb-related transcription factor MYB65;MYB9;R2R3-MYB transcription factor,Myb DNA-binding protein, putative;transactivate GA-responsive promoter in barley aleurone cells;Myb DNA-binding protein, putative
At3g11980	9.34943	5.22258	5.18917e-10	5.3774	1.04631e-10	5.29319	5.57743e-11	5.11343	9.75297e-11	5.38798	5.57743e-11	5.27227	9.75297e-11	hypothetical protein;Male Sterile; Putative Fatty Acyl Reductase
At3g12420	6.55209	2.03645	1.36694e-06	2.55854	2.96287e-08	2.80947	6.87569e-09	2.23799	5.7142e-08	2.58901	6.87569e-09	2.70918	5.7142e-08	hypothetical protein / predicted by genemark.hmm
At3g12830	7.84246	1.22958	0.000159019	1.93225	5.88206e-07	1.67503	1.28526e-06	1.48251	3.75411e-06	1.14727	1.28526e-06	1.25909	3.75411e-06	unknown protein / contains similarity to auxin-induced protein GB:P33082 from [Glycine max]
At3g12850	6.85194	1.46017	0.00013301	1.3718	5.22744e-05	1.14635	0.000141699	1.1704	0.000112186	1.24642	0.000141699	1.63672	0.000112186	hypothetical protein / predicted by genemark.hmm
At3g13170	6.45696	1.43741	2.34313e-05	1.57621	2.03359e-06	1.7627	4.09101e-07	1.78581	3.37874e-07	1.75549	4.09101e-07	1.55729	3.37874e-07	topoisomerase VIA (SPO11 gene 1), putative / identical to putative topoisomerase VIA (SPO11 gene 1) GB:AJ251989 [Arabidopsis thaliana]
At3g13220	9.1434	4.9281	4.16776e-10	5.11444	8.20472e-11	4.85966	5.70343e-11	4.87687	7.39344e-11	5.04625	5.70343e-11	5.27584	7.39344e-11	WBC27 white-brown complex homolog;ABC transporter
At3g13900	7.16471	1.89437	7.67638e-07	1.87315	1.65532e-07	2.08757	3.29072e-08	1.62844	3.40746e-07	1.24423	3.29072e-08	2.34176	3.40746e-07	putative ATPase;ALA7 aminophospholipid ATPase
At3g15400	11.2216	3.51049	6.78478e-07	5.85388	1.07482e-09	6.10436	3.86955e-10	5.63892	8.55606e-10	6.00082	3.86955e-10	5.59888	8.55606e-10	anther development protein, ATA20 / identical to ATA20 GB:AAC50042 from [Arabidopsis thaliana];supported by full-length cDNA: Ceres:39208.
At3g16380	7.49382	2.16204	3.25723e-07	2.14119	6.95879e-08	2.79388	3.11884e-09	2.18683	3.02859e-08	2.52137	3.11884e-09	2.89799	3.02859e-08	putative poly(A) binding protein
At3g18080	11.2435	1.43596	0.000595336	1.0694	0.00135638	2.54469	5.2286e-07	2.15586	2.30165e-06	1.04938	5.2286e-07	4.24685	2.30165e-06	beta-glucosidase, putative
At3g21000	7.31668	3.32481	1.57399e-09	3.44896	2.67206e-10	3.46246	1.43788e-10	3.53566	1.39111e-10	3.46276	1.43788e-10	3.56193	1.39111e-10	unknown protein / similar to putative retroelement pol polyprotein GB:AAD17409 from [Arabidopsis thaliana]
At3g21620	7.33907	2.94144	7.83242e-09	2.91208	2.13802e-09	2.7465	2.02722e-09	2.69135	2.45201e-09	2.83225	2.02722e-09	2.43965	2.45201e-09	unknown protein / similar to HYP1 GB:CAA55187 [Arabidopsis thaliana]
At3g22880	11.2718	2.42497	1.64128e-07	4.81517	5.92878e-11	2.96599	2.67419e-09	4.47493	7.08831e-11	4.67466	2.67419e-09	5.42373	7.08831e-11	Homolog of Yeast DMC 1; Homolog of Yeast DMC 1
At3g23770	9.00505	4.28782	1.92069e-09	4.45481	3.29939e-10	4.32562	2.41537e-10	4.25529	3.24289e-10	4.44749	2.41537e-10	4.3342	3.24289e-10	beta-1,3-glucanase, putative
At3g23840	9.258	3.0696	5.58309e-08	4.1898	6.74156e-10	3.24272	4.01962e-09	4.09379	4.85273e-10	4.24057	4.01962e-09	4.53113	4.85273e-10	hypothetical protein
At3g24230	7.9132	3.63015	1.99083e-09	3.5505	6.2734e-10	3.63425	2.7418e-10	3.44996	4.82123e-10	3.43853	2.7418e-10	3.86991	4.82123e-10	pectate lyase, putative
At3g24330	9.42597	3.24505	1.64854e-07	4.30089	2.32772e-09	4.41906	9.80312e-10	4.13594	1.85873e-09	4.51492	9.80312e-10	4.50589	1.85873e-09	glycosyl hydrolase family 17 / similar to elicitor inducible chitinase Nt-SubE76 GI:11071974 from [Nicotiana tabacum]
At3g27730	6.98708	1.2373	5.04333e-05	2.44238	1.72485e-08	2.19196	2.70657e-08	2.35015	1.34013e-08	2.44699	2.70657e-08	2.23209	1.34013e-08	hypothetical protein / contains Pfam profile: PF00270 DEAD/DEAH box helicase
At3g28470	9.31662	4.36343	5.119e-11	5.343	2.24958e-12	5.51034	1.06278e-12	5.01929	2.62762e-12	5.2884	1.06278e-12	5.57168	2.62762e-12	myb-related transcription factor MYB35,myb family transcription factor;myb transcription factor, putative
At3g29370	7.02025	1.4227	0.000748693	1.536	0.000103237	3.19622	6.92029e-08	2.69927	3.37874e-07	1.70052	6.92029e-08	3.02549	3.37874e-07	Expressed protein / ; supported by full-length cDNA: Ceres: 22461.
At3g42960	10.9978	5.43424	9.90106e-11	6.72939	4.21653e-12	6.8272	2.15373e-12	6.72693	2.84992e-12	6.71912	2.15373e-12	6.80062	2.84992e-12	alcohol dehydrogenase (ATA1) / ;supported by full-length cDNA: Ceres:21379.
At3g45000	5.35807	1.43546	6.82897e-07	1.88238	1.01237e-08	1.92299	4.5517e-09	1.76997	9.68248e-09	1.83487	4.5517e-09	1.77402	9.68248e-09	putative protein / unknown protein CGI-149, Homo sapiens, EMBL:AF151907
At3g46070	5.56973	1.01807	0.000196791	1.09859	2.41578e-05	1.28914	3.25689e-06	1.0068	2.85026e-05	1.01616	3.25689e-06	1.05894	2.85026e-05	zinc finger-like protein,zinc finger -like protein
At3g48460	11.2196	2.66693	3.14807e-05	2.66874	6.52825e-06	1.56191	0.000369387	3.19495	6.38353e-07	1.08769	0.000369387	5.31308	6.38353e-07	lipase - like protein / lipase Arab-1, Arabidopsis thaliana, PIR2:S68410;supported by full-length cDNA: Ceres:13870.
At3g49830	5.31687	1.25384	0.000152831	1.24435	3.80833e-05	1.33424	1.21646e-05	1.08555	6.87855e-05	1.38702	1.21646e-05	1.05329	6.87855e-05	RuvB DNA helicase - like protein / DNA helicase, Mus musculus, EMBL:AB013912
At3g50580	5.67193	1.46082	2.33662e-05	1.71949	1.04287e-06	1.60922	1.12712e-06	1.71462	5.68004e-07	1.80768	1.12712e-06	1.73578	5.68004e-07	proline-rich protein /
At3g51490	7.90617	1.42749	2.13855e-06	1.33807	7.80207e-07	1.41081	2.63143e-07	1.36981	3.34144e-07	1.51931	2.63143e-07	1.77434	3.34144e-07	sugar transporter-like protein
At3g51590	8.79658	3.15336	0.000264274	4.56279	2.28864e-06	4.63376	1.14643e-06	4.04959	3.75075e-06	4.59208	1.14643e-06	4.53524	3.75075e-06	lipid transfer protein-like protein
At3g52130	13.1544	6.04812	3.07298e-11	7.8713	5.6277e-13	7.56057	3.58237e-13	7.72494	4.93009e-13	7.83168	3.58237e-13	8.04494	4.93009e-13	5B protein like protein
At3g52160	6.15396	1.6557	1.29681e-06	1.84154	9.04254e-08	1.9157	3.50322e-08	1.62474	1.6172e-07	1.75882	3.50322e-08	2.1707	1.6172e-07	beta-ketoacyl-CoA synthase like protein
At3g53140	10.4533	1.07942	0.00024459	2.60858	1.59025e-08	5.4143	1.01851e-11	4.40633	7.87472e-11	1.89345	1.01851e-11	5.74489	7.87472e-11	O-diphenol-O-methyl transferase, putative / similar to GI:6688808 [Medicago sativa subsp. x varia], caffeic acid O-methyltransferase (homt1), Populus kitakamiensis, EMBL:PKHOMT1A;supported by full-length cDNA: Ceres:40826.
At3g55090	7.72618	2.83892	9.82465e-08	3.24959	5.6907e-09	2.6079	2.56183e-08	3.05598	5.49464e-09	2.94755	2.56183e-08	1.42993	5.49464e-09	WBC16 white-brown complex homolog;ABC transporter - like protein
At3g55580	6.85065	1.83191	4.00111e-07	1.94977	4.21579e-08	1.57473	1.84639e-07	1.88581	3.0734e-08	1.98577	1.84639e-07	2.35972	3.0734e-08	regulator of chromosome condensation-like protein / UVB-resistance protein UVR8, Arabidopsis thaliana, EMBL:AF130441
At3g55780	7.69599	2.08859	9.26745e-07	2.32867	6.24108e-08	2.51247	1.70488e-08	2.38001	2.65933e-08	2.494	1.70488e-08	2.73429	2.65933e-08	beta-1,3-glucanase - like protein
At3g57370	6.68739	2.35846	1.02802e-06	2.15182	4.76201e-07	2.25547	1.67456e-07	2.08988	3.35657e-07	2.46918	1.67456e-07	2.44889	3.35657e-07	hypothetical protein transcription initiation factor IIB - Arabidopsis thaliana, PIR:T00819
At3g57440	6.17388	1.48286	5.59793e-05	1.52139	9.61019e-06	1.39426	1.23321e-05	1.47665	6.78965e-06	1.73489	1.23321e-05	1.87772	6.78965e-06	hypothetical protein /
At3g57620	7.34896	2.75733	5.08391e-09	2.78895	1.15871e-09	2.89327	4.42959e-10	2.65402	1.03433e-09	2.85563	4.42959e-10	3.12075	1.03433e-09	putative protein / galactose oxidase precurso, Cladobotryum dendroides, PIR2:A38084
At3g57950	7.14657	2.96273	1.7024e-08	2.78997	7.06893e-09	2.81312	3.60066e-09	2.79804	3.79565e-09	2.86076	3.60066e-09	2.51125	3.79565e-09	putative protein / hypothetical protein T24P15.9 - Arabidopsis thaliana, PIR:T00927
At3g57960	6.09633	1.85691	4.15781e-05	1.70557	1.90138e-05	1.73715	9.41275e-06	1.44751	4.42926e-05	1.73517	9.41275e-06	1.76438	4.42926e-05	hypothetical protein /
At3g57970	6.15754	1.55771	6.32983e-07	1.34858	4.94788e-07	1.51986	8.65411e-08	1.23407	6.01471e-07	1.37111	8.65411e-08	1.50399	6.01471e-07	hypothetical protein /
At3g58000	9.51595	3.56282	3.8937e-09	5.46366	2.50294e-11	5.60974	9.41428e-12	5.38998	1.77495e-11	4.4546	9.41428e-12	5.6172	1.77495e-11	putative protein / hypothetical protein T24P15.5 - Arabidopsis thaliana, PIR:T00924
At3g58280	6.25878	1.89148	3.37243e-05	1.55305	4.10714e-05	1.64614	1.45478e-05	1.6474	1.34837e-05	1.65007	1.45478e-05	1.82259	1.34837e-05	putative protein / several hypothetical proteins - Arabidopsis thaliana
At3g58540	8.55694	2.51367	8.21339e-07	3.89392	2.51849e-09	4.38148	4.48826e-10	4.4722	4.0507e-10	3.41831	4.48826e-10	3.12377	4.0507e-10	expressed protein / ;supported by full-length cDNA: Ceres:97103.
At3g59530	11.765	4.23306	9.51794e-10	5.95988	1.23648e-11	6.0108	5.84059e-12	5.70434	1.32406e-11	4.80474	5.84059e-12	6.22574	1.32406e-11	strictosidine synthase-related / similar to strictosidine synthase [Rauvolfia serpentina][SP|P15324]
At3g60010	7.49811	1.73568	4.83971e-06	1.67923	1.32309e-06	1.89906	2.33472e-07	1.79018	3.90329e-07	1.59694	2.33472e-07	1.92397	3.90329e-07	E3 ubiquitin ligase SCF complex subunit SKP1/ASK1 (At13), putative / E3 ubiquitin ligase; similar to Skp1 homolog Skp1a GI:3068807 from [Arabidopsis thaliana]
At3g60020	6.70887	2.8041	2.73803e-06	2.64497	9.47848e-07	2.85537	2.56496e-07	2.65207	4.92481e-07	2.71221	2.56496e-07	2.7624	4.92481e-07	E3 ubiquitin ligase SCF complex subunit SKP1/ASK1 (At5), putative / E3 ubiquitin ligase; similar to Skp1 GI:4959710 from [Medicago sativa]
At3g60280	6.42786	1.77441	1.86877e-05	1.94475	1.61906e-06	1.93146	1.00013e-06	1.81016	1.69589e-06	2.03135	1.00013e-06	1.62704	1.69589e-06	uclacyanin 3
At3g60580	6.46811	1.5769	9.53861e-07	1.55829	2.05572e-07	2.08563	7.01848e-09	1.8962	1.66191e-08	1.66366	7.01848e-09	2.28961	1.66191e-08	zinc finger protein-like,zinc finger protein - like
At3g61340	6.37994	2.00512	8.16165e-07	1.91816	2.4092e-07	2.04936	7.04434e-08	1.86532	1.67275e-07	1.58217	7.04434e-08	1.99776	1.67275e-07	putative protein / several hypothetical proteins - Arabidopsis thaliana
At3g61760	7.28877	1.54216	2.07563e-07	1.6082	2.67913e-08	2.2921	5.24947e-10	1.90407	3.10318e-09	1.7561	5.24947e-10	1.27543	3.10318e-09	dynamin-like protein / phragmoplastin 5 - Glycine max, PIR:S63668
At3g61810	6.5918	1.59218	4.88337e-05	1.60706	9.61019e-06	1.67738	3.7477e-06	1.56919	6.41979e-06	1.71258	3.7477e-06	1.86911	6.41979e-06	glycosyl hydrolase family 17 (beta-1,3-glucanase) / similar to beta-1,3-glucanase precursor GI:4097948 from [Oryza sativa]
At4g01180	7.3726	2.13251	0.000100877	4.17731	4.01607e-08	4.30163	1.71975e-08	3.92541	3.8974e-08	3.67744	1.71975e-08	4.21886	3.8974e-08	hypothetical protein /
At4g02970	4.73904	1.24232	4.16997e-06	1.18479	1.30311e-06	1.22149	5.69487e-07	1.07414	1.75622e-06	1.17464	5.69487e-07	1.35446	1.75622e-06	putative protein / similar to T4I9.17
At4g03360	5.47766	2.12313	6.82897e-07	2.01296	2.23852e-07	2.05402	1.02145e-07	1.85757	2.58923e-07	2.03852	1.02145e-07	2.00258	2.58923e-07	putative protein /
At4g10150	5.95965	1.94258	5.8862e-05	1.85143	1.96469e-05	1.10622	0.000773059	1.91857	7.73505e-06	1.93203	0.000773059	2.31218	7.73505e-06	putative protein / RING-H2 finger protein RHA1a, Arabidopsis thaliana,AF078683
At4g10850	9.27745	4.89581	1.26632e-09	5.50745	1.12721e-10	5.55304	4.97339e-11	5.22531	1.06094e-10	1.34111	4.97339e-11	5.68495	1.06094e-10	putative protein / various predicted proteins, Arabidopsis thaliana;supported by full-length cDNA: Ceres:33161.
At4g10950	7.77856	1.86957	1.19089e-06	2.71555	6.52722e-09	2.95942	1.61076e-09	2.57876	5.74014e-09	2.34273	1.61076e-09	2.72871	5.74014e-09	putative protein / proline-rich protein, Brassica napus, PIR2:S16748
At4g12430	7.03074	1.79562	4.34844e-08	1.55183	3.68561e-08	1.03224	1.04578e-06	1.09193	5.6577e-07	1.54786	1.04578e-06	1.47774	5.6577e-07	putative trehalose-6-phosphate phosphatase (AtTPPA) / trehalose-6-phosphate phosphatase - Arabidopsis thaliana, PID:g2944178; supported by cDNA: gi_16648940_gb_AY059840.1_
At4g13600	7.13831	1.17962	0.000534798	2.15119	6.12875e-07	2.4652	9.13241e-08	2.18502	2.79949e-07	2.26142	9.13241e-08	2.40208	2.79949e-07	glycosyl hydrolase family 17 / similar to elicitor inducible chitinase Nt-SubE76 GI:11071974 from [Nicotiana tabacum]
At4g14080	12.3356	6.11193	5.38332e-11	8.15269	1.37492e-12	7.98027	9.65072e-13	7.82141	1.1406e-12	8.0586	9.65072e-13	8.4265	1.1406e-12	A6 anther-specific protein
At4g14270	11.3809	1.08536	0.00619991	3.062	2.9812e-07	4.75952	2.50392e-09	2.89938	2.69209e-07	1.83321	2.50392e-09	2.3159	2.69209e-07	Expressed protein / ;supported by cDNA: Ceres:30129; supported by cDNA: gi:15028002
At4g14815	7.61868	1.95089	2.15473e-07	2.11849	1.92631e-08	2.15075	9.4012e-09	1.71313	7.82318e-08	2.34553	9.4012e-09	2.48563	7.82318e-08	Expressed protein
At4g16270	13.1186	3.95062	1.20045e-08	7.80512	7.22144e-12	7.08972	7.78377e-12	7.70013	5.00442e-12	7.70182	7.78377e-12	7.30241	5.00442e-12	peroxidase family / similar to peroxidase [Nicotiana tabacum] gi|5381253|dbj|BAA82306
At4g17380	6.95312	1.59265	4.87276e-06	2.07286	7.85155e-08	2.00986	5.93122e-08	2.15353	2.87859e-08	2.11081	5.93122e-08	2.10682	2.87859e-08	DNA binding activity
At4g18490	5.0174	1.13988	0.000127079	1.33697	6.92751e-06	1.50271	1.32861e-06	1.17025	1.25778e-05	1.41498	1.32861e-06	1.41019	1.25778e-05	chloroplast protein cs/ch-42 /
At4g19230	8.14002	1.40683	1.94432e-05	1.69055	7.11049e-07	2.34738	1.71072e-08	2.66645	4.93093e-09	1.97013	1.71072e-08	1.79915	4.93093e-09	cytochrome P450
At4g19620	5.85618	1.38969	0.00017074	1.86629	2.75416e-06	1.92748	1.18215e-06	1.79734	2.10898e-06	1.91386	1.18215e-06	2.08695	2.10898e-06	hypothetical protein /
At4g20050	8.71703	3.79472	2.43891e-08	3.87167	4.50153e-09	4.23627	1.08577e-09	4.46143	6.9369e-10	1.58303	1.08577e-09	4.15585	6.9369e-10	putative protein / C65DMY30S
At4g20420	11.803	5.68644	4.36153e-09	6.26404	4.53185e-10	6.41214	2.01076e-10	6.0706	3.69309e-10	6.13352	2.01076e-10	6.70099	3.69309e-10	tapetum-specific A3 like protein / Arabidopsis thaliana tapetum-specific A3 gene, PATX:E1297134
At4g20900	5.21697	1.43088	4.12235e-05	1.1615	5.5153e-05	1.40378	6.04286e-06	1.02714	8.82202e-05	1.27399	6.04286e-06	1.49198	8.82202e-05	Male Sterile; Unknown
At4g21720	8.51621	1.86783	0.000264463	2.11978	2.1461e-05	2.70912	1.29056e-06	2.3652	4.27135e-06	1.96765	1.29056e-06	1.97411	4.27135e-06	putative protein /
At4g22080	7.14141	3.72529	1.01891e-08	3.91676	1.54229e-09	3.88662	9.05166e-10	3.86398	9.76183e-10	3.90837	9.05166e-10	2.94126	9.76183e-10	pectate lyase like protein
At4g22120	9.26377	1.17506	9.7755e-05	1.94473	1.96543e-07	1.17552	1.27496e-05	2.13604	4.22479e-08	2.31952	1.27496e-05	1.35841	4.22479e-08	putative protein / hypothetical protein HYP1, Arabidopsis thaliana, PIR2:S51583
At4g22790	9.1411	3.61223	9.50045e-10	2.15599	2.90212e-08	2.79589	1.41042e-09	2.68354	2.13042e-09	3.66297	1.41042e-09	2.05996	2.13042e-09	predicted protein
At4g22960	8.25475	1.99929	1.27192e-05	1.58371	2.20775e-05	2.38442	2.77442e-07	1.83767	3.07463e-06	1.70079	2.77442e-07	1.97444	3.07463e-06	putative protein / similaritry to hypothetical protein YPL191c, Saccharomyces cerevisiae, PIR2:S65210
At4g23870	5.90193	1.13799	0.00277815	2.13616	4.12089e-06	1.29395	0.000193545	1.21461	0.000298582	1.91637	0.000193545	2.14997	0.000298582	putative protein / predicted proteins, Arabidopsis thaliana; supported by cDNA: gi_15450915_gb_AY054538.1_
At4g24050	8.3321	1.61179	0.000403174	1.43267	0.00025576	2.06771	6.6387e-06	1.47046	0.000121266	1.90925	6.6387e-06	2.13187	0.000121266	short-chain dehydrogenase/reductase family protein contains INTERPRO family IPR002198 Short-chain dehydrogenase/reductase (SDR) superfamily
At4g24850	7.57545	2.42994	1.47492e-08	2.48648	2.79001e-09	2.83726	4.42536e-10	2.12609	6.62442e-09	2.65202	4.42536e-10	2.41131	6.62442e-09	putative protein / MSP1 protein, Saccharomyces cerevisiae, PIR2:A49506
At4g26020	4.80028	1.55656	1.85577e-05	1.71391	1.53906e-06	1.69124	1.00999e-06	1.70406	8.57342e-07	1.82594	1.00999e-06	1.69255	8.57342e-07	hypothetical protein /
At4g26140	8.25307	2.37049	2.37617e-07	1.77465	7.55769e-07	2.19273	5.52941e-08	2.9644	3.17659e-09	2.22804	5.52941e-08	2.23545	3.17659e-09	putative beta-galactosidase
At4g27260	11.4105	2.84299	9.67904e-06	4.63027	1.88664e-08	4.12474	3.18005e-08	4.12686	2.96857e-08	2.46742	3.18005e-08	3.38892	2.96857e-08	IAA/SA adenylase
At4g27330	9.71961	2.46623	6.93717e-06	4.62018	3.5814e-09	4.62681	1.99299e-09	4.45145	2.85491e-09	4.63149	1.99299e-09	5.09517	2.85491e-09	transcription factor activity;Sporocyteless; MADS Box Protein;SPOROCYTELESS
At4g27460	5.98114	1.16669	7.00802e-05	1.34819	4.02058e-06	1.85175	1.10914e-07	1.17503	7.74279e-06	1.56225	1.10914e-07	1.09696	7.74279e-06	hypothetical protein /
At4g28130	5.71735	1.97568	8.30348e-07	1.88136	2.58888e-07	2.05563	6.10663e-08	1.89256	1.28512e-07	1.99502	6.10663e-08	1.98579	1.28512e-07	putative diacylglycerol kinase (fragment)
At4g28150	8.49535	2.37963	1.61715e-08	2.56817	1.90188e-09	2.69902	6.34235e-10	2.3605	2.30369e-09	2.76174	6.34235e-10	2.2281	2.30369e-09	putative protein / hypothetical protein - Arabidopsis thaliana gene F9H3.4, PID:g4206196;supported by full-length cDNA: Ceres:7221.
At4g28395	7.67026	2.47459	5.60783e-08	2.48984	1.18486e-08	2.66799	3.35661e-09	2.23846	1.71424e-08	2.72095	3.35661e-09	2.82945	1.71424e-08	ATA7
At4g28580	5.34374	1.53207	5.14253e-05	1.31919	4.13674e-05	1.27998	3.17705e-05	1.18243	5.94528e-05	1.3749	3.17705e-05	1.51254	5.94528e-05	putative protein / predicted protein, Arabidopsis thaliana, gb:AC006836
At4g29980	12.3543	5.32438	6.39953e-11	6.86273	2.24958e-12	6.87848	1.2542e-12	6.38192	2.72482e-12	7.21616	1.2542e-12	7.21723	2.72482e-12	expressed protein / ;supported by full-length cDNA: Ceres:42211.
At4g30040	5.49905	1.1247	0.0015809	1.25955	0.000180819	1.20123	0.000164146	1.07872	0.000356955	1.09428	0.000164146	1.30744	0.000356955	putative protein / nucleoid DNA-binding protein cnd41, chloroplast - Nicotiana tabacum, PIR2:T01996
At4g30110	7.83488	2.75035	2.86452e-08	2.46478	1.78464e-08	2.79131	3.0872e-09	3.4247	4.82123e-10	1.51177	3.0872e-09	1.6073	4.82123e-10	cadmium-transporting ATPase-like protein
At4g30500	9.43069	1.33381	5.76372e-05	1.78067	8.46392e-07	2.26013	4.77711e-08	2.79092	6.25088e-09	1.24521	4.77711e-08	1.77996	6.25088e-09	putative protein / predicted protein, Arabidopsis thaliana;supported by full-length cDNA: Ceres:154912.
At4g31330	9.05708	2.42271	2.3133e-07	1.54402	3.28587e-06	2.57879	1.41316e-08	2.25449	4.75115e-08	2.61265	1.41316e-08	1.69516	4.75115e-08	unknown protein / ; supported by cDNA: gi_15293232_gb_AY051050.1_
At4g31540	8.80272	1.34925	5.79764e-05	2.18018	1.35279e-07	2.51172	1.98115e-08	1.7244	6.75736e-07	1.60705	1.98115e-08	1.3229	6.75736e-07	putative protein / tomato leucine zipper-containing protein - Lycopersicon esculentum, PIR2:S21495
At4g32500	6.94966	1.89735	4.78123e-07	1.65424	3.52126e-07	2.03107	2.7391e-08	1.64279	1.99752e-07	1.31631	2.7391e-08	2.1314	1.99752e-07	AKT5 potassium channel ;potassium channel - protein
At4g33870	7.28854	2.37521	7.26933e-08	2.26582	2.40148e-08	2.36541	9.09935e-09	2.36767	8.54584e-09	2.24515	9.09935e-09	2.68202	8.54584e-09	peroxidase, putative / similar to peroxidase [Spinacia oleracea] gi|1781334|emb|CAA71494
At4g34210	6.20462	2.0903	2.86545e-05	2.17411	4.10411e-06	2.47232	7.14801e-07	2.16063	2.34014e-06	2.20278	7.14801e-07	2.37933	2.34014e-06	E3 ubiquitin ligase SCF complex subunit SKP1/ASK1 (At11), putative / E3 ubiquitin ligase; similar to Skp1 homolog Skp1a GI:3068807 from [Arabidopsis thaliana]
At4g34850	10.9218	4.69344	2.34067e-09	5.75365	9.92135e-11	5.89025	3.70332e-11	5.6629	7.08432e-11	5.84443	3.70332e-11	6.04957	7.08432e-11	chalcone synthase - like protein / chalcone synthase homolog PrChS1, Pinus radiata, gb:U90341;supported by full-length cDNA: Ceres:19658.
At4g35070	8.36131	2.25126	4.72947e-08	3.65199	1.14776e-10	3.53498	7.63956e-11	3.63281	7.85584e-11	3.61271	7.63956e-11	3.77881	7.85584e-11	putative protein / various predicted proteins, Arabidopsis thaliana
At4g35420	10.4054	4.5755	5.62507e-08	5.32993	2.9535e-09	4.98164	3.09446e-09	4.8276	4.08188e-09	5.43644	3.09446e-09	5.64246	4.08188e-09	putative protein / dihydroflavonol-4-reductase, Gerbera x sp., PIR2:S35189
At4g36350	6.71896	1.08932	2.82244e-05	1.34414	8.15689e-07	1.34801	4.56736e-07	1.17806	1.48913e-06	1.38864	4.56736e-07	1.7618	1.48913e-06	purple acid phosphatase like protein /
At4g37780	5.3804	1.42469	2.10579e-06	1.70054	7.44706e-08	1.61289	6.96537e-08	1.26846	6.55474e-07	1.64491	6.96537e-08	1.50829	6.55474e-07	probable transcription factor MYB87 [imported];transcription factor homolog T28I19.60,myb transcription factor (ATMYB4);myb transcription factor - like protein
At4g38340	6.46385	1.15756	7.12e-05	1.37123	3.23519e-06	1.24183	4.7456e-06	1.24552	4.26679e-06	1.4825	4.7456e-06	1.17414	4.26679e-06	putative protein / other predicted proteins Arabidopsis thaliana
At4g38780	7.25711	1.14251	0.000136197	1.98875	1.80318e-07	2.39846	1.6782e-08	1.77724	2.83359e-07	1.43718	1.6782e-08	2.34206	2.83359e-07	splicing factor - like protein / splicing factor Prp8, Homo sapiens, AF092565
At4g39010	7.9575	1.3395	0.000209515	1.743	4.70306e-06	1.61693	5.47928e-06	1.57384	6.49672e-06	1.04273	5.47928e-06	1.86673	6.49672e-06	putative endo-1,4-beta-glucanase
At4g39590	5.95267	1.31003	1.62511e-05	1.66386	3.5175e-07	1.55975	3.70702e-07	1.65417	1.97079e-07	1.18121	3.70702e-07	1.06302	1.97079e-07	putative protein / various predicted proteins, Arabidopsis thaliana;supported by full-length cDNA: Ceres:105585.
At4g39740	9.0093	1.23814	0.000272767	1.86155	1.65584e-06	1.87814	8.85403e-07	2.22147	1.65541e-07	1.63463	8.85403e-07	2.87535	1.65541e-07	putative protein / regulatory protein prrC, Rhodobacter sphaeroides,PIR2:A57145;supported by full-length cDNA: Ceres:38152.
At5g02220	8.08754	1.3498	0.000519575	3.18975	4.80869e-08	3.25905	2.21134e-08	2.62641	1.66934e-07	2.47046	2.21134e-08	1.75815	1.66934e-07	Expressed protein / ; supported by full-length cDNA: Ceres: 147593.
At5g03050	7.48727	1.65162	9.88779e-05	1.94814	4.89493e-06	3.25843	2.06681e-08	1.81003	5.19086e-06	2.25865	2.06681e-08	3.12006	5.19086e-06	putative protein /
At5g04610	6.9173	1.25607	0.000110386	1.33008	1.5061e-05	1.1572	3.00482e-05	1.0938	4.63462e-05	1.23391	3.00482e-05	1.55146	4.63462e-05	putative protein / CGI-01 protein, Homo sapiens, EMBL:AF132936;supported by full-length cDNA: Ceres:6560.
At5g04820	8.96284	2.15047	2.23559e-07	2.98127	2.03771e-09	1.59024	4.54641e-07	2.45347	6.7709e-09	1.90964	4.54641e-07	2.23514	6.7709e-09	putative protein / similar to unknown protein (pir||T08445);supported by full-length cDNA: Ceres:11651.
At5g05490	6.02036	1.2106	7.30998e-06	1.20816	1.50752e-06	1.37444	2.50683e-07	1.20114	8.4089e-07	1.30969	2.50683e-07	1.56801	8.4089e-07	Meiotic Synpatic Defective; Rad21-Like Cohesin Protein
At5g06100	7.70454	1.24597	0.00133789	1.79906	1.71847e-05	2.21288	1.45587e-06	1.37977	9.43439e-05	2.24523	1.45587e-06	1.58935	9.43439e-05	myb-related transcription factor MYB33;R2R3-MYB transcription factor;MYB family transcription factor-like,MYB family transcription factor-like;transactivate GA-responsive promoter in barley aleurone cells;MYB family transcription factor-like
At5g06820	8.08847	1.87698	0.000619862	2.5851	1.00123e-05	2.90201	1.97349e-06	2.00736	5.15077e-05	2.5505	1.97349e-06	2.11048	5.15077e-05	receptor like protein kinase (PPC:1.1.1);receptor-like protein kinase
At5g07230	12.8096	6.01332	6.39953e-11	8.31478	1.37492e-12	8.53443	6.25764e-13	8.1838	1.10519e-12	8.45489	6.25764e-13	8.48422	1.10519e-12	A9
At5g07830	10.4213	2.34237	1.18875e-07	1.49235	1.77823e-06	1.91828	9.09649e-08	2.5051	6.91221e-09	2.02048	9.09649e-08	1.8037	6.91221e-09	glycosyl hydrolase family 79 (endo-beta-glucuronidase/heparanase) / similar to beta-glucuronidase GI:8918740 from [Scutellaria baicalensis]
At5g08250	9.37034	4.75355	9.10265e-10	4.80821	1.93743e-10	4.45455	2.19246e-10	4.71652	1.48479e-10	4.75573	2.19246e-10	4.02715	1.48479e-10	cytochrome P450-like protein / several cytochrome P450 proteins
At5g08480	5.51606	1.31581	0.000813685	1.32452	0.000197554	1.31423	0.000130348	1.25161	0.000181612	1.20125	0.000130348	1.50624	0.000181612	putative protein / similar to unknown protein (gb AAF27124.1); supported by full-length cDNA: Ceres: 1575.
At5g09570	9.88729	2.6951	4.99422e-07	3.68447	5.02361e-09	3.64861	3.0872e-09	3.32355	7.20987e-09	1.79139	3.0872e-09	3.77528	7.20987e-09	putative protein /
At5g09970	10.4067	3.72919	9.55348e-09	6.1824	2.72278e-11	5.42062	3.70332e-11	6.02638	2.08274e-11	6.10538	3.70332e-11	6.15356	2.08274e-11	cytochrome P450 ;cytochrome P450
At5g10140	7.91091	3.12961	9.97364e-08	3.06796	2.47904e-08	1.8177	2.1164e-06	2.99228	1.70283e-08	3.29226	2.1164e-06	3.44099	1.70283e-08	MADS box protein FLOWERING LOCUS F (FLF),MADS box protein FLOWERING LOCUS F (FLF);a repressor of flowering;Flowering Locus C; MADS Box Protein
At5g10170	10.0246	2.97182	1.10366e-09	4.40012	9.12453e-12	2.66661	3.98662e-10	4.53335	4.63516e-12	3.81144	3.98662e-10	3.26797	4.63516e-12	myo-inositol-1-phosphate synthase -like protein / myo-inositol-1-phosphate synthase, Nicotiana paniculata, EMBL:AB032073; supported by cDNA: gi_17529257
At5g12970	9.05465	1.43421	0.000100274	3.01686	2.02438e-08	3.10184	8.86263e-09	3.49613	2.82933e-09	2.03752	8.86263e-09	2.29678	2.82933e-09	anthranilate phosphoribosyltransferase -like protein
At5g13380	6.75425	2.09506	5.02361e-06	2.09783	1.00652e-06	2.01393	8.58488e-07	1.87667	1.5196e-06	2.35409	8.58488e-07	2.29637	1.5196e-06	Putative hormone adenylase
At5g14070	8.40147	2.18254	3.4252e-05	3.33976	1.27813e-07	3.44094	5.41428e-08	2.74713	4.45816e-07	3.29388	5.41428e-08	2.13086	4.45816e-07	glutaredoxin-like protein / ;supported by full-length cDNA: Ceres:123496.
At5g15140	10.9819	5.67083	3.19723e-09	6.45932	2.40917e-10	6.81912	7.64168e-11	6.4666	1.55166e-10	5.13387	7.64168e-11	6.71828	1.55166e-10	Defense No Death; Cyclic Nucleotide Gated Ion Channel;putative aldose 1-epimerase - like protein
At5g15480	4.98795	1.12237	0.000210092	1.28589	1.52112e-05	1.21561	1.46793e-05	1.22644	1.2639e-05	1.21923	1.46793e-05	1.5624	1.2639e-05	putative protein / hypothetical protein T4P13.29 - Arabidopsis thaliana, EMBL:AC008261
At5g15720	10.5199	4.26879	1.76392e-09	6.38177	1.32406e-11	6.13267	9.57213e-12	6.28551	1.20453e-11	6.53835	9.57213e-12	6.74694	1.20453e-11	putative protein / RXF26 - Arabidopsis thaliana, EMBL:AB008020;supported by full-length cDNA: Ceres:118296.
At5g15960	13.4944	1.29187	0.000840822	1.13221	0.000589867	4.56645	1.09259e-09	4.5098	1.22615e-09	1.29287	1.09259e-09	1.96658	1.22615e-09	cold and ABA inducible protein kin1 / ;supported by full-length cDNA: Ceres:2270.
At5g16920	9.1627	5.17176	5.77435e-07	5.30022	8.78481e-08	5.28124	5.12748e-08	5.07133	7.23641e-08	5.49524	5.12748e-08	5.45272	7.23641e-08	putative protein / predicted proteins, Arabidopsis thaliana;supported by full-length cDNA: Ceres:158721.
At5g17800	8.52934	1.58232	0.00286427	3.20692	2.10737e-06	2.67438	6.62775e-06	2.75512	4.67645e-06	3.28217	6.62775e-06	2.53008	4.67645e-06	Myb-like transcription factor-like protein,MYB56 R2R3-MYB factor family member;MYB56 R2R3-MYB factor family member
At5g17830	6.20161	1.97711	1.05741e-05	2.27778	5.76458e-07	2.35479	2.32959e-07	2.12145	5.92175e-07	2.34745	2.32959e-07	2.2341	5.92175e-07	putative protein / predicted proteins, Arabidopsis thaliana
At5g18000	7.00874	2.101	9.96404e-06	2.53748	3.42974e-07	2.85522	6.1021e-08	2.71718	9.35038e-08	1.54383	6.1021e-08	2.8924	9.35038e-08	transcriptional factor B3 family
At5g19260	9.83886	1.63111	2.29259e-06	1.16097	1.10582e-05	2.46372	4.90224e-09	2.99699	8.08695e-10	3.27631	4.90224e-09	3.41512	8.08695e-10	putative protein / various predicted proteins
At5g19875	9.79837	3.94991	2.326e-07	3.00742	6.3378e-07	3.12061	2.47202e-07	3.03547	3.08752e-07	2.85823	2.47202e-07	1.95899	3.08752e-07	Expressed protein / ; supported by full-length cDNA: Ceres: 59.
At5g20030	7.83124	1.22568	2.34087e-05	1.13845	9.60523e-06	1.41107	7.48774e-07	1.00497	1.60245e-05	1.28635	7.48774e-07	1.15012	1.60245e-05	putative protein / predicted proteins, Arabidopsis thaliana;supported by full-length cDNA: Ceres:142064.
At5g20940	7.51604	1.55648	5.38022e-05	2.97047	2.48988e-08	2.84946	2.11632e-08	2.65619	3.92043e-08	2.57653	2.11632e-08	2.81878	3.92043e-08	glycosyl hydrolase family 3 / beta-glucosidase, common nasturtium, PIR:T10521
At5g21150	9.64784	1.76247	2.07802e-06	5.22338	1.96379e-11	5.47913	5.84059e-12	5.09808	1.52743e-11	1.15503	5.84059e-12	5.74604	1.52743e-11	Argonaute
At5g23190	7.86033	3.63353	1.05706e-08	4.04106	9.84453e-10	1.93484	5.90048e-07	3.72482	1.11351e-09	3.63298	5.90048e-07	2.09302	1.11351e-09	cytochrome P450-like protein
At5g24820	10.3482	5.78355	4.54078e-11	6.20751	3.46789e-12	6.14688	2.15373e-12	6.09025	2.76548e-12	6.16733	2.15373e-12	6.0935	2.76548e-12	putative protein / nucleoid DNA-binding protein cnd41, chloroplast - Nicotiana tabacum, PIR:T01996
At5g25400	7.23327	2.81383	1.42098e-09	3.05861	1.56531e-10	3.08256	7.53301e-11	2.93593	1.45389e-10	2.93773	7.53301e-11	3.27552	1.45389e-10	expressed protein / glucose-6-phosphate/phosphate-translocator precursor homolog - Zea mays, PIR:T04100;
At5g25570	8.28383	1.14334	0.00054708	1.91964	1.34639e-06	3.73155	1.34871e-09	3.32565	3.93753e-09	2.28973	1.34871e-09	3.03618	3.93753e-09	putative protein / ;supported by full-length cDNA: Ceres:22013.
At5g25950	9.69696	5.09001	3.64349e-10	5.67231	3.82968e-11	5.74687	1.60748e-11	5.67757	2.25633e-11	4.54864	1.60748e-11	5.97875	2.25633e-11	putative protein / various predicted proteins, Arabidopsis thaliana
At5g35600	5.89435	1.8832	9.66033e-08	1.82762	2.62077e-08	1.70585	2.87103e-08	1.67395	3.23611e-08	1.88097	2.87103e-08	1.8534	3.23611e-08	Class I RPD3 type protein
At5g36000	6.06497	2.54333	3.94917e-09	2.7418	5.04647e-10	2.78405	2.41856e-10	2.69076	3.69309e-10	2.75809	2.41856e-10	2.86868	3.69309e-10	putative protein / strong similarity to unknown protein (emb|CAB71103.1)
At5g36150	5.07146	1.34669	1.19027e-05	1.26259	4.43973e-06	1.25685	2.6878e-06	1.14362	5.97067e-06	1.37781	2.6878e-06	1.49916	5.97067e-06	putative pentacyclic triterpene synthase
At5g37420	6.51503	1.48686	1.46326e-05	1.49335	2.8575e-06	1.53187	1.29876e-06	1.34405	4.11942e-06	1.47978	1.29876e-06	1.69805	4.11942e-06	contains similarity to unknown protein (pir||C71432) /
At5g37580	7.00131	1.07604	0.000163719	1.98233	1.2982e-07	1.6571	4.18912e-07	2.48592	8.03976e-09	2.20088	4.18912e-07	2.23795	8.03976e-09	putative protein / tropomyosin gene 1, isoform 9D, D.melanogaster, EMBL:DMTRO13
At5g38820	9.09761	2.83589	7.94287e-09	2.93829	1.43457e-09	2.36217	6.0725e-09	2.61699	2.31522e-09	2.37286	6.0725e-09	2.98438	2.31522e-09	transporter -like protein
At5g40260	10.9664	3.10352	8.51908e-07	5.74195	4.88561e-10	5.35237	5.1891e-10	5.66227	3.44003e-10	3.3448	5.1891e-10	6.10889	3.44003e-10	putative protein / LIM7, Lily, EMBL:LLORF07;supported by full-length cDNA: Ceres:11922.
At5g40270	8.24291	1.74846	1.29895e-06	1.98139	7.53741e-08	2.55052	3.84432e-09	2.40185	6.64558e-09	2.22964	3.84432e-09	2.59788	6.64558e-09	putative protein / intracellular protein Mg11, mouse, PIR:I49127; supported by cDNA: gi_14488068_gb_AF389282.1_AF389282
At5g40940	8.17579	4.19314	3.98106e-10	4.10821	1.15899e-10	4.42574	3.16056e-11	3.93063	1.06816e-10	4.24255	3.16056e-11	4.36065	1.06816e-10	unknown protein /
At5g41090	5.65075	1.70004	2.89524e-05	1.40667	3.31305e-05	1.6829	3.83656e-06	1.34603	2.69441e-05	1.62622	3.83656e-06	1.63082	2.69441e-05	putative protein / similar to unknown protein (emb|CAB88055.1)
At5g41890	10.5009	4.85361	5.119e-11	5.93697	2.24958e-12	5.9855	1.12838e-12	5.83126	1.57254e-12	6.0202	1.12838e-12	6.4323	1.57254e-12	GDSL-motif lipase/hydrolase-like protein /
At5g43340	6.3245	1.37552	6.58549e-05	1.46499	8.05917e-06	1.50784	3.55635e-06	1.21426	2.3658e-05	1.80322	3.55635e-06	1.68943	2.3658e-05	AtPht1;6 phosphate transporter;inorganic phosphate transporter (dbj|BAA34390.1)
At5g44330	6.42283	2.00334	5.93683e-07	1.83678	2.67232e-07	2.01492	6.08081e-08	1.97536	7.04119e-08	1.80019	6.08081e-08	2.28693	7.04119e-08	male sterility MS5; pollenless3 /
At5g44700	8.23229	3.44101	1.61715e-08	4.06504	8.35764e-10	3.81506	8.00308e-10	4.13791	4.0507e-10	3.40342	8.00308e-10	2.39129	4.0507e-10	receptor like protein kinase (PPC:1.12.4)
At5g46230	10.1717	5.00605	5.38332e-11	3.69109	1.90312e-10	4.61787	1.39971e-11	4.77987	1.52743e-11	5.33532	1.39971e-11	2.27252	1.52743e-11	expressed protein / ;supported by full-length cDNA: Ceres:15495.
At5g48210	6.69372	2.45377	2.14372e-06	2.44502	4.38802e-07	2.63294	1.18882e-07	2.30762	4.04341e-07	2.58646	1.18882e-07	2.74587	4.04341e-07	expressed protein / ;supported by full-length cDNA: Ceres:102368.
At5g48390	5.52855	1.31893	6.85048e-05	1.52944	3.79349e-06	1.77333	5.48532e-07	1.44584	3.45628e-06	1.56455	5.48532e-07	1.62648	3.45628e-06	putative protein / similar to unknown protein (pir||C71412)
At5g49070	5.67135	1.36776	0.00739689	1.47709	0.00141829	1.57825	0.000581595	1.43881	0.0010507	1.51422	0.000581595	1.69154	0.0010507	fatty acid elongase; beta-ketoacyl-CoA synthase-like protein
At5g49390	6.91226	1.32783	1.94432e-05	1.89916	1.31977e-07	1.75833	1.55805e-07	1.40243	1.26052e-06	2.04445	1.55805e-07	2.499	1.26052e-06	putative protein / contains similarity to unknown protein (gb|AAF63831.1)
At5g49460	11.5749	1.66488	6.0201e-07	1.19504	2.72793e-06	1.58534	1.04095e-07	3.00547	2.83444e-10	1.5112	1.04095e-07	1.99168	2.83444e-10	ATP citrate lyase
At5g51850	7.94172	2.08596	2.99777e-06	2.97909	1.94972e-08	3.07017	8.34195e-09	4.16491	4.90752e-10	1.37166	8.34195e-09	2.41786	4.90752e-10	putative protein / similar to unknown protein (emb|CAB81354.1)
At5g52160	10.0439	5.62152	7.52251e-10	6.12105	9.7299e-11	6.26727	3.62232e-11	6.25923	5.04425e-11	6.12824	3.62232e-11	6.26771	5.04425e-11	putative protein / similar to unknown protein (sp|Q38737); supported by full-length cDNA: Ceres: 6760.
At5g52340	7.49309	3.50891	6.53606e-09	3.41953	2.08695e-09	3.69734	5.34563e-10	3.58232	7.63026e-10	3.00485	5.34563e-10	3.77936	7.63026e-10	putative protein / strong similarity to unknown protein (emb|CAB83315.1)
At5g53190	10.4942	5.09695	2.89562e-10	5.37215	4.38802e-11	5.47154	1.83119e-11	5.14117	4.09471e-11	5.08018	1.83119e-11	5.07797	4.09471e-11	MtN3 protein-like
At5g54570	6.56979	1.76251	8.01677e-06	1.56046	5.08102e-06	1.88504	4.994e-07	1.80702	6.80015e-07	1.81576	4.994e-07	1.80285	6.80015e-07	glycosyl hydrolase family 1 /
At5g55590	6.68207	1.93647	8.8725e-06	1.93131	1.858e-06	1.64798	4.73181e-06	1.7255	2.86667e-06	1.85721	4.73181e-06	1.34633	2.86667e-06	pectinesterase family / contains Pfam profile: PF01095 pectinesterase
At5g55700	8.9773	1.74403	0.000429348	2.46619	5.02326e-06	3.05535	3.85796e-07	1.71497	6.99479e-05	2.4897	3.85796e-07	2.38564	6.99479e-05	beta-amylase
At5g55830	7.58972	1.23608	0.000359229	2.10007	7.29562e-07	2.10803	4.02017e-07	2.68777	3.61222e-08	2.0878	4.02017e-07	1.96688	3.61222e-08	ser/thr-specific kinase like protein (PPC:1.11.1);serine/threonine-specific kinase like protein
At5g55970	9.01124	3.21366	3.8544e-08	2.7148	4.07107e-08	2.76505	1.93939e-08	1.82656	9.47034e-07	3.32648	1.93939e-08	2.03511	9.47034e-07	putative protein / contains similarity to unknown protein (pir||T08924);supported by full-length cDNA: Ceres:141890.
At5g56270	7.56406	1.05361	0.00012821	1.17633	1.10485e-05	2.17377	1.84089e-08	1.46537	7.49965e-07	2.1376	1.84089e-08	1.85002	7.49965e-07	transcription factor NtWRKY4-like,WRKY family transcription factor;transcription factor NtWRKY4-like
At5g57500	7.13696	2.65289	6.31064e-06	2.1217	1.03016e-05	2.36955	2.13098e-06	2.38555	1.84503e-06	2.67742	2.13098e-06	1.07783	1.84503e-06	putative protein / similar to unknown protein (gb|AAF08572.1);supported by full-length cDNA: Ceres:118484.
At5g58610	6.72884	1.68678	0.000146366	2.21127	2.87583e-06	2.37473	8.60489e-07	2.13467	2.15271e-06	2.1318	8.60489e-07	2.47433	2.15271e-06	PHD finger transcription factor, putative various predicted proteins, Arabidopsis thaliana
At5g59800	9.42694	1.56391	1.04515e-06	2.59346	1.64844e-09	2.31687	2.64317e-09	2.25713	3.40274e-09	1.54318	2.64317e-09	2.29334	3.40274e-09	Protein containing a putative methyl-CpG-binding domain
At5g60080	7.5324	2.77556	2.39573e-07	2.67959	6.59407e-08	3.01491	1.22143e-08	2.94534	1.45448e-08	2.81259	1.22143e-08	2.91079	1.45448e-08	protein kinase like protein kinase 1 (PPC:1.Other)
At5g60090	8.09977	3.5771	7.5567e-08	3.90488	7.06011e-09	3.93797	3.57751e-09	3.69673	6.3889e-09	3.863	3.57751e-09	3.91307	6.3889e-09	protein kinase like protein kinase 1 (PPC:1.Other)
At5g61110	7.33406	3.49343	3.28147e-08	3.59292	5.56426e-09	3.88292	1.47496e-09	3.54146	3.57646e-09	3.50417	1.47496e-09	3.49859	3.57646e-09	putative protein /
At5g61320	7.60438	3.87956	2.39899e-09	3.87093	6.27307e-10	3.98388	2.56478e-10	3.74157	4.9602e-10	3.88899	2.56478e-10	3.94338	4.9602e-10	cytochrome P450 - like protein
At5g61865	7.03171	1.38374	2.27801e-05	2.61209	1.12511e-08	2.73662	3.98885e-09	2.70809	4.30569e-09	2.33423	3.98885e-09	2.47852	4.30569e-09	hypothetical protein /
At5g61940	6.0442	1.33478	4.51034e-06	1.71751	8.06461e-08	1.61639	8.09939e-08	1.65677	6.06765e-08	1.73744	8.09939e-08	1.74613	6.06765e-08	putative protein / predicted proteins, Arabidopsis thalina
At5g62080	14.0644	5.14949	2.89562e-10	9.20357	5.6277e-13	9.2563	3.58237e-13	8.93856	6.4976e-13	9.17279	3.58237e-13	9.23108	6.4976e-13	A9 protein precursor - like
At5g62310	5.5726	1.67024	3.22936e-07	1.92531	1.64145e-08	1.78359	1.89114e-08	1.76109	2.00316e-08	1.79184	1.89114e-08	1.47266	2.00316e-08	Incomplete Root Hair Elongation; Serine-Threonine Protein Kinase;IRE (ppc:4.2.6);INCOMPLETE ROOT HAIR ELONGATION
At5g62960	9.68252	2.01667	1.2704e-06	2.66149	1.74076e-08	2.83823	5.26763e-09	2.67154	9.00355e-09	2.28027	5.26763e-09	2.31856	9.00355e-09	putative protein / similar to unknown protein (gb|AAF17656.1)
At5g64970	8.07362	1.02184	0.000162145	1.38072	2.44816e-06	1.37094	1.50872e-06	1.77586	1.19891e-07	1.30902	1.50872e-06	1.6619	1.19891e-07	mitochondrial carrier protein-like
At5g67460	10.3579	1.12344	0.00208971	2.97397	1.043e-07	4.01772	3.33201e-09	4.00356	3.53131e-09	2.88764	3.33201e-09	3.62036	3.53131e-09	glycosyl hydrolase family 17 / similar to beta-1,3-glucanase GI:6714534 from [Salix gilgiana]

## Sheet: reproductive preferential
AGI	mas 2fold	WTAn	anther-infl	q	anther-silique	q	anther-stem	q	anther-seedling	q	anther-leaf	q	anther-root	q	Integrated Description
At1g01280	Y	8.31716	4.73462	5.12109e-08	4.82932	4.3559e-09	4.81576	9.50717e-09	4.91505	4.3559e-09	4.88265	4.5504e-09	4.89312	4.5504e-09	cytochrome P450;cytochrome P450, putative;EF-hands number:1
At1g01370	Y	7.22872	-0.804226	0.00636886	1.58701	4.60311e-06	1.8069	2.66169e-06	1.60882	4.60311e-06	2.57794	4.80084e-08	1.79968	4.80084e-08	HTR12 is a predicted variant Histone H3 gene on chr 1, and is possibly a homolog of the centromere specific histone CENP-A.
At1g02050	Y	10.8351	4.40847	1.1993e-06	4.99569	6.48842e-08	4.9887	6.94431e-08	4.73388	6.48842e-08	4.68478	6.85216e-08	4.90807	6.85216e-08	unknown protein / Similar to rice chalcone synthase homolog, gp|U90341|2507617 and anther specific protein, gp|Y14507|2326772
At1g02190	Y	9.45894	-0.581925	0.0103748	1.02334	2.2483e-11	4.2114	1.08232e-10	4.63546	2.2483e-11	4.41637	4.49818e-11	4.69034	4.49818e-11	CER1-like protein
At1g02450	Y	7.72231	1.35006	0.00020926	1.91613	1.26902e-08	1.35068	4.93395e-05	3.07977	1.26902e-08	3.07477	1.23366e-08	3.30454	1.23366e-08	unknown protein /
At1g02640	Y	12.0044	3.34632	4.22254e-08	2.59198	1.8371e-09	3.45265	6.76861e-09	3.72635	1.8371e-09	2.19151	2.75996e-07	1.77311	2.75996e-07	glycosyl hydrolase family 3 / similar to beta-xylosidase GB:Z84377 GI:2102655 from [Aspergillus niger]; supported by cDNA: gi_14194120_gb_AF367266.1_AF367266
At1g02670	Y	6.6161	0.756196	0.00369923	1.43146	7.35748e-07	1.66277	1.42512e-06	1.68466	7.35748e-07	1.53101	1.65785e-06	1.72796	1.65785e-06	A SWI2/SNF2-like protein that groups weakly with the RAD16 subclass.
At1g02690	Y	9.75978	0.0248251	0.568852	1.60528	0.0011711	1.67807	0.000193012	1.23896	0.0011711	3.73578	7.36105e-08	1.57174	7.36105e-08	importin alpha, putative / similar to importin alpha GB:AAC27644 GI:3342556 from [Arabidopsis thaliana]; supported by cDNA: gi_17979134
At1g02813	Y	8.52372	4.17954	1.06582e-10	4.44707	7.38184e-12	4.36608	2.11367e-11	4.53021	7.38184e-12	4.46033	1.23262e-11	4.59747	1.23262e-11	Expressed protein / ; supported by full-length cDNA: Ceres: 1632.
At1g03290	Y	8.70097	1.0694	0.000346298	1.51233	8.21785e-08	1.93111	3.89631e-07	2.13575	8.21785e-08	1.55406	1.60856e-06	1.49786	1.60856e-06	unknown protein / ESTs gb|H36966, gb|R65511, gb|T42324 and gb|T20569 come from this gene
At1g03330	Y	10.332	0.167388	0.331084	1.25142	4.28523e-06	1.38327	5.73569e-06	1.34658	4.28523e-06	1.36897	3.40526e-06	1.19822	3.40526e-06	expressed protein / Similar to gb|U85207 snRNP core Sm protein homolog Sm-X5 from Mus musculus. EST gb|AA612141 comes from this gene;supported by full-length cDNA: Ceres:18060.
At1g03390	Y	8.51692	4.13867	6.49189e-09	3.93763	1.15132e-09	3.97773	2.32772e-09	4.01733	1.15132e-09	4.03931	1.0995e-09	4.08	1.0995e-09	hypothetical protein / similar to anthranilate N-hydroxycinnamoyl/benzoyltransferase
At1g03700	Y	10.0134	4.22927	2.09038e-09	5.09901	2.91749e-10	4.9236	1.28362e-10	4.22892	2.91749e-10	4.66523	1.3908e-10	3.82728	1.3908e-10	expressed protein / ; supported by cDNA: gi_15028214_gb_AY045930.1_
At1g03780	Y	8.12968	-0.500094	0.0958379	2.05035	3.25856e-05	1.84381	9.7703e-06	1.51513	3.25856e-05	2.59894	2.06975e-07	2.53653	2.06975e-07	hypothetical protein / predicted by genscan
At1g03830	Y	7.22844	0.181671	0.233016	1.4654	1.00333e-07	1.55798	2.05918e-07	1.57905	1.00333e-07	2.13654	5.46644e-09	1.82822	5.46644e-09	hypothetical protein / predicted by genefinder
At1g03860	Y	11.159	0.521152	0.022458	0.771417	2.56207e-06	1.40182	4.70107e-06	1.41035	2.56207e-06	1.35656	3.43037e-06	1.21438	3.43037e-06	putative prohibitin 2 / B-cell receptor associated protein;supported by full-length cDNA: Ceres:6208.
At1g04010	Y	8.38969	1.42204	2.16156e-05	1.69245	1.48029e-08	1.55039	1.97669e-06	2.4394	1.48029e-08	2.21626	3.47535e-08	1.79446	3.47535e-08	unknown protein /
At1g04030	Y	7.30603	0.610102	0.0128975	1.55055	3.61806e-08	1.7044	1.14032e-06	2.30205	3.61806e-08	2.10319	8.20909e-08	1.42336	8.20909e-08	unknown protein / Location of ESTs 40C3TT, gb|AA728590 and40C3T7, gb|T04573
At1g04050	Y	7.26613	-0.122553	0.399647	1.67312	9.37401e-08	1.68088	6.5096e-07	1.93323	9.37401e-08	2.30495	1.66191e-08	1.9487	1.66191e-08	Homology Subgroup V; Orthology Group 6 - A putative histone methyltransferase (predicted to methylate H3K9/20) related to the Drosophila Su(var)3-9 and mammalian G9a proteins.
At1g04645	Y	10.5369	4.36466	3.12025e-08	2.22867	5.719e-11	6.44245	1.79728e-10	6.7762	5.719e-11	6.38917	1.26268e-10	6.70319	1.26268e-10	Expressed protein / ; supported by full-length cDNA: Ceres: 2265.
At1g04650	Y	6.46706	0.360385	0.109926	1.61537	1.4573e-06	1.01755	0.00015034	1.61448	1.4573e-06	1.82395	4.3287e-07	1.74032	4.3287e-07	hypothetical protein / predicted by genscan
At1g04880	Y	7.7475	2.0784	1.80772e-06	2.45955	1.41316e-08	2.76607	2.25017e-08	2.73784	1.41316e-08	2.55768	2.50557e-08	2.87497	2.50557e-08	high mobility group (HMG)/ARID (BRIGHT) DNA binding domain protein
At1g05630	Y	6.89013	0.630095	0.0303835	1.20364	3.66721e-05	1.41965	4.19946e-05	1.35778	3.66721e-05	1.43607	2.10826e-05	1.89217	2.10826e-05	putative inositol 1,4,5-trisphosphate 5-phosphatase
At1g05910	Y	9.03305	0.326059	0.040246	1.02414	1.24318e-07	1.04003	3.41151e-06	1.38697	1.24318e-07	1.40298	1.06371e-07	1.23212	1.06371e-07	Bromodomain protein with a AAA ATPase domain
At1g06170	Y	9.83229	5.11297	2.89562e-10	6.34717	5.99881e-12	6.08705	1.6289e-11	6.25269	5.99881e-12	6.38748	7.69568e-12	6.37265	7.69568e-12	bHLH protein
At1g06250	Y	7.60426	3.21713	5.29856e-10	3.29814	5.28883e-11	3.1808	1.39705e-10	3.29791	5.28883e-11	3.03252	1.41191e-10	3.43667	1.41191e-10	lipase-like protein
At1g06320	Y	8.11638	2.55041	4.3921e-08	2.64359	4.38288e-09	2.49134	1.19908e-08	2.60073	4.38288e-09	2.14284	2.60494e-08	2.774	2.60494e-08	hypothetical protein / predicted by genemark.hmm
At1g06420	Y	6.72802	-0.441214	0.173195	1.18639	6.84244e-07	2.6759	9.99962e-07	2.62827	6.84244e-07	2.97142	1.96305e-07	2.79206	1.96305e-07	hypothetical protein / predicted by genemark.hmm
At1g06520	Y	10.0383	4.43411	5.92667e-09	1.16844	4.03773e-10	5.28979	2.71319e-10	4.76382	4.03773e-10	4.86705	3.69758e-10	3.28251	3.69758e-10	expressed protein / ;supported by full-length cDNA: Ceres:94974.
At1g07040	Y	10.7684	1.79833	2.56654e-05	1.64988	1.71933e-08	2.21774	7.49535e-07	3.09463	1.71933e-08	1.15398	0.000142624	2.13139	0.000142624	expressed protein / ;supported by full-length cDNA: Ceres:36434.
At1g07340	Y	6.96043	2.33983	1.0246e-06	2.61018	4.20386e-08	2.43674	1.30392e-07	2.57983	4.20386e-08	2.17835	2.06256e-07	2.69643	2.06256e-07	STP2 monosaccharide transporter;hexose transporter, putative
At1g07790	Y	10.8799	-0.744858	0.00755757	1.1042	1.53899e-06	2.00256	6.54825e-07	1.72123	1.53899e-06	3.08128	5.71371e-09	2.12657	5.71371e-09	An expressed Histone H2B gene on chr 1.
At1g07795	Y	8.1829	1.52057	1.53127e-05	0.828568	4.3465e-06	1.14988	3.97122e-05	1.38631	4.3465e-06	1.66752	6.99748e-07	1.10731	6.99748e-07	Expressed protein / ; supported by full-length cDNA: Ceres: 2535.
At1g07820	Y	10.2855	-0.486485	0.0724641	0.711017	8.78398e-05	1.33806	5.58833e-05	1.19363	8.78398e-05	2.34554	1.71116e-07	1.01954	1.71116e-07	An expressed Histone H4 gene on chr 1.
At1g07860	Y	5.79241	2.22495	3.27001e-09	2.3995	3.90747e-10	2.37772	4.6118e-10	2.26791	3.90747e-10	2.23986	4.82123e-10	2.21253	4.82123e-10	hypothetical protein / predicted by genemark.hmm; supported by cDNA: gi_18491146
At1g08065	Y	8.21115	4.0769	4.72947e-08	3.49582	3.22146e-09	4.19752	7.62714e-09	4.32525	3.22146e-09	3.92072	7.91851e-09	4.43258	7.91851e-09	carbonic anhydrase, putative /
At1g08230	Y	7.62432	0.415939	0.163105	2.58058	0.000903579	1.68241	3.14241e-05	1.03667	0.000903579	1.01974	0.000958085	2.40726	0.000958085	hypothetical protein
At1g08325	Y	10.592	1.98147	4.0922e-07	4.793	1.06148e-10	4.75892	2.80938e-11	3.73819	1.06148e-10	4.62236	2.22355e-11	1.52403	2.22355e-11	bZIP protein / similar to basic leucine zipper protein GI:2865394 from [Zea mays]
At1g09200	Y	11.9584	-0.482897	0.0213042	1.16336	5.11319e-06	1.68481	3.63578e-07	1.19973	5.11319e-06	3.89376	8.95459e-11	1.97736	8.95459e-11	A predicted Histone H3 gene on chr 1.
At1g09210	Y	12.2685	1.07111	5.45048e-05	0.714617	2.23056e-08	1.07266	1.16295e-05	1.95339	2.23056e-08	2.85446	6.457e-10	1.30096	6.457e-10	putative calcium-binding protein, calreticulin / similar to GB:AAA80652;supported by full-length cDNA: Ceres:27210.
At1g10230	Y	8.81361	-0.726867	0.000333514	0.681967	1.20896e-07	1.89679	1.11082e-08	1.38715	1.20896e-07	1.36891	1.3082e-07	2.36075	1.3082e-07	E3 ubiquitin ligase SCF complex subunit SKP1/ASK1 (At18), putative / E3 ubiquitin ligase; similar to Skp1 homolog Skp1a GI:3068807 [Arabidopsis thaliana];supported by full-length cDNA: Ceres:27203.
At1g10610	Y	7.22802	0.506733	0.0198901	2.26438	3.12473e-07	2.11511	5.63793e-08	1.66768	3.12473e-07	2.03716	4.2873e-08	2.41469	4.2873e-08	bHLH protein
At1g10710	Y	6.86152	1.24748	2.56445e-05	1.82829	4.82419e-08	1.52139	8.26476e-07	1.92463	4.82419e-08	1.72133	1.34112e-07	1.887	1.34112e-07	hypothetical protein / predicted by genemark.hmm
At1g10980	Y	8.49563	-0.415599	0.228344	2.41489	1.98262e-07	2.90135	1.26778e-06	3.31958	1.98262e-07	3.10012	3.64762e-07	3.33202	3.64762e-07	membrane protein PTM1 precursor isolog /
At1g12600	Y	7.08462	1.67836	1.03269e-05	0.993117	2.4168e-06	1.14469	6.63533e-05	1.55979	2.4168e-06	1.23687	1.88312e-05	1.02428	1.88312e-05	hypothetical protein /
At1g13140	Y	8.72859	3.2796	3.99578e-07	4.1932	6.83146e-09	3.97528	1.24468e-08	3.97587	6.83146e-09	3.72781	1.22221e-08	4.12758	1.22221e-08	putative cytochrome P450 monooxygenase
At1g13710	Y	10.8596	-1.00567	0.000163186	2.84568	3.11884e-09	4.86698	1.96379e-11	2.5765	3.11884e-09	4.95537	1.23262e-11	4.41407	1.23262e-11	hypothetical protein
At1g13790	Y	6.98844	-0.207589	0.386841	0.590234	1.81133e-05	1.77129	3.06742e-05	1.76845	1.81133e-05	2.4554	8.06035e-07	2.77476	8.06035e-07	hypothetical protein similar to transcription factor X1-like protein GI:9294370 from [Arabidopsis thaliana]
At1g14360	Y	9.85853	1.05537	8.3321e-05	1.03049	7.85323e-07	1.15182	8.31245e-06	1.39827	7.85323e-07	2.2845	6.7709e-09	1.0635	6.7709e-09	expressed protein / ;supported by full-length cDNA: Ceres:6937.
At1g14440	Y	8.95025	-0.551034	0.0739316	2.69571	5.55572e-07	3.77177	1.21227e-08	2.38437	5.55572e-07	2.43301	4.25463e-07	4.76119	4.25463e-07	hypothetical protein / predicted by genemark.hmm; supported by cDNA: gi_18377625
At1g14680	Y	6.00828	0.528867	0.00247342	1.71432	2.55178e-08	1.66669	2.48709e-08	1.56717	2.55178e-08	1.60725	1.88965e-08	1.88232	1.88965e-08	hypothetical protein / predicted by genemark.hmm
At1g14750	Y	6.84032	1.35168	8.30348e-07	1.84751	2.06384e-09	1.82127	9.41766e-09	2.01073	2.06384e-09	1.92044	3.20678e-09	2.07663	3.20678e-09	Solo Dancers; Cyclin-Like Protein
At1g14770	Y	7.08545	0.0840507	0.437472	1.23003	1.60758e-06	1.58736	1.96659e-07	1.19935	1.60758e-06	1.1951	1.5433e-06	1.35028	1.5433e-06	PhD-finger protein, putative / contains Pfam profile:PF00628 PHD-finger;supported by full-length cDNA: Ceres:41103.
At1g14820	Y	9.40484	-0.126536	0.361738	1.1514	8.92205e-06	1.48256	6.43997e-07	1.05365	8.92205e-06	1.15816	3.46793e-06	2.32914	3.46793e-06	SEC14 cytosolic factor, putative / similar to phosphatidylinositol/phosphatidylcholine transfer protein SP:P24280 [Saccharomyces cerevisiae (Baker's yeast)]
At1g15190	Y	8.1211	3.42777	2.57689e-07	3.17097	2.01956e-08	3.18772	1.0184e-07	3.5589	2.01956e-08	3.04495	8.51236e-08	3.25434	8.51236e-08	hypothetical protein / predicted by genscan+
At1g15570	Y	7.59128	-0.472497	0.00718273	1.09303	6.13718e-07	1.27328	5.92304e-07	1.19568	6.13718e-07	1.49444	6.69687e-08	1.60122	6.69687e-08	Cyclin A2;3 / similar to cyclin GI:562187 from [Brassica napus]; supported by cDNA: gi_18175784
At1g15910	Y	7.38377	-0.404336	0.0745339	0.814656	7.01175e-08	1.73731	1.04467e-06	2.16783	7.01175e-08	2.35498	2.99905e-08	1.9481	2.99905e-08	transcriptional regulator -related similar to transcriptional regulator GI:4836767 from [Zea mays]
At1g15940	Y	7.82143	-0.570011	0.00371013	1.32394	1.2603e-08	1.75187	5.891e-08	1.93855	1.2603e-08	2.63865	7.1176e-10	1.91025	7.1176e-10	hypothetical protein / predicted by genemark.hmm
At1g16290	Y	7.7822	2.29956	5.44312e-08	2.36211	5.26667e-09	2.41391	7.43049e-09	2.35473	5.26667e-09	2.40939	4.12738e-09	2.33598	4.12738e-09	hypothetical protein /
At1g16330	Y	8.19005	0.0236848	0.559063	2.11915	1.3525e-05	1.70899	2.30767e-06	1.33044	1.3525e-05	1.65431	1.67477e-06	1.73615	1.67477e-06	Cyclin B3;1 / similar to gb|D89635 B-type cyclin from Nicotiana tabacum and is a member of the PF|00134 Cyclin family
At1g16640	Y	7.04388	0.512831	0.0360258	2.25946	1.0968e-07	2.32623	9.16003e-08	2.14941	1.0968e-07	2.16644	9.70179e-08	2.39772	9.70179e-08	transcriptional factor B3 family
At1g16740	Y	10.3421	-0.0577599	0.508869	0.960469	4.39536e-05	1.03768	6.05496e-05	1.01417	4.39536e-05	1.36111	2.90575e-06	1.12043	2.90575e-06	ribosomal protein L20, putative / similar to ribosomal protein L20 GI:3603025 from (Guillardia theta);supported by full-length cDNA: Ceres:255.
At1g16900	Y	9.12243	0.187231	0.210764	0.68724	5.45423e-08	1.30521	7.75976e-07	1.61958	5.45423e-08	1.78608	2.00984e-08	1.14605	2.00984e-08	Ser Thr protein kinase, putative / similar to Ser Thr protein kinase GI:2598067 from (Zea mays)
At1g17460	Y	6.32757	-0.609629	0.0607626	0.895895	0.000185456	1.35169	0.000213997	1.29688	0.000185456	1.06282	0.000782	1.78619	0.000782	DNA binding activity
At1g17840	Y	11.5072	1.42194	3.31527e-06	0.941563	3.23522e-07	2.48602	3.23849e-09	1.44348	3.23522e-07	2.30134	3.7289e-09	5.95131	3.7289e-09	WBC11 white-brown complex homolog;ABC transporter, putative
At1g18370	Y	8.81529	-0.753085	0.0177012	2.21619	1.63146e-05	2.15098	1.67547e-06	1.58341	1.63146e-05	3.7678	4.35407e-09	2.42534	4.35407e-09	Hinkel; Kinesin-Like Protein;kinesin heavy chain isolog, putative
At1g18700	Y	9.56133	0.408158	0.0134466	0.755965	2.82073e-08	1.22678	6.28353e-07	1.59403	2.82073e-08	1.23381	3.16612e-07	1.07659	3.16612e-07	unknown protein / ; supported by cDNA: gi_17979006
At1g19230	Y	7.90602	3.84028	7.44968e-11	3.94147	3.10144e-11	4.11933	1.11461e-11	3.38328	3.10144e-11	3.87873	1.32406e-11	2.76014	1.32406e-11	AP2 domain-containing unknown protein;RbohE respiratory burst oxidase protein E;EF-hands number:1;respiratory burst oxidase protein, putative
At1g19330	Y	9.01479	0.357196	0.118492	0.288576	5.27083e-05	1.30223	2.23153e-05	1.11004	5.27083e-05	2.54122	2.17715e-08	1.39965	2.17715e-08	expressed protein / ; supported by full-length cDNA: Ceres: 4026.
At1g19640	Y	7.94905	2.36216	7.62695e-05	3.13116	1.66797e-06	3.64016	2.93544e-07	2.85556	1.66797e-06	3.52655	2.11076e-07	3.97395	2.11076e-07	S-adenosyl-L-methionine:jasmonic acid carboxyl methyltransferase (JMT) / nearly identical to gi:13676829; supported by cDNA: gi_13676828_gb_AY008434.1_
At1g19730	Y	10.4369	0.800314	0.00188921	2.21729	1.19831e-08	2.46697	2.13e-08	2.46968	1.19831e-08	1.92414	1.22587e-07	2.45283	1.22587e-07	thioredoxin / identical to GB:CAA84610 from [Arabidopsis thaliana] (Proc. Natl. Acad. Sci. U.S.A. 92 (12), 5620-5624 (1995));supported by full-length cDNA: Ceres:9219.
At1g19850	Y	8.49884	-2.23884	2.9996e-08	0.0242315	1.4462e-08	1.13183	4.29636e-06	1.94003	1.4462e-08	3.30898	1.07867e-10	1.29353	1.07867e-10	auxin response transcription factor,auxin response transcription factor;B3 Domain Transcription Factor;Monopteros; B3 Domain Transcription Factor;MONOPTEROS
At1g19970	Y	8.85611	0.865268	0.00121888	0.906178	6.32589e-08	1.73736	7.07059e-07	2.10157	6.32589e-08	2.28804	2.62458e-08	2.63604	2.62458e-08	ER lumen protein-retaining receptor
At1g20430	Y	10.0467	0.306201	0.20178	1.10842	2.26225e-06	1.27679	6.49308e-05	1.74807	2.26225e-06	1.86982	1.09573e-06	1.35949	1.09573e-06	expressed protein / ; supported by cDNA: gi_14596112_gb_AY042844.1_
At1g20590	Y	8.46636	0.0697256	0.489705	2.30058	3.66882e-08	2.53154	1.35516e-08	2.14282	3.66882e-08	3.27382	6.9369e-10	2.59471	6.9369e-10	hypothetical protein /
At1g20870	Y	8.07184	0.91278	0.000157338	1.4363	9.62268e-08	1.61038	1.8861e-07	1.62532	9.62268e-08	2.19897	5.22896e-09	2.65598	5.22896e-09	unknown protein /
At1g21460	Y	11.1445	1.35922	0.000259925	1.2247	7.40916e-08	1.52116	2.3855e-05	2.64718	7.40916e-08	1.50965	1.39252e-05	4.78461	1.39252e-05	hypothetical protein
At1g21540	Y	5.88375	-0.149889	0.348408	1.94998	7.09772e-06	1.84183	2.46431e-07	1.21541	7.09772e-06	1.43662	1.37575e-06	1.91299	1.37575e-06	AMP-binding enzyme, putative;EF-hands number:1
At1g21560	Y	9.09751	-0.271794	0.231593	0.881912	2.4488e-05	1.36798	2.84233e-05	1.30855	2.4488e-05	2.29828	1.19579e-07	2.08069	1.19579e-07	hypothetical protein / predicted by genemark.hmm
At1g21950	Y	6.09557	0.222139	0.346949	0.60651	0.000340276	1.18888	0.000378729	1.13558	0.000340276	1.06516	0.000515643	1.32875	0.000515643	hypothetical protein / predicted by genemark.hmm
At1g22015	Y	10.3677	4.6539	1.18609e-09	3.23989	5.57743e-11	5.08005	1.26398e-10	5.16736	5.57743e-11	4.92558	1.06816e-10	4.98702	1.06816e-10	Expressed protein / ; supported by full-length cDNA: Ceres: 115483.
At1g22920	Y	9.88122	0.304728	0.236436	0.46096	0.000284434	1.09502	0.000495361	1.10951	0.000284434	1.07775	0.000335119	1.14403	0.000335119	c-JUN coactivator protein AJH1 / COP9 complex subunit CSN5-1; identical to Arabidopsis homologs of a c-Jun coactivator AJH1 GI:3641314 from [Arabidopsis thaliana];supported by full-length cDNA: Ceres:36216.
At1g23100	Y	6.79168	0.570645	0.0850905	1.29424	9.43619e-05	1.73237	3.76766e-05	1.46303	9.43619e-05	2.8331	2.13839e-07	1.76974	2.13839e-07	10kDa chaperonin (CPN10), putative / similar to 10 kDa chaperonin SP:P34893 from [Arabidopsis thaliana];supported by full-length cDNA: Ceres:21053.
At1g23700	Y	7.87288	2.79254	5.69849e-07	2.94462	2.74473e-08	2.95788	6.32259e-08	3.04043	2.74473e-08	2.8316	5.09594e-08	3.08346	5.09594e-08	putative STE20/PAK-like protein kinase (ppc:4.1.2);putative Ser/Thr protein kinase
At1g23790	Y	7.2504	-0.909958	0.00248167	1.74961	2.44889e-06	1.83064	1.84794e-06	1.6751	2.44889e-06	2.52523	4.53985e-08	2.38738	4.53985e-08	hypothetical protein /
At1g23810	Y	6.66932	3.04764	4.63959e-07	3.0015	3.51102e-08	3.01602	9.92318e-08	3.16877	3.51102e-08	3.01277	5.35171e-08	3.08679	5.35171e-08	hypothetical protein /
At1g24090	Y	8.14452	0.860085	0.000638748	1.22781	5.44004e-09	2.08395	4.86811e-08	2.4698	5.44004e-09	1.88609	6.81739e-08	2.25252	6.81739e-08	unknown protein /
At1g24260	Y	10.4905	0.855166	0.011333	0.51583	4.03262e-10	5.59988	2.71319e-10	5.04568	4.03262e-10	3.04074	4.69321e-08	6.19363	4.69321e-08	MADS-box protein;SEP3 interacts with AP1 to promote normal flower development
At1g24600	Y	10.8066	5.42037	2.89562e-10	5.35052	9.59212e-12	5.21617	9.92135e-11	6.26944	9.59212e-12	5.86769	2.25633e-11	5.55245	2.25633e-11	Expressed protein / ; supported by full-length cDNA: Ceres: 10990.
At1g25470	Y	9.2039	0.938973	0.000211039	2.00241	1.29922e-08	2.39088	7.90963e-09	2.13866	1.29922e-08	1.60168	1.97081e-07	2.15479	1.97081e-07	AP2 domain transcription factor, putative
At1g26190	Y	8.784	0.144593	0.367279	1.85425	3.57878e-08	1.444	3.49159e-06	2.20085	3.57878e-08	1.93757	1.14504e-07	2.14463	1.14504e-07	hypothetical protein / contains similarity to uridine kinase GI:6899310 from [Ureaplasma urealyticum]; supported by cDNA: gi_20259436
At1g26330	Y	6.78758	0.329845	0.161152	1.52875	1.89655e-05	1.42726	1.64141e-05	1.32091	1.89655e-05	1.9267	5.36326e-07	2.18069	5.36326e-07	hypothetical protein / predicted by genemark.hmm
At1g26340	Y	8.50392	0.813395	0.00848083	1.14161	2.69668e-07	1.41937	4.11655e-05	2.30234	2.69668e-07	1.53906	1.10968e-05	1.23387	1.10968e-05	cytochrome b5
At1g26470	Y	9.71917	0.26076	0.222729	0.980622	8.3572e-08	1.15968	6.45065e-05	2.23709	8.3572e-08	1.26161	1.71947e-05	1.1736	1.71947e-05	expressed protein / ; supported by cDNA: gi_15028364_gb_AY045985.1_
At1g26540	Y	7.75243	-0.980761	0.00297454	0.353151	7.80597e-05	1.09919	0.000374836	1.25857	7.80597e-05	1.95672	1.36967e-06	2.48295	1.36967e-06	hypothetical protein / predicted by genemark.hmm
At1g26740	Y	9.68202	0.0255925	0.554754	0.791359	1.73355e-05	1.29562	1.74792e-05	1.21974	1.73355e-05	1.65159	9.70971e-07	1.15911	9.70971e-07	expressed protein / similar to 50S ribosomal protein L32; supported by full-length cDNA: Ceres: 10780.
At1g27570	Y	6.07135	-0.036059	0.544234	1.07598	2.48515e-06	1.18756	5.276e-05	1.57078	2.48515e-06	1.12754	4.63402e-05	1.22688	4.63402e-05	hypothetical protein / predicted by genscan+
At1g28375	Y	9.63364	5.16008	5.94738e-10	5.9367	2.38137e-11	5.78636	5.92878e-11	5.91353	2.38137e-11	5.58084	5.25797e-11	5.93367	5.25797e-11	Expressed protein / ; supported by full-length cDNA: Ceres: 28452.
At1g28710	Y	9.16004	3.6998	5.94738e-10	3.5685	9.57085e-10	4.14861	5.92878e-11	2.85409	9.57085e-10	3.98748	5.47073e-11	4.54512	5.47073e-11	expressed protein / similar to GI:2827651, GI:7527728, GI:4406788, GI:6063544, GI:10764853 from [Arabidopsis thaliana]; supported by cDNA: gi_15027990_gb_AY045852.1_
At1g29550	Y	8.04332	1.43814	7.19521e-05	1.87575	8.60893e-07	1.82969	1.68199e-06	1.85462	8.60893e-07	1.80807	9.88031e-07	2.83676	9.88031e-07	eukaryotic translation initiation factor 4E, putative
At1g30020	Y	6.99104	1.62395	0.000127296	2.19136	1.15635e-06	2.13954	2.33735e-06	2.17583	1.15635e-06	1.95924	2.87327e-06	2.00454	2.87327e-06	unknown protein /
At1g30800	Y	6.01438	1.88555	1.98528e-06	2.02964	2.07548e-07	1.94522	2.88377e-07	1.89384	2.07548e-07	1.61582	8.78437e-07	2.20124	8.78437e-07	hypothetical protein / predicted by genscan+
At1g31760	Y	6.52503	-0.646443	0.0994607	1.45168	0.00313021	1.58935	0.000331156	1.07831	0.00313021	1.97871	3.12992e-05	1.53654	3.12992e-05	expressed protein / ; supported by full-length cDNA: Ceres: 12819.
At1g32210	Y	11.3954	0.463541	0.00739689	1.079	1.96968e-06	1.1937	9.45105e-07	1.04088	1.96968e-06	1.76385	1.21641e-08	1.14653	1.21641e-08	DEFENDER AGAINST APOPTOTIC DEATH 1
At1g32240	Y	7.41143	-0.465677	0.0189205	1.41392	1.74282e-08	1.02607	2.07525e-05	2.0458	1.74282e-08	1.77235	6.54327e-08	1.6734	6.54327e-08	expressed protein / contains similarity to transfactor GB:BAA75684 GI:4519671 from [Nicotiana tabacum]; supported by cDNA: gi_15723594_gb_AY048689.1_
At1g32260	Y	7.79864	0.772823	0.000703891	0.859326	3.29266e-08	1.44655	6.6893e-07	1.86227	3.29266e-08	1.19314	2.16508e-06	1.23884	2.16508e-06	hypothetical protein / identical to hypothetical protein GB:AAF81322 GI:8920600 from [Arabidopsis thaliana]
At1g33430	Y	13.4827	5.1511	5.38332e-11	7.84416	3.44242e-13	7.84112	5.6277e-13	7.84833	3.44242e-13	7.95966	4.93009e-13	8.18578	4.93009e-13	elicitor response protein, putative
At1g33940	Y	8.76734	-0.137578	0.406829	1.69581	3.05171e-06	1.1201	9.91899e-05	1.56147	3.05171e-06	1.51182	3.82552e-06	2.03142	3.82552e-06	hypothetical protein / predicted by genscan
At1g34355	Y	9.052	1.09185	1.52836e-05	3.25641	1.82752e-10	3.25914	1.12721e-10	2.87708	1.82752e-10	3.63651	2.65378e-11	3.53503	2.65378e-11	hypothetical protein / predicted by genemark.hmm
At1g34460	Y	7.9737	-0.280754	0.198698	2.59325	1.15054e-07	2.25258	1.4075e-07	2.16496	1.15054e-07	3.96047	4.0507e-10	2.14502	4.0507e-10	cyclin, putative / similar to GB:AAB02028 from [Arabidopsis thaliana]
At1g35470	Y	8.18795	0.651018	0.0470132	1.23368	2.39338e-05	1.02795	0.00152936	1.64436	2.39338e-05	1.10824	0.00055659	1.51207	0.00055659	unknown protein / ; supported by cDNA: gi_17979176
At1g35730	Y	6.23448	0.723825	0.015198	1.35316	2.50664e-05	1.29742	8.46958e-05	1.40634	2.50664e-05	1.17467	0.000109444	1.48333	0.000109444	pumilio-family RNA-binding protein, putative / predicted by genemark.hmm
At1g36180	Y	7.14091	0.390694	0.201175	1.18196	4.89716e-05	1.3969	0.00022393	1.58264	4.89716e-05	1.40525	0.00012458	1.68645	0.00012458	acetyl-CoA carboxylase, putative (ACC2)
At1g42470	Y	9.89376	0.820667	0.00226205	0.604209	4.43338e-08	1.54837	2.94894e-06	2.26262	4.43338e-08	1.22187	1.41564e-05	1.16517	1.41564e-05	Niemann-Pick C disease protein;Niemann-Pick C disease protein-like protein
At1g43980	Y	7.10634	1.65404	1.77973e-07	2.15334	1.20776e-09	2.17392	2.67453e-09	2.21545	1.20776e-09	2.06036	2.45201e-09	2.36719	2.45201e-09	hypothetical protein / predicted by genemark.hmm
At1g44760	Y	9.58931	-0.767732	0.00163946	2.53733	3.76222e-08	2.949	2.28273e-09	2.05703	3.76222e-08	2.39892	8.3026e-09	3.66222	8.3026e-09	hypothetical protein / predicted by genemark.hmm; supported by cDNA: gi_17380775
At1g44780	Y	7.83321	0.443143	0.0207435	1.70753	1.01265e-08	1.91316	4.39298e-08	2.10503	1.01265e-08	2.78425	7.46256e-10	2.88108	7.46256e-10	EF-hands number:1
At1g44900	Y	8.41769	-0.538169	0.0658571	1.58623	8.19912e-06	1.31046	0.000121806	1.68385	8.19912e-06	3.7731	3.79565e-09	2.15691	3.79565e-09	transcription factor activity
At1g44970	Y	12.7421	3.49227	2.09038e-09	7.29335	2.31212e-12	7.96003	5.6277e-13	6.10929	2.31212e-12	7.51662	6.4976e-13	6.08407	6.4976e-13	peroxidase, putative / similar to peroxidase GI:993004 from [Mercurialis annua]; supported by full-length cDNA: Ceres:26375.
At1g47340	Y	7.97297	-0.321851	0.109728	1.12043	1.53373e-05	1.11006	2.77393e-05	1.1169	1.53373e-05	1.31427	3.22191e-06	1.67889	3.22191e-06	hypothetical protein / similar to hypothetical protein GB:AAD22292 GI:6598654 from [Arabidopsis thaliana]
At1g47980	Y	10.4075	3.7373	2.48857e-09	4.48985	1.17639e-10	4.15761	2.35258e-10	4.19524	1.17639e-10	4.21077	1.3908e-10	4.46285	1.3908e-10	dessication-related protein, putative / similar to dessication-related protein GB:M62991 GI:167478 from [Craterostigma plantagineum];supported by full-length cDNA: Ceres:36945.
At1g48180	Y	7.43608	1.2449	0.00208232	1.80846	4.97354e-06	2.07936	8.2251e-06	2.06835	4.97354e-06	1.87479	1.13964e-05	2.13858	1.13964e-05	unknown protein /
At1g48410	Y	11.3	0.442448	0.081998	1.67015	9.51267e-05	1.06705	0.00022885	1.12004	9.51267e-05	2.19388	1.93428e-07	1.32652	1.93428e-07	An AGO gene;Argonaute; Protein Required for Post-Transcriptional Gene Silencing;leaf development protein Argonaute;ARGONAUTE 1
At1g48580	Y	6.50797	1.01926	0.000145207	1.90713	1.64118e-08	2.09485	3.91486e-08	2.16293	1.64118e-08	2.17211	1.49775e-08	2.46766	1.49775e-08	hypothetical protein / predicted by genemark.hmm
At1g49620	Y	8.6439	2.18949	4.9081e-07	2.69578	2.30688e-08	2.48661	2.79464e-08	2.39216	2.30688e-08	2.5782	1.09353e-08	3.02406	1.09353e-08	68408.t05021 Kip-related protein 7 contains similarity to cyclin-dependent kinase inhibitor GB:AAC34660 GI:3550262 from [Arabidopsis thaliana]
At1g49920	Y	6.15381	0.180941	0.394427	0.806708	0.000187901	1.12449	0.000522927	1.21067	0.000187901	1.32241	8.62716e-05	1.42887	8.62716e-05	hypothetical protein / contains similarity to mutator-like transposase GB:AAD25847 GI:4587619 from [Arabidopsis thaliana]
At1g50240	Y	9.43414	-0.23519	0.313261	1.88202	1.82066e-05	1.71745	9.92516e-06	1.51003	1.82066e-05	2.82254	4.7505e-08	1.91809	4.7505e-08	hypothetical protein / similar to hypothetical protein GB:AAD50043 GI:5734778 from [Arabidopsis thaliana]
At1g50490	Y	9.83601	-0.68892	0.000647213	1.21023	3.0852e-06	1.40878	2.56619e-07	1.02111	3.0852e-06	2.19463	2.13371e-09	1.10361	2.13371e-09	E2, ubiquitin-conjugating enzyme, putative / similar to cyclin-specific ubiquitin carrier protein E2-C (Spisula solidissima) GI:1493838; supported by full-length cDNA: Ceres: 9968.
At1g51670	Y	6.25742	-0.852788	0.00920352	1.26493	1.6171e-05	1.47818	4.95656e-05	1.58247	1.6171e-05	1.4137	4.09602e-05	1.94249	4.09602e-05	unknown protein / ; supported by cDNA: gi_18491154
At1g52040	Y	11.8443	0.389762	0.174668	0.797041	8.78429e-11	2.35569	1.08041e-06	5.94595	8.78429e-11	6.25271	7.39344e-11	6.9116	7.39344e-11	myrosinase-binding protein homolog, putative / almost identical to myrosinase-binding protein homolog GI:2997767 from [Arabidopsis thaliana]; supported by cDNA: gi_13937207_gb_AF372958.1_AF372958
At1g52450	Y	5.88951	2.25186	1.05124e-08	2.3313	6.76886e-10	2.4486	1.15871e-09	2.42631	6.76886e-10	2.32313	1.06118e-09	2.43523	1.06118e-09	hypothetical protein / predicted by genemark.hmm
At1g52500	Y	6.93773	-0.293331	0.128431	1.24581	9.49377e-08	1.57333	8.58006e-07	1.86241	9.49377e-08	1.94784	5.83362e-08	1.27475	5.83362e-08	mutM homologue-1 / identical to mutM homologue-1 GI:3550982 from [Arabidopsis thaliana]; supported by cDNA: gi_3820619_gb_AF099970.1_AF099970
At1g53160	Y	10.5247	-0.90369	0.00911927	2.79911	4.56793e-10	4.7658	1.50038e-09	5.06273	4.56793e-10	3.13444	4.1121e-08	5.46125	4.1121e-08	transcription factor, putative
At1g53490	Y	6.39277	0.178588	0.373845	1.64236	3.08751e-05	1.67832	8.0658e-06	1.35874	3.08751e-05	1.48629	1.31248e-05	1.35665	1.31248e-05	bZIP protein / predicted by genemark.hmm
At1g54230	Y	5.77721	1.799	7.59829e-07	1.82763	4.56492e-08	1.79619	1.4855e-07	1.91076	4.56492e-08	1.76046	9.61016e-08	1.97097	9.61016e-08	hypothetical protein / contains similarity to histone H1 GI:11558847 from [Triticum aestivum]
At1g54240	Y	7.03773	2.95743	7.91075e-09	2.96993	1.12196e-09	2.82034	2.99729e-09	2.94406	1.12196e-09	2.81662	1.72136e-09	3.01265	1.72136e-09	hypothetical protein contains similarity to DNA-binding protein (PcMYB1) GI:2224896 from [Petroselinum crispum]
At1g55050	Y	6.20144	0.778179	0.00986498	1.13894	8.60614e-05	1.28417	8.44397e-05	1.20477	8.60614e-05	1.08011	0.000197739	1.40816	0.000197739	hypothetical protein / predicted by genscan+
At1g55820	Y	7.21328	0.538594	0.0428731	1.56544	1.24115e-05	1.7342	3.64727e-06	1.43134	1.24115e-05	1.35991	1.82633e-05	1.08363	1.82633e-05	hypothetical protein / predicted by genemark.hmm
At1g56170	Y	8.76336	0.0186529	0.570436	0.112697	2.35011e-05	1.02208	0.00169652	1.66338	2.35011e-05	1.63603	2.55612e-05	2.60068	2.55612e-05	transcription factor, putative
At1g56300	Y	8.99917	0.192884	0.453019	0.946773	7.03701e-08	2.66469	8.84104e-06	4.17429	7.03701e-08	1.61418	0.000342629	2.20397	0.000342629	DnaJ protein, putative / contains Pfam profile: PF00226: DnaJ domain;supported by full-length cDNA: Ceres:25796.
At1g56340	Y	12.2944	0.512013	0.00841738	0.366694	1.15974e-07	1.12292	5.21853e-06	1.57857	1.15974e-07	2.74243	6.45483e-10	1.11696	6.45483e-10	calreticulin (crt1) / identical to calreticulin (crt1) GI:2052379 [Arabidopsis thaliana]; supported by cDNA: gi_2052378_gb_U66343.1_ATU66343
At1g56360	Y	7.01665	2.04598	3.25723e-07	2.46364	5.80838e-09	2.55433	7.62714e-09	2.47568	5.80838e-09	2.2826	1.21923e-08	2.59236	1.21923e-08	purple acid phosphatase, putative / similar to purple acid phosphatase precursor [Glycine max] GI:6635439
At1g58050	Y	6.88373	0.508505	0.0311212	1.58271	3.22281e-05	1.67365	1.38755e-06	1.11842	3.22281e-05	1.2556	1.08628e-05	1.3453	1.08628e-05	hypothetical protein / contains similarity to maleless protein (mle) GI:157905 from [Drosophila melanogaster]
At1g58220	Y	8.22624	0.282106	0.146672	1.12723	7.11843e-07	1.47351	1.87725e-06	1.54129	7.11843e-07	1.16671	8.82209e-06	1.00819	8.82209e-06	Myb family protein contains Pfam profile: PF00249: Myb-like DNA-binding domain
At1g58470	Y	7.69752	0.311497	0.236166	1.11184	2.33299e-05	1.8455	7.4535e-06	1.53001	2.33299e-05	1.04151	0.000505617	1.31079	0.000505617	RNA-BINDING PROTEIN 1
At1g59540	Y	7.54216	-0.62343	0.0398128	2.02245	1.81668e-05	1.71677	1.30202e-05	1.55558	1.81668e-05	2.99888	3.54023e-08	1.97557	3.54023e-08	kinesin motor protein (kin2), putative
At1g60240	Y	6.33617	2.89732	1.14818e-08	2.8165	1.19642e-09	2.89577	2.7859e-09	2.96833	1.19642e-09	2.84601	1.8483e-09	2.88311	1.8483e-09	hypothetical protein / predicted by genemark.hmm
At1g60770	Y	9.18949	0.200375	0.265615	0.894258	9.92095e-07	1.1583	2.09855e-05	1.51932	9.92095e-07	2.22141	2.40283e-08	1.05043	2.40283e-08	pentatricopeptide (PPR) repeat-containing protein low similarity to DNA-binding protein [Triticum aestivum] GI:6958202; contains Pfam profile PF01535: PPR repeat
At1g61070	Y	10.0441	5.89856	5.38332e-11	6.34526	3.55061e-12	6.46988	6.53569e-12	6.44152	3.55061e-12	6.5443	3.82934e-12	6.34222	3.82934e-12	plant defensin protein, putative (PDF2.4) / plant defensin protein family member, personal communication, Bart Thomma (Bart.Thomma@agr.kuleuven.ac.be); contains gamma-thionin domain
At1g61110	Y	6.68791	1.30771	2.45539e-06	1.17452	9.54997e-07	1.23931	8.12672e-07	1.14942	9.54997e-07	1.19088	6.22225e-07	1.462	6.22225e-07	NAM protein, putative
At1g61450	Y	6.28847	0.0910348	0.463576	2.47628	1.18562e-07	2.53287	2.28003e-08	2.00811	1.18562e-07	2.65586	7.91716e-09	2.79046	7.91716e-09	hypothetical protein / contains similarity to myosin II GI:1763303 from [Schizosaccharomyces pombe]
At1g62130	Y	6.64907	1.50949	3.15506e-06	1.52828	1.05269e-07	1.23929	3.97973e-06	1.70937	1.05269e-07	1.29066	1.44983e-06	1.60122	1.44983e-06	hypothetical protein / similar to hypothetical protein GI:4678264 from [Arabidopsis thaliana]
At1g62500	Y	11.0436	-0.619601	0.00816204	1.93494	1.06456e-07	4.32531	9.98767e-11	1.91648	1.06456e-07	4.95326	2.05449e-11	4.5053	2.05449e-11	putative proline-rich cell wall protein (pir|IS52985); similar to ESTs gb|AI239404, gb|R89984, and emb|Z17709 / similar to auxin down regulated GB:X69640 GI:296442 from [Glycine max];supported by full-length cDNA: Ceres:36784.
At1g62940	Y	11.5623	5.60934	1.64598e-09	6.50947	3.5599e-11	6.51126	1.12221e-10	6.8293	3.5599e-11	6.44618	7.56201e-11	6.66473	7.56201e-11	4CL homolog;4-coumarate--CoA ligase;4-coumarate:coenzyme A ligase
At1g63470	Y	9.95484	-0.202734	0.289081	1.46344	4.68801e-07	1.87681	5.27354e-07	1.7915	4.68801e-07	3.05702	2.79243e-09	1.94164	2.79243e-09	DNA-binding protein -related contains Pfam profile: PF02178 DNA binding domain with preference for A/T rich regions
At1g63480	Y	7.22384	-0.17037	0.321865	1.48087	9.35582e-07	2.1024	9.21724e-08	1.55939	9.35582e-07	2.38492	1.49775e-08	2.4271	1.49775e-08	DNA-binding protein -related contains Pfam profile: PF02178 DNA binding domain with preference for A/T rich regions
At1g63950	Y	6.26386	2.21968	0.00040372	1.86633	2.42697e-05	1.94923	0.000282059	2.46455	2.42697e-05	2.27016	4.68263e-05	2.33268	4.68263e-05	hypothetical protein / predicted by genefinder
At1g65560	Y	10.1007	1.57902	0.000132005	1.95486	2.06316e-07	2.3422	8.04177e-07	2.54072	2.06316e-07	3.40708	1.20281e-08	2.75286	1.20281e-08	allyl alcohol dehydrogenase, putative / similar to allyl alcohol dehydrogenase GI:9758497 from [Arabidopsis thaliana]; supported by cDNA: gi_14335113_gb_AY037236.1_
At1g66170	Y	5.66234	2.21913	3.54416e-06	2.22284	9.74779e-07	2.11221	1.12698e-06	2.02426	9.74779e-07	2.012	9.38523e-07	2.16405	9.38523e-07	DNA binding activity
At1g66850	Y	12.1548	3.77759	6.63097e-06	7.01239	1.72082e-09	6.74758	5.41326e-09	7.15972	1.72082e-09	6.7401	3.0905e-09	7.27577	3.0905e-09	hypothetical protein
At1g67120	Y	7.26791	-0.730459	0.0070224	1.21508	0.000119769	1.19167	5.56945e-05	1.02389	0.000119769	1.45146	5.25992e-06	1.03897	5.25992e-06	hypothetical protein / predicted by genemark.hmm
At1g67370	Y	6.86419	1.98063	8.41511e-06	2.23189	2.22734e-08	2.55932	1.47566e-07	2.93631	2.22734e-08	2.38954	1.52549e-07	2.29601	1.52549e-07	meiotic asynaptic mutant 1 identical to meiotic asynaptic mutant 1 [Arabidopsis thaliana] GI:7939627; contains Pfam profiles PF02301: DNA-binding HORMA domain, PF04433: SWIRM domain;Asynaptic ; HOP1 Component of Synaptonemal Complex
At1g67920	Y	9.0994	4.60608	5.92742e-10	4.84787	7.35609e-10	4.75968	1.12721e-10	3.61477	7.35609e-10	4.20402	2.10263e-10	1.95394	2.10263e-10	expressed protein / ;supported by full-length cDNA: Ceres:13102.
At1g67990	Y	8.19231	3.26048	8.70056e-06	3.99026	5.78348e-08	4.06495	2.18073e-07	4.38959	5.78348e-08	4.00932	1.31059e-07	4.13624	1.31059e-07	caffeoyl-CoA 3-O-methyltransferase, putative / similar to GI:2960356 [Populus balsamifera subsp. trichocarpa], GI:684942 [Medicago sativa subsp. sativa]; supported by full-length cDNA: Ceres:5066.
At1g68050	Y	8.45124	0.306643	0.328574	1.41645	0.00162482	2.71106	2.79934e-06	1.17668	0.00162482	2.11841	1.47017e-05	1.75694	1.47017e-05	LOV (PAS subclass; pt-pt interactions, light perception) + F-box (6x kelch; targetting of other pts to proteasome). yes (mRNA);clock-controlled, regulates transition to flowering;Flavin Binding, Kelch Repeat, F-Box; Novel Protein with PAS, F-Box, Kelch Repeat Domains;FLAVIN-BINDING KELCH DOMAIN F BOX PROTEIN
At1g68540	Y	11.5094	4.81058	1.85227e-10	4.99058	2.00367e-11	4.16942	1.48263e-10	4.87974	2.00367e-11	5.13423	1.77495e-11	5.84679	1.77495e-11	putative reductase / similar to cinnamoyl CoA reductase GB:CAA12276 [Populus balsamifera subsp. trichocarpa], aldehyde reductase GB:AAD53967 [Vigna radiata], dihydroflavonol 4-reductase GB:BAA12723 [Rosa hybrida]
At1g68585	Y	7.99254	2.2138	2.39041e-05	1.46957	2.11748e-05	1.00218	0.00271512	1.77553	2.11748e-05	1.12284	0.000796325	2.59836	0.000796325	Expressed protein / ; supported by full-length cDNA: Ceres: 102054.
At1g68640	Y	7.30252	-0.876635	0.00219012	2.79613	6.1581e-07	2.79815	1.88965e-08	1.83499	6.1581e-07	2.94933	6.22839e-09	2.82801	6.22839e-09	transcription factor PERIANTHIA(PAN),T30E16.6(),transcription factor GBF5(GBF5),bZIP transcription factor, PERIANTHIA;Perianthia; bZIP Transcription Factor
At1g68710	Y	9.36603	1.43842	3.01142e-05	1.39873	2.05573e-08	2.57354	2.46514e-08	2.47152	2.05573e-08	3.23101	1.65907e-09	2.29937	1.65907e-09	ATPase, putative;ALA9 aminophospholipid ATPase
At1g68875	Y	7.65262	2.46813	4.63959e-07	3.86856	4.873e-10	3.87658	1.28664e-09	4.02522	4.873e-10	3.81194	8.55606e-10	3.97413	8.55606e-10	Expressed protein / ; supported by full-length cDNA: Ceres: 11776.
At1g69120	Y	7.67386	-3.30972	1.55916e-09	2.75436	2.2957e-10	2.8291	1.63201e-09	3.26932	2.2957e-10	2.54765	2.40464e-09	3.0723	2.40464e-09	floral homeotic gene APETALA1,floral homeotic gene APETALA1;Apetala; MADS-Box Transcription Factor;APETALA 1
At1g69210	Y	7.17224	-0.279172	0.0765957	0.874161	2.04891e-07	1.04343	4.21567e-06	1.35231	2.04891e-07	1.03252	2.50504e-06	1.20343	2.50504e-06	expressed protein / ; supported by cDNA: gi_13937140_gb_AF372924.1_AF372924
At1g69500	Y	11.3226	6.54503	4.9109e-11	7.62676	1.2542e-12	7.61392	2.24958e-12	7.6767	1.2542e-12	7.56654	1.67135e-12	7.60927	1.67135e-12	cytochrome P450, putative / contains Pfam profile: PF00067: Cytochrome P450
At1g69600	Y	8.23791	0.556379	0.0808788	3.43765	2.84164e-08	2.61343	5.92096e-07	3.37229	2.84164e-08	4.55157	1.68989e-09	1.17066	1.68989e-09	hypothetical protein / predicted by genemark.hmm
At1g70270	Y	7.71851	1.53568	0.00551139	1.26558	2.68546e-05	2.79822	1.48825e-05	2.46225	2.68546e-05	2.56442	1.76979e-05	3.17693	1.76979e-05	hypothetical protein / predicted by genscan+
At1g70320	Y	10.4424	0.532996	0.00897838	1.13458	5.96588e-08	1.13978	7.42222e-06	1.78274	5.96588e-08	1.11588	4.82512e-06	1.11029	4.82512e-06	ubiquitin-protein ligase 2 (UPL2), putative / E3, HECT-domain protein family; similar to ubiquitin-protein ligase 2 GI:7108523 from [Arabidopsis thaliana]
At1g71060	Y	5.78178	0.0609007	0.508869	0.835004	3.43335e-05	1.21439	2.49228e-05	1.10094	3.43335e-05	1.25025	1.04429e-05	1.42566	1.04429e-05	hypothetical protein / predicted by genscan+
At1g71160	Y	9.1609	4.40667	9.50045e-10	5.41191	2.41166e-11	5.4035	4.19319e-11	5.28505	2.41166e-11	5.28459	3.11651e-11	5.3991	3.11651e-11	putative ketoacyl-CoA synthase
At1g71220	Y	9.0157	0.557514	0.0554185	0.986118	7.66015e-06	1.03364	0.0006806	1.67258	7.66015e-06	1.8031	3.56731e-06	1.16631	3.56731e-06	putative UDP-glucose:glycoprotein glucosyltransferase
At1g71310	Y	8.88032	-0.0875191	0.437589	0.756095	1.50935e-07	1.23528	3.12446e-06	1.6002	1.50935e-07	1.23284	1.708e-06	1.38623	1.708e-06	hypothetical protein / predicted by genscan+
At1g71770	Y	9.98162	3.72735	3.08956e-10	1.31711	3.38533e-12	4.93659	7.22144e-12	5.02023	3.38533e-12	4.32377	1.52743e-11	5.00054	1.52743e-11	polyadenylate-binding protein 5;POLY(A)-BINDING PROTEIN
At1g71830	Y	8.26414	-0.247804	0.189716	1.33581	1.70762e-07	1.26794	7.77018e-06	1.78581	1.70762e-07	3.59135	2.68708e-10	1.83689	2.68708e-10	putative receptor kinase (PPC:1.12.2);protein kinase
At1g72250	Y	7.87754	-0.545499	0.00562351	1.75076	1.35114e-07	1.88286	3.63541e-08	1.54536	1.35114e-07	2.3816	2.22708e-09	1.71473	2.22708e-09	kinesin, putative
At1g73050	Y	9.4339	3.91314	2.89702e-07	3.97434	1.76763e-08	3.75452	8.48879e-08	4.16467	1.76763e-08	3.79373	4.09274e-08	4.2721	4.09274e-08	mandelonitrile lyase, putative / similar to mandelonitrile lyase GI:288115 from [Prunus serotina]
At1g73177	Y	8.75123	-0.123876	0.500981	0.697496	0.00222349	1.35559	0.00134376	1.18004	0.00222349	1.12325	0.0028128	1.41949	0.0028128	Expressed protein / ; supported by full-length cDNA: Ceres: 8189.
At1g73820	Y	8.61843	-0.03185	0.545812	0.876813	1.98523e-07	1.06356	6.28647e-05	1.87051	1.98523e-07	1.03169	4.59287e-05	1.2055	4.59287e-05	unknown protein /
At1g74140	Y	7.84438	2.43131	3.78534e-05	3.36853	1.36737e-07	3.42692	3.16449e-07	3.51641	1.36737e-07	3.58815	1.07689e-07	3.74191	1.07689e-07	hypothetical protein / predicted by genemark.hmm
At1g74150	Y	6.5876	1.09843	0.00150601	2.04655	4.94289e-07	1.94307	3.06494e-06	2.22738	4.94289e-07	1.99799	1.25821e-06	2.32769	1.25821e-06	hypothetical protein / predicted by genemark.hmm
At1g74240	Y	9.19884	1.10108	0.000259364	1.43947	1.10967e-06	1.80264	7.0624e-07	1.62022	1.10967e-06	2.54227	1.40882e-08	1.859	1.40882e-08	putative mitochondrial carrier protein
At1g74430	Y	8.5322	-0.204889	0.352928	0.603317	1.01676e-08	2.16152	1.23001e-06	3.36661	1.01676e-08	3.18971	1.61221e-08	2.45954	1.61221e-08	putative transcription factor,myb family transcription factor;putative MYB family transcription factor;EF-hands number:1
At1g74540	Y	6.50193	1.47425	0.000123913	1.81024	1.20308e-06	1.72681	6.82064e-06	1.95934	1.20308e-06	1.61328	6.83879e-06	2.01753	6.83879e-06	putative cytochrome P450
At1g74550	Y	6.39309	0.983876	0.000227085	1.30516	1.79457e-07	1.0767	2.50208e-05	1.71857	1.79457e-07	1.13561	8.42434e-06	1.37783	8.42434e-06	putative cytochrome P450
At1g74560	Y	10.2469	-0.0885047	0.499736	1.06979	1.05458e-05	1.05815	0.000663633	1.64857	1.05458e-05	1.44485	3.16369e-05	1.11453	3.16369e-05	A member of a small protein family related to Nucleosome Assembly Protein 1 (NAP1) in mouse and yeast. NAP proteins are thought to act as histone chaperones.
At1g74870	Y	9.1837	3.60595	6.55298e-09	3.11725	4.25437e-09	3.0594	7.47587e-09	3.05387	4.25437e-09	2.77703	1.01863e-08	3.65956	1.01863e-08	hypothetical protein / predicted by genemark.hmm
At1g75030	Y	11.6682	4.68171	7.22144e-09	5.49194	1.87037e-10	4.73418	1.62395e-09	5.58371	1.87037e-10	6.12428	9.38937e-11	4.61572	9.38937e-11	thaumatin-like protein (PR-5) / similar to thaumatin GB:AAD55090 [Vitis riparia]; contains Pfam profile: PF00314 Thaumatin family; supported by cDNA: gi_2435405_gb_U83490.1_ATU83490
At1g75050	Y	7.38746	2.2487	0.000384412	2.65	1.25731e-05	2.50243	3.82394e-05	2.67393	1.25731e-05	2.84503	6.63174e-06	2.76727	6.63174e-06	thaumatin-like protein / similar to thaumatin GB:AAD55090 [Vitis riparia]; contains Pfam profile: PF00314 Thaumatin family
At1g75090	Y	7.69226	-0.903566	0.00183436	1.26189	1.78966e-07	1.72903	1.93865e-06	2.09022	1.78966e-07	2.21419	9.76295e-08	2.52337	9.76295e-08	putative DNA-3-methyladenine glycosylase I / similar to putative DNA-3-methyladenine glycosylase I (TAG I) GB:P05100 [Escherichia coli]; supported by cDNA: gi_14334651_gb_AY034999.1_
At1g75110	Y	8.1059	2.42526	1.11162e-08	2.49195	5.27409e-11	3.5149	9.7299e-11	3.44648	5.27409e-11	3.62085	4.56915e-11	3.59943	4.56915e-11	expressed protein / ;supported by full-length cDNA: Ceres:256769.
At1g75170	Y	8.84657	0.294088	0.236049	0.750625	9.4838e-07	1.16812	0.000227569	2.04806	9.4838e-07	2.28798	3.09379e-07	1.57678	3.09379e-07	unknown protein / ; supported by cDNA: gi_17979168
At1g75200	Y	8.77403	0.437278	0.0350208	0.92924	4.55145e-06	1.20625	9.58325e-06	1.23242	4.55145e-06	1.27533	3.07251e-06	1.26691	3.07251e-06	unknown protein / ; supported by cDNA: gi_19423974
At1g75240	Y	10.9782	-0.203858	0.382691	3.34517	2.64946e-07	3.86303	1.47028e-08	2.68536	2.64946e-07	2.95416	1.00097e-07	5.25491	1.00097e-07	expressed protein / ;supported by full-length cDNA: Ceres:10873.
At1g75580	Y	8.81487	0.994937	0.00023429	1.61093	3.26363e-10	3.12812	1.28664e-09	3.38927	3.26363e-10	3.69949	1.66222e-10	4.29511	1.66222e-10	auxin induced protein, putative
At1g75640	Y	8.38506	-0.368352	0.0901391	2.77696	4.09768e-09	2.9573	4.98827e-09	2.83431	4.09768e-09	3.36282	8.57446e-10	2.71502	8.57446e-10	receptor like protein kinase (ppc:1.9.2);receptor-like protein kinase, putative
At1g75790	Y	10.3441	5.63293	2.44985e-09	6.37282	7.25595e-11	6.19532	2.52871e-10	6.61498	7.25595e-11	6.18885	1.64522e-10	6.43008	1.64522e-10	pectinesterase like protein
At1g75910	Y	6.03534	0.676987	0.00855746	1.19035	1.77826e-05	1.24079	2.74793e-05	1.22565	1.77826e-05	1.13104	3.39349e-05	1.29126	3.39349e-05	anter-specific proline-rich -like protein (APG-like)
At1g75940	Y	6.77191	1.91009	6.4709e-06	3.32683	4.00854e-09	3.25736	7.90963e-09	3.29547	4.00854e-09	3.3132	3.80276e-09	3.35195	3.80276e-09	beta-glucosidase, putative
At1g76250	Y	8.02975	3.21367	3.0382e-10	2.2847	3.38379e-11	2.92158	1.65833e-10	3.2539	3.38379e-11	3.25132	4.49459e-11	3.03706	4.49459e-11	EF-hands number:1
At1g76310	Y	7.67315	-0.735908	0.0163714	1.87717	0.000244228	1.48795	3.40752e-05	1.10467	0.000244228	2.77315	5.40312e-08	2.05297	5.40312e-08	Cyclin B2;4 / similar to B-like cyclin GI:780266 from (Medicago sativa)
At1g76405	Y	8.14907	-0.0757383	0.485458	0.668926	4.20028e-05	1.31164	1.06296e-05	1.05704	4.20028e-05	1.05162	4.13e-05	1.77128	4.13e-05	hypothetical protein
At1g76470	Y	9.02496	3.64434	3.42834e-08	3.88562	1.22253e-08	3.29866	1.92676e-08	3.25718	1.22253e-08	3.52985	5.49464e-09	2.99961	5.49464e-09	putative cinnamoyl-CoA reductase / similar to cinnamoyl-CoA reductase GB:CAA56103 [Eucalyptus gunnii]; contains non-consensus GG acceptor splice site at exon 4
At1g76510	Y	8.65095	0.347182	0.0732944	1.13992	8.57845e-07	1.54358	7.26385e-07	1.43108	8.57845e-07	1.74862	1.15826e-07	1.39011	1.15826e-07	putative DNA-binding protein / contains Pfam profile: PF01388 ARID DNA binding domain
At1g76740	Y	7.01787	-0.257305	0.108715	1.18857	4.99499e-06	1.003	8.94587e-06	1.00652	4.99499e-06	1.21142	8.05453e-07	1.46007	8.05453e-07	hypothetical protein / predicted by genefinder
At1g77270	Y	5.86922	-0.165035	0.439555	1.00016	1.43324e-05	1.15444	0.00117382	1.8831	1.43324e-05	1.93862	1.02555e-05	2.14728	1.02555e-05	hypothetical protein / predicted by genscan+; supported by cDNA: gi_20465312
At1g77390	Y	7.37444	0.797165	0.000692151	1.39388	2.14802e-07	1.77079	1.24957e-07	1.57635	2.14802e-07	1.05433	8.9249e-06	1.85826	8.9249e-06	Cyclin A1;2 / similar to mitotic cyclin a2-type GI:857396 from [Glycine max]
At1g77410	Y	9.84602	3.76562	3.67886e-09	4.81688	1.23508e-10	4.35982	2.38627e-10	4.38564	1.23508e-10	4.04226	3.17114e-10	4.78266	3.17114e-10	glycosyl hydrolase family 35 (beta-galactosidase) / similar to beta-galactosidase SP:P45582 from [Asparagus officinalis]
At1g77570	Y	5.95869	0.522946	0.123991	1.42962	8.52832e-05	1.57278	0.000133772	1.56301	8.52832e-05	1.24771	0.000476312	1.52289	0.000476312	putative DNA-binding protein / similarity to short region of heat shock transcription factors: GB:CAB10177, GB:AAC31792, GB:CAA16745, GB:CAA16744 [Arabidopsis thaliana]; Pfam HMM hit: HSF-type DNA-binding domain;supported by full-length cDNA: Ceres:9552.
At1g77590	Y	9.50933	0.390747	0.0425726	0.870852	1.06686e-08	1.33934	1.99456e-06	2.18412	1.06686e-08	2.05244	1.8105e-08	1.9007	1.8105e-08	putative acyl-CoA synthetase
At1g77600	Y	8.41756	0.540732	0.00317467	1.07513	2.38586e-07	1.19957	1.05e-06	1.32024	2.38586e-07	1.62651	3.0115e-08	1.46922	3.0115e-08	hypothetical protein / predicted by genscan
At1g77850	Y	8.1725	2.06192	1.29681e-06	1.44693	1.90359e-09	2.10739	2.05572e-07	3.24295	1.90359e-09	2.06415	1.3226e-07	1.80638	1.3226e-07	transcriptional factor B3 family,auxin response factor, putative
At1g77860	Y	8.0094	1.87303	3.91344e-07	2.06476	3.74039e-08	1.77032	1.28863e-07	1.89668	3.74039e-08	1.58868	1.95188e-07	2.02653	1.95188e-07	DNA binding activity;Kompeito; Seven-Path Transmembrane Protein
At1g78960	Y	8.25674	-0.149813	0.291128	2.12784	1.49505e-07	2.17767	7.40826e-09	1.49598	1.49505e-07	2.33892	2.17212e-09	1.05827	2.17212e-09	multifunctional triterpene synthase
At1g79060	Y	7.23063	0.207457	0.359614	1.91467	7.84738e-05	1.84198	7.91244e-06	1.33422	7.84738e-05	1.28276	0.000102958	1.8217	0.000102958	hypothetical protein / predicted by genemark.hmm
At1g79110	Y	9.13246	1.49355	0.000290525	1.40311	2.95082e-08	3.02504	1.02822e-07	3.24902	2.95082e-08	2.80735	1.13181e-07	2.92554	1.13181e-07	expressed protein / ;supported by full-length cDNA: Ceres:36412.
At1g79200	Y	7.70812	-0.239119	0.169792	0.820452	2.00584e-08	1.28469	2.80859e-06	2.03298	2.00584e-08	1.41328	6.10278e-07	1.08315	6.10278e-07	expressed protein / ;supported by full-length cDNA: Ceres:25894.
At1g79610	Y	9.37741	0.936338	0.000303374	0.802068	3.6135e-08	1.55535	7.39575e-07	2.00532	3.6135e-08	1.27448	2.55986e-06	1.04294	2.55986e-06	NHX6 Na+/H+ exchanger
At1g79690	Y	11.691	1.35676	1.15693e-05	2.01636	1.96304e-07	2.07841	4.02599e-08	1.66045	1.96304e-07	2.50368	3.8334e-09	1.98185	3.8334e-09	expressed protein / ; supported by cDNA: gi_15912328_gb_AY056442.1_
At1g79780	Y	8.36213	2.57561	5.92667e-09	2.9123	1.27515e-10	3.01417	3.29939e-10	3.12872	1.27515e-10	2.87021	3.34562e-10	3.04347	3.34562e-10	hypothetical protein
At1g79800	Y	7.09154	1.42742	1.96673e-05	1.35151	1.53296e-06	1.40015	4.81888e-06	1.49098	1.53296e-06	1.40639	2.48702e-06	1.65871	2.48702e-06	hypothetical protein
At1g79950	Y	9.17593	0.509741	0.00949253	2.07892	6.93079e-07	1.32062	1.34639e-06	1.33862	6.93079e-07	1.88038	2.43052e-08	1.27968	2.43052e-08	hypothetical protein / contains similarity to helicase-like protein NHL GI:6969265 from (Homo sapiens)
At1g80070	Y	10.8565	-0.0572936	0.479343	1.12047	1.27645e-07	1.27069	6.66727e-07	1.41818	1.27645e-07	1.04319	2.25669e-06	1.17497	2.25669e-06	PRP8 Splicing Factor;Abnormal Suspensor; PRP8 Splicing Factor
At1g80280	Y	9.91704	-0.545889	0.02348	1.04136	6.79187e-08	2.34044	6.11853e-08	2.17848	6.79187e-08	4.42848	9.857e-11	2.74066	9.857e-11	unknown protein / contains Pfam profile: PF00561 alpha/beta hydrolase fold; supported by cDNA: gi_20466449
At2g01810	Y	7.9294	2.35752	4.13492e-07	2.44265	1.09076e-08	2.43243	5.94572e-08	2.73903	1.09076e-08	2.32503	4.83618e-08	2.80509	4.83618e-08	DNA binding activity
At2g02540	Y	6.83598	-1.39392	0.00019456	1.56377	8.46072e-06	1.58234	1.51576e-05	1.58954	8.46072e-06	1.19994	9.23137e-05	2.36499	9.23137e-05	hypothetical protein / predicted by genscan and genefinder; supported by cDNA: gi_20148767
At2g02560	Y	9.51928	0.494007	0.0244315	1.0563	9.14333e-07	1.06582	4.03036e-05	1.52081	9.14333e-07	1.47226	1.12533e-06	1.10943	1.12533e-06	unknown protein / ; supported by cDNA: gi_20466781
At2g02810	Y	8.96417	0.97299	5.00215e-05	0.615695	4.0972e-08	1.29213	7.62982e-07	1.64679	4.0972e-08	1.98424	6.79356e-09	1.15154	6.79356e-09	expressed protein / ;supported by full-length cDNA: Ceres:35441.
At2g02990	Y	8.18087	2.82272	7.63477e-08	0.691462	9.1469e-09	2.70959	2.37761e-08	2.82283	9.1469e-09	2.40485	3.9752e-08	1.34073	3.9752e-08	RIBONUCLEASE 1
At2g03020	Y	6.73309	-0.100544	0.495008	2.79419	7.62205e-07	1.85965	1.25993e-05	2.36971	7.62205e-07	1.21128	0.000264522	3.0329	0.000264522	predicted by genefinder /
At2g03740	Y	7.20087	2.06635	8.46033e-06	2.38267	1.45732e-07	2.4231	3.81259e-07	2.51897	1.45732e-07	2.21842	4.70497e-07	2.56122	4.70497e-07	putative cold-regulated protein / ;supported by full-length cDNA: Ceres:38210.
At2g04570	Y	9.74716	-1.83392	4.97685e-06	0.620071	1.95913e-05	1.70776	1.97073e-06	1.25248	1.95913e-05	1.32529	1.11229e-05	4.26924	1.11229e-05	putative GDSL-motif lipase/hydrolase / similar to APG proteins; pFAM domain PF00657;supported by full-length cDNA: Ceres:39762.
At2g05120	Y	7.96969	0.224045	0.322116	1.28342	2.94068e-06	1.34252	7.43168e-05	1.81564	2.94068e-06	1.84111	2.39798e-06	1.43027	2.39798e-06	unknown protein /
At2g05630	Y	9.22339	0.929735	0.00113285	1.08964	6.23328e-09	1.77928	1.00472e-06	2.84862	6.23328e-09	1.03953	7.10847e-05	1.04976	7.10847e-05	putative microtubule-associated protein / ;supported by full-length cDNA: Ceres:3416.
At2g05755	Y	8.67549	1.49753	1.48497e-05	1.63197	2.56722e-05	1.56913	1.97305e-06	1.11644	2.56722e-05	1.65647	6.25572e-07	1.74244	6.25572e-07	Expressed protein / ; supported by full-length cDNA: Ceres: 20182.
At2g05790	Y	12.1708	0.0247391	0.547731	0.607499	2.04846e-07	1.01186	1.70855e-05	1.52665	2.04846e-07	3.20218	2.10307e-10	2.44566	2.10307e-10	putative beta-1,3-glucanase
At2g06200	Y	6.55186	-0.780628	0.0149264	1.39548	0.000590563	1.31305	0.000138016	1.02452	0.000590563	1.12068	0.000282857	1.71279	0.000282857	expressed protein / ; supported by cDNA: gi_16974616_gb_AY060586.1_
At2g06255	Y	6.33328	2.44399	5.99626e-08	2.70297	2.49254e-09	2.32354	2.12034e-08	2.74377	2.49254e-09	2.38129	9.02131e-09	1.97604	9.02131e-09	Expressed protein / ; supported by full-length cDNA: Ceres: 267559.
At2g06480	Y	5.9319	0.807083	0.0446605	1.87835	2.52428e-05	1.43702	0.000599147	1.99932	2.52428e-05	1.34001	0.000605561	1.29414	0.000605561	unknown protein / related to GB:AAD15331"
At2g06510	Y	7.77828	0.225778	0.396439	1.89325	3.87235e-06	2.19946	1.39144e-05	2.38266	3.87235e-06	1.9765	1.96798e-05	1.56412	1.96798e-05	putative replication protein A1 /
At2g06925	Y	11.0566	1.12898	0.000118832	2.09024	1.91472e-09	2.31273	3.19481e-08	2.93212	1.91472e-09	3.23988	7.76014e-10	3.79516	7.76014e-10	Expressed protein / ; supported by full-length cDNA: Ceres: 7600.
At2g07707	Y	8.6454	-0.0911417	0.493675	0.81006	5.05239e-06	1.56116	2.19759e-05	1.72963	5.05239e-06	1.37812	3.62179e-05	1.56594	3.62179e-05	hypothetical protein /
At2g07708	Y	8.74206	1.16076	0.0132125	1.17394	0.000719532	1.95244	0.000113125	1.44594	0.000719532	3.0273	1.20104e-06	3.38576	1.20104e-06	hypothetical protein /
At2g13675	Y	8.73156	3.17871	1.14818e-08	3.31083	1.0651e-09	3.33555	1.77655e-09	3.30563	1.0651e-09	3.04728	2.29389e-09	3.57775	2.29389e-09	GLUCAN SYNTHASE-LIKE 2
At2g14800	Y	5.94546	1.37335	7.61861e-05	1.70354	2.12459e-05	1.77465	1.55036e-06	1.25781	2.12459e-05	1.354	1.02972e-05	1.61254	1.02972e-05	hypothetical protein / predicted by genscan
At2g15120	Y	8.61953	3.66394	2.27663e-07	4.46275	1.09104e-08	4.6284	4.87096e-09	4.00143	1.09104e-08	4.54149	3.27433e-09	2.81289	3.27433e-09	unknown protein /
At2g16210	Y	10.7358	1.22623	0.000368078	6.68606	9.5728e-12	6.52098	2.10004e-11	6.53561	9.5728e-12	6.64412	1.23262e-11	6.7757	1.23262e-11	transcriptional factor B3 family
At2g16270	Y	7.03403	-0.971181	0.00020495	2.21769	1.53296e-06	2.28843	1.63163e-08	1.33845	1.53296e-06	2.24674	1.03782e-08	2.40822	1.03782e-08	unknown protein / predicted by genscan and genefinder
At2g16390	Y	7.85952	0.0398072	0.531938	1.18425	1.0836e-06	1.32916	4.97598e-06	1.47542	1.0836e-06	1.46384	1.06151e-06	1.64272	1.06151e-06	A SWI2/SNF2-like protein that groups into a well-supported clade A but not a previously defined SNF2 subclass.
At2g16580	Y	7.70175	0.758967	0.00638873	2.5949	1.34057e-07	2.40853	9.98176e-08	2.19988	1.34057e-07	2.14332	1.65639e-07	2.85475	1.65639e-07	putative auxin-induced protein /
At2g16590	Y	6.8795	0.516589	0.0721249	1.67095	1.13162e-08	1.91442	3.79169e-06	3.32368	1.13162e-08	1.58407	1.17425e-05	1.59275	1.17425e-05	unknown protein /
At2g16640	Y	10.1336	0.377449	0.0652559	1.19744	3.98581e-07	1.32951	4.6203e-06	1.62704	3.98581e-07	1.17795	7.62794e-06	1.1968	7.62794e-06	putative chloroplast outer membrane protein / ; supported by cDNA: gi_20466387
At2g16780	Y	9.0551	-0.401899	0.03915	1.24414	5.48449e-06	1.37218	1.69109e-06	1.14129	5.48449e-06	3.01486	5.69005e-10	1.55446	5.69005e-10	A member of the nucleosome/chromatin assembly factor group C (RBP4/7 homolog); highly similar to human RbBp48 (Retinoblastoma binding protein) - a WD-40 protein found in several chromatin regulatory complexes.
At2g16910	Y	7.21818	3.14522	1.72111e-09	3.41971	8.19697e-11	3.44651	1.79728e-10	3.48962	8.19697e-11	3.27466	1.82527e-10	3.56496	1.82527e-10	bHLH protein
At2g17170	Y	5.99895	2.13401	5.22297e-06	2.19097	5.06326e-07	2.07046	1.39455e-06	2.17643	5.06326e-07	2.06453	7.61619e-07	2.38977	7.61619e-07	putative protein kinase (PPC:1.16.1)
At2g17700	Y	7.00515	0.381019	0.0765957	1.14854	3.51756e-06	1.1837	2.28618e-05	1.37001	3.51756e-06	1.68479	4.67106e-07	1.6336	4.67106e-07	putative protein kinase
At2g17930	Y	9.78265	0.0581176	0.523088	1.46185	1.34781e-06	1.34084	3.69648e-05	1.81529	1.34781e-06	1.39338	1.45019e-05	1.29496	1.45019e-05	hypothetical protein / similar to hypothetical proteins from S. pombe (C1F5.11C, PID:g1351684), S. cerevisiae (YHP9, PID:g731689), and C. elegans (C47D12.1, PID:g1216120
At2g17950	Y	7.05013	1.23485	0.000533341	3.22065	1.24821e-08	3.21471	1.98706e-08	3.17921	1.24821e-08	2.71223	5.33838e-08	3.33566	5.33838e-08	homeodomain transcription factor, WUSCHEL;Wuschel; Homeodomain Protein
At2g18230	Y	11.1684	0.632295	0.0030046	1.47539	5.96723e-09	1.85258	6.68089e-08	2.24885	5.96723e-09	1.81989	4.25807e-08	2.89862	4.25807e-08	putative inorganic pyrophosphatase / ;supported by full-length cDNA: Ceres:8068.
At2g18400	Y	9.42042	-0.0709606	0.52943	1.26056	0.000416068	1.04609	0.00238124	1.26558	0.000416068	2.43724	1.30763e-06	1.19348	1.30763e-06	putative ribosomal protein L6 / ; supported by full-length cDNA: Ceres: 692.
At2g18550	Y	7.45167	1.08521	0.00360892	0.75968	1.29159e-07	2.39213	1.33517e-06	2.87626	1.29159e-07	2.33677	8.82504e-07	1.83167	8.82504e-07	68409.m01952 homeodomain protein similar to CRHB6 (GI:3868839) [Ceratopteris richardii]; contains Pfam PF00046: Homeobox domain,homeodomain protein
At2g18740	Y	8.50998	0.0799692	0.529081	1.2243	2.08299e-06	1.19998	0.00194669	2.60332	2.08299e-06	1.48287	0.000263383	1.06688	0.000263383	putative small nuclear ribonucleoprotein E / ;supported by full-length cDNA: Ceres:24619.
At2g19600	Y	9.49055	1.22223	1.40996e-05	1.3656	3.68272e-09	1.20607	3.25539e-06	2.3146	3.68272e-09	2.11639	8.29218e-09	1.4047	8.29218e-09	KEA4 potassium efflux antiporter;putative potassium/proton antiporter
At2g19810	Y	9.62907	-0.202663	0.295695	2.21596	9.42169e-08	1.17382	4.74255e-05	2.15847	9.42169e-08	1.58082	1.73107e-06	1.24781	1.73107e-06	putative CCCH-type zinc finger protein / ;supported by full-length cDNA: Ceres:101255.
At2g19850	Y	5.70238	1.72411	4.22254e-08	1.71847	2.54336e-09	1.62106	1.62816e-08	1.85534	2.54336e-09	1.59399	1.01893e-08	2.14942	1.01893e-08	hypothetical protein / predicted by genefinder
At2g20480	Y	7.14705	0.278109	0.282672	1.62964	4.52039e-07	1.76358	1.47352e-05	2.41619	4.52039e-07	1.98351	2.68367e-06	1.87579	2.68367e-06	unknown protein /
At2g20530	Y	11.5793	0.84511	0.000444055	1.50343	1.92726e-06	1.89443	6.50394e-08	1.25373	1.92726e-06	2.03409	1.77263e-08	1.88781	1.77263e-08	putative prohibitin / ;supported by full-length cDNA: Ceres:6176.
At2g20585	Y	9.06386	0.0129122	0.564198	0.671824	8.90878e-07	1.00446	7.02036e-06	1.18127	8.90878e-07	1.66584	3.02859e-08	1.16898	3.02859e-08	Expressed protein / ; supported by full-length cDNA: Ceres: 15689.
At2g20870	Y	9.54617	-2.4908	2.56548e-07	2.077	5.24947e-10	3.58893	1.63503e-09	3.79173	5.24947e-10	3.78479	5.76753e-10	4.45901	5.76753e-10	expressed protein / ;supported by full-length cDNA: Ceres:2512.
At2g20940	Y	8.36807	-0.506901	0.100506	0.702254	0.000126564	1.16731	0.000553461	1.32996	0.000126564	1.72376	1.27047e-05	1.01175	1.27047e-05	expressed protein / ;supported by full-length cDNA: Ceres:15103.
At2g21030	Y	5.87724	-0.600409	0.0796316	1.4474	0.000276499	1.48848	0.000170196	1.31823	0.000276499	1.25295	0.000382908	1.31865	0.000382908	hypothetical protein / predicted by genscan
At2g21100	Y	10.6237	4.42461	7.19306e-09	6.03583	2.37389e-09	5.9787	1.12767e-10	4.02819	2.37389e-09	5.83465	8.95459e-11	3.90407	8.95459e-11	disease resistance response protein-related/ dirigent protein-related / similar to dirigent protein [Thuja plicata] gi|6694699|gb|AAF25360; similar to disease resistance response protein 206-d [Pisum sativum] gi|508844|gb|AAB18669
At2g21130	Y	11.844	-0.0394314	0.534066	2.62828	2.94164e-11	3.66251	4.68328e-10	4.64779	2.94164e-11	2.77956	3.52566e-09	3.508	3.52566e-09	cyclophilin (CYP2) / Same as GB: AF020434;supported by full-length cDNA: Ceres:35643.
At2g21430	Y	10.4697	4.2061	4.4131e-10	1.3989	1.7384e-11	4.67711	4.52939e-11	4.81917	1.7384e-11	4.32822	5.56825e-11	4.28552	5.56825e-11	cysteine proteinase / similar to cysteine proteinase RD19A (thiol protease) GI:435618, SP:P43296 from [Arabidopsis thaliana];supported by full-length cDNA: Ceres:21453.
At2g22420	Y	9.72211	0.213439	0.384274	2.58197	7.3534e-08	4.57116	4.84215e-09	3.22786	7.3534e-08	2.15153	3.31305e-06	3.21923	3.31305e-06	putative peroxidase / ;supported by full-length cDNA: Ceres:113695.
At2g22610	Y	6.88435	-0.597468	0.0159981	1.89149	4.62812e-06	1.68622	1.53952e-06	1.41427	4.62812e-06	2.12401	9.09015e-08	2.10153	9.09015e-08	putative kinesin heavy chain
At2g23750	Y	8.37242	0.236127	0.169938	1.03907	4.00227e-08	1.50832	5.62242e-07	1.86606	4.00227e-08	1.31872	1.03906e-06	1.19606	1.03906e-06	Homology Subgroup V; Orthology Group 7 - A putative histone methyltransferase (predicted to methylate H3K9/20) related to the Drosophila Su(var)3-9 and mammalian G9a proteins.
At2g23950	Y	7.3721	0.00358013	0.581657	1.07782	2.889e-05	1.19831	0.000174476	1.3974	2.889e-05	1.39165	2.82156e-05	1.16254	2.82156e-05	putative LRR receptor protein kinase (PPC:1.12.2);putative LRR receptor protein kinase
At2g24350	Y	6.71713	0.698818	0.04363	1.55217	0.000138019	1.57895	8.87071e-05	1.40852	0.000138019	1.38107	0.000152498	2.06086	0.000152498	putative poly(A) binding protein /
At2g24440	Y	8.07293	0.226694	0.270255	1.72354	1.20535e-08	1.85537	9.61288e-07	2.76162	1.20535e-08	2.76031	1.17047e-08	2.72961	1.17047e-08	expressed protein / ;supported by full-length cDNA: Ceres:154487.
At2g24800	Y	8.34444	4.41569	2.59003e-08	4.14511	4.28657e-09	4.55813	4.26867e-09	4.27995	4.28657e-09	4.32569	3.85335e-09	4.78432	3.85335e-09	peroxidase, putative / similar to peroxidase [Spinacia oleracea] gi|1781338|emb|CAA71496
At2g25210	Y	11.5627	0.0521538	0.52943	1.07305	6.5121e-06	1.17254	0.000104767	1.51697	6.5121e-06	1.66108	2.6103e-06	1.05477	2.6103e-06	60S ribosomal protein L39 /
At2g25880	Y	8.71131	-0.332695	0.0951871	1.62789	8.94027e-07	1.89524	1.55669e-07	1.4905	8.94027e-07	3.41548	3.65962e-10	2.07089	3.65962e-10	putative protein kinase (ppc:4.2.5)
At2g26330	Y	10.793	-1.09779	0.00010174	1.45347	4.97134e-06	1.43662	1.92901e-06	1.22385	4.97134e-06	2.79617	1.93841e-09	5.2958	1.93841e-09	Erecta; Receptor Protein Kinase;putative receptor-like protein kinase ERECTA (PPC:1.12.4);ERECTA
At2g26760	Y	8.52098	-0.457242	0.0523052	1.2676	2.0364e-06	1.07819	9.27936e-05	1.55663	2.0364e-06	2.47507	2.23866e-08	1.07933	2.23866e-08	Cyclin B1;4 / ; supported by cDNA: gi_15292694_gb_AY050781.1_
At2g27040	Y	10.5719	-0.436905	0.100096	0.752414	2.55856e-06	1.74841	5.22059e-06	1.78011	2.55856e-06	3.11261	1.18741e-08	2.8844	1.18741e-08	An AGO gene
At2g27880	Y	10.1603	1.66473	2.88285e-07	1.079	3.06638e-12	4.38784	8.97107e-12	4.62782	3.06638e-12	4.56102	4.17706e-12	4.85239	4.17706e-12	An AGO gene
At2g28090	Y	6.37007	1.3117	4.29126e-06	1.93992	1.06957e-08	1.85799	3.03634e-08	1.95597	1.06957e-08	1.83995	1.79729e-08	1.93908	1.79729e-08	DNA binding activity
At2g28680	Y	7.67656	1.69105	9.67236e-05	0.693897	2.33895e-06	1.80372	1.21383e-05	2.03108	2.33895e-06	1.92976	3.49526e-06	2.05828	3.49526e-06	legumin-like protein / contains a 11-S plant seed storage protein signature (PS00305)
At2g28790	Y	12.5205	-0.699105	0.000665152	0.657443	1.19424e-10	2.2064	4.23863e-09	3.02126	1.19424e-10	5.89004	6.4976e-13	3.14507	6.4976e-13	putative thaumatin / ;supported by full-length cDNA: Ceres:2058.
At2g29600	Y	7.92983	2.68898	1.22801e-06	2.63904	2.02979e-07	2.71948	2.16336e-07	2.57517	2.02979e-07	2.30872	5.42853e-07	2.64513	5.42853e-07	hypothetical protein / predicted by genscan
At2g29610	Y	5.84597	1.75744	4.92953e-06	1.78399	6.06025e-07	1.57558	2.7694e-06	1.74831	6.06025e-07	1.61487	1.16589e-06	1.83552	1.16589e-06	hypothetical protein / predicted by genscan
At2g30900	Y	7.61304	2.64277	4.56664e-07	1.69172	2.98376e-08	2.58364	1.0893e-07	2.78793	2.98376e-08	2.54107	6.89189e-08	2.94374	6.89189e-08	hypothetical protein / predicted by grail
At2g31035	Y	8.99871	4.34376	4.24443e-05	5.96101	2.65216e-07	5.98365	4.51331e-07	5.9509	2.65216e-07	5.98442	2.39545e-07	5.97396	2.39545e-07	hypothetical protein / predicted by genefinder
At2g31210	Y	6.92166	3.11432	7.9266e-08	3.40309	3.48744e-09	3.44851	6.46833e-09	3.45579	3.48744e-09	3.46525	3.48366e-09	3.51798	3.48366e-09	bHLH protein
At2g32350	Y	8.86206	3.88019	6.8505e-08	4.54351	1.35871e-09	4.49584	3.65336e-09	4.69196	1.35871e-09	4.23893	3.61819e-09	4.69221	3.61819e-09	hypothetical protein / predicted by genscan
At2g32400	Y	7.4482	0.715177	0.0101757	1.26224	2.82748e-05	1.50468	1.06381e-05	1.26845	2.82748e-05	1.69116	1.91671e-06	1.39586	1.91671e-06	AtGLR3.7 glutamate receptor;putative ligand-gated ion channel subunit
At2g32765	Y	10.7908	0.120269	0.497993	2.3566	7.82501e-09	3.92892	7.64402e-08	4.7034	7.82501e-09	4.05194	3.02616e-08	4.78723	3.02616e-08	Expressed protein / ; supported by full-length cDNA: Ceres: 30472.
At2g33000	Y	6.59489	1.68742	0.000229003	1.78857	1.71606e-05	1.65344	6.52205e-05	1.81388	1.71606e-05	1.73836	2.35848e-05	1.91778	2.35848e-05	hypothetical protein / predicted by genefinder
At2g33620	Y	10.6891	0.252639	0.133474	0.67061	6.25114e-09	1.22724	2.49385e-06	2.1659	6.25114e-09	2.44012	2.09224e-09	2.09883	2.09224e-09	AT-hook DNA-binding protein (AHP1) almost identical to GB:CAA10857
At2g34870	Y	9.2199	3.40886	1.44402e-08	1.90061	1.88337e-10	4.13681	5.51911e-10	4.35388	1.88337e-10	3.78198	7.43311e-10	4.40153	7.43311e-10	expressed protein / Common family member At1g30795 [Arabidopsis thaliana]; supported by full-length cDNA: Ceres:29605.
At2g35160	Y	7.35476	1.12403	6.92218e-05	1.25086	2.32839e-08	1.59146	5.96599e-07	2.09803	2.32839e-08	2.19561	1.45165e-08	2.0011	1.45165e-08	Homology Subgroup V; Orthology Group 5 - A putative histone methyltransferase (predicted to methylate H3K9/20) related to the Drosophila Su(var)3-9 and mammalian G9a proteins.
At2g35310	Y	8.91251	-0.605763	0.10253	1.92575	6.87986e-06	2.85734	1.2114e-06	2.23754	6.87986e-06	2.67819	1.17868e-06	3.19064	1.17868e-06	transcriptional factor B3 family
At2g35520	Y	10.3366	1.12069	3.3346e-05	1.0558	1.0968e-07	1.10652	7.88406e-06	1.63435	1.0968e-07	1.61358	1.18288e-07	1.72233	1.18288e-07	defender against cell death protein / identical to (but predicted longer than) GB: 2623638;supported by full-length cDNA: Ceres:3992.
At2g35550	Y	7.2801	1.15547	0.000154259	0.665124	1.82192e-06	1.55304	2.4337e-06	1.51072	1.82192e-06	1.06248	4.15921e-05	1.46654	4.15921e-05	hypothetical protein / predicted by genscan and genefinder
At2g36010	Y	7.35821	-0.131757	0.400422	0.944565	3.0239e-06	1.05859	8.55055e-05	1.45103	3.0239e-06	1.22316	1.35046e-05	1.28571	1.35046e-05	E2F family protein. Involved in cell cycle,E2FA transcription factor
At2g36200	Y	8.24285	-0.547162	0.00206617	1.55552	1.95426e-07	1.29456	3.04844e-07	1.27635	1.95426e-07	3.2834	3.4595e-11	1.6819	3.4595e-11	putative kinesin-related cytokinesis protein
At2g36400	Y	7.66443	-0.801222	0.00216767	1.574	9.80795e-07	2.29369	5.22261e-08	1.59382	9.80795e-07	1.95493	1.28869e-07	1.34833	1.28869e-07	transcription activator (GRL3) annotation temporarily based on supporting cDNA gi|21539883|gb|AY102636.1|
At2g36660	Y	9.91513	2.71157	2.37681e-07	4.3635	2.06634e-10	4.6744	2.71319e-10	4.53121	2.06634e-10	4.53269	2.40821e-10	5.11283	2.40821e-10	poly(A)-binding protein, putative
At2g37420	Y	6.45255	-0.628306	0.019287	1.92015	1.1885e-06	1.83713	1.57533e-06	1.78617	1.1885e-06	2.54915	3.67138e-08	2.20597	3.67138e-08	putative kinesin heavy chain
At2g37470	Y	9.1367	-0.277585	0.229034	1.55149	2.00455e-06	1.52999	1.17768e-05	1.74473	2.00455e-06	2.09588	3.33131e-07	2.56969	3.33131e-07	An expressed Histone H2B gene on chr 2.
At2g37510	Y	6.56262	-0.307282	0.235542	0.951187	0.000561267	1.12727	0.000415816	1.01989	0.000561267	1.9666	1.89272e-06	1.50177	1.89272e-06	RRM-containing protein / ; supported by full-length cDNA: Ceres: 11642.
At2g37880	Y	7.84742	0.662212	0.0167017	1.50591	4.31343e-06	1.14593	0.000130931	1.59352	4.31343e-06	1.35119	1.79526e-05	2.13404	1.79526e-05	expressed protein / ;supported by full-length cDNA: Ceres:34976.
At2g38110	Y	10.1979	0.756544	0.00826537	1.63399	1.22143e-08	3.66594	2.77959e-09	2.9461	1.22143e-08	3.90492	8.72916e-10	3.26043	8.72916e-10	unknown protein / ; supported by cDNA: gi_17065289
At2g39120	Y	6.34174	0.364941	0.0497006	1.31832	4.8923e-06	1.50911	4.97857e-07	1.11508	4.8923e-06	1.35159	7.38552e-07	1.38151	7.38552e-07	hypothetical protein / predicted by genscan and genefinder
At2g39350	Y	10.6343	3.58684	2.59003e-08	1.8536	7.40478e-07	3.90286	2.62941e-09	2.03448	7.40478e-07	3.47668	4.18047e-09	1.22418	4.18047e-09	WBC1 white-brown complex homolog;putative ABC transporter
At2g39820	Y	6.21184	1.68587	3.92288e-05	1.00387	2.38506e-06	1.08164	0.000353479	1.81792	2.38506e-06	1.82687	2.10636e-06	1.76748	2.10636e-06	putative translation initiation factor
At2g40030	Y	7.42646	0.517797	0.00938577	1.37896	2.52165e-07	1.42235	7.70502e-07	1.5044	2.52165e-07	1.66228	9.12888e-08	2.12307	9.12888e-08	DNA binding activity
At2g40040	Y	8.50598	0.0394776	0.529658	1.73454	1.31727e-08	2.11517	3.72048e-08	2.22061	1.31727e-08	2.46222	4.78599e-09	2.78666	4.78599e-09	unknown protein /
At2g41550	Y	7.70671	-0.0927671	0.455682	0.695812	3.82788e-08	3.25789	1.58995e-09	2.18482	3.82788e-08	2.94915	2.22708e-09	2.84429	2.22708e-09	hypothetical protein / predicted by genefinder
At2g42120	Y	8.59793	-0.347204	0.0639963	0.947024	2.79264e-06	1.17715	6.29598e-06	1.21101	2.79264e-06	1.51237	3.23435e-07	1.63636	3.23435e-07	putative DNA polymerase delta small subunit /
At2g42180	Y	8.72703	5.06968	3.07298e-11	5.16123	2.03294e-12	5.16383	3.46789e-12	5.16404	2.03294e-12	5.1584	2.62762e-12	4.99571	2.62762e-12	hypothetical protein / predicted by genefinder; supported by cDNA: gi_18491300
At2g42840	Y	12.142	-0.48554	0.0380505	2.43631	5.39895e-05	3.96042	4.08692e-10	1.05814	5.39895e-05	3.87258	3.24289e-10	4.25336	3.24289e-10	PROTODERMAL FACTOR 1
At2g42940	Y	8.25566	3.16838	0.000593709	3.27514	6.63241e-05	3.13046	0.000165715	3.29084	6.63241e-05	3.06238	0.000114212	3.42472	0.000114212	DNA binding protein -related
At2g42990	Y	8.03014	-1.63786	3.38199e-06	3.06834	2.00666e-09	3.15871	1.33659e-09	2.83895	2.00666e-09	3.29495	5.18696e-10	3.49026	5.18696e-10	putative APG isolog protein /
At2g43360	Y	10.7747	0.666568	0.0174846	1.44875	1.89114e-07	1.61309	7.71737e-06	2.24768	1.89114e-07	2.50063	6.4472e-08	2.07601	6.4472e-08	Biotin Synthase;Biotin Auxotroph; Biotin Synthase
At2g43520	Y	10.253	0.361337	0.195745	3.67288	1.04149e-08	3.47911	2.25017e-08	3.55703	1.04149e-08	1.27184	0.000129468	3.98469	0.000129468	putative trypsin inhibitor / ;supported by full-length cDNA: Ceres:15927.
At2g43800	Y	8.75273	-1.24677	0.000493453	2.03181	0.000281487	1.67056	9.82221e-06	1.05842	0.000281487	3.60504	3.74235e-09	2.42056	3.74235e-09	unknown protein / Common family members: At3g25500, At5g48360, At3g07540, At4g15200, At3g05470, At3g32400, At5g07780, At5g07650 [Arabidopsis thaliana]; predicted by genefinder.
At2g44170	Y	7.34663	1.89984	8.91184e-05	2.31936	2.94035e-07	2.46665	1.76536e-06	2.80714	2.94035e-07	2.76498	3.24631e-07	2.66135	3.24631e-07	N-myristoyltransferase-like protein 2
At2g44190	Y	6.77344	-0.309655	0.109445	1.25271	1.6768e-05	1.504	1.16491e-06	1.06207	1.6768e-05	1.96969	4.68575e-08	1.85875	4.68575e-08	hypothetical protein / predicted by genscan
At2g44590	Y	6.32366	2.27411	7.78924e-08	2.13069	1.62891e-08	2.10497	3.41277e-08	2.1458	1.62891e-08	1.78699	8.83987e-08	2.53349	8.83987e-08	putative phragmoplastin / ; supported by cDNA: gi_19569769
At2g45490	Y	7.59917	-0.131848	0.349276	1.71183	1.67979e-07	1.79711	9.26354e-08	1.59113	1.67979e-07	2.05563	1.40521e-08	1.95576	1.40521e-08	DNA binding activity;putative protein kinase (ppc:4.2.5)
At2g45860	Y	7.97373	-0.0450984	0.559884	1.38272	0.000644353	1.22775	0.00603705	1.63344	0.000644353	1.59692	0.00071345	1.61898	0.00071345	hypothetical protein / predicted by genscan
At2g45870	Y	7.72644	0.413362	0.10372	0.853789	4.39718e-05	1.06165	0.000265392	1.24468	4.39718e-05	1.71596	2.25393e-06	1.68782	2.25393e-06	hypothetical protein / predicted by genscan; supported by cDNA: gi_18491250
At2g46000	Y	9.35413	1.55945	3.23055e-06	1.68222	2.37389e-09	1.83797	1.31335e-07	2.64244	2.37389e-09	2.01969	2.82015e-08	1.3828	2.82015e-08	expressed protein / ;supported by full-length cDNA: Ceres:19844.
At2g46610	Y	8.29599	0.71497	0.00196379	0.998234	8.90241e-07	1.32333	2.88218e-06	1.41613	8.90241e-07	1.06228	1.18978e-05	1.27561	1.18978e-05	arginine/serine-rich splicing factor RSP31, putative /
At2g47680	Y	7.56124	0.186593	0.290651	2.57572	8.64371e-08	1.94074	1.79576e-07	1.9694	8.64371e-08	2.0439	5.72957e-08	1.21845	5.72957e-08	putative ATP-dependent RNA helicase A /
At3g01330	Y	6.87898	0.159554	0.242826	1.29405	1.69662e-07	1.30115	4.51695e-07	1.35451	1.69662e-07	1.82143	9.63133e-09	1.73644	9.63133e-09	E2F family protein. Involved in cell cycle,DP-E2F-like protein 3
At3g01590	Y	9.34504	0.942374	0.00132739	1.30886	3.75993e-06	1.28767	2.77121e-05	1.51176	3.75993e-06	1.50541	3.62433e-06	1.30375	3.62433e-06	expressed protein / similar to possible apospory-associated protein C GB:Q40784 [Pennisetum ciliare];supported by full-length cDNA: Ceres:41354.
At3g02110	Y	10.9643	-0.234987	0.227453	1.3845	4.90415e-07	2.7324	9.52328e-09	1.70816	4.90415e-07	2.80331	4.08188e-09	3.37377	4.08188e-09	putative serine carboxypeptidase II / similar to serine carboxypeptidase II (CP-MII) GB:CAA70815 [Hordeum vulgare];supported by full-length cDNA: Ceres:42069.
At3g02210	Y	8.76858	-1.12442	8.48589e-05	2.0827	2.58183e-05	1.56135	8.92583e-07	1.01958	2.58183e-05	1.93818	5.90506e-08	2.08803	5.90506e-08	unknown protein / similar to putative phytochelatin synthetase GB:CAA07251 [Arabidopsis thaliana], Pfam HMM hit: TNFR/NGFR cysteine-rich region
At3g02640	Y	10.6397	-0.853779	0.00135426	1.48272	2.38194e-05	1.77253	6.01232e-07	1.11994	2.38194e-05	3.67745	3.60872e-10	2.19823	3.60872e-10	expressed protein / ;supported by full-length cDNA: Ceres:4861.
At3g02790	Y	9.59953	0.317178	0.200084	1.60859	5.37788e-05	2.63988	1.02324e-07	1.26601	5.37788e-05	1.91431	1.16589e-06	2.45802	1.16589e-06	expressed protein / ; supported by cDNA: gi_13605546_gb_AF361599.1_AF361599
At3g03980	Y	9.1973	0.224267	0.150337	0.508341	1.04113e-06	1.38618	4.29717e-07	1.19037	1.04113e-06	1.09265	2.15564e-06	1.41019	2.15564e-06	short-chain dehydrogenase/reductase family protein similar to short-chain type dehydrogenase/reductase SP:Q08632 [Picea abies]
At3g04090	Y	11.2784	1.37315	1.59359e-06	1.42521	2.7391e-08	1.2187	9.73422e-07	1.66541	2.7391e-08	1.2559	3.90477e-07	1.09068	3.90477e-07	SIP1;1 small basic intrinsic protein 1a;putative amino acid permease
At3g04290	Y	12.6977	0.183815	0.238256	1.5264	3.67869e-09	2.61312	2.03337e-09	2.29793	3.67869e-09	5.31826	2.72482e-12	8.57139	2.72482e-12	putative GDSL-motif lipase/acylhydrolase / contains Pfam profile: lipase/acylhydrolase with GDSL-like motif;supported by full-length cDNA: Ceres:1323.
At3g04620	Y	8.68499	2.74893	5.08508e-07	3.80671	1.15132e-09	3.99621	2.88113e-09	4.13376	1.15132e-09	3.97186	1.71813e-09	3.46445	1.71813e-09	unknown protein / similar to unknown protein GB:AAB67633 [Arabidopsis thaliana]
At3g04980	Y	7.13205	0.334323	0.0796395	1.39196	1.11955e-07	1.91726	8.10165e-08	1.74507	1.11955e-07	2.38384	5.55084e-09	2.60052	5.55084e-09	hypothetical protein, contains DnaJ motif: prokaryotic heat shock protein motif / similar to GB:AAB61072 [Arabidopsis thaliana]
At3g05020	Y	10.9528	1.11617	1.08869e-05	1.39725	1.49395e-11	1.42784	2.16295e-07	3.73189	1.49395e-11	2.67758	3.44003e-10	1.3262	3.44003e-10	acyl carrier protein 1 precursor (ACP)
At3g06030	Y	8.11042	-0.61215	0.00331002	1.44171	5.33848e-06	1.27426	2.02886e-06	1.0839	5.33848e-06	2.97524	3.94365e-10	1.38563	3.94365e-10	NPK1-related protein kinase 3 (ppc:4.1.1);NPK1-related protein kinase 3
At3g06100	Y	9.85994	3.2115	1.57399e-09	3.21381	2.5314e-10	3.12499	4.89913e-10	3.14698	2.5314e-10	2.78751	8.27909e-10	3.3564	8.27909e-10	NIP7;1 NOD26-like intrinsic protein 8 ;putative major intrinsic protein;putative amino acid permease
At3g06160	Y	8.05598	0.371693	0.226983	2.76316	3.04576e-08	3.89941	2.46778e-08	3.59472	3.04576e-08	3.73232	2.00316e-08	4.25746	2.00316e-08	transcriptional factor B3 family
At3g06220	Y	9.16976	-1.16898	0.000598102	3.21865	3.09446e-09	3.85183	2.52703e-09	3.53764	3.09446e-09	4.5386	3.36244e-10	4.74434	3.36244e-10	transcriptional factor B3 family
At3g06600	Y	8.72535	1.44958	1.30298e-06	2.33741	2.87445e-10	2.74053	6.24767e-10	2.78658	2.87445e-10	2.61485	5.5675e-10	2.56343	5.5675e-10	hypothetical protein / predicted by genemark.hmm
At3g06840	Y	8.90508	1.20107	2.95891e-05	2.3811	9.97206e-07	3.57904	2.01717e-10	1.37587	9.97206e-07	2.85902	9.52031e-10	3.14119	9.52031e-10	expressed protein / ;supported by full-length cDNA: Ceres:11863.
At3g07250	Y	5.78906	1.40033	0.000197523	1.39812	1.9724e-05	1.30431	8.56772e-05	1.45464	1.9724e-05	1.03064	0.000326227	1.326	0.000326227	NTF2-containing RNA-binding protein, putative / contains Pfam profile: PF00076 RNA recognition motif. (a.k.a. RRM, RBD, or RNP domain)
At3g07250	Y	5.80193	1.192	0.000522877	0.988351	0.00348782	0.8443	0.00169609	0.706557	0.00348782	0.918221	0.00058258	1.1583	0.00058258	NTF2-containing RNA-binding protein, putative / contains Pfam profile: PF00076 RNA recognition motif. (a.k.a. RRM, RBD, or RNP domain)
At3g07450	Y	13.2274	5.81231	3.07298e-11	8.35857	9.99228e-14	8.0266	5.42476e-13	8.2745	9.99228e-14	8.31851	2.54645e-13	8.40647	2.54645e-13	putative 5B-anther specific protein
At3g07590	Y	8.63415	-0.131856	0.41765	1.52729	1.16676e-06	1.5209	7.4451e-06	1.74793	1.16676e-06	2.38163	5.60505e-08	1.23684	5.60505e-08	putative small nuclear ribonucleoprotein (Sm-D1) / similar to small nuclear ribonucleoprotein (Sm-D1) GB:AAD15345 [Arabidopsis thaliana];supported by full-length cDNA: Ceres:3671.
At3g07850	Y	6.30549	0.305223	0.339864	1.11143	9.4054e-06	2.06156	4.60391e-05	2.32519	9.4054e-06	1.90128	5.20445e-05	2.39542	5.20445e-05	exopolygalacturonase
At3g07860	Y	7.74966	-0.0564085	0.495009	1.01693	9.05549e-08	1.13559	5.801e-06	1.65702	9.05549e-08	1.14644	2.8647e-06	1.40687	2.8647e-06	unknown protein /
At3g08900	Y	8.22201	3.03224	2.44985e-09	2.63839	1.57723e-10	3.10533	4.94109e-10	3.29323	1.57723e-10	3.24015	2.13492e-10	3.42077	2.13492e-10	REVERSIBLY GLYCOSYLATED POLYPEPTIDE 3
At3g09460	Y	10.7228	1.52163	0.000129852	1.51237	1.05441e-07	1.80305	6.4641e-06	2.61799	1.05441e-07	3.11353	1.90592e-08	1.9461	1.90592e-08	unknown protein /
At3g09480	Y	8.10667	-0.262368	0.140186	1.60532	3.16261e-09	2.91244	1.23248e-09	2.46614	3.16261e-09	2.72531	1.24886e-09	2.51535	1.24886e-09	A predicted Histone H2B gene on chr 1.
At3g09670	Y	8.34562	0.0384155	0.523909	1.26117	4.8435e-07	1.93563	2.69363e-08	1.35423	4.8435e-07	1.23912	1.0171e-06	1.38349	1.0171e-06	PWWP domain protein / predicted by genscan
At3g09700	Y	7.72028	-0.281038	0.292423	1.19548	9.91499e-05	1.50362	8.48062e-05	1.38801	9.91499e-05	1.7321	1.37445e-05	1.61415	1.37445e-05	expressed protein / similar to a region of DNAJ domain-containing protein MCJ GB:AAD38506; supported by full-length cDNA: Ceres: 5219.
At3g10010	Y	8.29904	0.686627	0.00298317	1.91624	7.86952e-08	2.21002	2.68013e-08	1.86104	7.86952e-08	1.82927	8.85228e-08	2.37737	8.85228e-08	hypothetical protein / similar to hypothetical protein GB:AAD24633 [Arabidopsis thaliana]; region spanning protein residues 800-1000 has detectable similarity to endonuclease III homologs: GB:AAD35453, GB:BAA79061, GB:CAB49586
At3g10310	Y	6.10218	-0.780547	0.00307782	1.78942	4.79482e-06	1.63193	1.75899e-06	1.38234	4.79482e-06	1.94037	1.81156e-07	1.88113	1.81156e-07	kinesin-like protein
At3g10410	Y	11.8608	1.77358	1.43957e-07	1.73473	2.83555e-10	2.08925	6.1289e-09	2.72197	2.83555e-10	1.49841	7.72572e-08	1.61666	7.72572e-08	putative serine carboxypeptidase precursor / identical to serine carboxypeptidase precursor GB:P32826 [Arabidopsis thaliana] up to residue 514; supported by cDNA: gi_20147198
At3g10550	Y	8.49343	1.34191	4.42528e-06	2.06883	1.36592e-09	2.15823	9.48332e-09	2.48999	1.36592e-09	1.5708	1.04325e-07	1.20708	1.04325e-07	putative myotubularin
At3g10690	Y	9.38469	-0.258927	0.206968	1.03201	8.72856e-06	1.12866	5.06383e-05	1.29763	8.72856e-06	1.24998	1.14266e-05	1.70514	1.14266e-05	putative DNA gyrase subunit A / similar to DNA gyrase A subunit GB:BAA10380 (Synechocystis sp)
At3g11000	Y	5.98781	-0.593885	0.0196544	0.701177	2.20104e-05	1.37034	1.47789e-05	1.23312	2.20104e-05	1.15704	3.61083e-05	1.53168	3.61083e-05	hypothetical protein / predicted by genefinder
At3g11050	Y	8.36201	1.72933	9.68201e-05	2.37321	1.47936e-06	2.77922	2.5916e-07	2.17967	1.47936e-06	2.67537	1.9806e-07	2.08038	1.9806e-07	ferritin subunit, putative / similar to ferritin subunit cowpea2 precursor GI:2970654 [Vigna unguiculata]; supported by full-length cDNA: Ceres: 5710.
At3g11120	Y	11.3578	-0.218309	0.409607	0.973976	6.35823e-05	1.25975	0.00147773	1.78935	6.35823e-05	2.0531	1.81841e-05	1.17451	1.81841e-05	ribosomal protein L41 / identical to ribosomal protein L41 GB:AAA79268 (Pisum sativum)
At3g11440	Y	8.55736	1.63114	1.30752e-06	2.3588	4.05415e-09	2.26458	1.12511e-08	2.3669	4.05415e-09	1.86815	3.68388e-08	1.91492	3.68388e-08	myb-related transcription factor MYB65;MYB9;R2R3-MYB transcription factor,Myb DNA-binding protein, putative;transactivate GA-responsive promoter in barley aleurone cells;Myb DNA-binding protein, putative
At3g11980	Y	9.34943	5.22258	5.18917e-10	5.38798	5.57743e-11	5.3774	1.04631e-10	5.29319	5.57743e-11	5.11343	9.75297e-11	5.27227	9.75297e-11	hypothetical protein;Male Sterile; Putative Fatty Acyl Reductase
At3g12420	Y	6.55209	2.03645	1.36694e-06	2.58901	6.87569e-09	2.55854	2.96287e-08	2.80947	6.87569e-09	2.23799	5.7142e-08	2.70918	5.7142e-08	hypothetical protein / predicted by genemark.hmm
At3g12460	Y	7.3003	-0.0932841	0.387372	2.49563	6.335e-11	2.33877	1.27743e-09	2.9968	6.335e-11	2.62995	2.70283e-10	3.02228	2.70283e-10	hypothetical protein / predicted by genemark.hmm
At3g12470	Y	6.74931	-0.306153	0.113779	1.39216	4.17903e-07	1.38719	2.58658e-06	1.58962	4.17903e-07	1.15478	7.71856e-06	1.69476	7.71856e-06	expressed protein / ; supported by full-length cDNA: Ceres: 7596.
At3g12510	Y	8.12898	0.465817	0.0460466	0.841354	1.93839e-08	1.94044	3.85231e-07	2.49441	1.93839e-08	2.40669	2.53428e-08	1.50009	2.53428e-08	hypothetical protein / predicted by genscan+
At3g12530	Y	7.242	-0.216766	0.236521	1.08116	1.24e-05	1.21589	1.24464e-05	1.1455	1.24e-05	1.64033	4.06196e-07	1.55929	4.06196e-07	unknown protein /
At3g12830	Y	7.84246	1.22958	0.000159019	1.14727	1.28526e-06	1.93225	5.88206e-07	1.67503	1.28526e-06	1.48251	3.75411e-06	1.25909	3.75411e-06	unknown protein / contains similarity to auxin-induced protein GB:P33082 from [Glycine max]
At3g12850	Y	6.85194	1.46017	0.00013301	1.24642	0.000141699	1.3718	5.22744e-05	1.14635	0.000141699	1.1704	0.000112186	1.63672	0.000112186	hypothetical protein / predicted by genemark.hmm
At3g13170	Y	6.45696	1.43741	2.34313e-05	1.75549	4.09101e-07	1.57621	2.03359e-06	1.7627	4.09101e-07	1.78581	3.37874e-07	1.55729	3.37874e-07	topoisomerase VIA (SPO11 gene 1), putative / identical to putative topoisomerase VIA (SPO11 gene 1) GB:AJ251989 [Arabidopsis thaliana]
At3g13190	Y	6.84841	-1.25276	0.000837656	1.83684	0.000427426	1.53368	4.03416e-05	1.07959	0.000427426	2.7836	8.4872e-08	1.71603	8.4872e-08	hypothetical protein /
At3g13220	Y	9.1434	4.9281	4.16776e-10	5.04625	5.70343e-11	5.11444	8.20472e-11	4.85966	5.70343e-11	4.87687	7.39344e-11	5.27584	7.39344e-11	WBC27 white-brown complex homolog;ABC transporter
At3g13900	Y	7.16471	1.89437	7.67638e-07	1.24423	3.29072e-08	1.87315	1.65532e-07	2.08757	3.29072e-08	1.62844	3.40746e-07	2.34176	3.40746e-07	putative ATPase;ALA7 aminophospholipid ATPase
At3g13960	Y	6.91848	-2.29803	4.88199e-08	2.00527	1.01127e-05	1.77637	1.22898e-07	1.04987	1.01127e-05	1.962	2.4894e-08	2.49542	2.4894e-08	transcription activator (GRL5) annotation temporarily based on supporting cDNA gi|21539887|gb|AY102638.1|
At3g14190	Y	9.21772	-0.623715	0.0117175	1.72658	1.45978e-05	2.21279	9.56489e-08	1.22355	1.45978e-05	3.08843	2.29357e-09	2.35644	2.29357e-09	expressed protein / ;supported by full-length cDNA: Ceres:112723.
At3g14980	Y	8.88437	0.646735	0.00394793	1.62986	3.85944e-08	1.73668	2.36685e-07	1.97335	3.85944e-08	1.74378	1.20214e-07	2.09351	1.20214e-07	PHD finger transcription factor, putative contains Pfam profile: PF00628 PHD-finger
At3g15140	Y	6.79006	-0.204011	0.310125	0.89694	5.94356e-06	1.40791	1.50105e-05	1.46847	5.94356e-06	1.47782	5.17937e-06	1.51094	5.17937e-06	expressed protein / ; supported by cDNA: gi_16930516_gb_AF419612.1_AF419612
At3g15270	Y	8.66099	-1.01545	0.00247342	1.44608	5.85356e-10	3.65495	7.17407e-09	4.47311	5.85356e-10	2.39149	2.20317e-07	4.36938	2.20317e-07	squamosa promoter binding protein-like 5
At3g15400	Y	11.2216	3.51049	6.78478e-07	6.00082	3.86955e-10	5.85388	1.07482e-09	6.10436	3.86955e-10	5.63892	8.55606e-10	5.59888	8.55606e-10	anther development protein, ATA20 / identical to ATA20 GB:AAC50042 from [Arabidopsis thaliana];supported by full-length cDNA: Ceres:39208.
At3g15560	Y	7.36954	-0.561874	0.0448962	1.82775	0.000137703	1.78228	4.70112e-06	1.14183	0.000137703	2.21878	3.23651e-07	2.36671	3.23651e-07	hypothetical protein / predicted by genscan+
At3g16380	Y	7.49382	2.16204	3.25723e-07	2.52137	3.11884e-09	2.14119	6.95879e-08	2.79388	3.11884e-09	2.18683	3.02859e-08	2.89799	3.02859e-08	putative poly(A) binding protein
At3g16490	Y	7.80855	-0.490994	0.0869529	1.77597	4.42177e-08	1.43949	5.44838e-05	2.90668	4.42177e-08	2.88329	4.56802e-08	1.61503	4.56802e-08	putative calmodulin-binding protein / contains Pfam profile: PF00612 IQ calmodulin-binding motif (2 copies)
At3g16980	Y	7.94574	-0.609592	0.0434006	1.07577	2.63143e-07	2.3683	6.50125e-07	2.44752	2.63143e-07	2.37531	3.35357e-07	2.45373	3.35357e-07	DNA binding activity
At3g17010	Y	8.0447	-1.02552	0.0340479	3.02043	7.15823e-06	2.80852	9.58325e-06	2.73042	7.15823e-06	2.55261	1.23076e-05	2.96363	1.23076e-05	transcriptional factor B3 family
At3g17030	Y	7.83652	0.604064	0.0118053	1.37297	6.3618e-05	1.35529	7.5762e-06	1.0017	6.3618e-05	1.72652	4.18737e-07	1.35735	4.18737e-07	hypothetical protein / predicted by genemark.hmm
At3g17160	Y	10.7599	-0.572433	0.0423993	1.82758	2.4562e-06	3.0635	2.7682e-08	1.8079	2.4562e-06	3.8788	1.71813e-09	2.03927	1.71813e-09	unknown protein /
At3g17680	Y	8.97099	-0.887197	0.000689677	1.60128	2.04952e-05	1.7626	3.64981e-07	1.07644	2.04952e-05	3.03478	1.15162e-09	2.78658	1.15162e-09	hypothetical protein / similar to GB:AAD49756 from [Arabidopsis thaliana]
At3g18080	Y	11.2435	1.43596	0.000595336	1.04938	5.2286e-07	1.0694	0.00135638	2.54469	5.2286e-07	2.15586	2.30165e-06	4.24685	2.30165e-06	beta-glucosidase, putative
At3g18090	Y	9.48585	0.0297155	0.537534	1.1701	5.80838e-09	1.48709	3.03214e-07	2.11589	5.80838e-09	2.69674	6.27158e-10	2.23609	6.27158e-10	DNA-directed RNA polymerase family,DNA-directed RNA polymerase II activity
At3g18960	Y	8.04727	-0.871329	0.00208232	1.84434	9.5535e-07	1.7867	1.19989e-06	1.72825	9.5535e-07	3.4056	1.47279e-09	2.65195	1.47279e-09	transcriptional factor B3 family
At3g20010	Y	7.67537	-0.175224	0.190554	1.0376	6.53762e-09	1.40179	1.13853e-07	1.78083	6.53762e-09	1.35287	8.61954e-08	1.50785	8.61954e-08	A SWI2/SNF2-like protein in the RAD16 subclass. Contains a putative RING finger domain.
At3g20260	Y	7.81202	0.198238	0.310334	1.2431	1.74804e-05	1.62782	3.01693e-06	1.26618	1.74804e-05	3.06746	3.9894e-09	2.22154	3.9894e-09	hypothetical protein / predicted by genscan+
At3g20560	Y	8.53435	1.33276	5.83023e-05	0.900947	1.10734e-05	1.03176	0.000114988	1.27431	1.10734e-05	1.88168	2.69013e-07	1.64212	2.69013e-07	expressed protein / ; supported by cDNA: gi_15215846_gb_AY050453.1_
At3g20670	Y	11.7852	-0.616843	0.0130682	1.38474	5.78442e-06	2.41112	4.69589e-08	1.37021	5.78442e-06	3.37425	1.09774e-09	1.59242	1.09774e-09	An expressed Histone H2A gene on chr 3.
At3g20810	Y	9.30984	0.071005	0.546078	2.26697	2.30174e-06	4.19898	3.60201e-07	3.25483	2.30174e-06	1.30769	0.0030858	1.59385	0.0030858	jumonji (jmj) protein family
At3g21000	Y	7.31668	3.32481	1.57399e-09	3.46276	1.43788e-10	3.44896	2.67206e-10	3.46246	1.43788e-10	3.53566	1.39111e-10	3.56193	1.39111e-10	unknown protein / similar to putative retroelement pol polyprotein GB:AAD17409 from [Arabidopsis thaliana]
At3g21040	Y	6.34074	0.514674	0.0780578	1.9015	8.19446e-07	2.24554	1.04972e-06	2.17688	8.19446e-07	2.32292	4.09886e-07	2.31429	4.09886e-07	hypothetical protein / predicted by genemark.hmm, similar to putative retroelement pol polyprotein GB:AAD17409 from [Arabidopsis thaliana]
At3g21620	Y	7.33907	2.94144	7.83242e-09	2.83225	2.02722e-09	2.91208	2.13802e-09	2.7465	2.02722e-09	2.69135	2.45201e-09	2.43965	2.45201e-09	unknown protein / similar to HYP1 GB:CAA55187 [Arabidopsis thaliana]
At3g22860	Y	6.34892	1.89166	1.12268e-06	0.8089	9.55309e-08	1.80791	3.32154e-07	1.93591	9.55309e-08	1.53365	8.29392e-07	1.99834	8.29392e-07	eukaryotic translation initiation factor 3 (subunit 8)
At3g22880	Y	11.2718	2.42497	1.64128e-07	4.67466	2.67419e-09	4.81517	5.92878e-11	2.96599	2.67419e-09	4.47493	7.08831e-11	5.42373	7.08831e-11	Homolog of Yeast DMC 1; Homolog of Yeast DMC 1
At3g22900	Y	6.99923	0.401656	0.0944889	1.05513	2.02022e-06	1.89075	9.47848e-07	1.64446	2.02022e-06	1.8279	6.85153e-07	2.02983	6.85153e-07	RNA polymerase Rpb7, N-terminal domain protein
At3g23330	Y	6.66716	-0.00131611	0.583006	1.12528	7.60834e-06	1.26551	8.31209e-06	1.20331	7.60834e-06	1.35927	2.28749e-06	1.68104	2.28749e-06	hypothetical protein / predicted by genemark
At3g23670	Y	7.46113	-0.561574	0.0810993	2.26102	1.6523e-05	2.20182	3.21969e-06	1.73573	1.6523e-05	3.0415	8.0461e-08	2.59502	8.0461e-08	hypothetical protein
At3g23770	Y	9.00505	4.28782	1.92069e-09	4.44749	2.41537e-10	4.45481	3.29939e-10	4.32562	2.41537e-10	4.25529	3.24289e-10	4.3342	3.24289e-10	beta-1,3-glucanase, putative
At3g23840	Y	9.258	3.0696	5.58309e-08	4.24057	4.01962e-09	4.1898	6.74156e-10	3.24272	4.01962e-09	4.09379	4.85273e-10	4.53113	4.85273e-10	hypothetical protein
At3g23890	Y	9.34198	-0.189356	0.246223	1.99109	1.06686e-08	2.25656	1.34158e-08	2.17294	1.06686e-08	3.92846	5.32266e-11	2.40235	5.32266e-11	topoisomerase II / identical to topoisomerase II GB:L21015 [Arabidopsis thaliana] (Plant Physiol. 106 (4), 1701-1702 (1994)); supported by cDNA: gi_474889_gb_L21015.1_ATHTOP2
At3g24090	Y	7.81283	0.580598	0.0597289	1.41022	5.56714e-06	1.15106	0.000487069	1.84352	5.56714e-06	2.31695	5.99643e-07	1.27706	5.99643e-07	glutamine:fructose-6-phosphate amidotransferase, putative / similar to glutamine:fructose-6-phosphate amidotransferase 2 GB:BAA74729 [Mus musculus]
At3g24230	Y	7.9132	3.63015	1.99083e-09	3.43853	2.7418e-10	3.5505	6.2734e-10	3.63425	2.7418e-10	3.44996	4.82123e-10	3.86991	4.82123e-10	pectate lyase, putative
At3g24330	Y	9.42597	3.24505	1.64854e-07	4.51492	9.80312e-10	4.30089	2.32772e-09	4.41906	9.80312e-10	4.13594	1.85873e-09	4.50589	1.85873e-09	glycosyl hydrolase family 17 / similar to elicitor inducible chitinase Nt-SubE76 GI:11071974 from [Nicotiana tabacum]
At3g25220	Y	11.4987	0.55353	0.0146533	1.1589	1.64411e-07	1.46067	2.45565e-06	1.82822	1.64411e-07	2.64622	4.67248e-09	1.41139	4.67248e-09	immunophilin (FKBP15-1) / identical to immunophilin (FKBP15-1) GB:U52046 [Arabidopsis thaliana] (Proc. Natl. Acad. Sci. U.S.A. 93 (14), 6964-6969 (1996)); supported by full-length cDNA: Ceres: 40618.
At3g25260	Y	9.54924	4.01336	9.90106e-11	0.347438	1.37778e-11	3.81288	4.22347e-11	4.00115	1.37778e-11	3.69244	3.4595e-11	4.22927	3.4595e-11	nitrate transporter, putative
At3g25980	Y	7.95676	-0.649793	0.011745	1.07111	5.90681e-05	1.29158	2.23376e-05	1.08603	5.90681e-05	2.67745	1.25299e-08	1.80973	1.25299e-08	putative mitotic checkpoint protein / similar to mitotic checkpoint component, Mad2 GB:AAD09238 from [Mus musculus]
At3g26140	Y	6.59224	1.96343	4.22825e-05	0.769555	2.0924e-06	2.13587	4.10411e-06	2.16521	2.0924e-06	1.79697	1.09141e-05	2.32311	1.09141e-05	cellulase, putative
At3g26380	Y	8.91486	0.829644	0.000254797	2.11341	3.01906e-07	1.42964	4.24576e-07	1.39477	3.01906e-07	2.31618	2.38617e-09	2.98218	2.38617e-09	glycosyl hydrolase family 27 (alpha-galactosidase/melibiase) / similar to alpha-galactosidase GI:10944326 from [Phanerochaete chrysosporium]
At3g27280	Y	9.90812	0.433898	0.077236	1.44544	4.05801e-05	1.5828	5.43253e-06	1.19136	4.05801e-05	2.99159	6.97549e-09	1.30839	6.97549e-09	prohibitin, putative / similar to prohibitin GB:AAC49691 from [Arabidopsis thaliana] (Plant Mol. Biol. (1997) 33 (4), 753-756);supported by full-length cDNA: Ceres:33731.
At3g27330	Y	7.41593	-0.755513	0.0221872	2.2084	0.000133069	2.05835	4.05168e-06	1.30376	0.000133069	2.88718	8.72791e-08	2.29237	8.72791e-08	hypothetical protein / predicted by genemark.hmm, contains Pfam profile: PF00097 zinc finger, C3HC4 type (RING finger)
At3g27360	Y	9.55969	-1.05445	0.0134466	1.274	1.7895e-05	1.2584	0.00151677	2.07699	1.7895e-05	3.91464	4.32845e-08	1.62405	4.32845e-08	An expressed Histone H3 gene on chr 3.
At3g27730	Y	6.98708	1.2373	5.04333e-05	2.44699	2.70657e-08	2.44238	1.72485e-08	2.19196	2.70657e-08	2.35015	1.34013e-08	2.23209	1.34013e-08	hypothetical protein / contains Pfam profile: PF00270 DEAD/DEAH box helicase
At3g28470	Y	9.31662	4.36343	5.119e-11	5.2884	1.06278e-12	5.343	2.24958e-12	5.51034	1.06278e-12	5.01929	2.62762e-12	5.57168	2.62762e-12	myb-related transcription factor MYB35,myb family transcription factor;myb transcription factor, putative
At3g28500	Y	12.0586	-0.0127522	0.567533	0.596954	3.83422e-12	1.70862	1.8861e-07	5.2378	3.83422e-12	4.87171	9.48906e-12	6.04213	9.48906e-12	acidic ribosomal protein P2b (rpp2b), putative / similar to acidic ribosomal protein P2b (rpp2b) GB:U62753 GI:2431770 from [Zea mays];supported by full-length cDNA: Ceres:27571.
At3g29370	Y	7.02025	1.4227	0.000748693	1.70052	6.92029e-08	1.536	0.000103237	3.19622	6.92029e-08	2.69927	3.37874e-07	3.02549	3.37874e-07	Expressed protein / ; supported by full-length cDNA: Ceres: 22461.
At3g42960	Y	10.9978	5.43424	9.90106e-11	6.71912	2.15373e-12	6.72939	4.21653e-12	6.8272	2.15373e-12	6.72693	2.84992e-12	6.80062	2.84992e-12	alcohol dehydrogenase (ATA1) / ;supported by full-length cDNA: Ceres:21379.
At3g43210	Y	7.3964	0.710303	0.00651187	2.57713	1.32456e-06	2.28833	8.93828e-08	1.62774	1.32456e-06	2.76564	7.91851e-09	2.29755	7.91851e-09	Tetraspore; Kinesin-Like Protein;kinesin -like protein
At3g43920	Y	7.50382	-0.0445185	0.535401	1.56662	1.34767e-06	1.6476	3.77714e-06	1.73376	1.34767e-06	1.87162	6.05323e-07	1.64576	6.05323e-07	A DCL gene
At3g44050	Y	7.74209	-0.0353093	0.543485	2.84785	1.39098e-08	2.46563	4.01607e-08	2.59829	1.39098e-08	4.28576	1.43486e-10	2.87943	1.43486e-10	kinesin -like protein
At3g47950	Y	8.08755	0.741479	0.025581	1.67509	1.07324e-05	2.57225	5.67936e-07	1.76885	1.07324e-05	2.29374	8.73097e-07	1.80773	8.73097e-07	Arabidopsis Plasma Membrane H+ ATPase; Plasma Membrane H+ ATPase;AHA4 plasma membrane H+ ATPase;H+-transporting ATPase - like protein
At3g48440	Y	8.83305	0.826559	0.00176033	1.5521	1.27294e-08	1.75761	6.83151e-07	2.50581	1.27294e-08	2.68936	6.28167e-09	2.72374	6.28167e-09	putative protein / predicted proteins, Arabidopsis thaliana
At3g48460	Y	11.2196	2.66693	3.14807e-05	1.08769	0.000369387	2.66874	6.52825e-06	1.56191	0.000369387	3.19495	6.38353e-07	5.31308	6.38353e-07	lipase - like protein / lipase Arab-1, Arabidopsis thaliana, PIR2:S68410;supported by full-length cDNA: Ceres:13870.
At3g48710	Y	6.9405	-0.267738	0.273943	1.75638	3.14534e-06	1.82644	5.89757e-06	1.84221	3.14534e-06	2.22309	4.97898e-07	1.90858	4.97898e-07	putative protein / putative protein - Arabidopsis thaliana, EMBL:AL078465.1;supported by full-length cDNA: Ceres:121300.
At3g49900	Y	7.62019	0.27933	0.261584	1.48383	1.55661e-06	2.7959	1.0647e-07	1.99119	1.55661e-06	2.70873	7.80848e-08	3.13017	7.80848e-08	putative protein / various predicted proteins, Arabidopsis thaliana
At3g50110	Y	8.01406	0.770765	0.000982944	1.0997	1.14847e-05	1.03892	2.11321e-05	1.04769	1.14847e-05	1.24141	2.22524e-06	1.29266	2.22524e-06	tyrosine phosphatase like protein
At3g50580	Y	5.67193	1.46082	2.33662e-05	1.80768	1.12712e-06	1.71949	1.04287e-06	1.60922	1.12712e-06	1.71462	5.68004e-07	1.73578	5.68004e-07	proline-rich protein /
At3g51290	Y	6.95455	-0.663208	0.00377764	1.57695	4.20655e-08	2.98967	1.63503e-09	1.98942	4.20655e-08	3.44952	2.73978e-10	3.0577	2.73978e-10	unknown protein / hypothetical protein T7I23.5 - Arabidopsis thaliana, EMBL:ATU89959
At3g51300	Y	7.91337	0.540047	0.0591692	0.8558	0.000447995	1.51367	2.86884e-05	1.01749	0.000447995	1.73224	4.57255e-06	1.78247	4.57255e-06	Pollen and flowers only1/specific domains of the
At3g51490	Y	7.90617	1.42749	2.13855e-06	1.51931	2.63143e-07	1.33807	7.80207e-07	1.41081	2.63143e-07	1.36981	3.34144e-07	1.77434	3.34144e-07	sugar transporter-like protein
At3g51590	Y	8.79658	3.15336	0.000264274	4.59208	1.14643e-06	4.56279	2.28864e-06	4.63376	1.14643e-06	4.04959	3.75075e-06	4.53524	3.75075e-06	lipid transfer protein-like protein
At3g51740	Y	7.17079	-0.955842	0.00865643	1.47774	5.612e-06	1.80634	2.13308e-05	1.97247	5.612e-06	2.37822	8.88462e-07	1.07736	8.88462e-07	Putative brassinosteroid-insensitive protein (PPC:1.12.3);putative protein
At3g52090	Y	10.7028	-0.0343938	0.519354	0.830168	1.04561e-09	1.60134	3.03634e-08	2.15425	1.04561e-09	1.49994	3.02616e-08	1.25422	3.02616e-08	DNA-directed RNA polymerase II 13.6 kDa subunit (RPB13.6),DNA-directed RNA polymerase II activity
At3g52110	Y	8.05393	-0.331965	0.0693905	1.57616	1.28429e-05	1.75501	1.15311e-07	1.00392	1.28429e-05	2.08326	1.22214e-08	1.83529	1.22214e-08	putative protein /
At3g52130	Y	13.1544	6.04812	3.07298e-11	7.83168	3.58237e-13	7.8713	5.6277e-13	7.56057	3.58237e-13	7.72494	4.93009e-13	8.04494	4.93009e-13	5B protein like protein
At3g52160	Y	6.15396	1.6557	1.29681e-06	1.75882	3.50322e-08	1.84154	9.04254e-08	1.9157	3.50322e-08	1.62474	1.6172e-07	2.1707	1.6172e-07	beta-ketoacyl-CoA synthase like protein
At3g52290	Y	8.12719	0.475428	0.0240853	1.67548	1.1056e-05	1.22317	8.22668e-06	1.11562	1.1056e-05	1.05713	1.6663e-05	1.23823	1.6663e-05	unknown protein /
At3g52540	Y	6.36387	-0.497756	0.0647218	1.21167	0.000152679	1.63384	8.74474e-06	1.10466	0.000152679	1.48854	1.10251e-05	1.93027	1.10251e-05	expressed protein / ;supported by full-length cDNA: Ceres:99326.
At3g53140	Y	10.4533	1.07942	0.00024459	1.89345	1.01851e-11	2.60858	1.59025e-08	5.4143	1.01851e-11	4.40633	7.87472e-11	5.74489	7.87472e-11	O-diphenol-O-methyl transferase, putative / similar to GI:6688808 [Medicago sativa subsp. x varia], caffeic acid O-methyltransferase (homt1), Populus kitakamiensis, EMBL:PKHOMT1A;supported by full-length cDNA: Ceres:40826.
At3g53310	Y	10.1983	-0.072903	0.515577	4.38814	7.47523e-10	5.17558	3.5575e-10	4.4912	7.47523e-10	3.80438	3.65353e-09	4.74337	3.65353e-09	transcriptional factor B3 family
At3g53520	Y	9.93705	1.39685	1.31787e-06	0.761955	4.4675e-08	1.02808	4.70245e-06	1.57677	4.4675e-08	1.84859	9.53549e-09	1.14845	9.53549e-09	dTDP-glucose 4-6-dehydratase -like protein / dTDP-glucose 4-6-dehydratase, Cicer arietinum, EMBL:AJ275318 contains non-consensus AT donor splice site and AC acceptor splice site
At3g53760	Y	6.89207	-0.151639	0.352359	0.935324	5.34837e-07	1.0799	4.3315e-05	1.64478	5.34837e-07	1.45737	1.53229e-06	1.35908	1.53229e-06	putative protein / 85p protein - Medicago truncatula, EMBL:AJ249679
At3g54250	Y	8.8923	0.761755	0.00122375	1.17544	3.30286e-08	1.07101	1.9304e-05	1.98231	3.30286e-08	2.83726	1.0995e-09	1.45005	1.0995e-09	putative mevalonate diphosphate decarboxylase, MVDPD
At3g54330	Y	8.35994	0.879963	0.00295359	1.53322	4.15283e-06	2.01104	7.17464e-07	1.57269	4.15283e-06	2.07095	2.89551e-07	1.81601	2.89551e-07	putative protein /
At3g54340	Y	10.6964	-0.149788	0.340412	1.72792	1.43477e-12	6.13269	3.46789e-12	6.36277	1.43477e-12	5.97119	2.81993e-12	6.36012	2.81993e-12	floral homeotic protein APETALA3 (AP3),floral homeotic protein APETALA3 (AP3);Apetala; MADS Box Protein;APETALA 3
At3g54490	Y	7.55177	0.973743	0.000562712	2.29936	2.48312e-09	3.08346	3.35732e-09	2.99595	2.48312e-09	2.70412	6.27562e-09	3.36516	6.27562e-09	DNA binding activity
At3g54560	Y	10.5387	-0.974637	0.00525605	0.891574	0.000326995	1.68846	2.16874e-05	1.1465	0.000326995	3.7815	5.88855e-09	2.07031	5.88855e-09	An expressed Histone H2A gene on chr 3.
At3g55090	Y	7.72618	2.83892	9.82465e-08	2.94755	2.56183e-08	3.24959	5.6907e-09	2.6079	2.56183e-08	3.05598	5.49464e-09	1.42993	5.49464e-09	WBC16 white-brown complex homolog;ABC transporter - like protein
At3g55580	Y	6.85065	1.83191	4.00111e-07	1.98577	1.84639e-07	1.94977	4.21579e-08	1.57473	1.84639e-07	1.88581	3.0734e-08	2.35972	3.0734e-08	regulator of chromosome condensation-like protein / UVB-resistance protein UVR8, Arabidopsis thaliana, EMBL:AF130441
At3g55605	Y	9.20197	0.0703841	0.508346	1.43775	6.52076e-06	1.57374	8.27537e-06	1.52119	6.52076e-06	2.73109	2.31625e-08	1.72149	2.31625e-08	Expressed protein / ; supported by full-length cDNA: Ceres: 250217.
At3g55780	Y	7.69599	2.08859	9.26745e-07	2.494	1.70488e-08	2.32867	6.24108e-08	2.51247	1.70488e-08	2.38001	2.65933e-08	2.73429	2.65933e-08	beta-1,3-glucanase - like protein
At3g56640	Y	7.59658	0.0345332	0.535547	0.636961	3.75504e-08	1.09296	1.63001e-05	1.95757	3.75504e-08	1.29584	1.8061e-06	1.04034	1.8061e-06	putative protein / exocyst complex protein Sec15 - Rattus norvegicus, PIR:T09221
At3g57370	Y	6.68739	2.35846	1.02802e-06	2.46918	1.67456e-07	2.15182	4.76201e-07	2.25547	1.67456e-07	2.08988	3.35657e-07	2.44889	3.35657e-07	hypothetical protein transcription initiation factor IIB - Arabidopsis thaliana, PIR:T00819
At3g57440	Y	6.17388	1.48286	5.59793e-05	1.73489	1.23321e-05	1.52139	9.61019e-06	1.39426	1.23321e-05	1.47665	6.78965e-06	1.87772	6.78965e-06	hypothetical protein /
At3g57620	Y	7.34896	2.75733	5.08391e-09	2.85563	4.42959e-10	2.78895	1.15871e-09	2.89327	4.42959e-10	2.65402	1.03433e-09	3.12075	1.03433e-09	putative protein / galactose oxidase precurso, Cladobotryum dendroides, PIR2:A38084
At3g57860	Y	7.56459	0.0247773	0.55813	1.55784	8.86512e-06	1.08859	0.000136232	1.40606	8.86512e-06	2.05624	2.3368e-07	1.38069	2.3368e-07	putative protein / hypothetical protein At2g42260 - Arabidopsis thaliana, EMBL:AC002561
At3g57950	Y	7.14657	2.96273	1.7024e-08	2.86076	3.60066e-09	2.78997	7.06893e-09	2.81312	3.60066e-09	2.79804	3.79565e-09	2.51125	3.79565e-09	putative protein / hypothetical protein T24P15.9 - Arabidopsis thaliana, PIR:T00927
At3g57960	Y	6.09633	1.85691	4.15781e-05	1.73517	9.41275e-06	1.70557	1.90138e-05	1.73715	9.41275e-06	1.44751	4.42926e-05	1.76438	4.42926e-05	hypothetical protein /
At3g57970	Y	6.15754	1.55771	6.32983e-07	1.37111	8.65411e-08	1.34858	4.94788e-07	1.51986	8.65411e-08	1.23407	6.01471e-07	1.50399	6.01471e-07	hypothetical protein /
At3g58000	Y	9.51595	3.56282	3.8937e-09	4.4546	9.41428e-12	5.46366	2.50294e-11	5.60974	9.41428e-12	5.38998	1.77495e-11	5.6172	1.77495e-11	putative protein / hypothetical protein T24P15.5 - Arabidopsis thaliana, PIR:T00924
At3g58200	Y	6.53348	0.0599215	0.533848	0.103907	0.000111568	1.66922	3.66523e-05	1.37749	0.000111568	1.69508	1.76959e-05	1.64873	1.76959e-05	putative protein / several hypothetical proteins - Arabidopsis thaliana;supported by full-length cDNA: Ceres:35206.
At3g58280	Y	6.25878	1.89148	3.37243e-05	1.65007	1.45478e-05	1.55305	4.10714e-05	1.64614	1.45478e-05	1.6474	1.34837e-05	1.82259	1.34837e-05	putative protein / several hypothetical proteins - Arabidopsis thaliana
At3g58540	Y	8.55694	2.51367	8.21339e-07	3.41831	4.48826e-10	3.89392	2.51849e-09	4.38148	4.48826e-10	4.4722	4.0507e-10	3.12377	4.0507e-10	expressed protein / ;supported by full-length cDNA: Ceres:97103.
At3g58770	Y	6.58458	-1.3123	7.7664e-06	1.6003	2.95226e-07	1.61577	2.1928e-07	1.47493	2.95226e-07	1.53483	1.90339e-07	1.78438	1.90339e-07	putative protein /
At3g59530	Y	11.765	4.23306	9.51794e-10	4.80474	5.84059e-12	5.95988	1.23648e-11	6.0108	5.84059e-12	5.70434	1.32406e-11	6.22574	1.32406e-11	strictosidine synthase-related / similar to strictosidine synthase [Rauvolfia serpentina][SP|P15324]
At3g59820	Y	9.26613	0.538831	0.00929401	1.56677	4.2414e-10	1.97652	4.68781e-08	3.05176	4.2414e-10	2.28989	6.2796e-09	2.00222	6.2796e-09	EF-hands number:1
At3g60010	Y	7.49811	1.73568	4.83971e-06	1.59694	2.33472e-07	1.67923	1.32309e-06	1.89906	2.33472e-07	1.79018	3.90329e-07	1.92397	3.90329e-07	E3 ubiquitin ligase SCF complex subunit SKP1/ASK1 (At13), putative / E3 ubiquitin ligase; similar to Skp1 homolog Skp1a GI:3068807 from [Arabidopsis thaliana]
At3g60020	Y	6.70887	2.8041	2.73803e-06	2.71221	2.56496e-07	2.64497	9.47848e-07	2.85537	2.56496e-07	2.65207	4.92481e-07	2.7624	4.92481e-07	E3 ubiquitin ligase SCF complex subunit SKP1/ASK1 (At5), putative / E3 ubiquitin ligase; similar to Skp1 GI:4959710 from [Medicago sativa]
At3g60160	Y	7.55262	1.12622	0.000306009	0.437541	1.98992e-09	2.70882	2.13314e-08	3.27981	1.98992e-09	2.48424	2.55675e-08	3.42357	2.55675e-08	MRP9 multidrug resistance protein;multi resistance protein homolog
At3g60280	Y	6.42786	1.77441	1.86877e-05	2.03135	1.00013e-06	1.94475	1.61906e-06	1.93146	1.00013e-06	1.81016	1.69589e-06	1.62704	1.69589e-06	uclacyanin 3
At3g60580	Y	6.46811	1.5769	9.53861e-07	1.66366	7.01848e-09	1.55829	2.05572e-07	2.08563	7.01848e-09	1.8962	1.66191e-08	2.28961	1.66191e-08	zinc finger protein-like,zinc finger protein - like
At3g61250	Y	7.99619	-1.54621	0.000152185	0.470048	1.14937e-05	2.94063	8.72247e-08	1.65418	1.14937e-05	2.64648	1.28363e-07	2.95832	1.28363e-07	probable transcription factor (MYB17);R2R3-MYB transcription factor,myb DNA-binding protein (MYB17);myb DNA-binding protein (MYB17)
At3g61310	Y	9.86477	-1.06556	3.97264e-05	0.878004	6.15885e-06	1.49021	3.60286e-07	1.03886	6.15885e-06	1.5958	9.87049e-08	3.11795	9.87049e-08	DNA-binding protein -related At2g33620 AT-hook DNA-binding protein - Arabidopsis thaliana, EMBL:ATAC2332
At3g61340	Y	6.37994	2.00512	8.16165e-07	1.58217	7.04434e-08	1.91816	2.4092e-07	2.04936	7.04434e-08	1.86532	1.67275e-07	1.99776	1.67275e-07	putative protein / several hypothetical proteins - Arabidopsis thaliana
At3g61760	Y	7.28877	1.54216	2.07563e-07	1.7561	5.24947e-10	1.6082	2.67913e-08	2.2921	5.24947e-10	1.90407	3.10318e-09	1.27543	3.10318e-09	dynamin-like protein / phragmoplastin 5 - Glycine max, PIR:S63668
At3g61810	Y	6.5918	1.59218	4.88337e-05	1.71258	3.7477e-06	1.60706	9.61019e-06	1.67738	3.7477e-06	1.56919	6.41979e-06	1.86911	6.41979e-06	glycosyl hydrolase family 17 (beta-1,3-glucanase) / similar to beta-1,3-glucanase precursor GI:4097948 from [Oryza sativa]
At3g61830	Y	7.91815	-0.772589	0.00825367	0.896079	1.81133e-05	1.93662	1.44212e-06	1.38659	1.81133e-05	1.44051	1.21336e-05	1.73496	1.21336e-05	ARF16,auxin response factor-like protein
At3g62430	Y	6.61461	0.694017	0.00133599	1.09631	3.71001e-08	1.41921	6.78964e-07	1.80713	3.71001e-08	1.13945	2.84477e-06	1.87715	2.84477e-06	putative protein / contains a putative F-box domain with score above trusted cutoff but a high e-value of 2.7
At4g01180	Y	7.3726	2.13251	0.000100877	3.67744	1.71975e-08	4.17731	4.01607e-08	4.30163	1.71975e-08	3.92541	3.8974e-08	4.21886	3.8974e-08	hypothetical protein /
At4g01790	Y	6.12618	-0.0622729	0.532984	0.962386	7.55819e-06	1.29108	0.000361359	1.92084	7.55819e-06	1.64193	2.87235e-05	1.20581	2.87235e-05	putative RNaseP-associated protein / similar to human RNaseP-associate protein P38, GenBank accession number U77664
At4g02150	Y	10.0499	0.145554	0.302904	1.18001	2.16251e-06	1.17875	2.77488e-06	1.14245	2.16251e-06	2.08668	6.62442e-09	1.46841	6.62442e-09	AtKAP alpha / similar to AtKAP, GenBank accession number U69533; supported by cDNA: gi_14326480_gb_AF385693.1_AF385693
At4g02610	Y	8.28709	-0.0579682	0.463326	0.65286	9.0835e-09	1.07871	1.05319e-06	1.67196	9.0835e-09	1.98208	1.83372e-09	1.13341	1.83372e-09	tryptophan synthase alpha 1-like protein / similar to A. thaliana tryptophan synthase alpha chain (EC 4.2.1.20), GenBank accession number U18993
At4g02660	Y	5.72675	0.818673	0.00521508	0.836859	0.00023664	1.03552	0.000293747	1.00272	0.00023664	1.0174	0.000198395	1.02476	0.000198395	putative protein / lysosomal trafficking regulator - Bos taurus, EMBL: AF114785
At4g03210	Y	12.4658	-0.166176	0.386914	1.3773	3.04558e-07	2.06452	9.75127e-07	2.19697	3.04558e-07	2.85417	2.29889e-08	4.14805	2.29889e-08	putative xyloglucan endotransglycosylase
At4g04620	Y	8.83225	0.912671	0.000854067	1.1955	5.03264e-08	1.56914	1.88799e-06	2.15815	5.03264e-08	1.12147	2.22188e-05	1.42183	2.22188e-05	putative symbiosis-related protein / ;supported by full-length cDNA: Ceres:119712.
At4g09020	Y	9.40303	0.419309	0.0661222	1.39304	1.49381e-09	1.40467	7.67773e-06	3.25034	1.49381e-09	2.00709	1.39764e-07	2.82644	1.39764e-07	isoamylase-like protein
At4g09080	Y	6.71878	0.950861	9.41704e-05	1.49265	4.9607e-08	1.4143	5.28065e-07	1.7003	4.9607e-08	1.51611	1.41758e-07	1.72118	1.41758e-07	outer envelope membrane protein OEP75 precursor homolog / outer envelope membrane protein OEP75 precursor - Pisum sativum,PIR2:S55344
At4g10150	Y	5.95965	1.94258	5.8862e-05	1.93203	0.000773059	1.85143	1.96469e-05	1.10622	0.000773059	1.91857	7.73505e-06	2.31218	7.73505e-06	putative protein / RING-H2 finger protein RHA1a, Arabidopsis thaliana,AF078683
At4g10270	Y	8.83378	0.00310902	0.582439	3.68338	3.75649e-09	3.83646	1.44336e-08	4.15166	3.75649e-09	4.39466	2.22708e-09	2.32247	2.22708e-09	probable wound-induced protein / wound-induced protein, Lycopersicon esculentum, PIR2:S19773;supported by full-length cDNA: Ceres:1831.
At4g10850	Y	9.27745	4.89581	1.26632e-09	1.34111	4.97339e-11	5.50745	1.12721e-10	5.55304	4.97339e-11	5.22531	1.06094e-10	5.68495	1.06094e-10	putative protein / various predicted proteins, Arabidopsis thaliana;supported by full-length cDNA: Ceres:33161.
At4g10950	Y	7.77856	1.86957	1.19089e-06	2.34273	1.61076e-09	2.71555	6.52722e-09	2.95942	1.61076e-09	2.57876	5.74014e-09	2.72871	5.74014e-09	putative protein / proline-rich protein, Brassica napus, PIR2:S16748
At4g11130	Y	7.01456	-0.518598	0.0161153	1.15112	1.04457e-08	1.32889	3.85227e-06	2.33053	1.04457e-08	1.68474	2.1965e-07	1.50761	2.1965e-07	RNA-directed RNA polymerase, putative,RNA-directed RNA polymerase activity
At4g12430	Y	7.03074	1.79562	4.34844e-08	1.54786	1.04578e-06	1.55183	3.68561e-08	1.03224	1.04578e-06	1.09193	5.6577e-07	1.47774	5.6577e-07	putative trehalose-6-phosphate phosphatase (AtTPPA) / trehalose-6-phosphate phosphatase - Arabidopsis thaliana, PID:g2944178; supported by cDNA: gi_16648940_gb_AY059840.1_
At4g12750	Y	7.80946	0.0357477	0.547697	1.00687	1.49027e-07	1.06729	0.000237498	2.27616	1.49027e-07	1.35757	1.7842e-05	1.30971	1.7842e-05	transcription factor activity
At4g13600	Y	7.13831	1.17962	0.000534798	2.26142	9.13241e-08	2.15119	6.12875e-07	2.4652	9.13241e-08	2.18502	2.79949e-07	2.40208	2.79949e-07	glycosyl hydrolase family 17 / similar to elicitor inducible chitinase Nt-SubE76 GI:11071974 from [Nicotiana tabacum]
[truncated: 3,178 more rows]

## Sheet: RP-mas-2fold=923
AGI	WTAn	anther-infl	q	anther-stem	q	anther-seedling	q	anther-leaf	q	anther-silique	q	anther-root	q	Integrated Description
[truncated: 923 more rows]

[truncated: 1 more sheets: primer]
