# Supplementary material for: AMS-dependent and independent regulation of anther transcriptome and comparison with those affected by other Arabidopsis anther genes
Source: BMC Plant Biol. 2012 Feb 15;12:23. doi: 10.1186/1471-2229-12-23 (PMC3305669; doi:10.1186/1471-2229-12-23)
Supplement: Additional file 5 — Genes defined as specifically or preferentially expressed in early anther or preferentially expressed in reproductive tissue. This additional file contains information about genes preferentially expressed in only anther or reproductive tissues compared with roots, stems, leaves, siliques. [file 1471-2229-12-23-S5.XLSX]

## Sheet: all
list of genes identified as stamen, anther, pollen preferential
AGI	pollen-specific	stamen	anther-preferential
At1g13140	pollen	stamen	Y
At1g66850	pollen	stamen	Y
At1g74870	pollen	stamen	Y
At1g75790	pollen	stamen	Y
At2g17950	pollen	stamen	Y
At2g29600	pollen	stamen	Y
At3g15400	pollen	stamen	Y
At3g42960	pollen	stamen	Y
At4g10850	pollen	stamen	Y
At5g16920	pollen	stamen	Y
At5g60080	pollen	stamen	Y
At5g61110	pollen	stamen	Y
At1g02050	pollen		Y
At1g06320	pollen		Y
At1g07860	pollen		Y
At1g08065	pollen		Y
At1g14750	pollen		Y
At1g30800	pollen		Y
At1g48180	pollen		Y
At1g49620	pollen		Y
At1g52450	pollen		Y
At1g79780	pollen		Y
At2g17170	pollen		Y
At2g28090	pollen		Y
At2g35160	pollen		Y
At3g12420	pollen		Y
At3g60020	pollen		Y
At4g28130	pollen		Y
At5g35600	pollen		Y
At5g60090	pollen		Y
At5g61940	pollen		Y
At1g01280		stamen	Y
At1g06170		stamen	Y
At1g06250		stamen	Y
At1g19230		stamen	Y
At1g24600		stamen	Y
At1g28375		stamen	Y
At1g30020		stamen	Y
At1g33430		stamen	Y
At1g47980		stamen	Y
At1g56360		stamen	Y
At1g61070		stamen	Y
At1g62940		stamen	Y
At1g67920		stamen	Y
At1g67990		stamen	Y
At1g68875		stamen	Y
At1g69500		stamen	Y
At1g71160		stamen	Y
At1g74540		stamen	Y
At1g75030		stamen	Y
At1g75940		stamen	Y
At2g03740		stamen	Y
At2g16910		stamen	Y
At2g31210		stamen	Y
At3g06100		stamen	Y
At3g07450		stamen	Y
At3g10410		stamen	Y
At3g11980		stamen	Y
At3g13220		stamen	Y
At3g23770		stamen	Y
At3g23840		stamen	Y
At3g51590		stamen	Y
At3g52130		stamen	Y
At3g52160		stamen	Y
At3g55780		stamen	Y
At3g57620		stamen	Y
At3g59530		stamen	Y
At4g14080		stamen	Y
At4g19620		stamen	Y
At4g20050		stamen	Y
At4g20420		stamen	Y
At4g22080		stamen	Y
At4g22790		stamen	Y
At4g22960		stamen	Y
At4g28395		stamen	Y
At4g29980		stamen	Y
At4g31330		stamen	Y
At4g34210		stamen	Y
At4g35420		stamen	Y
At4g36350		stamen	Y
At5g07230		stamen	Y
At5g10140		stamen	Y
At5g13380		stamen	Y
At5g15960		stamen	Y
At5g23190		stamen	Y
At5g40260		stamen	Y
At5g41890		stamen	Y
At5g44330		stamen	Y
At5g44700		stamen	Y
At5g46230		stamen	Y
At5g48210		stamen	Y
At5g49070		stamen	Y
At5g53190		stamen	Y
At5g54570		stamen	Y
At5g55590		stamen	Y
At5g55970		stamen	Y
At5g61320		stamen	Y
At5g62080		stamen	Y
At1g02450			Y
At1g02640			Y
At1g02813			Y
At1g03290			Y
At1g03390			Y
At1g03700			Y
At1g04010			Y
At1g04645			Y
At1g06520			Y
At1g07040			Y
At1g07340			Y
At1g08325			Y
At1g10710			Y
At1g14360			Y
At1g15190			Y
At1g21460			Y
At1g22015			Y
At1g23700			Y
At1g23810			Y
At1g29550			Y
At1g34355			Y
At1g43980			Y
At1g44970			Y
At1g48580			Y
At1g54230			Y
At1g62130			Y
At1g63950			Y
At1g65560			Y
At1g66170			Y
At1g67370			Y
At1g68540			Y
At1g68585			Y
At1g70270			Y
At1g73050			Y
At1g74140			Y
At1g74150			Y
At1g74240			Y
At1g75110			Y
At1g76250			Y
At1g76470			Y
At1g77410			Y
At1g77850			Y
At1g77860			Y
At1g79110			Y
At1g79690			Y
At2g05755			Y
At2g06255			Y
At2g06925			Y
At2g07708			Y
At2g15120			Y
At2g16210			Y
At2g19600			Y
At2g19850			Y
At2g21100			Y
At2g21430			Y
At2g24800			Y
At2g27880			Y
At2g29610			Y
At2g30900			Y
At2g31035			Y
At2g32350			Y
At2g33000			Y
At2g34870			Y
At2g35520			Y
At2g39350			Y
At2g42180			Y
At2g42940			Y
At2g44170			Y
At2g46000			Y
At3g05020			Y
At3g06600			Y
At3g06840			Y
At3g07250			Y
At3g07250			Y
At3g08900			Y
At3g09460			Y
At3g10550			Y
At3g11440			Y
At3g12830			Y
At3g13170			Y
At3g18080			Y
At3g21000			Y
At3g21620			Y
At3g22880			Y
At3g24230			Y
At3g24330			Y
At3g27730			Y
At3g28470			Y
At3g29370			Y
At3g48460			Y
At3g53140			Y
At3g55090			Y
At3g55580			Y
At3g57370			Y
At3g57440			Y
At3g57950			Y
At3g58000			Y
At3g58280			Y
At3g58540			Y
At3g60280			Y
At4g01180			Y
At4g10150			Y
At4g10950			Y
At4g13600			Y
At4g14270			Y
At4g14815			Y
At4g16270			Y
At4g17380			Y
At4g19230			Y
At4g21720			Y
At4g22120			Y
At4g23870			Y
At4g24050			Y
At4g24850			Y
At4g26140			Y
At4g27260			Y
At4g27330			Y
At4g27460			Y
At4g30110			Y
At4g30500			Y
At4g31540			Y
At4g33870			Y
At4g34850			Y
At4g35070			Y
At4g39010			Y
At4g39740			Y
At5g02220			Y
At5g03050			Y
At5g04820			Y
At5g05490			Y
At5g06100			Y
At5g06820			Y
At5g07830			Y
At5g08250			Y
At5g09970			Y
At5g10170			Y
At5g12970			Y
At5g14070			Y
At5g15720			Y
At5g17800			Y
At5g17830			Y
At5g18000			Y
At5g19260			Y
At5g19875			Y
At5g20030			Y
At5g20940			Y
At5g21150			Y
At5g24820			Y
At5g25400			Y
At5g25570			Y
At5g25950			Y
At5g36000			Y
At5g37420			Y
At5g37580			Y
At5g40270			Y
At5g40940			Y
At5g49390			Y
At5g49460			Y
At5g51850			Y
At5g52160			Y
At5g55830			Y
At5g57500			Y
At5g58610			Y
At5g59800			Y
At5g61865			Y
At5g62960			Y
At5g64970			Y
At5g67460			Y
At5g62320		stamen	*
At5g63390			*
At2g28680	pollen	stamen
At5g65205	pollen	stamen
At1g01310	pollen	stamen
At1g01460	pollen	stamen
At1g01980	pollen	stamen
At1g02790	pollen	stamen
At1g03050	pollen	stamen
At1g04500	pollen	stamen
At1g04880	pollen	stamen
At1g04920	pollen	stamen
At1g05290	pollen	stamen
At1g06970	pollen	stamen
At1g07330	pollen	stamen
At1g07540	pollen	stamen
At1g11250	pollen	stamen
At1g12600	pollen	stamen
At1g13890	pollen	stamen
At1g14420	pollen	stamen
At1g16760	pollen	stamen
At1g17540	pollen	stamen
At1g18280	pollen	stamen
At1g18530	pollen	stamen
At1g18990	pollen	stamen
At1g19780	pollen	stamen
At1g20080	pollen	stamen
At1g20130	pollen	stamen
At1g22130	pollen	stamen
At1g22150	pollen	stamen
At1g22760	pollen	stamen
At1g23350	pollen	stamen
At1g23540	pollen	stamen
At1g23570	pollen	stamen
At1g26320	pollen	stamen
At1g28270	pollen	stamen
At1g28550	pollen	stamen
At1g29140	pollen	stamen
At1g30710	pollen	stamen
At1g32250	pollen	stamen
At1g35490	pollen	stamen
At1g42560	pollen	stamen
At1g48940	pollen	stamen
At1g49270	pollen	stamen
At1g49290	pollen	stamen
At1g50610	pollen	stamen
At1g51250	pollen	stamen
At1g51410	pollen	stamen
At1g51490	pollen	stamen
At1g52680	pollen	stamen
At1g54070	pollen	stamen
At1g54240	pollen	stamen
At1g54860	pollen	stamen
At1g55560	pollen	stamen
At1g55570	pollen	stamen
At1g57550	pollen	stamen
At1g58120	pollen	stamen
At1g58210	pollen	stamen
At1g60240	pollen	stamen
At1g61630	pollen	stamen
At1g63060	pollen	stamen
At1g64320	pollen	stamen
At1g67290	pollen	stamen
At1g67540	pollen	stamen
At1g67623	pollen	stamen
At1g68090	pollen	stamen
At1g68750	pollen	stamen
At1g69540	pollen	stamen
At1g70430	pollen	stamen
At1g70540	pollen	stamen
At1g71680	pollen	stamen
At1g72460	pollen	stamen
At1g72960	pollen	stamen
At1g75870	pollen	stamen
At1g75920	pollen	stamen
At1g77730	pollen	stamen
At1g77980	pollen	stamen
At1g79400	pollen	stamen
At1g79800	pollen	stamen
At1g80660	pollen	stamen
At2g02140	pollen	stamen
At2g02720	pollen	stamen
At2g03170	pollen	stamen
At2g03410	pollen	stamen
At2g04220	pollen	stamen
At2g05850	pollen	stamen
At2g07040	pollen	stamen
At2g07560	pollen	stamen
At2g10970	pollen	stamen
At2g11480	pollen	stamen
At2g13350	pollen	stamen
At2g13570	pollen	stamen
At2g13675	pollen	stamen
At2g13675	pollen	stamen
At2g16730	pollen	stamen
At2g18080	pollen	stamen
At2g18340	pollen	stamen
At2g18470	pollen	stamen
At2g19000	pollen	stamen
At2g19040	pollen	stamen
At2g19770	pollen	stamen
At2g20430	pollen	stamen
At2g20470	pollen	stamen
At2g21990	pollen	stamen
At2g22950	pollen	stamen
At2g23900	pollen	stamen
At2g23970	pollen	stamen
At2g24370	pollen	stamen
At2g24450	pollen	stamen
At2g25630	pollen	stamen
At2g25890	pollen	stamen
At2g26450	pollen	stamen
At2g26490	pollen	stamen
At2g27180	pollen	stamen
At2g28180	pollen	stamen
At2g29040	pollen	stamen
At2g29790	pollen	stamen
At2g29940	pollen	stamen
At2g30290	pollen	stamen
At2g30630	pollen	stamen
At2g30690	pollen	stamen
At2g31470	pollen	stamen
At2g31500	pollen	stamen
At2g31760	pollen	stamen
At2g32360	pollen	stamen
At2g32890	pollen	stamen
At2g33100	pollen	stamen
At2g33270	pollen	stamen
At2g33670	pollen	stamen
At2g33690	pollen	stamen
At2g33870	pollen	stamen
At2g36020	pollen	stamen
At2g36180	pollen	stamen
At2g36190	pollen	stamen
At2g36660	pollen	stamen
At2g37010	pollen	stamen
At2g38920	pollen	stamen
At2g40990	pollen	stamen
At2g41860	pollen	stamen
At2g44560	pollen	stamen
At2g45610	pollen	stamen
At2g45800	pollen	stamen
At2g46360	pollen	stamen
At2g47050	pollen	stamen
At2g47340	pollen	stamen
At3g01020	pollen	stamen
At3g01240	pollen	stamen
At3g01250	pollen	stamen
At3g01620	pollen	stamen
At3g01630	pollen	stamen
At3g01700	pollen	stamen
At3g02810	pollen	stamen
At3g03430	pollen	stamen
At3g03510	pollen	stamen
At3g03800	pollen	stamen
At3g04360	pollen	stamen
At3g04620	pollen	stamen
At3g04690	pollen	stamen
At3g05610	pollen	stamen
At3g05820	pollen	stamen
At3g05930	pollen	stamen
At3g06260	pollen	stamen
At3g07820	pollen	stamen
At3g07830	pollen	stamen
At3g07840	pollen	stamen
At3g07850	pollen	stamen
At3g07920	pollen	stamen
At3g08560	pollen	stamen
At3g09530	pollen	stamen
At3g09550	pollen	stamen
At3g09590	pollen	stamen
At3g09930	pollen	stamen
At3g10100	pollen	stamen
At3g10460	pollen	stamen
At3g10580	pollen	stamen
At3g11740	pollen	stamen
At3g13390	pollen	stamen
At3g15440	pollen	stamen
At3g16040	pollen	stamen
At3g16380	pollen	stamen
At3g16580	pollen	stamen
At3g17060	pollen	stamen
At3g17720	pollen	stamen
At3g17980	pollen	stamen
At3g18360	pollen	stamen
At3g20190	pollen	stamen
At3g20220	pollen	stamen
At3g20530	pollen	stamen
At3g20580	pollen	stamen
At3g20865	pollen	stamen
At3g21570	pollen	stamen
At3g21970	pollen	stamen
At3g22360	pollen	stamen
At3g23060	pollen	stamen
At3g23270	pollen	stamen
At3g24620	pollen	stamen
At3g25165	pollen	stamen
At3g26010	pollen	stamen
At3g26110	pollen	stamen
At3g26860	pollen	stamen
At3g26870	pollen	stamen
At3g26930	pollen	stamen
At3g26940	pollen	stamen
At3g28630	pollen	stamen
At3g28750	pollen	stamen
At3g28780	pollen	stamen
At3g28790	pollen	stamen
At3g28810	pollen	stamen
At3g28830	pollen	stamen
At3g28840	pollen	stamen
At3g28980	pollen	stamen
At3g29060	pollen	stamen
At3g29070	pollen	stamen
At3g42850	pollen	stamen
At3g43120	pollen	stamen
At3g45280	pollen	stamen
At3g45480	pollen	stamen
At3g46750	pollen	stamen
At3g47440	pollen	stamen
At3g47660	pollen	stamen
At3g48010	pollen	stamen
At3g51070	pollen	stamen
At3g52080	pollen	stamen
At3g52600	pollen	stamen
At3g52620	pollen	stamen
At3g53070	pollen	stamen
At3g53080	pollen	stamen
At3g55190	pollen	stamen
At3g57140	pollen	stamen
At3g58290	pollen	stamen
At3g60780	pollen	stamen
At3g62170	pollen	stamen
At3g62230	pollen	stamen
At3g62640	pollen	stamen
At4g02140	pollen	stamen
At4g02250	pollen	stamen
At4g02650	pollen	stamen
At4g03290	pollen	stamen
At4g03620	pollen	stamen
At4g04980	pollen	stamen
At4g05230	pollen	stamen
At4g08670	pollen	stamen
At4g10260	pollen	stamen
At4g11760	pollen	stamen
At4g12860	pollen	stamen
At4g13240	pollen	stamen
At4g15250	pollen	stamen
At4g16160	pollen	stamen
At4g16745	pollen	stamen
At4g18920	pollen	stamen
At4g21490	pollen	stamen
At4g25040	pollen	stamen
At4g25590	pollen	stamen
At4g25950	pollen	stamen
At4g26260	pollen	stamen
At4g26390	pollen	stamen
At4g26440	pollen	stamen
At4g26730	pollen	stamen
At4g27110	pollen	stamen
At4g27580	pollen	stamen
At4g28700	pollen	stamen
At4g30770	pollen	stamen
At4g31220	pollen	stamen
At4g33230	pollen	stamen
At4g33970	pollen	stamen
At4g35010	pollen	stamen
At4g35670	pollen	stamen
At4g36490	pollen	stamen
At4g36600	pollen	stamen
At4g37840	pollen	stamen
At4g38190	pollen	stamen
At4g39110	pollen	stamen
At4g39180	pollen	stamen
At4g39610	pollen	stamen
At4g40020	pollen	stamen
At5g02570	pollen	stamen
At5g03250	pollen	stamen
At5g03590	pollen	stamen
At5g03620	pollen	stamen
At5g03810	pollen	stamen
At5g04180	pollen	stamen
At5g05070	pollen	stamen
At5g07410	pollen	stamen
At5g07420	pollen	stamen
At5g07430	pollen	stamen
At5g07530	pollen	stamen
At5g07550	pollen	stamen
At5g08030	pollen	stamen
At5g09430	pollen	stamen
At5g09500	pollen	stamen
At5g12000	pollen	stamen
At5g12180	pollen	stamen
At5g13350	pollen	stamen
At5g14890	pollen	stamen
At5g15110	pollen	stamen
At5g15140	pollen	stamen
At5g17480	pollen	stamen
At5g18910	pollen	stamen
At5g19580	pollen	stamen
At5g20710	pollen	stamen
At5g26060	pollen	stamen
At5g26150	pollen	stamen
At5g26696	pollen	stamen
At5g35090	pollen	stamen
At5g37060	pollen	stamen
At5g38760	pollen	stamen
At5g39310	pollen	stamen
At5g39400	pollen	stamen
At5g39420	pollen	stamen
At5g39870	pollen	stamen
At5g39880	pollen	stamen
At5g40645	pollen	stamen
At5g41780	pollen	stamen
At5g42260	pollen	stamen
At5g42340	pollen	stamen
At5g42490	pollen	stamen
At5g44300	pollen	stamen
At5g45810	pollen	stamen
At5g45880	pollen	stamen
At5g46200	pollen	stamen
At5g46770	pollen	stamen
At5g46940	pollen	stamen
At5g48140	pollen	stamen
At5g49260	pollen	stamen
At5g50830	pollen	stamen
At5g52290	pollen	stamen
At5g52330	pollen	stamen
At5g52340	pollen	stamen
At5g52360	pollen	stamen
At5g54010	pollen	stamen
At5g55980	pollen	stamen
At5g56570	pollen	stamen
At5g57320	pollen	stamen
At5g57690	pollen	stamen
At5g57810	pollen	stamen
At5g58050	pollen	stamen
At5g58460	pollen	stamen
At5g59040	pollen	stamen
At5g60010	pollen	stamen
At5g60500	pollen	stamen
At5g61720	pollen	stamen
At5g62750	pollen	stamen
At5g62850	pollen	stamen
At5g64790	pollen	stamen
At5g66020	pollen	stamen
At5g66740	pollen	stamen
At5g67550	pollen	stamen
At1g35730	pollen
At1g55050	pollen
At3g14980	pollen
At1g17640	pollen
At1g18340	pollen
At1g26090	pollen
At1g80630	pollen
At2g20620	pollen
At5g18290	pollen
At5g27750	pollen
At5g66220	pollen
At1g01130	pollen
At1g02620	pollen
At1g02670	pollen
At1g02700	pollen
At1g02710	pollen
At1g02800	pollen
At1g02830	pollen
At1g03320	pollen
At1g03445	pollen
At1g03710	pollen
At1g03780	pollen
At1g04470	pollen
At1g04540	pollen
At1g04670	pollen
At1g05040	pollen
At1g05330	pollen
At1g05400	pollen
At1g06420	pollen
At1g06750	pollen
At1g06810	pollen
At1g07060	pollen
At1g07740	pollen
At1g07850	pollen
At1g08170	pollen
At1g08860	pollen
At1g09370	pollen
At1g09680	pollen
At1g09700	pollen
At1g09720	pollen
At1g09930	pollen
At1g10300	pollen
At1g10620	pollen
At1g10770	pollen
At1g10880	pollen
At1g11270	pollen
At1g11470	pollen
At1g11610	pollen
At1g11710	pollen
At1g11990	pollen
At1g12620	pollen
At1g12720	pollen
At1g12960	pollen
At1g13790	pollen
At1g14660	pollen
At1g14770	pollen
At1g14970	pollen
At1g15300	pollen
At1g15990	pollen
At1g16380	pollen
At1g16690	pollen
At1g16705	pollen
At1g17330	pollen
At1g18410	pollen
At1g19030	pollen
At1g19060	pollen
At1g19090	pollen
At1g19470	pollen
At1g19500	pollen
At1g19890	pollen
At1g20750	pollen
At1g21290	pollen
At1g22010	pollen
At1g22275	pollen
At1g22460	pollen
At1g23070	pollen
At1g23420	pollen
At1g23650	pollen
At1g24110	pollen
At1g24390	pollen
At1g24938	pollen
At1g25460	pollen
At1g26480	pollen
At1g27570	pollen
At1g27820	pollen
At1g29630	pollen
At1g30470	pollen
At1g30810	pollen
At1g31360	pollen
At1g31620	pollen
At1g32660	pollen
At1g32760	pollen
At1g32850	pollen
At1g33500	pollen
At1g33580	pollen
At1g33950	pollen
At1g35370	pollen
At1g35410	pollen
At1g35850	pollen
At1g35970	pollen
At1g36020	pollen
At1g36150	pollen
At1g36230	pollen
At1g36430	pollen
At1g37160	pollen
At1g40952	pollen
At1g41870	pollen
At1g43886	pollen
At1g44890	pollen
At1g47280	pollen
At1g47655	pollen
At1g47810	pollen
At1g47920	pollen
At1g49250	pollen
At1g49810	pollen
At1g49830	pollen
At1g49870	pollen
At1g49910	pollen
At1g49920	pollen
At1g49940	pollen
At1g50470	pollen
At1g51900	pollen
At1g51915	pollen
At1g51960	pollen
At1g52530	pollen
At1g52900	pollen
At1g53260	pollen
At1g53600	pollen
At1g53650	pollen
At1g54550	pollen
At1g55040	pollen
At1g55255	pollen
At1g55410	pollen
At1g55600	pollen
At1g55870	pollen
At1g55915	pollen
At1g56030	pollen
At1g56160	pollen
At1g56410	pollen
At1g56570	pollen
At1g56690	pollen
At1g57670	pollen
At1g58450	pollen
At1g59550	pollen
At1g59630	pollen
At1g59800	pollen
At1g60180	pollen
At1g60980	pollen
At1g61120	pollen
At1g61290	pollen
At1g61450	pollen
At1g61920	pollen
At1g61940	pollen
At1g62690	pollen
At1g62910	pollen
At1g63070	pollen
At1g63190	pollen
At1g63480	pollen
At1g64260	pollen
At1g65110	pollen
At1g65120	pollen
At1g65240	pollen
At1g65810	pollen
At1g66000	pollen
At1g66110	pollen
At1g66310	pollen
At1g66490	pollen
At1g66640	pollen
At1g66790	pollen
At1g67180	pollen
At1g67210	pollen
At1g67450	pollen
At1g67670	pollen
At1g67780	pollen
At1g67855	pollen
At1g68120	pollen
At1g70400	pollen
At1g70870	pollen
At1g71290	pollen
At1g71490	pollen
At1g72100	pollen
At1g72260	pollen
At1g72290	pollen
At1g72530	pollen
At1g72660	pollen
At1g73070	pollen
At1g73510	pollen
At1g73570	pollen
At1g73930	pollen
At1g74220	pollen
At1g74620	pollen
At1g75050	pollen
At1g75290	pollen
At1g76320	pollen
At1g76370	pollen
At1g76640	pollen
At1g77720	pollen
At1g78400	pollen
At1g78750	pollen
At1g78940	pollen
At1g79960	pollen
At1g80370	pollen
At2g01770	pollen
At2g01920	pollen
At2g02290	pollen
At2g02340	pollen
At2g02550	pollen
At2g02660	pollen
At2g03060	pollen
At2g03210	pollen
At2g03560	pollen
At2g03630	pollen
At2g04063	pollen
At2g04675	pollen
At2g05000	pollen
At2g06040	pollen
At2g06170	pollen
At2g06220	pollen
At2g06390	pollen
At2g06960	pollen
At2g07120	pollen
At2g07240	pollen
At2g07300	pollen
At2g07500	pollen
At2g07681	pollen
At2g07691	pollen
At2g07701	pollen
At2g07702	pollen
At2g07706	pollen
At2g07721	pollen
At2g07736	pollen
At2g07739	pollen
At2g09910	pollen
At2g10370	pollen
At2g10870	pollen
At2g11580	pollen
At2g12190	pollen
At2g13550	pollen
At2g13620	pollen
At2g14400	pollen
At2g14490	pollen
At2g14830	pollen
At2g15535	pollen
At2g15640	pollen
At2g15650	pollen
At2g15720	pollen
At2g16120	pollen
At2g16190	pollen
At2g16670	pollen
At2g17180	pollen
At2g17770	pollen
At2g17860	pollen
At2g18115	pollen
At2g18260	pollen
At2g18270	pollen
At2g18320	pollen
At2g18530	pollen
At2g18810	pollen
At2g19370	pollen
At2g19400	pollen
At2g19890	pollen
At2g19980	pollen
At2g20210	pollen
At2g20440	pollen
At2g20616	pollen
At2g20700	pollen
At2g20970	pollen
At2g21110	pollen
At2g21420	pollen
At2g21480	pollen
At2g21890	pollen
At2g22060	pollen
At2g23160	pollen
At2g23530	pollen
At2g24000	pollen
At2g25030	pollen
At2g25380	pollen
At2g25600	pollen
At2g27240	pollen
At2g27410	pollen
At2g27520	pollen
At2g27750	pollen
At2g28240	pollen
At2g28560	pollen
At2g28610	pollen
At2g28640	pollen
At2g29410	pollen
At2g29605	pollen
At2g30240	pollen
At2g30940	pollen
At2g31100	pollen
At2g31250	pollen
At2g32780	pollen
At2g33240	pollen
At2g33320	pollen
At2g33350	pollen
At2g34100	pollen
At2g34370	pollen
At2g34440	pollen
At2g34800	pollen
At2g34820	pollen
At2g35030	pollen
At2g35070	pollen
At2g35075	pollen
At2g35310	pollen
At2g36980	pollen
At2g37070	pollen
At2g37610	pollen
At2g37740	pollen
At2g38150	pollen
At2g38910	pollen
At2g39240	pollen
At2g39790	pollen
At2g39820	pollen
At2g40310	pollen
At2g40500	pollen
At2g40780	pollen
At2g40790	pollen
At2g41050	pollen
At2g41930	pollen
At2g42100	pollen
At2g42370	pollen
At2g42380	pollen
At2g42480	pollen
At2g42830	pollen
At2g42920	pollen
At2g43900	pollen
At2g44540	pollen
At2g44570	pollen
At2g44590	pollen
At2g45270	pollen
At2g46110	pollen
At2g46300	pollen
At2g46480	pollen
At2g47020	pollen
At2g47120	pollen
At2g47280	pollen
At3g01430	pollen
At3g01990	pollen
At3g02010	pollen
At3g02440	pollen
At3g02840	pollen
At3g03580	pollen
At3g05440	pollen
At3g05640	pollen
At3g05720	pollen
At3g05790	pollen
At3g06360	pollen
At3g06560	pollen
At3g07060	pollen
At3g07860	pollen
At3g08820	pollen
At3g09160	pollen
At3g09790	pollen
At3g10240	pollen
At3g10750	pollen
At3g10880	pollen
At3g11020	pollen
At3g11060	pollen
At3g11080	pollen
At3g11180	pollen
At3g11920	pollen
At3g12160	pollen
At3g12470	pollen
At3g12820	pollen
At3g12850	pollen
At3g13020	pollen
At3g13050	pollen
At3g13065	pollen
At3g13270	pollen
At3g13420	pollen
At3g13630	pollen
At3g13660	pollen
At3g13820	pollen
At3g13970	pollen
At3g14070	pollen
At3g14800	pollen
At3g14950	pollen
At3g15140	pollen
At3g17220	pollen
At3g17260	pollen
At3g17830	pollen
At3g18220	pollen
At3g18570	pollen
At3g18720	pollen
At3g19330	pollen
At3g19690	pollen
At3g19890	pollen
At3g20010	pollen
At3g20200	pollen
At3g20280	pollen
At3g20480	pollen
At3g20520	pollen
At3g20620	pollen
At3g20980	pollen
At3g21800	pollen
At3g21960	pollen
At3g22000	pollen
At3g22040	pollen
At3g22050	pollen
At3g22350	pollen
At3g22650	pollen
At3g23350	pollen
At3g24130	pollen
At3g24250	pollen
At3g24280	pollen
At3g24340	pollen
At3g24510	pollen
At3g24640	pollen
At3g24680	pollen
At3g25090	pollen
At3g25170	pollen
At3g25630	pollen
At3g25960	pollen
At3g26050	pollen
At3g26390	pollen
At3g26595	pollen
At3g26850	pollen
At3g27000	pollen
At3g27440	pollen
At3g28410	pollen
At3g28490	pollen
At3g28770	pollen
At3g29265	pollen
At3g29380	pollen
At3g29610	pollen
At3g29640	pollen
At3g30210	pollen
At3g30250	pollen
At3g30560	pollen
At3g30730	pollen
At3g31300	pollen
At3g31920	pollen
At3g42080	pollen
At3g42130	pollen
At3g42220	pollen
At3g42260	pollen
At3g42500	pollen
At3g42730	pollen
At3g42730	pollen
At3g43050	pollen
At3g44180	pollen
At3g44230	pollen
At3g44800	pollen
At3g44930	pollen
At3g45000	pollen
At3g45320	pollen
At3g45540	pollen
At3g45580	pollen
At3g45810	pollen
At3g46150	pollen
At3g46520	pollen
At3g48210	pollen
At3g48480	pollen
At3g49150	pollen
At3g49270	pollen
At3g49450	pollen
At3g49520	pollen
At3g49830	pollen
At3g51530	pollen
At3g51810	pollen
At3g52000	pollen
At3g52270	pollen
At3g52690	pollen
At3g53170	pollen
At3g53790	pollen
At3g53940	pollen
At3g54240	pollen
At3g54320	pollen
At3g55590	pollen
At3g56600	pollen
At3g57165	pollen
At3g57165	pollen
At3g58020	pollen
At3g58160	pollen
At3g58210	pollen
At3g59170	pollen
At3g59180	pollen
At3g59290	pollen
At3g60100	pollen
At3g60350	pollen
At3g60580	pollen
At3g60850	pollen
At3g61090	pollen
At3g61250	pollen
At3g61450	pollen
At3g62180	pollen
At3g62380	pollen
At3g62440	pollen
At3g62890	pollen
At3g63020	pollen
At3g63040	pollen
At3g63230	pollen
At4g00160	pollen
At4g00232	pollen
At4g00320	pollen
At4g00350	pollen
At4g00920	pollen
At4g02485	pollen
At4g02740	pollen
At4g02970	pollen
At4g03090	pollen
At4g03170	pollen
At4g03230	pollen
At4g03360	pollen
At4g03660	pollen
At4g03700	pollen
At4g04080	pollen
At4g04170	pollen
At4g04180	pollen
At4g04450	pollen
At4g04660	pollen
At4g04690	pollen
At4g05140	pollen
At4g05630	pollen
At4g07360	pollen
At4g08600	pollen
At4g08650	pollen
At4g08800	pollen
At4g09540	pollen
At4g09840	pollen
At4g09860	pollen
At4g09960	pollen
At4g10220	pollen
At4g10250	pollen
At4g10820	pollen
At4g10940	pollen
At4g11400	pollen
At4g11710	pollen
At4g11720	pollen
At4g11730	pollen
At4g11920	pollen
At4g12140	pollen
At4g12930	pollen
At4g13230	pollen
At4g13700	pollen
At4g14370	pollen
At4g14530	pollen
At4g15200	pollen
At4g15460	pollen
At4g15650	pollen
At4g15710	pollen
At4g16030	pollen
At4g16460	pollen
At4g16480	pollen
At4g17200	pollen
At4g17310	pollen
At4g17700	pollen
At4g17710	pollen
At4g17930	pollen
At4g17990	pollen
At4g18090	pollen
At4g18180	pollen
At4g18395	pollen
At4g18990	pollen
At4g19330	pollen
At4g19900	pollen
At4g20790	pollen
At4g21270	pollen
At4g21820	pollen
At4g22430	pollen
At4g22600	pollen
At4g22620	pollen
At4g23580	pollen
At4g23960	pollen
At4g23970	pollen
At4g24030	pollen
At4g24630	pollen
At4g24860	pollen
At4g24900	pollen
At4g24950	pollen
At4g25330	pollen
At4g26170	pollen
At4g26330	pollen
At4g26590	pollen
At4g26930	pollen
At4g27140	pollen
At4g27420	pollen
At4g27620	pollen
At4g27790	pollen
At4g27930	pollen
At4g28000	pollen
At4g28280	pollen
At4g28580	pollen
At4g28670	pollen
At4g29030	pollen
At4g30680	pollen
At4g30870	pollen
At4g31230	pollen
At4g31260	pollen
At4g31520	pollen
At4g31760	pollen
At4g32540	pollen
At4g32630	pollen
At4g33040	pollen
At4g33170	pollen
At4g33370	pollen
At4g33390	pollen
At4g33620	pollen
At4g33850	pollen
At4g33900	pollen
At4g35280	pollen
At4g35370	pollen
At4g35400	pollen
At4g35650	pollen
At4g35700	pollen
At4g35820	pollen
At4g36830	pollen
At4g37170	pollen
At4g37990	pollen
At4g38000	pollen
At4g39000	pollen
At4g39590	pollen
At4g39756	pollen
At5g01310	pollen
At5g01660	pollen
At5g02140	pollen
At5g02210	pollen
At5g02720	pollen
At5g02990	pollen
At5g04500	pollen
At5g04610	pollen
At5g06070	pollen
At5g06520	pollen
At5g06670	pollen
At5g07060	pollen
At5g07400	pollen
At5g07880	pollen
At5g08110	pollen
At5g08490	pollen
At5g09730	pollen
At5g09790	pollen
At5g10090	pollen
At5g10500	pollen
At5g10900	pollen
At5g11370	pollen
At5g11510	pollen
At5g14990	pollen
At5g15070	pollen
At5g15560	pollen
At5g16500	pollen
At5g16640	pollen
At5g17180	pollen
At5g17370	pollen
At5g17470	pollen
At5g17580	pollen
At5g19360	pollen
At5g19610	pollen
At5g19640	pollen
At5g19920	pollen
At5g20370	pollen
At5g20390	pollen
At5g20420	pollen
At5g22790	pollen
At5g22900	pollen
At5g22960	pollen
At5g22980	pollen
At5g23480	pollen
At5g23940	pollen
At5g25290	pollen
At5g25340	pollen
At5g25410	pollen
At5g25550	pollen
At5g25860	pollen
At5g26250	pollen
At5g26635	pollen
At5g26645	pollen
At5g27020	pollen
At5g27230	pollen
At5g27340	pollen
At5g27440	pollen
At5g27530	pollen
At5g27580	pollen
At5g27870	pollen
At5g27980	pollen
At5g28090	pollen
At5g28200	pollen
At5g28380	pollen
At5g28470	pollen
At5g28570	pollen
At5g28670	pollen
At5g28680	pollen
At5g28720	pollen
At5g28860	pollen
At5g28950	pollen
At5g29958	pollen
At5g30332	pollen
At5g34885	pollen
At5g35420	pollen
At5g35470	pollen
At5g35710	pollen
At5g35800	pollen
At5g35890	pollen
At5g36670	pollen
At5g36737	pollen
At5g37300	pollen
At5g37330	pollen
At5g37870	pollen
At5g38170	pollen
At5g38300	pollen
At5g38370	pollen
At5g39620	pollen
At5g39630	pollen
At5g39650	pollen
At5g40040	pollen
At5g40155	pollen
At5g41000	pollen
At5g41310	pollen
At5g41450	pollen
At5g41710	pollen
At5g42110	pollen
At5g43200	pollen
At5g43640	pollen
At5g43790	pollen
At5g43800	pollen
At5g44270	pollen
At5g44630	pollen
At5g44970	pollen
At5g45640	pollen
At5g45790	pollen
At5g46010	pollen
At5g46360	pollen
At5g46440	pollen
At5g46795	pollen
At5g47150	pollen
At5g47170	pollen
At5g47455	pollen
At5g48080	pollen
At5g48270	pollen
At5g48350	pollen
At5g49240	pollen
At5g49250	pollen
At5g50190	pollen
At5g50470	pollen
At5g50480	pollen
At5g50940	pollen
At5g51250	pollen
At5g51360	pollen
At5g52000	pollen
At5g52490	pollen
At5g52950	pollen
At5g53520	pollen
At5g53640	pollen
At5g53840	pollen
At5g53960	pollen
At5g54095	pollen
At5g54150	pollen
At5g54420	pollen
At5g54470	pollen
At5g54480	pollen
At5g55020	pollen
At5g55770	pollen
At5g55810	pollen
At5g56310	pollen
At5g56370	pollen
At5g56640	pollen
At5g56780	pollen
At5g58810	pollen
At5g59120	pollen
At5g59900	pollen
At5g60070	pollen
At5g60140	pollen
At5g60340	pollen
At5g62250	pollen
At5g62400	pollen
At5g63720	pollen
At5g63730	pollen
At5g65070	pollen
At5g66000	pollen
At5g66100	pollen
At5g66970	pollen
At1g06260		stamen
At1g66400		stamen
At1g72230		stamen
At2g02990		stamen
At2g30080		stamen
At2g42140		stamen
At3g25260		stamen
At3g50570		stamen
At5g06840		stamen
At5g43330		stamen
At5g46050		stamen
At5g61260		stamen
At1g01750		stamen
At1g01780		stamen
At1g02000		stamen
At1g02900		stamen
At1g03070		stamen
At1g03170		stamen
At1g03620		stamen
At1g03850		stamen
At1g03920		stamen
At1g04600		stamen
At1g04700		stamen
At1g05577		stamen
At1g06990		stamen
At1g07610		stamen
At1g07750		stamen
At1g08150		stamen
At1g08670		stamen
At1g08730		stamen
At1g08920		stamen
At1g09030		stamen
At1g09380		stamen
At1g09610		stamen
At1g10680		stamen
At1g11170		stamen
At1g11190		stamen
At1g12070		stamen
At1g12570		stamen
At1g13130		stamen
At1g13150		stamen
At1g13670		stamen
At1g13950		stamen
At1g13970		stamen
At1g13990		stamen
At1g15350		stamen
At1g15380		stamen
At1g15460		stamen
At1g16290		stamen
At1g17380		stamen
At1g17710		stamen
At1g17950		stamen
At1g18520		stamen
At1g19200		stamen
At1g20120		stamen
At1g20150		stamen
At1g20440		stamen
At1g21740		stamen
At1g22110		stamen
At1g22730		stamen
At1g23200		stamen
At1g23240		stamen
At1g23520		stamen
At1g23610		stamen
At1g23690		stamen
At1g23730		stamen
At1g23800		stamen
At1g23840		stamen
At1g24400		stamen
At1g24520		stamen
At1g24620		stamen
At1g24650		stamen
At1g25230		stamen
At1g25240		stamen
At1g26610		stamen
At1g26710		stamen
At1g26820		stamen
At1g28130		stamen
At1g28430		stamen
At1g28470		stamen
At1g29860		stamen
At1g30350		stamen
At1g31210		stamen
At1g31750		stamen
At1g32120		stamen
At1g32450		stamen
At1g33700		stamen
At1g36600		stamen
At1g41880		stamen
At1g43630		stamen
At1g44120		stamen
At1g44160		stamen
At1g44254		stamen
At1g44254		stamen
At1g44350		stamen
At1g44478		stamen
At1g44800		stamen
At1g47600		stamen
At1g48470		stamen
At1g48900		stamen
At1g49160		stamen
At1g49490		stamen
At1g50310		stamen
At1g50990		stamen
At1g51210		stamen
At1g51260		stamen
At1g51420		stamen
At1g51480		stamen
At1g52240		stamen
At1g52570		stamen
At1g52830		stamen
At1g52890		stamen
At1g53270		stamen
At1g53720		stamen
At1g54560		stamen
At1g54870		stamen
At1g54940		stamen
At1g56440		stamen
At1g60320		stamen
At1g60570		stamen
At1g60740		stamen
At1g61080		stamen
At1g61110		stamen
At1g61566		stamen
At1g61590		stamen
At1g62450		stamen
At1g63180		stamen
At1g63930		stamen
At1g64110		stamen
At1g64300		stamen
At1g64480		stamen
At1g64660		stamen
At1g64670		stamen
At1g66210		stamen
At1g67550		stamen
At1g67810		stamen
At1g67980		stamen
At1g68110		stamen
At1g68610		stamen
At1g69030		stamen
At1g69350		stamen
At1g70170		stamen
At1g70630		stamen
At1g70980		stamen
At1g71770		stamen
At1g71880		stamen
At1g72280		stamen
At1g72850		stamen
At1g73630		stamen
At1g74000		stamen
At1g74020		stamen
At1g74550		stamen
At1g75160		stamen
At1g75450		stamen
At1g75910		stamen
At1g75930		stamen
At1g78000		stamen
At1g78140		stamen
At1g78160		stamen
At1g78460		stamen
At1g79180		stamen
At1g79250		stamen
At1g79450		stamen
At1g79640		stamen
At1g79860		stamen
At1g79910		stamen
At1g80850		stamen
At2g02780		stamen
At2g03200		stamen
At2g03830		stamen
At2g03850		stamen
At2g04020		stamen
At2g04460		stamen
At2g16450		stamen
At2g16750		stamen
At2g16980		stamen
At2g17890		stamen
At2g18420		stamen
At2g18480		stamen
At2g19010		stamen
At2g19050		stamen
At2g19070		stamen
At2g19110		stamen
At2g19500		stamen
At2g20320		stamen
At2g20340		stamen
At2g21140		stamen
At2g21490		stamen
At2g22180		stamen
At2g22860		stamen
At2g23170		stamen
At2g23800		stamen
At2g25460		stamen
At2g25625		stamen
At2g26410		stamen
At2g26850		stamen
At2g27000		stamen
At2g28110		stamen
At2g28355		stamen
At2g29460		stamen
At2g29800		stamen
At2g30650		stamen
At2g31980		stamen
At2g32150		stamen
At2g32460		stamen
At2g33330		stamen
At2g33420		stamen
At2g33460		stamen
At2g34600		stamen
At2g34790		stamen
At2g35210		stamen
At2g35300		stamen
At2g37280		stamen
At2g37360		stamen
At2g37750		stamen
At2g38010		stamen
At2g38080		stamen
At2g38240		stamen
At2g38250		stamen
At2g38400		stamen
At2g38490		stamen
At2g38500		stamen
At2g38940		stamen
At2g39420		stamen
At2g40180		stamen
At2g40460		stamen
At2g40670		stamen
At2g40680		stamen
At2g41040		stamen
At2g41210		stamen
At2g41850		stamen
At2g41970		stamen
At2g42890		stamen
At2g43220		stamen
At2g43230		stamen
At2g43620		stamen
At2g44010		stamen
At2g44260		stamen
At2g45040		stamen
At2g45130		stamen
At2g45750		stamen
At2g46210		stamen
At2g46370		stamen
At2g46860		stamen
At2g46880		stamen
At2g46950		stamen
At2g47040		stamen
At2g47770		stamen
At3g01270		stamen
At3g02480		stamen
At3g03080		stamen
At3g03410		stamen
At3g03540		stamen
At3g03900		stamen
At3g03910		stamen
At3g04700		stamen
At3g05140		stamen
At3g05150		stamen
At3g05960		stamen
At3g06420		stamen
At3g06490		stamen
At3g06830		stamen
At3g07070		stamen
At3g07700		stamen
At3g07960		stamen
At3g09390		stamen
At3g10470		stamen
At3g10590		stamen
At3g10890		stamen
At3g11430		stamen
At3g11690		stamen
At3g11930		stamen
At3g12685		stamen
At3g12860		stamen
At3g13400		stamen
At3g13610		stamen
At3g13890		stamen
At3g13900		stamen
At3g14280		stamen
At3g14560		stamen
At3g15280		stamen
At3g15500		stamen
At3g15510		stamen
At3g15540		stamen
At3g15740		stamen
At3g15900		stamen
At3g16920		stamen
At3g17630		stamen
At3g18350		stamen
At3g18660		stamen
At3g18810		stamen
At3g19020		stamen
At3g19090		stamen
At3g19310		stamen
At3g19580		stamen
At3g20070		stamen
At3g20450		stamen
At3g20990		stamen
At3g21170		stamen
At3g21180		stamen
At3g21390		stamen
At3g21700		stamen
At3g22020		stamen
At3g22740		stamen
At3g22750		stamen
At3g23310		stamen
At3g24720		stamen
At3g25050		stamen
At3g25930		stamen
At3g26125		stamen
At3g26790		stamen
At3g26880		stamen
At3g27420		stamen
At3g27710		stamen
At3g28007		stamen
At3g28150		stamen
At3g28210		stamen
At3g30280		stamen
At3g42110		stamen
At3g42640		stamen
At3g42880		stamen
At3g42950		stamen
At3g43630		stamen
At3g43660		stamen
At3g43860		stamen
At3g44040		stamen
At3g45010		stamen
At3g45070		stamen
At3g46720		stamen
At3g47340		stamen
At3g48130		stamen
At3g48960		stamen
At3g50220		stamen
At3g50580		stamen
At3g50970		stamen
At3g51000		stamen
At3g51190		stamen
At3g51490		stamen
At3g51690		stamen
At3g52460		stamen
At3g52780		stamen
At3g52810		stamen
At3g53480		stamen
At3g53510		stamen
At3g53600		stamen
At3g53720		stamen
At3g54800		stamen
At3g55100		stamen
At3g55180		stamen
At3g55890		stamen
At3g56230		stamen
At3g56360		stamen
At3g57010		stamen
At3g57340		stamen
At3g57390		stamen
At3g57510		stamen
At3g57690		stamen
At3g59480		stamen
At3g60330		stamen
At3g60570		stamen
At3g60920		stamen
At3g61070		stamen
At3g61160		stamen
At3g61170		stamen
At3g61230		stamen
At3g61340		stamen
At3g61760		stamen
At3g62290		stamen
At3g62710		stamen
At4g01140		stamen
At4g01430		stamen
At4g01470		stamen
At4g02280		stamen
At4g02380		stamen
At4g02660		stamen
At4g03320		stamen
At4g03730		stamen
At4g04460		stamen
At4g04930		stamen
At4g05420		stamen
At4g05570		stamen
At4g07960		stamen
At4g08290		stamen
At4g09090		stamen
At4g09950		stamen
At4g10010		stamen
At4g10960		stamen
At4g11030		stamen
At4g12430		stamen
At4g12700		stamen
At4g13450		stamen
At4g13560		stamen
At4g13960		stamen
At4g14290		stamen
At4g14780		stamen
At4g15480		stamen
At4g15530		stamen
At4g15980		stamen
At4g16640		stamen
At4g17690		stamen
At4g18550		stamen
At4g18790		stamen
At4g19960		stamen
At4g20160		stamen
At4g20450		stamen
At4g20460		stamen
At4g20780		stamen
At4g21120		stamen
At4g22640		stamen
At4g22680		stamen
At4g23660		stamen
At4g23900		stamen
At4g24380		stamen
At4g24430		stamen
At4g24580		stamen
At4g24640		stamen
At4g24890		stamen
At4g25010		stamen
At4g25780		stamen
At4g26470		stamen
At4g26830		stamen
At4g28090		stamen
At4g28500		stamen
At4g29250		stamen
At4g29340		stamen
At4g29550		stamen
At4g30140		stamen
At4g30170		stamen
At4g30270		stamen
At4g30290		stamen
At4g30490		stamen
At4g30850		stamen
At4g33150		stamen
At4g33340		stamen
At4g34135		stamen
At4g34320		stamen
At4g34440		stamen
At4g34510		stamen
At4g34750		stamen
At4g35180		stamen
At4g35380		stamen
At4g36640		stamen
At4g36740		stamen
At4g36880		stamen
At4g37900		stamen
At4g38230		stamen
At4g38390		stamen
At4g38590		stamen
At4g39130		stamen
At4g39670		stamen
At5g01060		stamen
At5g02150		stamen
At5g03210		stamen
At5g03690		stamen
At5g03960		stamen
At5g04160		stamen
At5g04250		stamen
At5g05340		stamen
At5g06330		stamen
At5g07010		stamen
At5g07510		stamen
At5g07520		stamen
At5g07540		stamen
At5g07560		stamen
At5g08480		stamen
At5g08540		stamen
At5g09480		stamen
At5g09550		stamen
At5g09570		stamen
At5g10260		stamen
At5g10650		stamen
At5g12950		stamen
At5g13150		stamen
At5g13580		stamen
At5g13600		stamen
At5g13700		stamen
At5g13990		stamen
At5g14380		stamen
At5g14670		stamen
At5g14780		stamen
At5g14860		stamen
At5g14870		stamen
At5g15190		stamen
At5g15600		stamen
At5g16440		stamen
At5g16460		stamen
At5g16770		stamen
At5g16960		stamen
At5g19600		stamen
At5g20230		stamen
At5g20250		stamen
At5g20410		stamen
At5g20790		stamen
At5g23030		stamen
At5g23270		stamen
At5g23550		stamen
At5g23960		stamen
At5g24090		stamen
At5g24270		stamen
At5g35390		stamen
At5g36150		stamen
At5g36260		stamen
At5g37170		stamen
At5g37810		stamen
At5g38070		stamen
At5g38440		stamen
At5g38450		stamen
At5g38710		stamen
At5g39610		stamen
At5g39820		stamen
At5g39910		stamen
At5g40730		stamen
At5g40860		stamen
At5g41040		stamen
At5g41090		stamen
At5g42170		stamen
At5g43340		stamen
At5g43580		stamen
At5g44400		stamen
At5g44550		stamen
At5g44980		stamen
At5g45820		stamen
At5g45840		stamen
At5g46240		stamen
At5g47000		stamen
At5g47340		stamen
At5g47530		stamen
At5g48400		stamen
At5g49270		stamen
At5g49420		stamen
At5g49680		stamen
At5g50780		stamen
At5g50800		stamen
At5g51030		stamen
At5g51230		stamen
At5g51950		stamen
At5g53250		stamen
At5g53510		stamen
At5g53820		stamen
At5g54030		stamen
At5g54060		stamen
At5g54080		stamen
At5g55490		stamen
At5g55930		stamen
At5g56750		stamen
At5g57200		stamen
At5g58160		stamen
At5g58170		stamen
At5g59370		stamen
At5g59845		stamen
At5g60660		stamen
At5g60740		stamen
At5g61430		stamen
At5g61620		stamen
At5g62310		stamen
At5g63070		stamen
At5g64510		stamen
At5g64690		stamen
At5g65110		stamen
At5g65790		stamen
At5g65870		stamen
At5g66150		stamen
At5g66170		stamen
At5g66690		stamen
At1g04030
At1g05910
At1g14680
At1g16640
At1g19730
At1g20870
At1g24090
At1g25470
At1g26340
At1g32210
At1g35470
At1g44780
At1g55820
At1g58050
At1g70320
At1g75580
At1g77600
At2g02560
At2g06480
At2g16580
At2g18230
At2g20530
At2g24350
At2g32400
At2g37880
At2g38110
At2g39120
At2g40030
At2g43360
At3g01590
At3g10010
At3g17030
At3g25220
At3g26380
At3g43210
At3g47950
At3g52290
At3g54250
At3g54330
At3g54490
At3g59820
At3g62430
At4g04620
At4g09080
At4g18960
At4g21590
At4g27510
At4g34860
At4g34980
At5g07280
[truncated: 17 more rows]
