# Supplementary material for: AMS-dependent and independent regulation of anther transcriptome and comparison with those affected by other Arabidopsis anther genes
Source: BMC Plant Biol. 2012 Feb 15;12:23. doi: 10.1186/1471-2229-12-23 (PMC3305669; doi:10.1186/1471-2229-12-23)
Supplement: Additional file 6 — Genes expressed in stamen, early anther and pollen. This additional file contains information about the expression levels of gene in different organs. [file 1471-2229-12-23-S6.XLSX]

## Sheet: all=3058
AGI	ams	ems	spl	wt anther	spl-wta	q	ems-wta	q	ams-wt anther	q	wt anther-wt i	q	Integrated Description
At5g34895	3.92073	5.40396	5.06108	4.0774	0.983672	0.0170835	1.32656	0.00665538	-0.156673	0.328006	0.157262	0.455457	adenylate kinase -like protein
At3g45930	9.5523	10.5312	10.8155	9.70802	1.10747	0.0208245	0.823153	0.0912677	-0.155725	0.349095	-1.32002	0.0028734	An expressed Histone H4 gene
At5g39860	4.74819	5.43701	6.39965	4.66093	1.73872	0.000331692	0.776076	0.0823807	0.0872558	0.393976	-0.380322	0.24235	bHLH
At1g21740	7.22811	8.2111	8.90347	7.48672	1.41675	5.64e-06	0.724377	0.0123658	-0.258617	0.121957	-1.19869	9.68e-06	bzip-related transcription factor
At1g68480	5.88803	5.56956	7.09419	5.4166	1.67759	0.00380127	0.152967	0.499198	0.471429	0.171259	-1.31306	0.00802436	C2H2-type zinc finger
At4g07450	4.64344	6.87985	6.75542	5.5721	1.18332	0.00805074	1.30775	0.0107166	-0.928662	0.0114235	0.593376	0.0948665	similarity to Oryza sativa replication protein A1
At4g22770	8.0888	7.74615	9.31781	7.596	1.72181	2.26e-05	0.15015	0.43999	0.492796	0.0527396	-0.458983	0.0948665	DNA binding protein
At4g20880	5.63268	5.97958	6.66183	5.62885	1.03297	0.0136421	0.350723	0.293773	0.00382502	0.456509	-0.832108	0.0208315	ethylene-regulated transcript 2 (ERT2)
At3g24500	9.20265	8.50384	7.51951	9.40328	-1.88377	0.0262442	-0.899437	0.228618	-0.200625	0.381225	0.668309	0.279611	ethylene-responsive transcriptional coactivator
At4g15830	9.07582	10.2457	10.3183	8.83491	1.4834	0.00921704	1.41079	0.0246252	0.240908	0.309289	-1.20593	0.0140192	expressed protein
At1g24996	9.99761	6.76586	6.58245	8.33619	-1.75374	0.0300051	-1.57034	0.0671113	1.66141	0.0145453	0.414342	0.401824	unknown protein
At1g25025	3.73801	5.33253	5.81876	4.26713	1.55163	0.000306192	1.0654	0.0169993	-0.529121	0.0641498	-0.21352	0.381363	hypothetical protein
At3g11050	7.92238	8.22452	6.83792	8.34655	-1.50863	0.00070935	-0.122034	0.491102	-0.424167	0.123367	1.51948	0.000187298	ferritin subunit
At4g33260	10.4754	11.1533	11.0449	10.0991	0.945778	0.0133736	1.05416	0.0163733	0.376317	0.133191	-0.752476	0.0217727	fizzy-related (FZR)
At1g50390	6.73281	3.82339	3.75855	5.26206	-1.50351	0.0751767	-1.43867	0.105165	1.47075	0.0345996	1.67981	0.0279458	fructokinase
At1g78680	10.5032	9.14129	9.84557	9.26585	0.579712	0.0834588	-0.124565	0.472948	1.23732	0.000358498	-0.112745	0.482308	gamma glutamyl hydrolase
At5g50565	6.79622	3.6928	3.80927	3.57827	0.230998	0.489334	0.114524	0.542756	3.21795	8.12e-05	-0.151486	0.531681	hypothetical protein
At1g33130	4.2178	5.66481	4.6924	4.53954	0.152852	0.351445	1.12526	0.00014233	-0.321741	0.0583226	0.0106433	0.580553	hypothetical protein
At2g04970	3.68449	4.89198	4.82758	3.83354	0.994036	0.00511414	1.05844	0.00877005	-0.149052	0.307928	0.271871	0.273972	hypothetical protein
At3g29210	4.65444	6.53236	6.48098	5.48166	0.999323	0.0301147	1.0507	0.0400205	-0.82722	0.0264057	0.327508	0.313994	hypothetical protein
At3g30450	3.65883	5.4797	4.97884	3.84667	1.13217	0.00306851	1.63303	0.000388235	-0.187844	0.278792	0.155501	0.436655	hypothetical protein
At4g19260	6.12101	3.97279	3.86223	3.83134	0.0308914	0.561867	0.141454	0.504652	2.28967	5.91e-05	0.247744	0.425835	hypothetical protein
At1g32830	3.7942	5.68011	5.37605	3.9458	1.43026	0.00367335	1.73431	0.00259597	-0.151592	0.349801	0.124415	0.503535	hypothetical protein
At1g52450	6.65384	3.95278	3.87439	6.28156	-2.40717	0.0234033	-2.32878	0.0450021	0.372278	0.339714	2.57031	0.007233	hypothetical protein
At2g02200	3.75239	5.04766	4.86445	3.94721	0.917233	0.0133301	1.10044	0.0107166	-0.194824	0.273126	0.172777	0.416526	hypothetical protein
At2g14140	3.99255	5.39322	5.10806	4.22019	0.887873	0.0396189	1.17303	0.0202838	-0.227643	0.278823	0.267694	0.357223	hypothetical protein
At2g21030	6.24655	6.30598	8.02175	6.39988	1.62187	0.000757926	-0.093902	0.520623	-0.153327	0.340662	-0.214988	0.409901	hypothetical protein
At2g04980	4.73246	6.16933	5.83799	5.09059	0.747404	0.0777005	1.07874	0.0304493	-0.358123	0.186227	0.500668	0.156657	hypothetical protein
At1g35180	8.52111	8.63309	9.19668	8.0031	1.19359	3.21e-06	0.629997	0.00749898	0.51801	0.00357863	-0.837957	5.03e-05	hypothetical protein
At3g57370	8.06215	4.4862	4.50885	7.26351	-2.75466	0.00613159	-2.77731	0.0141625	0.798642	0.180125	3.00716	0.00111587	hypothetical protein
At4g19300	4.27912	5.86769	5.29728	4.65399	0.643293	0.0679358	1.2137	0.00606071	-0.374865	0.128741	-0.0941173	0.507108	hypothetical protein
At1g28670	8.75147	5.758	6.05618	6.56695	-0.510774	0.313619	-0.80895	0.182784	2.18452	0.000578637	0.810173	0.126765	lipase
At5g27580	5.43695	3.67674	3.56936	4.19645	-0.627084	0.259013	-0.519707	0.321232	1.2405	0.0228981	0.597698	0.237973	MADS-box protein
At1g37170	4.14656	5.91799	5.03682	4.40367	0.633153	0.0116645	1.51432	1.69e-05	-0.257111	0.122753	-0.0359427	0.547449	mutator-like transposase
At2g13960	5.49367	4.11617	4.25217	3.96947	0.282703	0.376111	0.1467	0.484676	1.52421	0.00061579	-0.0877368	0.532124	myb family transcription factor
At5g63900	7.31698	4.61746	4.52143	5.71474	-1.19331	0.152022	-1.09728	0.193336	1.60223	0.0294468	1.36579	0.0756984	PHD finger transcription factor
At5g12400	7.07837	8.34818	8.60922	8.31205	0.297167	0.234459	0.0361315	0.549503	-1.23369	6.23e-05	0.0273174	0.566148	PHD finger transcription factor
At5g58610	5.86211	6.73796	6.11448	7.74978	-1.6353	0.000385562	-1.01181	0.029557	-1.88767	2.42e-05	1.33524	0.000805927	PHD finger transcription factor
At5g13700	7.24582	4.90176	4.36842	6.6173	-2.24888	0.00869537	-1.71554	0.0552323	0.628518	0.201426	2.14229	0.00484351	polyamine oxidase
At4g15420	9.0578	7.35117	7.43368	7.32194	0.11174	0.468052	0.0292338	0.557285	1.73586	2.29e-06	0.159497	0.4024	PRLI-interacting factor K Ubiquitin fusion degradation protein UFD1
At3g11580	6.63011	7.28612	4.9859	6.75941	-1.7735	0.00013968	0.526714	0.168408	-0.129299	0.351951	0.443005	0.16763	putative DNA binding protein
At5g50570	9.83114	7.78254	7.53117	7.79952	-0.268356	0.383567	-0.0169775	0.57336	2.03162	2.83e-05	-0.424655	0.219717	similarity to squamosa promoter binding protein
At3g61000	6.80848	4.40684	4.56853	4.38772	0.180805	0.451817	0.0191159	0.571727	2.42076	2.95e-06	-0.0769424	0.538016	ferritin 1 precursor
At3g59930	4.28532	4.6812	4.70776	5.31036	-0.6026	0.167189	-0.629165	0.170925	-1.02504	0.0129877	0.649207	0.104194	putative protein
At3g43350	3.58781	4.15925	4.74746	3.60048	1.14698	0.000119562	0.558766	0.0479291	-0.0126713	0.443983	-0.110207	0.438776	putative protein
At3g47280	3.57057	4.99726	4.62772	3.53539	1.09232	0.0159195	1.46187	0.00645573	0.0351767	0.434591	0.106649	0.514154	mudrA protein
At3g47310	6.13516	7.5212	7.16209	7.36277	-0.200679	0.390573	0.158432	0.438379	-1.22761	0.000355781	0.0445518	0.55459	mudrA protein
At5g28110	3.79523	4.40552	5.9726	4.44484	1.52776	0.000213925	-0.0393201	0.553629	-0.649613	0.0266256	0.0246071	0.574338	predicted resistance protein
At3g61480	9.91141	8.56967	8.59176	8.76145	-0.169692	0.43692	-0.191778	0.420124	1.14996	0.00130779	0.36222	0.214952	putative protein
At3g47270	3.94757	5.70156	5.26397	4.15163	1.11234	0.0450411	1.54993	0.0182376	-0.204059	0.33686	0.0625628	0.560389	putative protein
At3g47330	4.05571	5.32256	4.965	5.27166	-0.306652	0.257547	0.0509017	0.539531	-1.21594	0.000208429	0.520868	0.0582408	putative protein
At5g36710	8.72535	10.1147	10.0058	8.60928	1.39653	0.00305338	1.50538	0.00521687	0.116065	0.372506	-1.39172	0.0010747	putative protein
At4g10580	5.81062	8.24491	6.06889	5.75447	0.314422	0.341714	2.49044	4.85e-05	0.056147	0.41974	0.814604	0.0339374	putative reverse-transcriptase -like protein
At2g22970	7.12925	3.85366	4.05276	4.27423	-0.221478	0.499735	-0.420575	0.42389	2.85502	0.000537175	-0.988668	0.145716	putative serine carboxypeptidase II
At4g03900	3.88975	6.04233	5.43862	4.50972	0.928897	0.0225269	1.53261	0.00224222	-0.619971	0.0468861	0.249665	0.35486	putative transposon protein
At4g08890	4.16369	5.59038	4.36037	4.41468	-0.0543104	0.53065	1.1757	0.00343577	-0.250991	0.198427	-0.00453422	0.59026	putative transposon protein
At3g11120	8.77286	11.4985	11.6364	10.7235	0.912984	0.146285	0.775064	0.211944	-1.9506	0.00220971	-1.14942	0.0505302	ribosomal protein L41
At1g47500	9.20286	7.50781	8.1524	8.11123	0.0411673	0.546617	-0.603414	0.103284	1.09163	0.00147188	-0.767249	0.017754	RNA binding protein 47 (RBP47
At5g28466	3.82946	5.7897	4.68536	4.02246	0.662899	0.198331	1.76724	0.0113344	-0.192997	0.348768	0.229993	0.453679	similar to polyprotein
At5g50550	8.27382	6.79419	6.60105	7.00551	-0.404458	0.131991	-0.211325	0.339083	1.26831	4.26e-05	0.548232	0.0299069	St12p protein
At3g29380	6.50541	4.01536	3.912	3.92162	-0.00961944	0.564754	0.0937456	0.443387	2.58379	1.62e-11	0.0335127	0.543904	transcription initiation factor IIB
At3g30140	4.17361	6.70884	6.49206	5.53933	0.952734	0.0341507	1.16952	0.0235532	-1.36572	0.00136538	-1.45073	0.000881151	unknown protein
At1g28100	8.21305	7.81804	7.65156	9.06794	-1.41638	0.0141837	-1.24989	0.0449332	-0.854888	0.0493147	1.40147	0.00649601	unknown protein
At2g27540	3.69578	5.17725	4.10582	4.06182	0.0440033	0.530844	1.11543	0.000915831	-0.366041	0.0660768	0.289563	0.170513	unknown protein
At1g53880	9.29973	8.43621	8.38666	8.05757	0.329094	0.23371	0.378643	0.200058	1.24216	0.00016272	0.00156342	0.592708	contains similarity to translation initiation factor eIF-2B
At1g27540	9.3037	11.9507	11.9901	11.9578	0.0323182	0.561233	-0.00706941	0.579095	-2.65412	1.05e-05	-0.0528408	0.564265	unknown protein
At4g21100	7.62185	3.65159	3.67368	3.61944	0.0542349	0.561138	0.0321483	0.573814	4.0024	3.27e-05	0.0203672	0.587897	UV-damaged DNA-binding protein- like damage-specific DNA binding protein 1
At4g11140	4.69525	5.39206	5.83383	4.66872	1.16511	0.000296276	0.723343	0.0257493	0.0265292	0.430887	-1.30754	2.2e-05	putative Ap2 domain protein,
At5g61600	6.17644	6.48806	5.13547	6.74218	-1.60671	0.0160289	-0.254122	0.462682	-0.565737	0.170932	0.91231	0.092756	ethylene responsive element binding factor 8
At4g18020	7.60719	8.40596	9.1809	7.86946	1.31144	0.00038174	0.536498	0.106461	-0.262263	0.190556	-0.214475	0.340857	PSEUDO-RESPONSE REGULATOR 2
At5g03650	9.74099	9.27564	10.2224	8.9778	1.24462	0.00192479	0.297848	0.31365	0.763192	0.014698	-0.310084	0.262442	STARCH BRANCHING ENZYME 2.2
At1g76690	6.98781	6.17862	6.17671	5.97597	0.200745	0.427821	0.202649	0.430434	1.01184	0.00659404	-0.769514	0.035177	12-oxophytodienoate reductase (OPR2)
At2g06050	8.82814	6.683	7.33091	6.34084	0.990074	0.0674835	0.342156	0.381466	2.48731	3.46e-05	-0.833402	0.0756093	12-Oxophytodienoic Acid Reductase; Jasmonate Synthesis
At3g57650	11.4502	10.6982	10.6432	10.3338	0.309483	0.240963	0.364445	0.19955	1.11648	0.000313739	-0.0182222	0.577233	1-acylglycerol-3-phosphate acyltransferase-like protein
At2g14860	6.97127	6.28408	6.50395	5.94319	0.560759	0.0831116	0.340885	0.246364	1.02807	0.00132868	-0.680646	0.0222013	22 kDa peroxisomal membrane protein
At5g65940	9.64011	8.14277	7.77427	8.44555	-0.671285	0.120259	-0.302778	0.366763	1.19456	0.00417621	0.411779	0.241225	3-hydroxyisobutyryl-coenzymeA hydrolase
At4g34030	9.71243	9.94127	9.66199	11.1347	-1.47269	0.00883193	-1.19341	0.0461932	-1.42224	0.00371391	1.31829	0.00743931	3-METHYLCROTONYL-COA CARBOXYLASE
At5g15520	8.11909	9.51863	9.14022	9.20259	-0.0623738	0.54127	0.316042	0.359097	-1.0835	0.00807602	-0.500632	0.177467	40S RIBOSOMAL PROTEIN S19 - like
At5g59240	7.31108	8.39816	6.51551	7.54132	-1.02581	0.0379026	0.856836	0.0932675	-0.230247	0.30026	0.0743706	0.546678	40S ribosomal protein S8 - like
At2g40840	10.2071	10.496	11.3567	10.09	1.26666	0.00297501	0.405971	0.243929	0.11705	0.361505	-0.386089	0.212459	4-alpha-glucanotransferase
At3g21230	5.92799	4.59516	4.57896	7.67963	-3.10066	7.41e-05	-3.08447	0.000328542	-1.75164	0.00365562	2.83319	5.22e-05	4CL homolog;4-coumarate--CoA ligase 2
At1g62940	10.6447	5.9074	5.23778	11.6077	-6.36992	3.8e-05	-5.70031	0.000521679	-0.962983	0.205381	5.67776	3.45e-05	4CL homolog;4-coumarate--CoA ligase
At1g20490	6.12687	4.84163	4.74119	4.85794	-0.116756	0.465496	-0.0163136	0.569919	1.26893	0.000115901	0.108147	0.475505	4CL-like protein
At5g05160	6.07568	6.62901	7.22416	5.90225	1.3219	7.3e-05	0.726756	0.0247759	0.173429	0.248762	-2.34503	1.44e-08	4CL-like protein
At5g40950	9.41331	8.65794	8.41381	8.16471	0.249107	0.402595	0.493235	0.224441	1.24861	0.00285236	-0.362612	0.278704	50S ribosomal protein L27
At4g04610	8.43663	6.19947	6.92973	6.70631	0.223421	0.447625	-0.506843	0.26183	1.73032	0.00072636	-1.33583	0.00587646	5-adenylylsulfate reductase
At3g52130	9.62749	6.95367	5.51838	12.9293	-7.4109	3.34e-05	-5.97561	0.0012981	-3.30179	0.00969577	5.96027	9.43e-05	5B protein like protein
At4g36220	4.79196	4.26787	5.19102	4.03562	1.1554	0.021786	0.232252	0.435268	0.756342	0.0489863	-2.80952	1.76e-06	FERULATE-5-HYDROXYLASE 1
At1g29970	9.47669	8.91494	8.49648	9.78981	-1.29334	0.000674997	-0.874877	0.0256159	-0.313128	0.15864	0.976526	0.00249077	60S ribosomal protein L18A
At2g25210	9.90068	11.4405	11.4099	11.2173	0.192573	0.39667	0.223163	0.367526	-1.31661	0.00016272	-0.423203	0.129305	60S ribosomal protein L39
At1g19700	6.2755	5.20105	5.3016	5.19596	0.105632	0.463132	0.00508207	0.578028	1.07953	0.000174418	-0.679043	0.00813453	BEL1-like homeodomain protein family
At1g26960	5.22314	4.88064	5.80011	4.72996	1.07014	0.00786457	0.150682	0.462109	0.493175	0.0812422	-1.50491	0.000136622	homeobox-leucine zipper protein
At1g68190	6.61858	6.01476	5.60587	6.85734	-1.25147	0.0343673	-0.842582	0.143469	-0.238756	0.322632	1.0454	0.040511	CONSTANS B-box zinc finger
At1g69780	7.14532	6.12458	7.36883	6.16656	1.20227	0.00416674	-0.0419788	0.554206	0.978758	0.00548837	-1.30446	0.00071976	homeobox-leucine zipper protein ATHB-13
At2g18550	8.97793	6.78901	6.40574	9.06269	-2.65695	0.0283816	-2.27368	0.0737615	-0.0847595	0.437541	0.988561	0.269215	homeodomain protein similar to CRHB6
At2g22430	9.51491	9.79459	10.5268	9.24678	1.28004	8.13e-07	0.547813	0.0137174	0.268131	0.0597171	-0.780203	6.99e-05	homeobox-leucine zipper protein ATHB-6
At2g27050	7.49257	6.35913	5.82633	6.44006	-0.613728	0.166197	-0.0809281	0.537514	1.05252	0.0122746	0.660717	0.103635	ethylene-insensitive3-related1 (EIL1)pathway),ethylene-insensitive3-like1 (EIL1);ETHYLENE-INSENSITIVE3-LIKE 1
At2g27990	4.70579	5.59936	5.62256	6.42967	-0.80711	0.035606	-0.83031	0.0495206	-1.72387	3.27e-05	-0.591292	0.0687051	homeodomain protein
At2g23760	5.81294	5.4877	7.71742	5.58524	2.13218	6.24e-07	-0.0975423	0.485292	0.227693	0.206542	-0.975161	0.000942835	BEL1-like homeobox 4 protein (BLH4)
At3g01470	8.02304	5.8927	6.48167	6.8103	-0.328636	0.397484	-0.917602	0.117579	1.21273	0.0142798	-0.110912	0.533194	homeobox-leucine zipper protein HAT5
At3g63070	6.33406	8.19526	8.45857	7.74225	0.716321	0.129248	0.45301	0.284182	-1.40818	0.0026792	-0.448895	0.244139	putative transcription factor HUA2
At4g17460	9.91104	7.22888	7.47643	8.28071	-0.804283	0.116286	-1.05183	0.0695184	1.63034	0.00152435	0.265494	0.413472	homeobox-leucine zipper protein HAT1
At4g32980	6.6193	6.04486	7.53241	5.99014	1.54227	0.00157954	0.05472	0.550031	0.629166	0.0628443	-2.2354	8.25e-06	homeobox protein (ATH1)
At4g36740	7.79605	4.70348	4.21127	6.75391	-2.54264	0.0495048	-2.05042	0.118405	1.04215	0.192508	1.23885	0.221487	homeodomain protein similar to CRHB7
At4g36870	4.36035	3.9936	5.62229	3.99205	1.63024	3.21e-06	0.0015489	0.581165	0.368305	0.0660343	-1.6479	6.7e-07	BEL1-like homeobox 2 protein (BLH2)
At4g37790	7.31103	6.30361	6.23905	8.11144	-1.87239	2.15e-05	-1.80783	0.00014233	-0.800404	0.00971243	0.739379	0.0196978	Homeobox-leucine zipper protein HAT22
At4g39070	6.19444	6.50938	6.08238	7.22168	-1.1393	0.0363117	-0.712299	0.169207	-1.02724	0.0220071	0.214908	0.453644	CONSTANS B-box zinc finger family protein salt-tolerance protein
At5g02030	8.96013	8.93389	9.71954	8.3875	1.33205	2.16e-05	0.546391	0.050703	0.572632	0.00953726	-1.07901	5.75e-05	homeodomain protein several homeodomain proteins
At5g03790	5.935	6.61894	8.94817	5.74031	3.20786	5.08e-06	0.878631	0.109829	0.194691	0.339081	-1.51288	0.00304536	homeobox-leucine zipper protein Athb-7
At5g46880	6.14051	7.37726	8.25698	7.09913	1.15785	0.000548118	0.278124	0.27312	-0.958617	0.0009289	-0.57239	0.0290561	similar to HD-Zip homeo domain OCL4 protein
At5g52170	4.40789	5.47436	5.38515	6.17109	-0.785938	0.0790809	-0.696728	0.129732	-1.7632	0.000189741	0.566178	0.134265	homeodomain protein similar to Anthocyaninless2 (ANL2)
At5g65100	5.24327	4.07576	3.93436	4.04827	-0.113909	0.480179	0.0274969	0.562452	1.19501	0.000554245	0.378259	0.177467	similarity to transcription factor
At5g65310	6.65837	5.36163	6.4526	5.35954	1.09307	0.00689363	0.00209696	0.58126	1.29884	0.000578637	-2.5636	2.4e-07	homeobox-leucine zipper protein ATHB-5
At5g02490	8.39688	9.59194	10.4412	8.48981	1.95137	0.000234323	1.10213	0.0346081	-0.0929347	0.395244	-0.981888	0.0176866	heat shock protein hsc70-2
At5g63750	7.34766	5.14036	4.84341	6.39806	-1.55465	0.0252606	-1.2577	0.0806639	0.9496	0.0660869	1.80743	0.00457458	ARI-related RING zinc finger protein-like
At1g64190	10.3494	8.93305	8.94644	8.722	0.224445	0.312795	0.211056	0.334589	1.62742	1.72e-06	0.199383	0.319391	6-phosphogluconate dehydrogenase
At5g24420	9.69558	10.2637	8.15194	10.6928	-2.54085	0.000750047	-0.42907	0.375237	-0.99721	0.0554381	1.08554	0.0604045	6-phosphogluconolactonase-like protein
At1g01040	8.93264	7.24257	8.04936	8.47883	-0.42947	0.256341	-1.23625	0.0188718	0.453809	0.134963	0.566974	0.124422	A DCL gene
At5g49160	8.3389	9.74697	10.0521	9.36995	0.682189	0.0597081	0.377021	0.244606	-1.03105	0.00260705	-0.732698	0.0245331	A DNA methyltransferase
At2g18050	7.22303	5.18451	5.1513	8.1677	-3.0164	0.0355521	-2.9832	0.055801	-0.94467	0.234194	0.99574	0.322572	A drought-stress-inducible histone gene
At3g53650	7.18426	7.33413	7.8887	6.56111	1.32759	0.00531668	0.773021	0.0955603	0.623152	0.0661032	-1.37313	0.0014689	A predicted Histone H2B gene
At5g65350	6.06827	4.04275	4.24053	3.88021	0.360323	0.311936	0.162544	0.472835	2.18806	1.46e-05	-0.689599	0.0723151	A predicted Histone H3 gene
At1g58025	4.60084	5.20456	4.75775	8.09205	-3.3343	5.71e-05	-2.88749	0.00104362	-3.49121	9.09e-06	2.70574	0.000144459	A single bromodomain containing protein
At3g54280	7.01063	8.2677	8.45072	8.01079	0.439929	0.151035	0.256904	0.326882	-1.00016	0.00155639	-0.140726	0.442874	A SWI2/SNF2-like protein in the MOT1 subclass.
At1g05490	4.58835	6.80095	6.23747	5.30745	0.930015	0.0805156	1.49349	0.0204784	-0.719103	0.0780529	-0.728596	0.109321	A SWI2/SNF2-like protein
At3g24340	6.08423	5.37524	6.86235	5.70481	1.15754	0.000280407	-0.329564	0.200101	0.379419	0.0700277	-0.469118	0.0509268	A SWI2/SNF2-like protein
At1g02670	8.13296	5.38965	5.69404	6.93524	-1.2412	0.0359641	-1.5456	0.023284	1.19772	0.0160655	1.1294	0.0290006	A SWI2/SNF2-like protein
At4g14080	8.69452	5.42141	4.39654	12.4798	-8.08331	0.000567211	-7.05844	0.0059118	-3.78532	0.0265889	6.56809	0.00117452	A6 anther-specific protein
At5g07230	10.256	6.46046	4.9154	12.9927	-8.0773	2.67e-05	-6.53224	0.0010358	-2.73672	0.0304662	6.45734	8.15e-05	A9
At5g62080	8.86599	7.81423	5.66427	13.0247	-7.3604	1.6e-05	-5.21044	0.00231015	-4.15868	0.00137142	5.23233	0.00017169	A9 protein precursor - like
At1g26560	8.06171	7.54233	9.00921	7.42619	1.58302	7.82e-05	0.116137	0.478469	0.635518	0.0228804	-0.511705	0.0740125	AAF88
At5g63850	9.17139	5.6378	5.45966	7.33451	-1.87484	0.00186942	-1.69671	0.0108293	1.83688	0.000688668	0.295076	0.395336	amino acid transporter AAP4
At1g44100	6.86473	6.6698	7.97219	6.74329	1.2289	0.000430087	-0.0734876	0.514065	0.121437	0.326982	-0.596162	0.02826	AAP5 amino acid permease
At4g21120	6.63902	6.57529	6.22764	8.04901	-1.82137	0.00487159	-1.47371	0.0324808	-1.40998	0.00832698	1.86818	0.00143114	AAT1 amino acid transport protein
At2g36270	8.53774	7.49806	8.34723	7.45349	0.893736	0.0197737	0.0445731	0.551109	1.08425	0.00202997	-0.00450146	0.5908	ABA-responsive element binding protein
At1g03905	5.61531	4.82369	4.62241	5.72874	-1.10633	0.00668191	-0.90505	0.0373385	-0.113427	0.362086	1.12962	0.00212165	ABC transporter family protein
At2g45190	9.01102	9.48516	11.5253	8.85258	2.67273	3.43e-07	0.63258	0.0920528	0.15844	0.310671	-2.24018	6.7e-07	abnormal floral organs protein (AFO) (FIL) YABBY1 (YABBY1)
At1g05010	7.59687	7.1447	6.13344	8.73611	-2.60268	0.000132077	-1.59141	0.0200367	-1.13924	0.0193942	1.69609	0.00221362	ACC oxidase
At1g36180	5.9909	7.43271	7.78087	7.40097	0.379901	0.36831	0.0317377	0.569512	-1.41007	0.0070017	0.476406	0.276505	acetyl-CoA carboxylase, putative (ACC2)
At1g55320	7.08538	8.50551	8.59916	8.22451	0.374641	0.246223	0.280996	0.336431	-1.13913	0.00151246	-0.327098	0.25383	acetyl-CoA synthetase
At3g17790	8.22587	7.86988	10.2729	7.79483	2.47802	0.00411875	0.0750424	0.557936	0.431037	0.277189	-0.388707	0.417667	acid phosphatase type 5
At4g00810	10.0734	12.0323	11.5868	11.2954	0.291425	0.355439	0.736897	0.0964007	-1.222	0.0023021	-0.468719	0.172613	acidic ribosomal protein p1
At5g40040	8.55576	6.52691	6.53247	8.06019	-1.52772	0.0104778	-1.53328	0.0212952	0.495576	0.172326	1.65558	0.0022897	acidic ribosomal protein P2 -like
At3g12110	8.73645	9.56067	10.0696	8.68505	1.38453	0.00174901	0.875614	0.0501233	0.0514027	0.419947	-1.0385	0.00555109	actin 11 (ACT11)
At5g27200	4.56673	7.64861	6.78472	8.08887	-1.30415	0.0595913	-0.440262	0.378751	-3.52214	9.9e-06	1.06054	0.0751664	acyl carrier protein precursor - like
At3g25110	8.66148	7.39961	7.43784	7.62402	-0.186185	0.406028	-0.22441	0.368847	1.03746	0.00147306	0.113246	0.480392	acyl-(acyl carrier protein) thioesterase
At3g51840	11.1521	10.8939	10.3227	11.4209	-1.0982	0.0138844	-0.52704	0.19012	-0.26883	0.247196	0.985879	0.0117235	acyl-CoA dehydrogenase
At5g23940	10.287	10.3791	11.1216	9.35786	1.7637	0.000571137	1.02122	0.0448844	0.929109	0.0160441	-1.49831	0.000801927	acyltransferase
At5g23970	5.3857	4.45511	4.24875	4.1574	0.0913465	0.544506	0.297712	0.460289	1.22829	0.0385713	-2.94697	0.000131311	acyltransferase family
At5g11160	9.04853	9.00593	10.2821	8.19767	2.08444	0.000343274	0.808262	0.117579	0.850856	0.0371176	-1.45576	0.00266618	adenine phosphoribosyltransferase - like protein
At4g39940	6.25889	5.9929	6.5367	5.25586	1.28085	0.0465585	0.737041	0.211544	1.00303	0.0472481	-1.65345	0.00577648	adenosine-5-phosphosulfate-kinase
At4g32400	8.71715	8.53249	8.00993	9.10733	-1.0974	1.1e-06	-0.57484	0.00447888	-0.390179	0.00706933	0.39454	0.00835625	adenylate translocator (brittle-1) - like protein
At1g72970	11.5079	11.6666	12.4303	11.1782	1.25204	0.0010648	0.488373	0.147649	0.329626	0.149487	-0.957331	0.00320897	Adhesion of Calyx Edges
At5g48300	10.0845	9.57245	10.3869	9.27088	1.11601	0.00291133	0.301566	0.293926	0.813651	0.00786635	-0.559813	0.0597941	ADP Glucose Pyrophosphorylase Small Subunit
At4g28390	8.77065	7.52747	7.29897	8.42813	-1.12916	0.0212361	-0.900656	0.0764435	0.342524	0.217894	1.24573	0.00519085	ADP,ATP carrier-like protein
At1g80660	6.80803	4.52945	4.50617	5.96866	-1.46249	0.0458913	-1.43921	0.068091	0.839363	0.107464	1.43693	0.0268013	AHA9 plasma membrane H+ ATPase
At3g28950	7.44521	5.60109	5.41189	5.51202	-0.100128	0.512642	0.0890688	0.526335	1.93319	4.82e-05	-0.083697	0.533821	AIG2-like protein
At3g28940	9.40474	7.49031	7.00466	7.56574	-0.561071	0.162045	-0.0754304	0.535666	1.839	7.62e-05	-0.113044	0.508814	AIG2-like protein
At5g21170	9.77551	9.68419	8.80261	10.4104	-1.60775	0.0415417	-0.726168	0.276799	-0.634852	0.190668	0.909763	0.154911	AKIN beta1
At4g22200	8.68039	7.40202	7.39685	7.47467	-0.0778206	0.542425	-0.072657	0.550669	1.20571	0.0170913	0.181128	0.491588	AKT2/AKT3 potassium channel protein
At4g32500	7.22143	6.26604	6.07592	7.63222	-1.5563	0.018548	-1.36618	0.0535697	-0.410785	0.242427	1.57281	0.00779677	AKT5 potassium channel
At2g13360	10.0919	10.2547	8.94859	11.1253	-2.17675	0.00387621	-0.870659	0.186748	-1.03346	0.0563402	0.519695	0.306249	ALANINE:GLYOXYLATE AMINOTRANSFERASE
At5g24760	8.04192	7.44772	6.68362	8.05927	-1.37564	3.43e-05	-0.611546	0.0445498	-0.0173463	0.439737	0.125507	0.427081	alcohol dehydrogenase 6
At3g42960	10.2429	5.20209	4.57046	11.9212	-7.35073	9.97e-06	-6.71909	0.000131323	-1.67829	0.0818285	6.38384	1.12e-05	alcohol dehydrogenase (ATA1)
At1g22440	5.56973	4.27442	4.26339	4.0339	0.229485	0.355656	0.240522	0.347611	1.53583	3.02e-05	0.242675	0.314502	alcohol dehydrogenase ADH
At1g32780	8.16039	5.43405	5.05139	7.43276	-2.38137	4.85e-05	-1.99871	0.00124787	0.727627	0.0535249	1.61162	0.000759854	alcohol dehydrogenase
At3g48000	10.3405	9.75709	9.0131	11.7603	-2.74722	3.2e-08	-2.00322	1.37e-05	-1.41982	2.76e-05	1.65293	3.76e-06	aldehyde dehydrogenase (NAD+)-like protein
At4g36250	8.68862	8.35507	9.54554	8.0942	1.45134	3.58e-05	0.26087	0.282578	0.594416	0.0152444	-2.01251	1.63e-07	aldehyde dehydrogenase like protein
At3g47800	7.94793	6.20697	5.71265	7.17365	-1.461	0.00472872	-0.966679	0.0647741	0.774281	0.0429282	0.660083	0.102341	aldose 1-epimerase - like protein
At5g22510	8.37088	6.5595	6.66515	6.60661	0.0585358	0.531785	-0.0471145	0.547425	1.76427	1.18e-05	-0.126501	0.470965	alkaline/neutral invertase
At4g03060	6.71201	5.85445	5.69898	5.5245	0.174487	0.443403	0.329949	0.307783	1.18751	0.00165247	0.0370088	0.566606	ALKENYL HYDROXALKYL PRODUCING 2
At4g03050	5.02055	8.54953	8.86836	8.72464	0.143725	0.549359	-0.175108	0.548411	-3.70409	0.00322821	0.259587	0.533361	Glucosinolate Biosynthetic Enzyme (GS-OHP)
At5g42650	6.26579	5.69573	6.63298	5.63142	1.00156	0.00902173	0.0643104	0.534264	0.634368	0.0317546	-0.474498	0.116728	allene oxide synthase
At1g26320	4.90441	6.49058	5.9866	5.45596	0.530648	0.110486	1.03462	0.0135093	-0.551544	0.0449815	-0.185799	0.396981	allyl alcohol dehydrogenase
At1g65560	8.60958	8.10102	8.14315	10.3546	-2.21144	8.94e-05	-2.25356	0.00030209	-1.745	0.000294955	1.82443	0.000183514	allyl alcohol dehydrogenase
At3g29770	8.45504	6.55272	6.53809	6.99595	-0.457854	0.275805	-0.443231	0.292528	1.45909	0.00215558	0.582317	0.157009	alpha/beta hydrolase
At5g22770	7.22932	8.73012	8.7022	8.25287	0.44933	0.236217	0.477254	0.227052	-1.02355	0.00823602	-0.555775	0.125526	alpha-adaptin
At5g10300	8.5894	7.52655	6.14962	7.7744	-1.62478	0.000135042	-0.247855	0.359097	0.814993	0.0101764	-0.355411	0.212727	alpha-hydroxynitrile lyase-like protein
At5g14950	6.44529	7.37015	7.86231	6.84895	1.01336	0.00194987	0.521203	0.0938041	-0.40366	0.0725156	-0.862722	0.00245876	alpha-mannosidase -like protein
At5g19140	10.3556	10.2475	8.92663	10.2432	-1.31661	0.00144494	0.00429086	0.579626	0.112353	0.360379	0.501025	0.107741	aluminium-induced protein - like
At3g17960	6.09387	7.35209	6.70088	6.28482	0.416059	0.226409	1.06727	0.0210195	-0.190953	0.294966	-0.773918	0.0265973	amidase
At5g41800	8.89165	6.67816	6.36398	7.93813	-1.57415	0.0472644	-1.25996	0.117579	0.953523	0.0972068	2.04384	0.00569149	amino acid permease-like protein; proline ...;amino acid permease-like protein; proline transporter-like protein
At5g04770	8.75794	9.06101	7.73772	8.98453	-1.24681	0.000304692	0.0764784	0.508984	-0.226591	0.20745	1.15717	0.000181459	amino acid transporter
At4g28700	7.74698	6.41406	6.15509	6.50882	-0.353734	0.373079	-0.0947696	0.536061	1.23815	0.0107761	0.585875	0.187646	ammonium transporter - like protein
At1g21540	8.44683	7.51248	6.03274	6.99045	-0.957705	0.0185672	0.522037	0.169342	1.45639	0.000285186	0.152853	0.45878	AMP-binding enzyme
At5g16340	7.80723	7.28586	6.55259	9.06091	-2.50832	0.00370005	-1.77505	0.0474365	-1.25369	0.0467595	2.49523	0.00134147	AMP-binding protein
At3g23790	7.69638	7.301	7.6713	8.77948	-1.10818	0.00047524	-1.47847	0.000102445	-1.0831	0.000174418	1.44532	6.24e-06	AMP-binding protein
At1g64780	9.56088	9.47196	6.74544	9.11548	-2.37005	0.00335931	0.35648	0.434047	0.445395	0.257448	1.88891	0.0064805	AMT1;2 amonium transporter
At1g69440	6.72848	6.4529	7.38753	6.11584	1.27169	0.00276077	0.337063	0.297197	0.612642	0.0463959	-1.35293	0.000523726	An AGO gene
At2g27880	9.20521	10.8372	7.13727	10.0684	-2.93117	2.77e-06	0.768726	0.108187	-0.863236	0.0253193	1.32383	0.00287845	An AGO gene
At5g43810	9.19237	9.83478	10.4975	9.42484	1.07262	2.1e-05	0.40994	0.0617141	-0.232472	0.106421	-1.14071	2.11e-06	An AGO gene
At1g51060	10.2875	11.2021	11.5838	10.3513	1.23252	0.00891592	0.8508	0.074652	-0.0637215	0.41521	-1.27662	0.00269617	An Expressed Histone H2A gene
At1g54690	9.76491	10.6464	10.9366	9.91546	1.02115	0.0169238	0.730986	0.0912677	-0.150553	0.338385	-1.09654	0.00466904	An Expressed Histone H2A gene
At3g27360	9.65374	10.4392	10.8023	9.53029	1.27201	0.00267739	0.908887	0.0390592	0.123443	0.354601	-1.29158	0.000772616	An Expressed Histone H2A gene
At5g10390	9.20754	10.263	10.3543	9.3157	1.0386	0.0211724	0.94729	0.0512937	-0.108156	0.379555	-1.34382	0.00152443	An Expressed Histone H2A gene
At5g10400	10.0763	10.764	10.7664	9.69082	1.07553	0.0143252	1.07317	0.0278447	0.385429	0.161954	-1.3052	0.00143366	An Expressed Histone H2A gene
At5g14230	7.77	6.90035	6.04583	6.55333	-0.507504	0.265184	0.347026	0.374327	1.21667	0.0102536	-0.0555415	0.563197	ankyrin - like protein
At1g35720	8.52689	7.6162	8.1496	7.25481	0.894786	0.135863	0.361384	0.401867	1.27208	0.0184892	-0.751825	0.150571	AnnAt1 Ca2+ binding protein annexin;ANNEXIN
At5g65020	10.1533	9.57441	9.65556	9.09642	0.559137	0.162266	0.477988	0.22524	1.05687	0.00678114	-0.558869	0.122982	annexin - like protein
At1g20120	8.57554	4.49439	4.5932	7.12085	-2.52765	0.033162	-2.62646	0.0453925	1.45469	0.0896992	2.63199	0.0133146	anter-specific proline-rich protein APG precursor
At3g15400	12.2368	6.50872	5.58956	12.1468	-6.55728	1.2e-05	-5.63811	0.000279141	0.089947	0.435845	4.64339	0.000141278	anther development protein, ATA20
At5g48930	9.26473	8.3867	7.86636	9.35379	-1.48743	0.0030296	-0.967088	0.0569661	-0.0890575	0.398437	0.546493	0.148698	anthranilate N-benzoyltransferase
At1g28680	8.10751	6.08001	6.54394	7.69791	-1.15398	0.0146959	-1.6179	0.00437129	0.409592	0.165608	0.857685	0.0325999	anthranilate N-hydroxycinnamoyl/benzoyltransferase
At5g67160	6.77034	5.86639	6.877	5.62031	1.25669	0.0110275	0.246076	0.417849	1.15003	0.00647972	-1.09206	0.0111495	anthranilate N-hydroxycinnamoyl/benzoyltransferase
At5g12970	7.46379	7.30271	7.66373	8.49251	-0.828773	0.135863	-1.1898	0.0644122	-1.02871	0.0323839	0.614293	0.193072	anthranilate phosphoribosyltransferase -like protein
At5g25390	8.26205	7.39456	6.26128	7.68366	-1.42238	0.000634953	-0.289102	0.324636	0.578389	0.0468647	1.5321	8.38e-05	AP2 domain containing protein
At3g16770	10.789	6.1088	5.85152	5.92335	-0.0718292	0.555373	0.185456	0.520713	4.86567	1.98e-06	0.241078	0.49931	AP2 domain containing protein
At1g74930	5.89591	7.14611	5.76542	5.91583	-0.150411	0.472535	1.23027	0.016694	-0.0199235	0.444948	0.0756656	0.538276	AP2 domain containing protein
At3g25900	6.89049	8.0464	7.43595	6.50114	0.934808	0.0995751	1.54526	0.0243186	0.389347	0.236566	-1.54979	0.0050536	AP2 domain transcription factor-like protein
At1g19230	4.81938	4.13202	4.28531	8.16803	-3.88272	6.11e-06	-4.03601	2.58e-05	-3.34865	9.42e-06	3.90996	1.25e-06	AP2 domain-containing unknown protein
At1g44830	4.57595	5.5244	5.48598	5.89615	-0.410163	0.210537	-0.371752	0.251595	-1.32019	0.000372329	0.460905	0.130758	AP2-containing DNA-binding protein
At5g17290	8.79194	8.34072	7.89605	9.01791	-1.12186	0.000459109	-0.677187	0.0345657	-0.225969	0.193308	1.09371	0.00016674	APG5 (autophagy 5)-like protein
At3g47950	7.95338	8.91454	7.36503	8.45129	-1.08626	0.00216649	0.463246	0.146593	-0.49791	0.0497928	1.15077	0.00041027	Arabidopsis Plasma Membrane H+ ATPase
At1g07410	6.19211	6.22876	5.81424	7.17741	-1.36318	0.00306123	-0.948657	0.0465383	-0.985299	0.00864778	1.30024	0.0015542	Arabidopsis RAB GTPase gene
At1g73640	5.84853	5.98951	7.08455	5.91521	1.16934	0.002133	0.074301	0.522729	-0.0666752	0.398822	-0.468605	0.107062	Arabidopsis RAB GTPase gene
At5g60860	8.47735	7.41964	6.48267	8.00523	-1.52256	0.00221121	-0.585586	0.177037	0.472122	0.130872	1.62602	0.000386723	Arabidopsis RAB GTPase gene
At5g64310	10.6844	11.2524	11.017	10.1666	0.850413	0.022779	1.08585	0.0131436	0.517851	0.0628145	-0.768444	0.018842	arabinogalactan-protein (AGP1)
At3g01700	4.61534	5.43467	5.06131	5.77012	-0.708809	0.0689505	-0.335449	0.303212	-1.15477	0.00202754	0.605459	0.0734217	arabinogalactan-protein (AGP11)
At4g37450	7.35407	7.33655	8.20852	6.62587	1.58264	0.00566161	0.710677	0.169193	0.7282	0.0718953	-1.64808	0.00150558	arabinogalactan-protein (AGP18)
At2g22470	4.86104	5.81839	5.90306	5.88959	0.0134775	0.570225	-0.0711968	0.546155	-1.02855	0.0192736	0.143117	0.503059	arabinogalactan-protein (AGP2)
At3g61640	6.80031	7.78162	8.07992	6.66685	1.41308	0.000258169	1.11478	0.00668642	0.133469	0.326389	-0.995123	0.00198604	arabinogalactan-protein (AGP20)
At5g65390	7.75513	7.94411	9.29685	8.1054	1.19146	0.00139052	-0.161286	0.433149	-0.350264	0.129702	-1.17502	0.000476609	arabinogalactan-protein (AGP7)
At2g14890	10.8938	11.5653	11.8976	10.719	1.17859	0.00134368	0.84628	0.0271049	0.17482	0.280217	-1.12037	0.000656813	arabinogalactan-protein (AGP9)
At3g20865	6.41196	5.95509	5.51714	6.64444	-1.1273	0.0457671	-0.689351	0.191766	-0.232481	0.321227	0.795306	0.0937267	arabinogalactan-protein
At3g57690	8.68835	7.54541	7.6165	8.72506	-1.10856	0.0450411	-1.17966	0.0529743	-0.0367082	0.439057	0.801316	0.086167	arabinogalactan-protein, putative (AGP23)
At3g42850	7.55323	5.52516	5.21733	6.20096	-0.98363	0.137669	-0.675802	0.268066	1.35227	0.0220542	1.08333	0.073129	putative arabinose kinase ISA1
At3g53710	8.54223	7.21731	7.18747	6.91251	0.274955	0.305503	0.304797	0.281569	1.62972	1.45e-05	-0.133979	0.45299	ARF GAP-like zinc finger-containing protein (ZIGA2)
At1g08680	4.7228	7.46046	6.8675	5.94166	0.925847	0.0770605	1.51881	0.0173232	-1.21886	0.00956667	-0.778886	0.0860804	ARF GAP-like zinc finger-containing protein (ZiGA4)
At3g61830	7.82183	8.80108	9.37154	8.0453	1.32625	0.00137547	0.755786	0.0627608	-0.223461	0.256664	-0.673947	0.039362	ARF16,auxin response factor-like protein
At4g34710	9.98358	9.69178	11.2876	9.52826	1.75933	0.000115849	0.163522	0.452455	0.455319	0.101948	-1.36044	0.000447356	arginine decarboxylase SPE2
At5g21150	8.90937	10.3532	5.90918	9.81823	-3.90905	1.04e-09	0.534941	0.129525	-0.908854	0.00456484	1.5075	5.84e-05	Argonaute
At4g28680	7.41577	8.10293	6.9541	6.35035	0.603749	0.17741	1.75257	0.00440479	1.06541	0.0126128	-2.35303	1.7e-05	aromatic amino-acid decarboxylase - like protein
At5g36260	4.52694	5.54987	5.37005	5.8828	-0.512744	0.113199	-0.332926	0.259628	-1.35586	0.00012953	0.432182	0.125162	aspartyl protease-like
At4g21490	8.97648	6.36593	6.13683	6.04633	0.0904921	0.551621	0.319593	0.478372	2.93015	0.00107374	0.165397	0.537259
At4g28395	10.1247	5.68257	5.48839	9.62172	-4.13332	0.000116415	-3.93915	0.000748294	0.503003	0.271631	3.91749	5.37e-05	ATA7
At1g05200	6.64291	6.20908	6.93384	5.85183	1.08201	0.00190587	0.357249	0.217174	0.791078	0.00573436	-1.03831	0.000878204	putative ligand-gated ion channel protein
At3g47730	7.99562	6.17872	7.32019	7.18867	0.131518	0.451859	-1.00996	0.00903132	0.806945	0.00508871	-0.0590319	0.534957	ABC-type transport protein-like protein
At5g09400	5.42854	7.15247	6.9122	6.43508	0.477124	0.32498	0.71739	0.209718	-1.00653	0.0417808	-0.309065	0.411999	AtHAK7 potassium transporter
At2g45430	4.72151	5.42962	5.35021	5.88802	-0.537816	0.108162	-0.4584	0.172542	-1.16651	0.000716957	0.745144	0.018325	AT-hook DNA-binding protein
At2g30070	7.63161	6.85325	7.04461	8.54696	-1.50235	0.000889336	-1.69371	0.00105701	-0.91535	0.00978516	1.49856	0.000265708	AtKUP1 potassium transporter
At2g35060	8.93397	7.17169	7.40904	7.93388	-0.524838	0.135712	-0.762194	0.0618503	1.00009	0.00373576	1.11695	0.00193286	AtKUP11 potassium transporter
At3g02050	7.31365	8.20723	8.80647	7.46801	1.33846	5.82e-05	0.739215	0.0223841	-0.154359	0.270213	-1.09731	0.000131982	AtKUP3 potassium transporter
At5g56110	5.68553	6.00335	5.8297	7.46312	-1.63342	0.000774989	-1.45977	0.00616811	-1.77759	9.83e-05	1.61967	0.000244586	Atmyb103
At3g49690	9.54743	5.06178	4.89189	7.73149	-2.83959	0.0168242	-2.66971	0.0396416	1.81594	0.0450099	2.48526	0.0165827	AtMYB84
At1g09930	7.94263	4.86738	4.63953	6.75488	-2.11536	0.0241784	-1.88751	0.0594364	1.18774	0.0808955	2.22431	0.00830475	AtOPT2 oligopeptide transporter
At5g64410	8.5181	7.88477	6.85329	8.31672	-1.46344	0.000307578	-0.431954	0.192002	0.201379	0.265857	0.619883	0.0439547	AtOPT4 oligopeptide transporter
At5g53510	7.93137	5.17488	4.86084	7.1834	-2.32256	0.0369551	-2.00852	0.0838664	0.747967	0.230218	2.67778	0.00827334	AtOPT9 oligopeptide transporter
At1g63440	6.61397	6.32825	6.02875	7.29757	-1.26882	0.0138199	-0.969323	0.0687487	-0.683598	0.0682618	1.27949	0.00554161	ATP dependent copper transporter
AtCg00150	5.17864	7.20615	6.242	5.07008	1.17192	0.0610275	2.13607	0.00608334	0.10856	0.406258	0.2111	0.479625	ATPase a subunit
AtCg00120	9.34578	11.9959	11.9303	11.0382	0.892066	0.274814	0.957743	0.26054	-1.69243	0.0329948	-0.41004	0.445795	ATPase alpha subunit
AtCg00140	8.21793	11.5753	11.0052	9.86369	1.14153	0.204516	1.7116	0.101143	-1.64576	0.0406988	-0.0578714	0.577769	ATPase III subunit
At1g68710	8.29057	7.87422	9.01826	9.19018	-0.17192	0.463205	-1.31596	0.0154536	-0.899605	0.0186545	0.958341	0.0188488	ALA9 aminophospholipid ATPase
At5g53350	11.2071	9.6857	9.75396	9.94849	-0.194526	0.345918	-0.262796	0.266817	1.25866	2.9e-05	0.348128	0.125806	ATP-dependent Clp protease ATP-binding subunit ClpX1
At5g05710	6.75546	6.3755	6.45721	7.39507	-0.937861	0.00713657	-1.01958	0.0106352	-0.639611	0.0203356	0.563404	0.0485639	AtPH1-like protein
At2g38940	5.02099	4.77279	5.81044	4.38564	1.4248	0.0140507	0.387146	0.355342	0.635348	0.109118	-0.748957	0.107361	phosphate transporter (ATPT2)
At5g43340	9.40032	5.38246	5.01003	8.02326	-3.01323	0.0125074	-2.6408	0.0423048	1.37705	0.09894	2.87177	0.00712923	inorganic phosphate transporter
At2g21050	7.73184	8.33385	10.7058	7.66137	3.04447	3.84e-08	0.672478	0.0718286	0.0704696	0.395278	-2.35377	2.4e-07	AUX1-like amino acid permease
At1g34310	6.81573	9.28407	8.66763	8.58618	0.0814476	0.551701	0.69789	0.307067	-1.77045	0.0137516	-0.644173	0.295042	auxin response factor 1
At5g37020	6.5365	7.90862	8.2118	7.08523	1.12657	0.0130698	0.823385	0.0758045	-0.548731	0.0866133	-2.13826	1.12e-05	auxin response factor 8
At1g19850	8.79566	9.35619	10.5175	8.81138	1.70611	1.92e-05	0.544811	0.09849	-0.015718	0.444171	-2.14217	2.4e-07	auxin response transcription factor
At5g63390	7.08253	5.75702	5.45403	7.17736	-1.72332	0.0287429	-1.42034	0.0823071	-0.0948265	0.421779	1.61768	0.019881	auxin-independent growth promoter-like protein
At1g53700	5.68725	5.91777	7.01778	5.53649	1.48129	1.1e-05	0.381273	0.143276	0.150752	0.265559	-0.159576	0.366334	auxin-induced protein kinase
At1g19830	5.73186	7.40824	6.89998	6.15727	0.74271	0.117278	1.25097	0.0295112	-0.425407	0.178312	-1.36343	0.00380391	auxin-induced protein
At1g60710	8.86866	7.07952	6.83189	8.11523	-1.28334	0.00411875	-1.03571	0.0302772	0.753433	0.0271684	0.430637	0.193072	auxin-induced protein
At5g61530	10.5978	8.49577	8.33749	9.67335	-1.33586	0.00679682	-1.17758	0.0281077	0.924462	0.0183835	0.974565	0.0195689	auxin-regulated protein
At4g14560	5.94658	6.96762	6.5308	7.01726	-0.486467	0.0770605	-0.0496426	0.534287	-1.07069	0.000212189	0.556863	0.0260302	AUXIN-RESPONSIVE PROTEIN IAA1
At1g04250	5.38068	6.24159	6.79387	5.40139	1.39248	0.00158738	0.8402	0.0558932	-0.0207077	0.443599	-3.24288	2.39e-08	auxin-responsive protein IAA17
At5g39730	9.26318	8.02031	8.82412	8.24152	0.582594	0.117396	-0.221211	0.401867	1.02166	0.00430401	-0.242817	0.360012	avirulence induced gene (AIG) - like protein
At1g32930	7.91237	8.52958	9.06093	7.86507	1.19586	0.000727276	0.664508	0.0554716	0.0473023	0.412895	-0.855155	0.0039823	Avr9 elicitor response protein, putative
At5g17760	8.13832	9.168	9.81264	8.25148	1.56115	4.36e-05	0.916514	0.014816	-0.113166	0.339537	-0.410445	0.115911	BCS1 - like protein
At1g24020	12.9783	11.1055	9.6326	10.4965	-0.863925	0.174645	0.608994	0.295144	2.48182	0.000410967	-1.82737	0.00527499	Bet v I allergen family similar to major pollen allergen Betv 1
At3g55780	8.27438	6.00063	5.59266	8.03347	-2.4408	0.0121555	-2.03283	0.0496739	0.240917	0.375386	2.40047	0.00563105	beta-1,3-glucanase - like protein
At1g32860	6.74892	6.76859	8.29389	6.03648	2.25741	1.01e-05	0.732118	0.0828577	0.712439	0.0290472	-1.17393	0.00216132	beta-1,3-glucanase precursor
At1g66250	8.02325	8.09701	8.69174	7.50963	1.1821	0.0241427	0.587379	0.210703	0.513615	0.138391	-1.0943	0.0176273	beta-1,3-glucanase precursor
At3g23770	7.13238	4.56586	4.63414	9.86563	-5.23148	0.00192486	-5.29977	0.00531646	-2.73325	0.0293169	5.18594	0.000672046	beta-1,3-glucanase
At4g18340	7.31452	5.8295	5.3543	6.01054	-0.65624	0.244152	-0.181039	0.501417	1.30398	0.0182728	-0.58331	0.245363	beta-1,3-glucanase-like protein
At4g29360	7.84624	8.49345	8.8554	7.41324	1.44216	0.01052	1.08021	0.0634385	0.432999	0.191536	-1.24654	0.0109964	beta-1,3-glucanase-like protein
At5g42720	7.11988	5.68478	6.25157	5.58127	0.670308	0.167189	0.103515	0.528918	1.53862	0.00213564	-1.09903	0.0210581	beta-1,3-glucanase-like protein
At5g55180	11.6661	12.242	11.9791	10.8825	1.09657	0.0277567	1.35955	0.0188482	0.783646	0.0429289	-0.381063	0.290972	beta-1,3-glucanase-like protein
At5g42100	9.50321	10.7743	11.0605	9.79464	1.26586	0.000485905	0.97964	0.0115553	-0.291421	0.162582	-0.81759	0.006044	beta-1,3-glucanase-like protein;beta-1
At5g55700	8.76687	7.9033	7.32918	8.95031	-1.62113	0.0232989	-1.04701	0.132456	-0.183446	0.373891	1.08194	0.0694389	beta-amylase
At4g28250	7.70786	8.51975	8.11123	7.17383	0.937397	0.067884	1.34591	0.0259052	0.534021	0.134287	-1.97645	0.000211459	beta-expansin pollen allergen protein
At1g55120	7.76032	7.64882	8.66851	7.5694	1.09911	0.0025263	0.0794233	0.514743	0.190919	0.265289	0.116237	0.47389	beta-fructofuranosidase
At1g62660	7.80495	5.80872	5.2251	6.00094	-0.77584	0.0317354	-0.192229	0.411023	1.804	9.1e-06	0.158162	0.43487	beta-fructosidase
At5g63800	9.17677	6.40921	6.67477	7.79898	-1.12421	0.0555854	-1.38977	0.0379192	1.37778	0.00834391	1.47606	0.00696765	beta-galactosidase
At5g63810	9.5386	8.75431	9.18321	8.42057	0.762634	0.00193611	0.33374	0.135233	1.11802	1.12e-05	-0.467272	0.020262	beta-galactosidase
At1g45130	8.75712	8.0369	8.39579	7.70984	0.685947	0.037311	0.327057	0.252362	1.04728	0.000970946	-0.458702	0.0944566	beta-galactosidase
At4g21760	5.39235	4.58452	4.48509	5.66469	-1.17959	0.0338905	-1.08016	0.0679389	-0.272339	0.291172	0.955437	0.0451462	beta-glucosidase -like protein
At1g52400	12.7976	10.4834	8.92297	10.9427	-2.01976	0.00521712	-0.459304	0.360876	1.85489	0.0031182	0.0957365	0.550604	beta-glucosidase
At1g60260	7.01419	5.74325	5.80985	5.9969	-0.187052	0.412192	-0.253651	0.347358	1.01729	0.00225735	-0.643574	0.0379849	beta-glucosidase
At1g61810	7.70675	6.17957	5.84643	8.03858	-2.19214	0.0160144	-1.85901	0.0549526	-0.331826	0.333558	1.11833	0.124789	beta-glucosidase
At1g75940	10.929	4.64115	3.96391	8.62744	-4.66353	0.00139435	-3.98628	0.012237	2.30157	0.0313991	3.82149	0.00238711	beta-glucosidase
At3g18080	10.4861	10.4139	8.24164	10.7192	-2.47754	3.85e-05	-0.305288	0.381864	-0.233105	0.299552	0.971287	0.0264699	beta-glucosidase
At3g60130	8.89164	7.53341	7.05746	7.87214	-0.814681	0.018579	-0.33873	0.250734	1.01951	0.00148404	0.765592	0.0123082	beta-glucosidase-like protein
At3g60140	4.05648	5.08195	4.68781	5.85541	-1.16761	0.0945024	-0.77346	0.233374	-1.79893	0.00579703	1.74319	0.00877793	beta-glucosidase-like protein;DARK INDUCIBLE 2
At3g52160	8.95961	5.01931	5.00374	8.16663	-3.16289	0.00157954	-3.14732	0.00503618	0.792971	0.171834	2.83187	0.00130916	beta-ketoacyl-CoA synthase like protein
At1g62710	8.8856	5.59038	5.70188	7.01458	-1.3127	0.0890427	-1.42421	0.0885417	1.87101	0.00797938	1.87993	0.010008	beta-VPE
At5g64570	10.1083	8.04151	10.6976	8.87879	1.81884	0.00187671	-0.837282	0.120312	1.22953	0.00885782	0.0342536	0.576099	beta-xylosidase
At5g09730	6.33057	5.50994	4.46953	8.22607	-3.75654	0.000156159	-2.71612	0.00858082	-1.8955	0.0105939	4.0348	1.75e-05	beta-xylosidase - like protein
At1g06170	8.75509	4.9368	3.6204	9.56159	-5.94119	3.97e-06	-4.62479	0.000315741	-0.8065	0.186486	4.83176	1.1e-05	bHLH protein
At1g10610	7.40326	7.87833	6.29281	7.41122	-1.11842	0.0144479	0.467102	0.235368	-0.00796832	0.454011	0.649856	0.0818961	bHLH protein
At1g51070	8.28109	7.88273	8.93521	7.79904	1.13616	0.00188369	0.0836904	0.509911	0.482042	0.0598338	-0.705108	0.0186772	bHLH protein
At1g59640	6.86802	6.17461	7.67277	6.30324	1.36952	0.00200584	-0.12863	0.487499	0.564777	0.066416	-0.179101	0.435752	bHLH protein
At2g16910	9.44667	4.17645	4.30401	7.72603	-3.42201	8.26e-05	-3.54957	0.000242335	1.72064	0.00783377	3.40542	2.21e-05	bHLH protein
At2g31210	6.03585	4.27458	3.74254	7.1305	-3.38796	0.000460027	-2.85592	0.00634305	-1.09465	0.083023	3.06649	0.000354879	bHLH protein
At2g42280	4.72266	4.16843	5.43389	4.40878	1.0251	0.000403712	-0.240346	0.271242	0.313874	0.0917163	-0.0287078	0.560488	bHLH protein
At4g00870	8.49449	7.93666	9.16213	7.75027	1.41186	3.65e-05	0.186387	0.365647	0.744212	0.0037486	-0.383011	0.101801	bHLH protein
At5g46690	6.07878	5.4493	8.28187	5.29903	2.98284	6.74e-07	0.150279	0.475357	0.779753	0.0255961	-2.19468	6.08e-06	bHLH protein
At5g53210	5.06912	6.16036	7.23063	5.37577	1.85486	0.000151005	0.784588	0.0777235	-0.306648	0.213079	-1.69588	0.000103386	bHLH protein
At5g65640	9.43948	8.82313	9.64352	8.42737	1.21614	0.00271514	0.395754	0.235497	1.01211	0.00333516	-1.1725	0.00123712	bHLH protein
At3g05800	6.47889	5.581	6.56449	5.40536	1.15913	0.00382581	0.17564	0.435668	1.07353	0.0021623	-0.699683	0.0326274	bHLH protein
At5g15160	6.11985	6.6996	7.81973	6.20456	1.61517	0.000259346	0.495045	0.176247	-0.0847077	0.388908	-1.51474	0.000139414	bHLH protein
At4g09820	5.04186	3.56586	3.58524	3.96497	-0.379726	0.0919166	-0.399111	0.0982629	1.07689	2.67e-05	0.228437	0.212522	bHLH protein
At1g72230	11.6124	7.33603	5.29182	11.0335	-5.7417	0.0019249	-3.6975	0.0493477	0.57892	0.345948	4.04812	0.0090729	blue copper protein
At4g12880	8.5539	8.3548	9.35688	7.90065	1.45623	7.17e-05	0.454154	0.13624	0.653252	0.0133408	-1.70236	2.6e-06	blue copper-binding protein
At1g08325	10.8375	10.1963	7.73942	10.6291	-2.88972	3.83e-10	-0.432815	0.0895116	0.208403	0.176505	1.82398	8.08e-08	bZIP protein
At4g34590	10.5817	10.0875	11.3448	9.82858	1.51625	0.00736312	0.258909	0.431492	0.753143	0.0645832	-0.829955	0.0694662	bZIP transcription factor ATB2
At4g34000	7.54471	6.27706	5.97082	7.72553	-1.75471	0.00309619	-1.44847	0.023284	-0.180816	0.350548	1.11069	0.0231926	bZIP transcription factor, OBF3
At5g06840	7.98106	7.67609	5.38748	8.37647	-2.98899	7.4e-10	-0.700375	0.0224589	-0.395414	0.0528912	1.53356	1.37e-06	bZIP transcription factor-like protein
At4g37730	6.18176	5.30653	5.73946	4.77809	0.961362	0.0353296	0.528434	0.204927	1.40367	0.00124857	-0.575838	0.123967	bZIP transcription factor-like protein
At3g50750	7.05582	6.12793	4.79856	6.88308	-2.08452	5.53e-05	-0.755151	0.0920528	0.17274	0.324557	1.63559	0.000198559	BZR1 homolog
At4g18890	7.10231	7.91188	8.75573	7.32784	1.4279	4.01e-05	0.584046	0.0605819	-0.225524	0.196528	-0.872275	0.00155213	BZR1 homolog
At5g05690	9.71944	8.8918	8.25191	9.34189	-1.08998	0.0201794	-0.450093	0.257126	0.377548	0.185402	-0.523029	0.158619	C-23 steroid hydroxylase
At3g03550	8.01504	6.08726	6.32215	6.16101	0.161132	0.449766	-0.0737569	0.529234	1.85403	1.47e-05	-0.0883522	0.518009	C3HC4-type RING zinc finger protein-like
At4g30110	8.50218	4.46405	5.5261	8.23172	-2.70562	0.00245191	-3.76767	0.000411753	0.270455	0.350401	3.20762	0.00015096	cadmium-transporting ATPase-like protein
At1g67990	10.2675	5.03611	4.60111	9.50268	-4.90157	0.000384895	-4.46658	0.00329888	0.764778	0.24573	4.5524	0.00022963	caffeoyl-CoA 3-O-methyltransferase
At1g64480	4.59488	5.46859	5.20348	5.8802	-0.676725	0.14027	-0.411615	0.306293	-1.28532	0.00423929	0.831904	0.051171	calcineurin B-like protein
At5g04220	6.26967	4.94401	4.79837	6.14931	-1.35094	0.04276	-1.2053	0.0845773	0.120359	0.402592	1.12985	0.049842	calcium lipid binding protein - like
At1g35670	8.26262	7.30351	7.07866	8.15287	-1.0742	0.0206027	-0.849358	0.0770743	0.10975	0.38074	1.48394	0.00083516	Calcium-dependent Protein Kinase, isoform 11
At5g23580	7.61969	8.1057	8.48095	7.30154	1.17941	0.00428691	0.804158	0.0568443	0.318149	0.185434	-1.04371	0.00396004	Calcium-dependent Protein Kinase, isoform 12
At1g08065	5.78097	4.67242	4.48649	9.86749	-5.381	4.03e-05	-5.19507	0.000253351	-4.08652	0.00021323	5.30055	1.11e-05	carbonic anhydrase
At1g70410	8.35005	7.20821	6.23476	7.67276	-1.438	0.0263042	-0.464553	0.34134	0.677286	0.123521	0.666575	0.18775	carbonic anhydrase
AtCg00500	6.86791	10.5039	10.3882	8.92278	1.46537	0.114765	1.58114	0.112381	-2.05487	0.0141464	0.334998	0.475785	carboxyltransferase beta subunit
At3g45010	11.0199	6.64554	6.72584	9.41623	-2.69039	0.00437819	-2.77069	0.00949597	1.60368	0.0265688	2.0349	0.0112914	carboxypeptidase precursor-like protein
At4g14440	7.53171	8.38215	8.6537	7.43835	1.21535	6.55e-06	0.9438	0.000487985	0.093353	0.308358	-2.05502	1.4e-09	carnitine racemase like protein
At1g20620	10.4493	11.7634	11.5486	11.8608	-0.312241	0.408842	-0.0974394	0.537117	-1.41147	0.00665408	-0.673608	0.155049	catalase 3
At4g01610	11.4384	9.6822	10.4646	10.333	0.131682	0.508352	-0.65075	0.202086	1.10547	0.0175741	-0.153243	0.501284	cathepsin B-like cysteine protease
At1g54160	6.49034	6.62622	7.59441	6.55545	1.03896	0.00566161	0.0707766	0.526589	-0.0651046	0.401251	-0.410081	0.153572	CCAAT-binding factor B subunit
At3g44260	8.15274	7.14303	5.80728	6.52763	-0.720346	0.16288	0.615408	0.226437	1.62511	0.00219498	0.951364	0.0516144	CCR4-associated factor 1-like proteinSWISSPROT:CAF1_MOUSE; supported by cDNA: gi_15292828_gb_AY050848.1_
At3g53230	7.04889	6.81728	5.75714	7.15205	-1.39491	0.000289718	-0.334771	0.253419	-0.103164	0.35776	1.0927	0.000888925	CDC48 - like protein
At3g19100	7.13568	4.45872	4.55754	5.47642	-0.918877	0.155928	-1.01769	0.142571	1.65926	0.00778958	0.469835	0.338678	CDPK-related protein kinase isoform 2
At1g49580	8.64898	8.39582	8.93169	7.82583	1.10586	2.28e-05	0.569996	0.0210069	0.823153	0.000155805	-0.707899	0.00067543	CDPK-related protein kinase isoform 8
At5g59170	5.87738	7.5908	7.38949	7.44355	-0.0540586	0.553441	0.147254	0.511134	-1.56617	0.00405519	-0.0467584	0.571062	cell wall protein
At4g39350	7.73963	8.30654	7.34398	8.37242	-1.02844	0.00122386	-0.0658773	0.517421	-0.632796	0.011112	0.0558421	0.532085	cellulose synthase catalytic subunit (Ath-A)
At4g16590	7.43621	5.99596	5.76904	5.43194	0.337099	0.418541	0.564021	0.3005	2.00427	0.00148404	-0.766724	0.154531	cellulose synthase like protein
At4g32410	6.86725	8.885	9.05879	8.30614	0.752645	0.0946831	0.57886	0.18762	-1.4389	0.00134506	-0.791456	0.0506249	Cellulose Synthase(RSW1)
At3g55060	6.849	6.26245	6.02871	5.75076	0.277956	0.297169	0.511693	0.122917	1.09825	0.000697714	-0.141392	0.440811	centromere protein - like
At4g14760	6.83374	6.6888	7.60457	6.42553	1.17905	0.00158738	0.263274	0.32568	0.408208	0.0963162	-0.672911	0.0252824	centromere protein homolog
At1g02190	9.06655	10.5813	11.4518	9.40503	2.04674	7.8e-06	1.1763	0.00684084	-0.338486	0.151688	-1.11305	0.00128389	CER1-like protein
At4g24510	8.33338	7.64147	6.5867	6.96921	-0.382505	0.287978	0.672262	0.127483	1.36417	0.0012614	-1.49793	0.0006062	CER2, involved in cuticular wax biosynthesis, responsible for fatty acid elongation from C28 to C30
At4g36180	9.10835	10.0733	10.4574	9.07505	1.38236	0.00119804	0.998246	0.024919	0.0333042	0.432859	-1.41788	0.000273197	leucine rich repeat protein
At4g34850	9.81773	5.61545	5.15747	11.4406	-6.28316	7.41e-05	-5.82519	0.000677892	-1.6229	0.0936142	5.53108	7.92e-05	chalcone synthase - like protein
At5g40890	7.54963	7.18341	8.55716	7.47877	1.07839	0.0203099	-0.295355	0.370159	0.0708601	0.410769	-1.02062	0.0130092	Chloride Channel
At3g29240	10.6048	10.584	9.78453	11.1568	-1.37227	0.00396857	-0.572794	0.175123	-0.552044	0.0891073	0.964946	0.0158771	chloroplast lumen common protein family
At1g01300	10.9461	10.8775	11.6532	10.2775	1.37578	0.000414725	0.600091	0.0931622	0.668637	0.0200265	-1.06894	0.00132237	chloroplast nucleoid DNA binding protein
At1g71697	8.17218	5.51182	4.53483	7.19765	-2.66282	0.000340484	-1.68583	0.0251742	0.974533	0.0535821	1.81282	0.00320897	choline kinase
At5g42280	7.41123	5.21022	5.01405	5.19687	-0.18282	0.472748	0.0133425	0.5765	2.21436	7.19e-05	0.00187603	0.593186	CHP-rich zinc finger protein
At4g01350	5.85607	6.17594	6.67977	5.26866	1.41111	0.00119746	0.907282	0.0401925	0.587412	0.0536218	-0.914111	0.0107222	CHP-rich zinc finger protein
At4g02540	7.31286	4.5753	4.68234	4.38305	0.299293	0.451817	0.192256	0.504629	2.92981	0.000110272	-0.0998611	0.551969	CHP-rich zinc finger protein
At3g27473	4.48478	4.21123	6.21658	3.87243	2.34416	4.86e-08	0.338806	0.187475	0.612356	0.010341	-0.0672628	0.513312	CHP-rich zinc finger protein
At1g62030	7.54469	7.54444	8.24109	7.12864	1.11245	2.84e-05	0.415793	0.0720128	0.41605	0.0210408	-0.73403	0.000619989	CHP-rich zinc finger protein
At3g63330	5.62113	3.87842	3.93743	3.99213	-0.0546977	0.545604	-0.113714	0.51132	1.629	0.000413461	0.209694	0.430539	putative protein different MAP kinases
At4g23700	8.04102	5.69629	5.46752	6.25607	-0.788558	0.139422	-0.559784	0.259486	1.78494	0.00121357	1.00234	0.0439892	CHX17 cation/proton exchanger
At5g41610	7.23746	5.71783	5.77204	6.87283	-1.10079	0.0450411	-1.155	0.0554119	0.364628	0.234343	0.952307	0.0455395	CHX18 cation
At1g80820	7.38412	5.60802	4.41241	6.80655	-2.39414	0.0309121	-1.19853	0.224445	0.577574	0.279772	2.12068	0.0281803	CINNAMOYL COA REDUCTASE
At4g30470	9.60968	6.87939	7.50438	9.72813	-2.22375	0.0205683	-2.84874	0.011622	-0.118449	0.420373	1.27955	0.101659	cinnamoyl-CoA reductase - like protein
At3g19450	9.14219	8.18988	7.73811	9.00113	-1.26302	0.00539765	-0.811257	0.0741553	0.141052	0.349894	1.08817	0.00593675	cinnamyl alcohol dehydrogenase
At5g19440	10.3213	10.2166	8.48721	9.9591	-1.47189	2.51e-06	0.257473	0.222652	0.362205	0.0476015	-0.776209	0.00073506	cinnamyl-alcohol dehydrogenase - like protein
At4g39330	12.1404	11.7418	12.1263	10.8038	1.32254	0.00163587	0.937977	0.0314902	1.33664	0.000444446	-1.32935	0.000481597	cinnamyl-alcohol dehydrogenase CAD1
At5g02810	7.40786	8.43718	8.30453	8.59075	-0.286221	0.327838	-0.153563	0.458059	-1.18289	0.00118337	0.0693662	0.535673	Circadian;PSEUDO-RESPONSE REGULATOR 7
At1g15880	9.71953	7.37659	7.29595	7.96981	-0.673856	0.104643	-0.593214	0.159782	1.74972	0.000116501	0.682096	0.0665209	cis-Golgi SNARE protein
At2g16060	4.85221	5.78861	5.85465	5.96315	-0.1085	0.49795	-0.174543	0.447132	-1.11094	0.00280153	0.197043	0.412995	class 1 non-symbiotic hemoglobin (AHB1)
At5g35600	6.99952	4.54747	4.41108	6.43283	-2.02175	0.0316893	-1.88536	0.0615629	0.566686	0.252018	2.28884	0.00748226	Class I RPD3 type protein
At1g05020	7.52729	5.0035	4.94231	6.3544	-1.41209	0.0565959	-1.35091	0.085288	1.17288	0.0460101	1.52683	0.0220912	clathrin protein family
At3g25905	5.42227	6.14904	7.78903	5.58652	2.20251	3.74e-05	0.562519	0.176704	-0.16425	0.334355	-1.60898	0.000282427	CLAVATA3/ESR-RELATED 27
At5g12990	3.88498	5.21915	4.02454	4.14571	-0.121169	0.498201	1.07344	0.0343931	-0.260731	0.261333	-0.502254	0.165108	CLAVATA3/ESR-RELATED 40
At3g24770	7.63063	7.27171	8.54279	7.4136	1.12919	0.000527275	-0.141888	0.428537	0.217029	0.207374	-1.12455	0.000155566	CLAVATA3/ESR-RELATED 41
At3g45450	5.4316	8.22781	7.55303	6.4532	1.09983	0.0720282	1.7746	0.0169888	-1.0216	0.0398043	-1.13451	0.0378245	clpC-like protein
At4g20270	7.66169	7.50225	8.49409	7.21497	1.27912	0.000629464	0.287277	0.296458	0.446715	0.0736927	-1.36678	9.02e-05	CLV1 receptor kinase like protein CLAVATA1
At5g54250	7.66477	6.45852	6.92008	6.57747	0.342609	0.39409	-0.118948	0.526836	1.0873	0.0261032	-0.629459	0.184907	CNGC4 cyclic nucleotide-regulated ion channel
At1g52360	7.48272	9.08705	9.11625	8.68075	0.435502	0.242464	0.406299	0.272659	-1.19803	0.00291785	0.00087074	0.593608	coatomer complex subunit
At5g15960	13.2378	12.8466	12.089	13.262	-1.17302	0.0119817	-0.41543	0.274832	-0.0241783	0.44291	0.834891	0.0334006	cold and ABA inducible protein kin1
At2g42540	9.22805	7.36368	6.17487	8.58511	-2.41023	0.00636185	-1.22143	0.138419	0.642939	0.201317	1.63882	0.0263049	COLD-REGULATED 15A
At1g68520	7.66749	6.13432	5.27087	7.17996	-1.90909	0.0147281	-1.04564	0.155971	0.487533	0.240592	0.695853	0.233582	CONSTANS B-box zinc finger family protein
At5g57660	7.39155	8.50289	6.63654	8.46025	-1.8237	0.0138539	0.0426463	0.567809	-1.06869	0.0534794	-0.511341	0.315986	CONSTANS B-box zinc finger family protein
At2g47890	8.02954	6.91421	6.21193	8.00694	-1.79501	0.012154	-1.09273	0.116246	0.022603	0.449643	0.970737	0.0922092	CONSTANS B-box zinc finger family protein
At4g00980	6.16412	5.06426	5.06369	5.08102	-0.0173329	0.55985	-0.0167578	0.566265	1.0831	8.71e-05	-0.139039	0.397024	contains similarity to gag proteins
At5g37420	7.60411	6.06785	5.59127	7.22698	-1.63571	0.00671258	-1.15913	0.0609568	0.377124	0.234868	1.86249	0.000855571	unknown protein
At4g12280	9.22902	8.03173	6.54439	9.02962	-2.48523	0.000748133	-0.997885	0.129614	0.199405	0.359397	2.74978	7.47e-05	copper amine oxidase like protein (fragment2)
At4g38580	8.99065	7.80898	8.82369	7.95408	0.86961	0.0264752	-0.145104	0.467646	1.03657	0.00344154	-1.32728	0.000529312	copper chaperone (CCH)-related
At5g50740	6.94764	6.71245	7.56395	5.54197	2.02199	0.00150303	1.17049	0.0617248	1.40567	0.00650003	-1.59134	0.00347526	copper chaperone (CCH)-related
At1g71050	5.73485	6.51646	7.96757	6.52699	1.44058	0.000831816	-0.0105296	0.576035	-0.792139	0.0157479	-0.269759	0.323545	copper chaperone (CCH)-related
At4g35060	9.33941	5.62059	6.0987	5.96482	0.133876	0.508847	-0.344233	0.384583	3.37459	1.11e-06	0.806055	0.0897729	copper chaperone (CCH)-related
At3g56240	11.9136	7.43228	7.38201	9.43597	-2.05396	0.05972	-2.0037	0.0844786	2.47763	0.010201	1.66417	0.0762706	copper homeostasis factor
At1g12520	10.0646	8.72115	8.32502	9.00477	-0.679752	0.14663	-0.283614	0.402668	1.05982	0.0143272	0.359343	0.318893	copper/zinc superoxide dismutase copper chaperone
At1g61260	6.54576	5.32022	5.5373	5.10286	0.434445	0.0945416	0.217366	0.315934	1.4429	4.77e-06	-0.418078	0.0695823	cotton fiber expressed protein
At3g62410	8.24393	8.15415	6.57	8.25731	-1.68732	0.00595983	-0.103168	0.533868	-0.0133835	0.452622	-0.273588	0.422041	CP12 protein precursor-like protein
At1g70830	9.38979	7.49008	6.43008	7.13581	-0.705726	0.261678	0.354274	0.43432	2.25398	0.00152314	-2.0178	0.0040296	Csf-2-related
At5g53950	7.57007	7.47834	8.42415	6.73287	1.69128	6.68e-05	0.745476	0.0554854	0.837208	0.00767782	-0.633877	0.0403601	CUP-SHAPED COTYLEDON 2
At4g16690	7.87539	9.20137	8.21685	9.54623	-1.32938	0.0157487	-0.344859	0.371763	-1.67084	0.00115225	1.02224	0.029459	cyanohydrin lyase like protein
At4g34490	9.17497	10.0974	9.80633	8.97142	0.834912	0.0212226	1.12603	0.008655	0.203555	0.26342	-0.513317	0.0856483	CYCLASE ASSOCIATED PROTEIN 1
At1g44110	9.27346	9.62363	9.81654	8.73482	1.08172	0.0118291	0.888808	0.0510052	0.538638	0.0785789	-0.904348	0.0149635	Cyclin A1
At1g80370	8.21425	7.81953	8.50894	7.31369	1.19525	2.16e-05	0.505843	0.0458458	0.900561	0.000128966	-1.37502	8.59e-07	Cyclin A2
At1g47210	7.1939	9.01463	8.97762	7.67728	1.30034	0.0133688	1.33735	0.02308	-0.483378	0.149765	-0.942791	0.0334913	Cyclin A3
At2g17620	7.96717	8.49595	8.16876	7.36768	0.801075	0.0961011	1.12826	0.0443861	0.599494	0.0974508	-0.276559	0.388492	Cyclin B2
At1g76310	8.0119	8.67397	8.3857	7.67171	0.713986	0.0158049	1.00225	0.00476993	0.340191	0.0992327	-0.693711	0.00830475	Cyclin B3
At5g67260	10.818	11.0263	11.4037	10.3344	1.06929	0.00370826	0.691869	0.0624509	0.48361	0.0638536	-0.717051	0.0195126	Cyclin D3
At3g50070	9.75633	10.3345	10.8435	8.87691	1.96658	0.000213078	1.45759	0.00902324	0.879419	0.0216331	-1.92999	7.07e-05	Cyclin D4
At4g03270	4.05127	4.03259	5.55366	3.95015	1.60352	2.11e-06	0.0824468	0.48355	0.101123	0.323925	-0.88285	0.000431702	Cyclin D6
At5g50375	7.4115	7.74144	9.08003	7.25932	1.82071	2.31e-06	0.482122	0.102489	0.152177	0.278755	-1.50509	4.93e-06	cyclopropyl sterol isomerase (CPI)
At3g19580	7.62448	6.77656	5.89845	8.09482	-2.19637	0.00306098	-1.31826	0.0723748	-0.470333	0.227893	2.08678	0.00159428	Cys2/His2-type zinc finger protein 2
At3g19390	11.9344	6.36991	5.16851	8.03244	-2.86393	0.0633081	-1.66253	0.234928	3.90195	0.0056753	2.7923	0.0409215	cysteine proteinase
At4g11310	7.47001	7.05886	7.94315	6.40161	1.54154	0.00513306	0.65725	0.179317	1.0684	0.0151386	-2.74737	4.1e-06	cysteine proteinase
At3g43960	7.61392	5.98998	5.84335	5.7819	0.0614515	0.557439	0.208077	0.506213	1.83202	0.00886913	-0.419111	0.398972	cysteine proteinase
At3g19400	7.70345	5.94375	6.90206	5.98528	0.916779	0.0254897	-0.0415259	0.555426	1.71817	6.23e-05	-1.142	0.00278882	cysteine proteinase
At5g50260	9.00423	5.62341	4.96884	8.41391	-3.44507	0.0177249	-2.7905	0.0665484	0.590314	0.318493	3.8417	0.0037918	cysteine proteinase
At4g36880	10.1243	7.20331	6.61196	6.85586	-0.243898	0.526333	0.347456	0.505836	3.26848	0.00603343	0.234085	0.537899	cysteine proteinase
At2g21430	8.82368	6.75697	6.37725	10.8879	-4.5107	2.29e-06	-4.13097	4.1e-05	-2.06426	0.00200902	4.25419	1.03e-06	cysteine proteinase
At3g45310	10.8094	7.3508	7.76486	7.48035	0.284504	0.399697	-0.12955	0.508316	3.32904	2.99e-07	-0.432054	0.259498	cysteine proteinase
At5g05110	8.76975	7.26977	7.18008	8.3169	-1.13682	0.0176937	-1.04713	0.0445808	0.452851	0.145574	1.03507	0.0139979	cysteine proteinase inhibitor-like protein
At5g43060	11.7259	10.465	10.5989	10.6992	-0.100231	0.507732	-0.23421	0.401867	1.02673	0.005963	0.179197	0.440159	cysteine proteinase RD21A
At1g20850	7.39201	7.65583	8.39156	7.22804	1.16352	0.0294818	0.427791	0.313522	0.163969	0.356307	-0.68098	0.11854	cysteine proteinase XCP2
At4g29570	6.20647	4.34944	4.1153	4.16588	-0.0505801	0.541525	0.18356	0.430784	2.04059	4.3e-06	0.0707233	0.534532	cytidine deaminase 6
AtCg00730	5.8223	8.9753	8.21486	6.70452	1.51034	0.071092	2.27078	0.022708	-0.882223	0.131234	0.865562	0.200152	cytochrome b/f
At1g26340	7.80156	7.56726	7.21254	8.56759	-1.35505	0.000177078	-1.00033	0.0082014	-0.766033	0.00610257	0.739499	0.00950135	cytochrome b5
At1g60660	8.25257	8.97926	9.6007	8.35656	1.24414	0.000195195	0.622694	0.0510257	-0.103998	0.339098	-0.860827	0.00183322	cytochrome b5
At1g26100	7.39374	7.95801	8.43128	7.32496	1.10632	0.0059267	0.63305	0.103721	0.068774	0.402221	-0.863366	0.0120812	cytochrome b-561
At4g10040	8.32063	7.93058	7.82602	8.94362	-1.1176	0.033985	-1.01304	0.0698985	-0.622986	0.0979638	1.34007	0.00568947	cytochrome c
At1g53030	6.42552	7.10841	6.97958	7.45934	-0.479754	0.218693	-0.350929	0.321245	-1.03382	0.00831594	0.306803	0.327348	cytochrome C oxidase assembly protein
AtMg01360	7.52844	9.15524	8.99353	8.64591	0.347618	0.402996	0.509333	0.314706	-1.11747	0.0292078	-0.121696	0.532567	cytochrome c oxidase subunit 1
AtMg00160	5.76945	6.83544	7.43673	6.93155	0.505182	0.360813	-0.0961112	0.548801	-1.1621	0.0496465	-0.330268	0.438319	cytochrome c oxidase subunit 2
At4g15920	8.58219	7.08406	6.20334	7.8484	-1.64505	0.00294556	-0.764339	0.133268	0.7338	0.060921	-0.297159	0.376272	cytochrome c oxidoreductase like protein
At4g19230	8.19634	6.32502	6.05155	8.43099	-2.37945	4.6e-05	-2.10597	0.000691849	-0.234654	0.294369	1.3248	0.00360438	cytochrome P450
At5g36220	6.7752	4.35134	4.12965	4.35102	-0.221372	0.300572	0.000327139	0.582452	2.42418	1.98e-09	0.151478	0.380647	cytochrome P450
At5g09970	9.19389	5.23517	4.72467	9.79358	-5.0689	2.87e-06	-4.55841	5.64e-05	-0.599694	0.211384	3.22951	0.000126299	cytochrome P451
At4g27710	7.07186	6.45995	5.76198	6.94591	-1.18393	0.000598942	-0.48596	0.117579	0.125954	0.321486	0.144321	0.423178	cytochrome P450 - like protein
At4g39480	6.92067	7.0945	4.81594	6.47246	-1.65653	5.6e-05	0.622032	0.0840643	0.448205	0.0784951	-1.0286	0.00173627	cytochrome P450 - like protein
At5g61320	6.45131	5.07031	4.7494	8.66872	-3.91933	0.00133516	-3.59842	0.00737947	-2.21742	0.0173012	4.19974	0.00019697	cytochrome P450 - like protein
At4g39510	5.81145	5.97876	7.09698	5.51426	1.58272	0.00113573	0.464505	0.234785	0.297194	0.229872	-3.24966	8.72e-08	cytochrome P450 -like protein
At3g26290	9.93187	6.44137	6.67557	6.31227	0.363299	0.346731	0.129094	0.509911	3.6196	1.24e-07	-0.554337	0.178976	cytochrome P450
At3g26330	5.12163	4.11666	4.31511	4.09311	0.222001	0.355908	0.0235483	0.564205	1.02852	0.00111121	-0.398281	0.137157	cytochrome P451
At1g69500	9.53151	4.56122	4.11242	11.5423	-7.4299	3.57e-05	-6.9811	0.00030123	-2.01081	0.0700687	6.51812	3.87e-05	cytochrome P452
At1g01600	8.04257	6.33198	6.18308	5.97355	0.20953	0.476205	0.358434	0.39658	2.06902	0.000704653	-3.01546	1.28e-05	cytochrome P453
At1g01280	9.21712	3.63427	3.64977	9.84946	-6.1997	4.9e-05	-6.21519	0.000214755	-0.632344	0.289768	6.11049	1.38e-05	cytochrome P454
At4g37320	7.98876	6.71569	6.4955	6.72894	-0.233447	0.372811	-0.0132508	0.573827	1.25981	0.000537175	0.327729	0.244581	cytochrome P450-like protein
At5g23190	8.40577	4.00425	3.85066	7.92455	-4.07389	4.08e-09	-3.92029	7.09e-08	0.481217	0.0960258	3.90304	1.4e-09	cytochrome P450-like protein
At5g52400	4.59747	5.91033	5.7173	5.60925	0.108056	0.407453	0.301086	0.131059	-1.01178	9.09e-06	0.0582763	0.495593	cytochrome P-450-like protein
At5g08250	7.47917	4.75893	4.42902	8.90011	-4.4711	2.97e-06	-4.14118	4.23e-05	-1.42094	0.0187108	4.47071	6.7e-07	cytochrome P-450-like protein
At1g08560	11.1974	11.6489	11.3971	10.5404	0.856692	0.0174051	1.10848	0.00900891	0.656924	0.0232671	-0.780184	0.0137911	Cytokinesis-Specific Syntaxin
At5g56970	6.41322	4.8223	5.46568	5.29717	0.168507	0.435639	-0.474867	0.174334	1.11605	0.00144144	0.0317622	0.568195	cytokinin oxidase (CKX3) mRNA
At2g01830	6.59377	7.59081	7.47657	7.62409	-0.147519	0.403916	-0.0332801	0.549778	-1.03032	0.000186342	-0.772938	0.00247261	Cytokinin Receptor; Histidine Kinase
At3g57040	7.40811	5.73817	5.09078	5.8585	-0.767717	0.158622	-0.120332	0.525761	1.54961	0.00418785	-0.227208	0.460227	Cytokinin responce reactor 4
At1g19050	6.86955	7.30047	8.72256	6.68311	2.03945	8.14e-05	0.617361	0.148268	0.186444	0.314769	-3.19409	9.24e-08	Cytokinin RESPONSE REGULATOR 7
At1g72150	8.89309	7.8347	7.67509	7.86319	-0.1881	0.48589	-0.0284941	0.571231	1.0299	0.0350452	-1.13099	0.0340576	cytosolic factor
At5g43330	8.89127	6.7655	6.85401	9.83587	-2.98187	0.00246889	-3.07037	0.0059118	-0.944599	0.128741	3.23088	0.000378021	cytosolic malate dehydrogenase
At5g49450	8.34283	7.23566	6.57309	8.72668	-2.15359	0.0263714	-1.49102	0.120572	-0.383849	0.323969	1.88969	0.0252794	bZIP family transcription factor
At5g62360	9.51588	7.1205	7.6294	7.72899	-0.0995899	0.522846	-0.608488	0.198956	1.78689	0.000447613	1.06752	0.0196978	DC1.2 homologue - like protein
At3g58510	8.98912	10.4599	10.2569	9.20375	1.05317	0.0416342	1.25616	0.0321776	-0.214628	0.319301	-0.68336	0.110263	DEAD BOX PROTEIN 3 (HELICASE-LIKE PROTEIN 2) (HLP2)
At1g77050	5.77318	7.5099	6.98827	6.075	0.913272	0.10438	1.4349	0.0321776	-0.301818	0.284807	-0.639439	0.17565	DEAD/DEAH box RNA helicase
At3g02850	6.55258	4.63745	4.56809	4.85925	-0.291158	0.213766	-0.221794	0.305797	1.69333	4.42e-07	0.259881	0.212301	SKOR K+ Channel
At2g35520	9.00995	9.28721	9.22735	10.0753	-0.847986	0.0160194	-0.788127	0.0400464	-1.06539	0.00118478	0.819036	0.00877913	defender against cell death protein
At5g15140	6.97549	5.33855	5.0768	10.7814	-5.70463	1.12e-05	-5.44288	9.39e-05	-3.80595	0.000253648	5.50922	3.57e-06	Cyclic Nucleotide Gated Ion Channel
At3g03380	5.37288	7.72265	7.52719	6.92003	0.607158	0.249332	0.802619	0.173133	-1.54715	0.00542345	-0.502402	0.27514	DegP protease
At5g25610	10.4957	8.97786	9.30013	9.14085	0.159277	0.499636	-0.162997	0.502538	1.35488	0.00964809	-1.46222	0.00783517	dehydration-induced protein RD22
At5g36270	5.41486	6.14898	5.96537	6.47914	-0.513774	0.145896	-0.330166	0.295403	-1.06429	0.00275091	0.66583	0.0443104	dehydroascorbate reductase
At1g47980	12.1048	5.70683	5.79488	11.1075	-5.31263	4.3e-05	-5.40068	0.000157003	0.997261	0.156148	4.9627	2.27e-05	dessication-related protein
At1g69420	8.32191	8.85817	10.1517	8.02657	2.12517	2.3e-07	0.831599	0.0130434	0.295341	0.125056	-2.09955	7.71e-08	DHHC-type zinc finger protein
At5g40610	8.3269	7.20221	7.29802	7.11835	0.179661	0.294068	0.0838538	0.460862	1.20855	1.91e-06	-0.0877745	0.445795	dihydroxyacetone 3-phosphate reductase (DHAPRD)
At3g17770	8.85451	7.79512	7.44494	8.7811	-1.33615	0.000220545	-0.985972	0.00945388	0.0734116	0.383995	0.95563	0.00156639	dihydroxyacetone kinase
At1g02400	5.05394	5.61541	5.0401	6.65376	-1.61366	0.0284984	-1.03835	0.144848	-1.59982	0.0110683	1.57019	0.0162767	dioxygenase
At3g23110	5.03896	4.00543	3.90926	3.97597	-0.0667103	0.52391	0.0294517	0.560827	1.06298	0.00143703	-0.85304	0.0078607	disease resistance protein
At3g50950	6.75442	7.48311	7.41542	7.80013	-0.384713	0.333206	-0.317024	0.384017	-1.04572	0.0170216	-0.659219	0.124384	disease resistance protein
At1g59218	6.95941	6.29082	6.39092	5.86732	0.523605	0.326312	0.423507	0.382409	1.0921	0.0440577	-0.27788	0.451156	disease resistance protein
At1g72890	7.77546	4.43331	4.5106	4.69888	-0.188285	0.375587	-0.265573	0.289125	3.07657	3.53e-10	0.0722544	0.514782	disease resistance protein
At1g63880	6.30489	4.24863	4.23925	4.1791	0.0601505	0.540675	0.0695304	0.540042	2.12578	1.59e-05	0.0649984	0.548042	disease resistance protein
At4g19500	8.46153	5.2528	5.33917	5.2065	0.132663	0.523889	0.0462921	0.565378	3.25503	2.23e-05	0.00968266	0.590323	disease resistance protein
At5g17880	6.14795	4.70043	4.75921	4.59793	0.161284	0.469523	0.102502	0.517657	1.55002	0.000507298	-0.212862	0.422034	disease resistance protein
At5g17890	5.12517	3.47367	3.67579	3.5971	0.0786878	0.537234	-0.123429	0.517403	1.52807	0.00238736	-0.0720335	0.553308	disease resistance protein
At5g40910	6.66907	5.53701	6.21255	5.65621	0.55634	0.0707315	-0.119197	0.466815	1.01286	0.000930105	-0.00568949	0.589228	disease resistance protein
At5g45060	5.35915	6.47455	6.76993	6.8529	-0.082961	0.480908	-0.378344	0.137105	-1.49374	1.59e-06	0.0573636	0.521194	disease resistance protein
At5g58120	4.36447	5.88048	6.03564	5.77937	0.256267	0.343561	0.101109	0.499811	-1.4149	0.00014129	0.017561	0.580472	disease resistance protein
At4g16860	5.56495	3.61095	3.64232	3.59944	0.0428771	0.556532	0.0115068	0.577372	1.96551	0.000260109	-0.0213102	0.582701	disease resistance protein
At3g20820	9.35006	8.93291	9.47809	8.47464	1.00346	0.0098626	0.458269	0.187773	0.875426	0.00765427	-1.56957	6.46e-05	disease resistance protein
At5g23400	5.89412	6.09445	7.00206	5.30825	1.69381	0.000312164	0.7862	0.0730486	0.585869	0.0620918	-1.89496	2.4e-05	disease resistance protein
At3g44630	6.26651	4.74008	4.88998	4.69398	0.196007	0.465924	0.046103	0.560098	1.57253	0.00174719	-0.122725	0.517993	disease resistance protein
At1g13910	8.1499	6.22815	6.50716	8.20512	-1.69796	0.0140907	-1.97696	0.0134293	-0.0552151	0.434034	1.46378	0.0150611	disease resistance protein
At3g46530	6.95491	3.80576	3.79126	3.8738	-0.0825391	0.545607	-0.0680458	0.556693	3.08111	4.31e-05	-0.00158543	0.593558	disease resistance protein
At4g16950	7.27265	5.49756	5.91814	5.66991	0.248231	0.439772	-0.172356	0.489367	1.60274	0.0020693	-0.172333	0.488432	disease resistance protein
At1g55210	9.53237	10.1667	11.2307	9.095	2.13573	0.000320683	1.07169	0.0589294	0.437371	0.180514	-1.94758	0.000227653	disease resistance protein
At2g21100	8.89336	6.06827	4.62609	9.31471	-4.68862	0.0078311	-3.24644	0.0698985	-0.421343	0.377617	3.61725	0.0163462	disease resistance protein
At1g72280	7.46937	5.21543	5.42537	6.08725	-0.661882	0.314053	-0.871828	0.239425	1.38211	0.0381145	0.461786	0.388181	disulfide bond formation protein
At1g04980	7.00353	6.14058	6.63851	8.29273	-1.65422	0.0053974	-2.15215	0.00224222	-1.28921	0.00867434	2.0583	0.000271342	disulfide bond formation protein
At1g04020	8.31222	9.01005	9.75618	8.44638	1.3098	0.0027626	0.56367	0.153065	-0.134163	0.349483	-1.24457	0.00143114	DNA binding activity
At1g07370	9.8131	10.6944	10.8879	9.39861	1.48926	0.00285907	1.29578	0.0177851	0.414482	0.165016	-1.59619	0.00051063	DNA binding activity
At1g32800	4.00231	6.23823	6.09157	5.15887	0.932693	0.0592019	1.07936	0.0512937	-1.15657	0.00867434	-0.68578	0.100987	DNA binding activity
At1g42375	4.52223	6.71765	5.40582	5.03414	0.371682	0.180667	1.68352	7.3e-05	-0.51191	0.0374584	0.238216	0.29256	DNA binding activity
At1g42705	5.30171	8.46363	8.42996	6.5088	1.92116	2.59e-05	1.95483	0.000101062	-1.20709	0.00083054	-0.130616	0.471506	DNA binding activity
At1g66170	5.40263	3.68806	3.75298	5.5274	-1.77442	0.046494	-1.83934	0.0592081	-0.124769	0.416108	1.99269	0.0137819	DNA binding activity
At1g76010	9.09802	10.5208	10.2737	9.48301	0.79074	0.0160322	1.03775	0.00733996	-0.384982	0.0950528	-0.707935	0.0139511	DNA binding activity
At2g01810	7.14847	7.10402	5.69331	8.0615	-2.36819	2.41e-06	-0.957482	0.0265309	-0.913032	0.00641827	2.1926	1.31e-06	DNA binding activity
At2g13970	6.63783	5.12936	5.11594	5.08341	0.0325274	0.549864	0.0459512	0.543081	1.55442	1.11e-05	-0.0204218	0.57554	DNA binding activity
At2g14050	6.85284	6.05385	5.99242	5.84423	0.148184	0.387907	0.20962	0.304373	1.00861	0.000110272	-0.101851	0.449205	DNA binding activity
At2g14640	4.44193	5.77493	5.89951	5.49599	0.403521	0.19752	0.278939	0.319698	-1.05406	0.00157662	-0.091871	0.507147	DNA binding activity
At2g28090	7.92114	8.24834	5.54458	7.59054	-2.04597	1.3e-05	0.657797	0.0900471	0.330593	0.167106	1.56991	6.53e-05	DNA binding activity
At2g40030	6.23878	7.5078	7.31314	7.33143	-0.0182875	0.567371	0.176373	0.476166	-1.09264	0.011889	0.410445	0.273801	DNA binding activity
At3g01520	8.93351	7.4867	7.18105	8.44618	-1.26512	0.0494907	-0.959477	0.135206	0.487335	0.20682	0.147888	0.519115	DNA binding activity
At3g03270	7.80987	7.56316	8.68621	7.35349	1.33272	0.000145433	0.209675	0.352945	0.456384	0.0509228	-0.253515	0.262846	DNA binding activity
At3g24870	6.63598	8.64822	8.7817	7.88914	0.892566	0.0574061	0.759087	0.115028	-1.25316	0.00389595	-0.765096	0.060394	DNA binding activity
At3g54490	6.4716	8.99822	6.63104	7.87854	-1.24751	0.0318857	1.11968	0.0692237	-1.40695	0.00624914	0.422095	0.308643	DNA binding activity
At4g09980	5.1376	7.2746	7.29602	6.46668	0.829333	0.0383691	0.80792	0.0615603	-1.32908	0.00068433	-0.694511	0.0442919	DNA binding activity
At4g17380	5.97581	5.37157	5.01298	6.39809	-1.38512	0.00878717	-1.02652	0.0605819	-0.422287	0.18112	1.16375	0.0110259	DNA binding activity
At4g23860	7.91429	6.76946	7.06079	6.79907	0.261722	0.234278	-0.0296085	0.551804	1.11522	4.64e-05	-0.0652737	0.509119	DNA binding activity
At4g31820	8.42928	8.31035	9.87029	7.99534	1.87495	1.87e-07	0.315008	0.172909	0.433936	0.028035	-1.60077	2.87e-07	DNA binding activity
At5g27610	7.93857	5.3806	5.6054	6.44869	-0.843297	0.149518	-1.0681	0.102157	1.48987	0.007857	0.942495	0.0796588	DNA binding activity
At5g48090	5.32285	6.93294	7.0705	7.16098	-0.0904813	0.524868	-0.228038	0.434047	-1.83813	0.000189741	0.292517	0.36329	DNA binding activity
At5g52890	7.92366	5.52702	5.24505	6.59017	-1.34512	0.0246703	-1.06315	0.0844746	1.33349	0.00941505	1.4223	0.00825291	DNA binding activity
At5g57980	6.16015	6.79424	5.36577	5.74452	-0.378745	0.26387	1.04972	0.0246184	0.415633	0.131609	0.524349	0.116864	DNA binding activity
At5g60410	4.86061	7.75327	7.19423	6.13245	1.06179	0.0847278	1.62082	0.0271138	-1.27183	0.0177342	-1.02041	0.0614967	DNA binding activity
At3g44550	6.94024	4.45747	4.22347	5.25348	-1.03002	0.075256	-0.796009	0.164156	1.68676	0.00238736	1.05401	0.0411696	DNA binding activity
At5g64330	6.71498	6.25699	5.22223	6.3297	-1.10747	0.000372456	-0.0727148	0.504583	0.385275	0.0642225	-0.0136967	0.580123	DNA binding activity
At3g11930	11.0017	6.68266	6.44298	8.0726	-1.62962	0.119994	-1.38994	0.184147	2.92915	0.00388706	1.1896	0.179799	DNA binding activity
At2g42940	6.81453	4.7591	4.66848	8.84173	-4.17325	0.0022005	-4.08263	0.00735611	-2.0272	0.0411432	4.17387	0.000718238	DNA binding protein -related
At5g24850	6.73145	6.91658	7.58824	6.51166	1.07659	0.0176161	0.404923	0.277907	0.219791	0.289768	-0.995306	0.0127819	DNA photolyase - like protein
At5g55310	7.96456	8.05278	8.38963	9.09009	-0.700463	0.0601061	-1.03731	0.019751	-1.12553	0.00168468	0.877402	0.0108548	DNA topoisomerase I
At1g63470	9.50454	10.0505	10.8765	9.49612	1.38035	0.000208182	0.554427	0.0965766	0.00842752	0.451685	-0.360673	0.16563	DNA-binding protein -related contains
At1g63480	7.36246	7.99723	9.29395	7.15905	2.1349	1.1e-06	0.838174	0.0231608	0.20341	0.241836	-0.382112	0.1412	DNA-binding protein
At1g01030	5.48127	6.35041	8.26245	5.70715	2.5553	3.84e-08	0.643256	0.0482088	-0.225877	0.20131	-0.840624	0.00252123	DNA-binding protein
At4g09460	9.54968	6.4663	5.33825	8.73948	-3.40123	8.39e-05	-2.27318	0.00995029	0.810207	0.113896	3.02553	7.92e-05	R2R3-MYB transcription factor
At3g12610	9.3921	9.87197	10.0099	8.87928	1.13065	0.000752648	0.992697	0.00672847	0.512827	0.0338548	-1.17523	0.000146659	DNA-DAMAGE REPAIR/TOLERATION 100
At4g35800	6.90705	8.53882	8.65654	8.32467	0.331866	0.384117	0.214154	0.463524	-1.41762	0.00447638	-0.463811	0.26246	DNA-directed RNA polymerase II largest subunit
At2g24120	7.18031	8.1923	7.86661	7.17469	0.69192	0.0413357	1.01761	0.0123268	0.00561303	0.454402	-0.810863	0.00887425	DNA-directed RNA polymerase
At1g68990	6.36812	7.43984	7.70138	6.67882	1.02256	0.00601289	0.761019	0.0503242	-0.310701	0.168363	-1.03983	0.00193784	DNA-directed RNA polymerase
At1g56300	10.2944	8.45971	8.89792	9.18389	-0.285971	0.42093	-0.724185	0.179483	1.11052	0.0198762	0.220291	0.458545	DnaJ protein
At5g53150	6.5139	7.67412	7.51289	7.59949	-0.0865974	0.475418	0.0746256	0.496231	-1.08559	6.46e-05	0.173668	0.331745	DnaJ protein
At5g05750	7.69383	5.20593	5.3915	5.53275	-0.141257	0.504896	-0.326819	0.395794	2.16108	0.000192712	0.16067	0.498622	DnaJ protein
At4g36040	11.8185	11.7084	10.6846	12.4791	-1.79451	0.024754	-0.770695	0.257277	-0.660651	0.180074	1.70364	0.0158648	DnaJ protein
At4g13830	8.52737	8.37525	7.80835	8.96865	-1.1603	0.0354325	-0.593395	0.227286	-0.441274	0.190556	0.997192	0.0369275	DnaJ protein
At2g28510	7.1402	7.05997	8.23972	6.48972	1.75	5.61e-06	0.570248	0.0725199	0.650476	0.0115527	-1.97816	2.68e-07	Dof zinc finger protein
At3g45610	6.07636	4.77595	5.1177	5.03012	0.0875804	0.505271	-0.254164	0.344622	1.04624	0.00169928	-0.909282	0.00545935	Dof zinc finger protein
At4g24060	8.20096	6.70361	6.57401	7.79027	-1.21626	0.0182303	-1.08665	0.0504093	0.410696	0.186987	0.435944	0.252535	Dof zinc finger protein
At5g60200	7.18715	7.14719	8.3811	6.93948	1.44162	0.000332778	0.207701	0.392043	0.247668	0.221587	-1.82875	5.64e-06	Dof zinc finger protein
At5g60850	8.97559	7.98317	5.87954	8.9724	-3.09285	3.21e-06	-0.98922	0.0668717	0.00319228	0.45729	2.72474	3.25e-06	Dof zinc finger protein
At5g65590	5.13503	5.20727	6.72797	5.32567	1.40229	0.000802467	-0.118404	0.487629	-0.190641	0.285965	-1.07393	0.00255693	Dof zinc finger protein
At4g25470	4.97183	6.24556	4.66826	4.89657	-0.228307	0.432306	1.34899	0.0186959	0.0752612	0.411158	0.389565	0.280046	DRE binding protein (DREB1C)
At1g21910	8.40332	7.02003	5.91551	7.73908	-1.82357	0.000851962	-0.719054	0.138313	0.66424	0.071547	1.55028	0.0011499	DRE binding protein (DREB2A)
At3g53520	9.68666	8.85502	8.67092	9.83168	-1.16076	0.0048707	-0.976659	0.0280575	-0.145017	0.3341	1.07291	0.00325444	dTDP-glucose 4-6-dehydratase -like protein
At3g08690	8.9531	8.2742	9.45709	9.39932	0.0577744	0.521886	-1.12512	0.0021828	-0.446224	0.0493859	0.253723	0.251493	E2, ubiquitin-conjugating enzyme 11 (UBC11)
At5g56150	10.7502	8.84537	8.13744	10.3206	-2.18317	0.00134368	-1.47524	0.0343931	0.429639	0.223548	2.22178	0.000337682	E2, ubiquitin-conjugating enzyme
At4g34210	8.85277	5.33134	4.62392	7.55729	-2.93336	0.0136842	-2.22595	0.0697631	1.29548	0.109954	3.05924	0.00435327	E3 ubiquitin ligase SCF complex subunit SKP1/ASK1 (At11)
At3g60010	9.45048	6.03646	5.6954	8.08262	-2.38723	0.026308	-2.04616	0.07019	1.36786	0.0805689	2.59923	0.00745824	E3 ubiquitin ligase SCF complex subunit SKP1/ASK1 (At13)
At2g03160	5.8687	4.09359	4.05573	4.68617	-0.630433	0.257225	-0.592577	0.283749	1.18254	0.0276281	0.864293	0.112881	E3 ubiquitin ligase SCF complex subunit SKP1/ASK1 (At19)
At3g60020	8.10505	4.44396	4.28149	7.12147	-2.83998	0.0138942	-2.67751	0.0338034	0.983578	0.168729	3.14077	0.0028734	E3 ubiquitin ligase SCF complex subunit SKP1/ASK1 (At5)from [Medicago sativa]
At5g14450	8.58009	7.79021	8.93963	7.50863	1.431	0.00179366	0.281575	0.362092	1.07146	0.00467671	-0.924125	0.0144206	early nodule-specific protein - like
At5g51070	8.71602	7.6375	7.64715	8.8981	-1.25095	0.0473027	-1.2606	0.0650481	-0.182076	0.364511	1.15144	0.0372566	EARLY RESPONSIVE TO DEHYDRATION
At1g02200	6.46245	9.74664	8.92171	7.82529	1.09642	0.167261	1.92135	0.0479938	-1.36283	0.0466	-2.29977	0.00478772	Putative Aldehyde Decarbonylase;CER1 protein;ECERIFERUM 1
At1g76250	7.51151	5.40758	4.84652	7.99036	-3.14384	0.0010089	-2.58278	0.0123658	-0.478854	0.269869	3.13378	0.000300908	EF-hands number:1
At3g44820	4.76639	5.56922	6.66608	5.27682	1.38926	1.06e-05	0.292398	0.201678	-0.510431	0.0154732	-0.336967	0.102982	EF-hands number:1
At4g03790	4.3736	5.68025	4.60442	4.497	0.107424	0.480668	1.18325	0.0041564	-0.123401	0.335283	0.259974	0.288407	EF-hands number:1
At4g05020	9.02283	8.39144	7.49721	9.95514	-2.45793	0.0017438	-1.5637	0.0491396	-0.932307	0.0792678	2.55043	0.000378021	EF-hands number:1
At4g05520	8.96722	7.29897	7.01183	7.27202	-0.260184	0.413768	0.0269485	0.569512	1.6952	0.000578637	0.161012	0.483456	EF-hands number:1
At3g20290	9.75617	8.43411	9.00432	9.44337	-0.439047	0.192167	-1.00926	0.0215962	0.312808	0.183369	0.563454	0.077241	EF-hands number:2
At1g66400	6.76616	5.50845	5.20402	7.60188	-2.39786	0.0031789	-2.09343	0.0186905	-0.835724	0.114327	2.27512	0.00167515	EF-hands number:4
At2g41090	7.9143	6.83041	7.7371	6.82924	0.90787	0.081121	0.00117129	0.582149	1.08506	0.0167121	-2.25942	6.85e-05	EF-hands number:4
At2g43290	8.53742	7.46591	7.43852	7.38107	0.057447	0.535069	0.0848353	0.518214	1.15635	0.00132532	-0.00570735	0.590051	EF-hands number:4
At3g51920	7.02564	5.42833	5.10289	6.33417	-1.23128	0.0104808	-0.905837	0.0668717	0.69147	0.0524878	0.0216795	0.580991	EF-hands number:4
At1g33430	11.1424	7.55545	5.39345	12.7421	-7.34864	5.06e-06	-5.18664	0.00102837	-1.59968	0.0807966	5.31208	5.35e-05	elicitor response protein
At3g55470	6.99719	6.3591	6.77868	7.47099	-0.692307	0.0805073	-1.11189	0.0204626	-0.473801	0.104185	0.52743	0.11854	elicitor responsive/phloem -like protein
At2g26670	9.10781	8.48631	8.2406	9.24741	-1.00681	0.00589933	-0.761096	0.0472575	-0.139599	0.323205	0.741275	0.0167471	ELONGATED HYPOCOTYL 1
At5g12110	7.70985	8.95135	9.23504	7.46644	1.7686	0.0210271	1.48491	0.0656529	0.24341	0.351817	-1.4827	0.0253379	elongation factor 1B alpha-subunit
At1g35550	6.25973	8.19628	8.09275	7.68536	0.407398	0.257146	0.510923	0.195284	-1.42562	0.00065264	-0.619156	0.0845746	elongation factor
At5g10830	8.14053	6.82683	6.31976	6.90821	-0.588453	0.069897	-0.0813842	0.511473	1.23231	0.000255966	0.181495	0.390402	embryonic abundant protein -like
At2g26630	3.85518	4.73796	4.16209	5.22298	-1.06089	0.00324224	-0.485016	0.141353	-1.3678	9.75e-05	1.2003	0.000353551	En/Spm-like transposon protein
At2g13750	3.91146	5.75894	5.88913	5.6878	0.201327	0.45581	0.0711346	0.544435	-1.77634	0.000403794	-0.0997349	0.530709	En/Spm-like transposon protein
At1g49450	8.82255	7.24789	6.31528	7.91213	-1.59685	0.0416342	-0.664241	0.301183	0.910423	0.103755	1.66707	0.0176862	En/Spm-like transposon protein
At1g70710	10.2783	10.6238	10.9731	9.69645	1.27664	0.0207098	0.927371	0.096382	0.581841	0.120303	-1.17903	0.0152549	endo-1,4-beta-glucanase
At1g02800	8.587	9.01741	10.3604	8.57939	1.78097	0.00175095	0.43802	0.302851	0.0076108	0.454924	-1.86605	0.000348185	endo-1,4-beta-glucanase precursor
At1g64390	6.87927	8.43054	8.98717	7.28529	1.70188	0.00499563	1.14525	0.0627608	-0.406018	0.218336	-1.78842	0.00119476	endo-beta-1,4-glucanase, putative
At3g47540	7.32218	5.99957	6.17234	6.20367	-0.0313338	0.561092	-0.2041	0.459572	1.1185	0.0111853	-0.641504	0.12604	endochitinase-like protein
At4g20260	10.0793	7.75373	8.03509	8.73446	-0.699369	0.260102	-0.980729	0.166354	1.34479	0.0261134	0.0613493	0.569173	endomembrane-associated protein
At4g37800	5.43831	5.78967	8.38046	5.29798	3.08249	1.1e-06	0.491689	0.23042	0.140332	0.357853	-1.30527	0.00264541	endo-xyloglucan transferase - like protein
At1g32170	6.1656	6.07357	6.27386	7.35121	-1.07735	0.0282618	-1.27764	0.0231294	-1.18561	0.00617519	1.50193	0.0013312	endoxyloglucan transferase
At3g48090	6.58577	5.64899	5.9816	5.49955	0.482046	0.0992101	0.14944	0.429104	1.08622	0.000374465	-1.18755	0.000155653	Putative Lipase;ENHANCED DISEASE SUSCEPTIBILITY 1
At2g26740	7.86269	8.212	9.66078	7.9901	1.67067	9.18e-05	0.221901	0.382409	-0.127416	0.341676	-0.707468	0.0265931	epoxide hydrolase (ATsEH)
At3g51000	9.26672	8.03245	7.50563	8.99914	-1.49351	0.0124752	-0.966688	0.101843	0.267579	0.300964	1.11019	0.02826	epoxide hydrolase-like protein
At3g59290	5.42563	6.03776	6.35393	6.45796	-0.104032	0.448948	-0.420209	0.0980047	-1.03234	7.3e-05	0.346919	0.0925728	epsin-like protein
At1g29330	8.68715	8.34364	7.95216	9.2022	-1.25004	0.00180596	-0.858564	0.0373697	-0.515054	0.0639858	0.959475	0.00487365	ER lumen protein retaining receptor
At1g19970	7.93642	7.42971	7.96261	8.90993	-0.947324	0.00481164	-1.48022	0.00032239	-0.973507	0.00127615	0.929407	0.00200936	ER lumen protein-retaining receptor
At2g26330	11.4605	11.3305	12.1536	11.0606	1.09291	0.00197832	0.269897	0.30624	0.399895	0.0903498	-0.937847	0.00234173	putative receptor-like protein kinase ERECTA
At2g40940	7.81521	7.28119	7.84885	8.88345	-1.0346	0.0465585	-1.60226	0.0108718	-1.06824	0.015795	0.850975	0.0575419	ETHYLENE RESPONSE SENSOR 1
At3g23260	6.43459	5.38284	5.47655	5.14135	0.3352	0.178066	0.241499	0.292002	1.29324	2.23e-05	-0.0275426	0.564073	ethylene response DNA binding protein-like
At5g61590	9.3785	8.08955	7.38793	9.70752	-2.31959	0.00367335	-1.61797	0.0496118	-0.329016	0.309473	1.41367	0.0304547	ethylene responsive element binding factor - like
At1g53170	7.79326	8.35036	8.57845	7.57039	1.00806	0.0223357	0.779966	0.0846995	0.222863	0.283276	-1.07922	0.00670687	ethylene responsive element binding factor 8
At5g25190	6.16185	5.4372	4.8004	6.81978	-2.01938	5.19e-05	-1.38258	0.00643906	-0.657932	0.0440186	0.501773	0.139526	ethylene-responsive element - like protein
At1g28360	6.85671	7.98921	8.43381	7.14096	1.29285	0.0197827	0.848252	0.119757	-0.284248	0.280243	-1.44069	0.00442328	ethylene-responsive element binding factor 12
At3g22860	7.38364	5.47522	4.83547	7.35896	-2.52349	0.00735219	-1.88374	0.0546728	0.0246824	0.451124	2.55199	0.00259782	eukaryotic translation initiation factor 3 (subunit 8)
At1g29550	8.29972	6.96211	6.49694	7.96821	-1.47127	0.00557194	-1.0061	0.0627301	0.331509	0.234187	1.00568	0.0234381	eukaryotic translation initiation factor 4E
At5g07280	10.2962	7.23574	9.32026	10.1751	-0.854811	0.0198199	-2.93933	5.55e-07	0.121182	0.346922	0.568438	0.0633756	Excess Microsporocytes; LRR Receptor Protein Kinase
At1g69530	9.94208	8.01398	7.83144	8.49921	-0.667763	0.314973	-0.485226	0.397378	1.44288	0.0339739	0.217504	0.508825	expansin (AT-EXP1)
At5g05290	6.9769	6.2639	5.99614	5.71306	0.28308	0.404144	0.550837	0.233156	1.26384	0.00626248	0.0151462	0.585806	expansin AT-EXP2
At2g28950	10.6412	10.4923	10.9522	9.81128	1.14089	0.00222249	0.680989	0.0653625	0.829909	0.0066548	-1.60786	1.97e-05	expansin AT-EXP6
At4g38210	6.75953	7.57338	7.71906	6.46078	1.25828	0.00730968	1.1126	0.029094	0.298758	0.231652	-1.18354	0.00443322	expansin -like protein
At5g02260	6.15681	5.45839	4.95997	5.0208	-0.0608325	0.520478	0.43759	0.139525	1.13601	0.000211577	-0.139092	0.425835	expansin precursor - like protein
At4g14815	9.93059	5.9513	5.83248	8.88641	-3.05394	0.00152865	-2.93511	0.00620046	1.04417	0.0981621	3.11312	0.000386723	Expressed protein
At4g17695	5.80359	5.06529	6.26323	4.64721	1.61603	0.000752495	0.418081	0.260003	1.15638	0.00340531	-1.88469	4.16e-05	Expressed protein
At4g33940	10.0287	8.22052	7.75307	9.45446	-1.70139	0.00196425	-1.23393	0.0314902	0.574279	0.107981	1.49562	0.00190329	Expressed protein
At5g48655	9.8356	8.80256	8.83645	8.81082	0.0256383	0.541586	-0.00825567	0.571919	1.02479	4.93e-06	0.225169	0.150541	Expressed protein
At5g41810	8.58727	8.02762	6.83281	8.19598	-1.36317	2.42e-05	-0.168357	0.372375	0.391291	0.0532434	0.638629	0.00779551	Expressed protein
At5g40840	5.21668	6.39921	6.21813	6.29589	-0.0777642	0.513471	0.103313	0.494739	-1.07921	0.00124813	-0.0378074	0.561648	Expressed protein
At2g39870	8.11209	9.29591	9.57315	8.45079	1.12236	0.00422407	0.845117	0.0402003	-0.338706	0.157717	-1.38929	0.00020101	Expressed protein
At2g02170	7.89012	7.58738	8.23947	7.19409	1.04538	0.00116934	0.393288	0.161482	0.696035	0.0070017	-0.829112	0.00263435	Expressed protein
At2g27230	8.51926	9.26025	10.3179	8.95497	1.36297	7.69e-06	0.305274	0.175936	-0.435719	0.0254896	-1.00815	6.15e-05	Expressed protein
At3g06130	8.97541	9.31058	10.1723	9.12486	1.04748	0.000462171	0.185715	0.351247	-0.149449	0.266789	-0.02594	0.564897	Expressed protein
At3g28130	5.1962	3.82988	3.88269	3.78625	0.0964461	0.521489	0.0436323	0.558953	1.40995	0.00194952	-0.156913	0.482567	Expressed protein
At3g20560	7.28969	6.97071	6.85165	8.20569	-1.35403	0.00239414	-1.23498	0.0122868	-0.915997	0.0103715	1.24997	0.00155213	Expressed protein
At2g46420	8.71545	9.45847	10.0045	8.44885	1.55563	4.52e-05	1.00963	0.0082751	0.266601	0.179152	-1.13471	0.000345029	Expressed protein
At2g35680	10.5745	9.93649	9.58451	11.1108	-1.52633	0.00633868	-1.17434	0.0464235	-0.536299	0.134916	1.5319	0.00230047	Expressed protein
At3g18050	8.95432	8.91732	9.42471	8.26391	1.1608	0.000106515	0.653413	0.0257762	0.690414	0.00322821	-1.02941	0.000101378	Expressed protein
At3g28180	8.35864	6.13315	6.05899	6.35393	-0.294939	0.410932	-0.22078	0.461141	2.00471	0.000339774	0.270507	0.415837	Expressed protein
At2g35880	9.51893	8.68872	8.97123	8.13347	0.837759	0.0121982	0.555248	0.0949588	1.38546	5.45e-05	-0.524258	0.0571719	Expressed protein
At3g25290	6.45905	5.31492	5.18228	5.21349	-0.0312117	0.556587	0.101425	0.505776	1.24556	0.000930175	0.304511	0.286867	Expressed protein
At2g19390	5.2764	6.53988	6.94405	5.91915	1.0249	0.00283482	0.62073	0.068404	-0.642745	0.0166066	-0.498063	0.0661719	Expressed protein
At3g26440	4.61127	3.98035	4.13856	5.52696	-1.3884	0.0300051	-1.54661	0.0315228	-0.915688	0.0587816	1.64754	0.00509872	Expressed protein
At3g27770	8.80735	8.14171	7.46124	8.50537	-1.04413	0.00452131	-0.363659	0.235497	0.301981	0.1703	-0.075401	0.522652	Expressed protein
At2g38180	9.34262	6.30319	6.83386	7.07641	-0.242548	0.413243	-0.773225	0.104222	2.26621	1.35e-05	0.943571	0.0223162	Expressed protein
At3g25540	7.27621	7.94716	8.5227	7.47241	1.05029	7.98e-05	0.474744	0.0539692	-0.196197	0.170836	-0.91886	9.01e-05	Expressed protein
At5g45040	8.19097	8.4988	7.89726	8.92115	-1.02389	0.0131617	-0.42235	0.233566	-0.730175	0.0253258	0.451036	0.160567	Expressed protein
At3g18560	6.59481	5.9144	5.36172	7.77062	-2.4089	0.00271514	-1.85622	0.0290914	-1.17581	0.0440168	1.69965	0.0116865	Expressed protein
At3g06750	8.57164	8.79326	7.89557	8.98173	-1.08616	0.0114987	-0.188471	0.43999	-0.410085	0.139519	1.42523	0.000503841	Expressed protein
At2g47770	5.32515	6.44922	6.17187	6.54804	-0.376163	0.394326	-0.0988206	0.541902	-1.22289	0.0237805	-0.305275	0.42495	Expressed protein
At4g20480	8.67721	5.30645	4.59684	6.09846	-1.50161	0.0620315	-0.792008	0.26204	2.57876	0.00108865	1.54863	0.031169	Expressed protein
At2g05380	10.4688	10.1646	8.4219	11.1247	-2.70281	0.000527726	-0.960147	0.154504	-0.655937	0.151743	0.944755	0.101624	Expressed protein
At2g27080	4.57855	6.73286	4.86117	4.87205	-0.0108795	0.573939	1.8608	0.0402588	-0.293505	0.337994	0.221831	0.502158	Expressed protein
At3g15630	10.5364	11.3935	10.5121	11.7875	-1.2754	0.0633121	-0.394023	0.401467	-1.2511	0.0281574	1.76679	0.00630146	Expressed protein
At2g24550	6.49122	6.13968	5.77821	6.93593	-1.15772	0.00480799	-0.79625	0.0582712	-0.444709	0.10525	1.22351	0.00109596	Expressed protein
At5g05250	7.0226	4.85516	4.936	5.33777	-0.401768	0.422949	-0.482614	0.390348	1.68482	0.014816	0.481733	0.370528	Expressed protein
At2g45600	8.92074	7.32814	6.21604	7.93533	-1.71929	0.000199188	-0.607194	0.128608	0.985412	0.0059685	0.231889	0.376338	Expressed protein
At3g03150	10.4299	10.3415	10.0398	11.2392	-1.19937	0.00264723	-0.897692	0.0319121	-0.809359	0.0111928	0.714241	0.0278419	Expressed protein
At5g64900	6.34868	6.91335	8.22522	6.1499	2.07532	6.16e-05	0.763445	0.0911068	0.198776	0.30359	-1.86723	5.16e-05	Expressed protein
At3g22240	11.1932	7.54384	7.30959	7.85394	-0.544353	0.18936	-0.310106	0.363041	3.33927	8.08e-08	0.725025	0.0662935	Expressed protein
At3g63170	10.0376	9.6945	9.36522	10.5056	-1.14042	0.0162305	-0.811144	0.0911068	-0.468067	0.134599	1.02347	0.0139265	Expressed protein
At1g11850	8.23626	7.27112	6.83537	6.9852	-0.149823	0.515578	0.285924	0.45473	1.25106	0.0265987	-1.66616	0.00837488	Expressed protein
At2g25650	6.31473	3.79205	3.88803	3.93773	-0.0497011	0.530825	-0.145678	0.428227	2.377	1.46e-08	0.1021	0.474726	Expressed protein
At2g17500	7.24682	6.37016	6.38808	6.1913	0.196785	0.472022	0.178862	0.486863	1.05553	0.0230045	-0.000762243	0.593881	Expressed protein
At2g29660	6.90739	6.52893	7.36658	6.2315	1.13508	0.000174857	0.29743	0.211944	0.675891	0.00437469	-0.413455	0.0639384	Expressed protein
At4g29770	5.45112	8.67145	8.70585	8.42909	0.276765	0.472036	0.242358	0.491037	-2.97797	0.000218846	-0.556967	0.320132	Expressed protein
At1g76590	6.15602	6.14832	5.71484	7.42505	-1.71021	0.045371	-1.27673	0.133362	-1.26904	0.0549749	0.815338	0.221392	Expressed protein
At2g42040	9.51662	7.23216	7.47696	8.36591	-0.888949	0.0823424	-1.13376	0.051705	1.15071	0.0117235	1.53322	0.0022897	Expressed protein
At1g76520	8.96845	7.01744	6.89828	7.63861	-0.740334	0.0674835	-0.621171	0.131306	1.32983	0.000930105	0.0076938	0.589186	Expressed protein
At4g25020	9.58713	8.15392	8.20367	8.21775	-0.0140864	0.564982	-0.0638338	0.525761	1.36937	5.09e-05	0.312899	0.207199	Expressed protein
At4g29780	7.25366	9.45694	7.53711	7.37316	0.163947	0.521121	2.08378	0.0265306	-0.119502	0.413636	0.292912	0.46947	Expressed protein
At1g75110	6.07842	5.33724	5.96213	7.88755	-1.92542	0.00017326	-2.55031	4.23e-05	-1.80913	9.65e-05	2.2852	5.96e-06	Expressed protein
At2g17710	7.87897	5.4079	5.32445	7.47476	-2.15032	0.0366499	-2.06687	0.0617141	0.404206	0.326521	1.71444	0.0518311	Expressed protein
At5g48210	8.73234	4.97096	4.50252	8.22669	-3.72418	0.000876808	-3.25573	0.00769753	0.505651	0.287987	3.66798	0.000295381	Expressed protein
At2g42870	7.05325	7.9988	9.04739	7.80336	1.24403	0.00327327	0.195442	0.426176	-0.75011	0.0216213	0.878807	0.0134668	Expressed protein
At2g25510	6.70607	4.42888	4.43626	4.17564	0.260614	0.528849	0.25324	0.535995	2.53042	0.0342533	-0.0765112	0.57954	Expressed protein
At4g19400	8.92369	7.91532	8.23272	7.59176	0.640959	0.121558	0.323554	0.338687	1.33193	0.00145523	-0.473687	0.177467	Expressed protein
At1g67920	5.59859	4.26222	4.28978	8.9383	-4.64852	5.14e-06	-4.67608	3.18e-05	-3.33971	6.33e-05	4.4392	1.98e-06	Expressed protein
At1g76560	7.55435	5.79873	5.82789	6.86662	-1.03873	0.0246558	-1.06789	0.0370559	0.687737	0.0510736	0.812028	0.0397592	Expressed protein
At2g22170	6.62818	7.18789	9.30256	6.20876	3.0938	2.56e-06	0.979132	0.0650571	0.419427	0.177048	-1.89383	0.000172611	Expressed protein
At5g46230	5.87845	4.44179	4.67788	9.60708	-4.9292	6.5e-05	-5.16529	0.000170193	-3.72863	0.000334007	4.79145	2.21e-05	Expressed protein
At5g43750	8.09455	7.09903	7.24888	6.84848	0.400394	0.225484	0.250548	0.366649	1.24607	0.000765216	-0.460284	0.13792	Expressed protein
At1g21010	6.78465	6.31298	4.56437	6.3299	-1.76553	0.00713517	-0.0169176	0.576035	0.454752	0.212702	0.928966	0.0777587	Expressed protein
At3g15900	9.06463	8.40198	8.0322	9.61676	-1.58456	0.000462171	-1.21478	0.0117303	-0.552127	0.0678521	1.08566	0.0038772	Expressed protein
At4g28310	8.50037	9.73106	10.2576	8.78665	1.47096	0.00309979	0.944407	0.0599866	-0.286278	0.248431	-1.27231	0.00342566	Expressed protein
At2g15000	8.23694	9.85602	9.47385	9.39856	0.0752959	0.531246	0.457461	0.2509	-1.16162	0.00480582	-0.313876	0.327526	Expressed protein
At1g72630	7.37963	6.3264	6.62159	7.42556	-0.803977	0.0237833	-1.09916	0.00912542	-0.0459317	0.418535	0.676029	0.0277478	Expressed protein
At2g20870	12.472	9.84186	8.86365	10.2492	-1.3855	0.203408	-0.407292	0.482387	2.22284	0.0267738	-2.31557	0.0315591	Expressed protein
At5g65660	8.64937	9.47882	9.27697	9.66073	-0.383762	0.282642	-0.181912	0.453341	-1.01137	0.00825703	0.421827	0.214952	Expressed protein
At3g48450	5.44245	4.90806	4.68261	6.47696	-1.79435	0.014407	-1.5689	0.0468036	-1.03451	0.0575878	1.84126	0.00522696	Expressed protein
At5g23460	7.7968	7.04335	7.05668	6.67217	0.384507	0.162667	0.371177	0.189044	1.12463	0.000251721	0.145301	0.418245	Expressed protein
At4g18580	8.38264	5.94621	5.22594	7.10979	-1.88385	0.00153497	-1.16358	0.0512937	1.27285	0.00771623	1.9213	0.000386723	Expressed protein
At2g27830	6.8018	5.76976	5.28256	7.09934	-1.81678	0.0396224	-1.32958	0.129875	-0.297543	0.347053	0.559992	0.350862	Expressed protein
At1g68440	9.59312	9.03496	8.38081	9.79733	-1.41652	0.0232383	-0.762369	0.184689	-0.204216	0.348491	1.54947	0.00612681	Expressed protein
At1g23710	7.27495	7.07617	6.28612	7.58431	-1.29819	0.00289986	-0.508145	0.182199	-0.309366	0.202471	1.53991	0.000186708	Expressed protein
At1g71940	9.53046	8.15435	8.21856	8.44613	-0.227576	0.288253	-0.291787	0.219813	1.08433	8.72e-05	0.455933	0.0449464	Expressed protein
At2g35810	7.85236	8.96352	9.05058	8.85943	0.191149	0.361768	0.104087	0.47263	-1.00707	0.000446518	-0.328152	0.159916	Expressed protein
At2g48140	4.24189	4.49664	4.22716	5.60505	-1.37788	0.0555466	-1.10841	0.127626	-1.36316	0.0233756	1.52455	0.0192616	Expressed protein
At4g29980	7.44614	6.41579	5.59161	11.5212	-5.92958	0.000100141	-5.1054	0.00178414	-4.07505	0.00108149	4.88411	0.000205132	Expressed protein
At5g41050	9.22385	8.7508	9.39554	8.34422	1.05132	0.0144479	0.406576	0.258427	0.879629	0.0134688	0.66639	0.0610045	Expressed protein
At5g55450	8.77934	9.97862	6.92933	9.70646	-2.77712	2.69e-05	0.272158	0.422946	-0.927114	0.0324829	-0.321387	0.367905	Expressed protein
At3g02640	9.7845	11.0816	10.9775	9.74715	1.23035	0.0363762	1.33444	0.0417006	0.0373425	0.439685	-1.34333	0.0113411	Expressed protein
At5g06190	7.97734	7.91939	9.27462	8.22845	1.04618	0.0107166	-0.309054	0.321287	-0.251103	0.241647	-0.431824	0.170513	Expressed protein
At5g22430	11.434	9.72645	8.68922	9.63671	-0.947488	0.153378	0.0897388	0.549712	1.79731	0.00565344	-1.97758	0.00363027	Expressed protein
At3g05980	5.2216	4.58407	5.71017	4.58785	1.12233	0.0078311	-0.0037797	0.580219	0.633748	0.044324	-0.266184	0.338855	Expressed protein
At2g23120	11.7617	10.4885	10.339	10.7058	-0.366821	0.378155	-0.217292	0.470751	1.05583	0.0284542	1.04296	0.0423726	Expressed protein
At3g58540	8.06854	6.74845	6.5887	8.01507	-1.42637	0.0338444	-1.26662	0.0739597	0.053472	0.434591	1.67374	0.00649601	Expressed protein
At3g52540	6.60174	7.22806	8.10512	6.60356	1.50156	0.000275251	0.624508	0.0946999	-0.00181893	0.457604	-0.607486	0.0509683	Expressed protein
At3g17860	8.27228	6.684	6.4866	6.32092	0.165684	0.411056	0.36308	0.206724	1.95136	6.05e-07	-0.612504	0.0267582	Expressed protein
At5g45350	10.0716	9.75365	8.94908	10.2461	-1.29706	3.79e-05	-0.492485	0.0738491	-0.174502	0.230868	1.16525	3.15e-05	Expressed protein
At2g40960	6.05624	7.85084	7.69756	8.06224	-0.364685	0.304882	-0.211406	0.43384	-2.006	3.34e-05	-0.0645439	0.548591	Expressed protein
At4g22920	9.21992	6.90776	6.86322	7.30976	-0.446536	0.259152	-0.402004	0.298218	1.91016	0.000101863	0.310821	0.339695	Expressed protein
At5g42750	6.37765	6.02302	7.15801	6.05464	1.10337	0.00731037	-0.031617	0.561683	0.323011	0.184231	-0.297117	0.296942	Expressed protein
At3g25780	6.51105	5.42141	6.36363	5.50009	0.863544	0.0264	-0.0786744	0.524997	1.01097	0.00382098	-1.04562	0.00364585	Expressed protein
At2g02810	8.2246	7.23344	7.6859	9.01939	-1.33349	0.00186472	-1.78595	0.000440274	-0.794796	0.016486	1.02554	0.00495673	Expressed protein
At3g19520	9.42652	8.05239	8.03776	8.05432	-0.0165623	0.553337	-0.0019319	0.579815	1.3722	3.81e-08	0.0449303	0.512583	Expressed protein
At4g23900	8.61479	8.07761	9.77229	8.05026	1.72203	0.000146011	0.0273482	0.564512	0.564523	0.0584204	0.638936	0.055864	Expressed protein
At1g72450	9.08816	7.90373	7.85622	7.90175	-0.0455295	0.544566	0.00198005	0.581281	1.18641	0.00100596	-0.919337	0.00733388	Expressed protein
At4g28100	8.72835	9.42841	9.69603	8.60997	1.08606	0.0406374	0.818442	0.123403	0.118385	0.387299	-0.93377	0.042103	Expressed protein
At2g44130	10.4211	7.52925	6.72549	9.63904	-2.91354	0.0396904	-2.10978	0.132946	0.782111	0.270649	2.38423	0.0506249	Expressed protein
At4g19430	5.87974	7.97139	7.19607	6.47434	0.721731	0.220792	1.49705	0.0465897	-0.594599	0.168948	-1.77851	0.00469054	Expressed protein
At2g24150	9.94526	8.09801	9.08566	8.21309	0.872567	0.0255582	-0.115082	0.493533	1.73217	3.36e-05	-0.792268	0.020794	Expressed protein
At3g47836	8.46394	9.62811	9.46563	9.51895	-0.0533123	0.543763	0.109166	0.508016	-1.05501	0.00585289	-0.273686	0.348686	Expressed protein
At2g22900	9.8255	8.0931	7.81363	8.75833	-0.944702	0.00577619	-0.665237	0.0587407	1.06717	0.000722824	0.153828	0.419939	Expressed protein
At1g77220	8.07646	6.93756	7.30409	8.03499	-0.730903	0.0451646	-1.09743	0.0123658	0.0414714	0.424567	0.863806	0.00966705	Expressed protein
At1g70590	8.0365	7.44549	7.28622	8.36579	-1.07957	0.0119598	-0.920295	0.0456539	-0.329285	0.19293	0.717469	0.0443617	Expressed protein
At1g68620	6.67915	5.1016	4.56067	6.64892	-2.08825	0.0457169	-1.54732	0.136142	0.0302292	0.45072	1.51888	0.0856602	Expressed protein
At1g15740	9.13756	8.92199	8.20248	9.67654	-1.47407	0.0140132	-0.754555	0.17237	-0.53898	0.156074	0.997499	0.0466377	Expressed protein
At1g50450	8.78714	7.89306	7.57341	7.50174	0.0716651	0.534738	0.391322	0.30363	1.2854	0.00287666	-0.264423	0.381032	Expressed protein
At1g27030	6.16556	4.98184	5.90742	4.767	1.14043	0.00172167	0.214842	0.371252	1.39857	7.03e-05	-2.06303	6.7e-07	Expressed protein
At2g16900	10.398	7.4724	7.53361	7.88886	-0.355253	0.229271	-0.416461	0.189821	2.50914	5.52e-08	0.0946784	0.5008	Expressed protein
At1g71810	8.32132	7.126	6.98484	8.75954	-1.7747	0.00602671	-1.63354	0.0217038	-0.438219	0.21661	1.75023	0.00250211	Expressed protein
At2g16350	7.77811	6.33279	6.74092	6.68676	0.054154	0.530825	-0.353973	0.223725	1.09135	0.00059883	-0.503237	0.0674896	Expressed protein
At1g29980	10.294	9.60708	10.4166	9.17458	1.24202	0.00144324	0.432496	0.19049	1.11944	0.00105584	-1.51855	5.35e-05	Expressed protein
At1g56280	11.9438	10.7606	10.7455	11.7536	-1.00815	0.0122417	-0.99301	0.0257644	0.19019	0.292035	0.363012	0.225918	Expressed protein
At1g15670	9.5683	8.3631	7.61622	9.85713	-2.24091	0.0128595	-1.49403	0.0955864	-0.288835	0.348748	1.05744	0.136275	Expressed protein
At2g46220	8.68732	7.34601	6.6561	8.48935	-1.83325	0.00476814	-1.14334	0.0769013	0.197966	0.351839	1.40223	0.0113309	Expressed protein
At3g24515	7.19295	5.71383	5.84781	5.73504	0.112768	0.410152	-0.0212135	0.555987	1.4579	1.64e-07	0.22041	0.190556	Expressed protein
At2g44230	7.00258	5.37057	5.46491	5.46012	0.0047898	0.573923	-0.0895492	0.508617	1.54246	4.69e-05	0.124418	0.471456	Expressed protein
At1g79420	5.93298	5.64816	7.27509	5.32081	1.95428	0.000414725	0.327352	0.363218	0.612174	0.0873845	-1.71434	0.000441261	Expressed protein
At2g40130	4.14717	5.23159	5.96538	4.85481	1.11057	0.012985	0.376781	0.29149	-0.707642	0.038595	-1.96429	2.64e-05	Expressed protein
At3g19515	9.26805	6.36642	6.52701	6.28331	0.243702	0.491934	0.0831076	0.55641	2.98474	0.000387527	0.0885773	0.562663	Expressed protein
At4g23490	7.10771	7.37254	7.99866	6.88591	1.11275	0.00320256	0.486624	0.154251	0.221797	0.244206	-0.622205	0.0411264	Expressed protein
At2g35170	8.33848	6.75614	6.54842	7.80845	-1.26003	0.0020422	-1.05231	0.0177851	0.530027	0.0634406	1.1975	0.00104594	Expressed protein
At1g28380	8.18623	7.38375	7.1658	9.56443	-2.39862	7.75e-07	-2.18067	1.69e-05	-1.37819	0.00012953	1.89589	3.03e-06	Expressed protein
At4g13345	6.68919	5.79083	5.9169	6.80498	-0.888084	0.0316893	-1.01415	0.0302772	-0.115788	0.366009	1.09287	0.00430824	Expressed protein
At1g14710	7.22733	9.39923	9.24177	8.5514	0.690365	0.0754499	0.847834	0.0531007	-1.32407	0.000702783	-0.529147	0.109291	Expressed protein
At2g38820	9.38356	9.34731	8.60879	9.91421	-1.30542	0.0156094	-0.566892	0.227407	-0.530647	0.135099	1.38639	0.00455024	Expressed protein
At2g21290	8.15256	9.88577	9.53335	9.19625	0.337102	0.231788	0.689521	0.0539363	-1.04369	0.000952329	-0.461905	0.0910341	Expressed protein
At1g33055	5.25027	5.89829	5.86296	7.75995	-1.89699	0.000362973	-1.86165	0.00166345	-2.50968	4.47e-06	1.76038	0.000216325	Expressed protein
At1g76820	6.8671	5.92294	5.94541	5.82946	0.115945	0.350575	0.0934801	0.402918	1.03764	6.49e-07	0.160855	0.218509	Expressed protein
At3g22231	8.10203	4.50406	4.6788	4.62105	0.0577497	0.542132	-0.116987	0.504539	3.48098	1.82e-08	-0.0863531	0.531564	Expressed protein
At2g36050	6.7921	7.16098	8.18846	6.86614	1.32232	0.00351186	0.294835	0.35194	-0.0740447	0.404442	-0.858211	0.0221149	Expressed protein
At1g70420	6.35039	4.99392	5.0468	5.06557	-0.0187749	0.564967	-0.0716504	0.535711	1.28481	0.00132883	-0.527811	0.125641	Expressed protein
At1g03700	9.22347	5.72308	5.02379	8.53601	-3.51222	0.00147817	-2.81293	0.0177923	0.687456	0.227444	3.06428	0.00151232	Expressed protein
At1g20450	11.4274	10.4571	9.3341	11.062	-1.72793	0.0134314	-0.604978	0.284157	0.36535	0.274305	1.09183	0.0586055	Expressed protein
At4g15093	8.467	7.51254	7.65407	8.75586	-1.10179	0.0281935	-1.24332	0.0285531	-0.288859	0.260398	0.901292	0.0369275	Expressed protein
At3g12320	6.37929	7.48416	6.58185	7.4915	-0.909646	0.127988	-0.00733996	0.579626	-1.11221	0.0310823	0.194601	0.49037	Expressed protein
At1g50290	4.52133	8.53109	8.2551	9.09968	-0.844576	0.226398	-0.568582	0.348623	-4.57835	1.97e-06	0.907411	0.161792	Expressed protein
At3g48570	8.25778	9.16451	9.32626	9.31094	0.0153167	0.565526	-0.146433	0.457716	-1.05316	0.00191256	-0.219863	0.362771	Expressed protein
At2g06200	6.01819	6.84855	8.7592	6.32478	2.43443	9.76e-06	0.52377	0.192413	-0.306587	0.219082	-0.947677	0.0148361	Expressed protein
At3g13228	6.45307	4.70825	4.40579	5.1699	-0.764104	0.169011	-0.461648	0.332529	1.28317	0.014073	0.973519	0.0629517	Expressed protein
At1g22015	7.30735	6.24586	5.89134	10.0152	-4.1239	7.17e-05	-3.76938	0.000732425	-2.70789	0.00122139	4.10876	1.83e-05	Expressed protein
At1g19520	6.67768	9.27024	8.80445	7.65964	1.14481	0.0460864	1.6106	0.0179754	-0.981959	0.0339514	-1.00289	0.0442919	Expressed protein
At1g17140	7.8983	7.04455	7.85682	6.52258	1.33424	0.00684842	0.521977	0.217671	1.37572	0.00179912	-1.5267	0.000844776	Expressed protein
At2g05755	8.18168	7.31462	7.54357	8.50898	-0.965414	0.00440924	-1.19436	0.00271217	-0.3273	0.13101	1.19312	0.000216332	Expressed protein
At2g04845	8.8864	7.37673	7.59934	7.5032	0.0961414	0.46967	-0.126469	0.435625	1.3832	7.31e-06	-0.234343	0.251149	Expressed protein
At1g67210	8.3918	6.90486	7.01283	7.33771	-0.324882	0.311741	-0.432851	0.233156	1.05409	0.00430099	0.267994	0.340785	Expressed protein
At5g06265	8.08207	6.98301	7.96417	6.58228	1.38189	0.000610136	0.400733	0.21854	1.49979	7.81e-05	-0.891399	0.00706903	Expressed protein
At2g06255	5.33925	3.74565	4.25502	6.23516	-1.98014	0.000164346	-2.48951	6.59e-05	-0.895909	0.0183548	2.34244	5.76e-06	Expressed protein
At1g23560	6.45228	3.98337	3.80818	5.1187	-1.31052	0.0842206	-1.13533	0.141655	1.33358	0.0345111	1.22605	0.0672547	Expressed protein
At4g04955	8.82304	7.34646	6.98638	8.15397	-1.1676	0.0385291	-0.80751	0.143373	0.669068	0.0984024	0.876729	0.0674018	Expressed protein
At3g26085	8.90627	7.60914	7.86941	7.62614	0.243261	0.241964	-0.0170001	0.564515	1.28013	5.32e-06	-0.102047	0.443557	Expressed protein
At3g07310	9.63609	9.54222	8.57028	9.90152	-1.33124	0.0189953	-0.359301	0.370745	-0.265433	0.295977	1.10292	0.0244541	Expressed protein
At4g18970	9.3787	9.73937	10.3582	9.16558	1.19261	2.8e-05	0.573789	0.0303431	0.213124	0.158891	-0.605783	0.00496262	Expressed protein
At5g58787	8.79274	7.02254	7.08026	7.69735	-0.617087	0.0612385	-0.674811	0.0625927	1.09539	0.000804551	0.418291	0.129389	Expressed protein
At1g68585	7.12974	7.16258	5.41388	7.91019	-2.49632	0.000475917	-0.747619	0.200797	-0.780458	0.0905523	1.89052	0.00179211	Expressed protein
At1g31335	8.00271	8.53365	8.7169	7.27805	1.43885	0.00429067	1.25561	0.0221419	0.724666	0.0486944	-0.893152	0.0308503	Expressed protein
At1g24600	8.89785	5.32154	4.85812	11.2955	-6.43737	1.83e-06	-5.97394	3.16e-05	-2.39764	0.00696139	5.57194	2.37e-06	Expressed protein
At4g39955	6.39533	6.07934	6.95153	5.94153	1.01	0.00202963	0.137812	0.439655	0.453802	0.0517559	-0.723155	0.00857566	Expressed protein
At5g59845	8.53531	5.14114	4.85453	7.4592	-2.60467	0.00979859	-2.31806	0.033517	1.07611	0.112285	2.50351	0.00519468	Expressed protein
At1g68875	10.2742	4.51449	3.83245	8.76134	-4.92889	0.00011743	-4.24685	0.00204754	1.51289	0.0664822	3.99817	0.000279554	Expressed protein
At3g05920	4.23055	4.78817	4.77213	5.30866	-0.536531	0.138165	-0.520491	0.164387	-1.07811	0.00282528	0.495763	0.122974	Expressed protein
At2g40475	8.42389	7.57487	7.33538	7.25715	0.0782389	0.542786	0.317729	0.416683	1.16675	0.0210207	-1.49486	0.00742927	Expressed protein
At5g01075	7.36114	6.65269	7.9236	6.09121	1.83239	0.000352672	0.561479	0.185188	1.26992	0.00251848	-0.430773	0.220257	Expressed protein
At5g48485	11.8499	10.6818	11.2061	9.7283	1.47783	0.0145148	0.953515	0.108918	2.12158	0.000319293	-1.21312	0.020237	Expressed protein
At3g47295	7.29486	8.09105	7.75672	8.48945	-0.732735	0.250705	-0.398404	0.413519	-1.19459	0.0430578	-0.481724	0.348119	Expressed protein
At5g47635	7.45904	4.83704	4.40322	8.09827	-3.69504	0.000215601	-3.26123	0.00272077	-0.639225	0.211153	3.39532	0.000144459	Expressed protein
At1g02813	10.6772	4.39879	4.35477	10.3478	-5.99298	6.06e-05	-5.94896	0.000279141	0.32943	0.37327	5.61162	3.21e-05	Expressed protein
At1g22885	8.09885	7.59851	6.40032	8.08448	-1.68416	0.000745159	-0.485972	0.226261	0.0143666	0.449855	0.949713	0.017909	Expressed protein
At4g08685	9.89003	10.0155	10.7506	9.16694	1.58362	0.00139435	0.848515	0.0753599	0.72309	0.0417911	-1.98115	3.97e-05	Expressed protein
At5g58375	11.3062	9.75375	9.34314	11.1017	-1.7586	0.00245061	-1.34799	0.0281185	0.204487	0.331057	1.39971	0.00492971	Expressed protein
At4g16447	7.02834	7.13207	8.08096	6.8309	1.25006	0.0006445	0.301163	0.277017	0.19744	0.253582	-2.22588	2.12e-07	Expressed protein
At5g27940	5.96537	5.63999	5.46519	6.83357	-1.36838	0.0405647	-1.19357	0.0870326	-0.868193	0.0791981	1.59483	0.00893027	Expressed protein
At2g24762	5.6004	5.51775	6.65185	5.46039	1.19146	0.00440924	0.0573595	0.543106	0.140013	0.339994	-0.372964	0.221283	Expressed protein
At2g21195	6.46175	7.79144	7.65355	7.52837	0.125181	0.455032	0.263069	0.301919	-1.06662	0.000526704	-0.417744	0.106041	Expressed protein
At3g09085	9.26472	8.40803	8.66007	9.5029	-0.842832	0.0158393	-1.09487	0.00775641	-0.238174	0.221338	1.16515	0.000531348	Expressed protein
At3g13175	7.84978	8.02889	8.898	7.16112	1.73688	0.00152865	0.867774	0.0934177	0.688661	0.0673288	-1.35948	0.00369108	Expressed protein
At3g10525	6.61021	5.36511	5.13826	8.31188	-3.17363	0.00082763	-2.94677	0.00501479	-1.70167	0.0175741	1.2288	0.086691	Expressed protein
At1g25275	10.5196	9.30854	8.25418	10.8966	-2.64245	0.000611519	-1.5881	0.039851	-0.376995	0.272284	0.638187	0.230119	Expressed protein
At3g29370	7.04453	5.93963	4.63166	7.00246	-2.3708	4.53e-05	-1.06283	0.0472688	0.0420699	0.4326	0.872076	0.0378469	Expressed protein
At1g04645	6.21181	6.26659	4.28896	9.59538	-5.30642	0.00254588	-3.32879	0.0594364	-3.38357	0.0144053	3.75191	0.0109668	Expressed protein
At3g28007	6.51901	6.07758	6.07278	7.95657	-1.88378	0.0113719	-1.87898	0.0231904	-1.43756	0.0169021	2.47432	0.000489613	Expressed protein
At1g56220	12.0031	11.7076	10.8667	12.2034	-1.33673	0.0405647	-0.495767	0.330417	-0.200328	0.357443	1.21731	0.0329048	Expressed protein
At5g34885	3.29347	4.48907	4.16828	3.39891	0.769366	0.000139212	1.09016	1.69e-05	-0.105435	0.251541	-0.0145511	0.568949	Expressed protein
At2g20515	7.81196	8.24401	9.41995	7.45437	1.96558	0.000311543	0.789641	0.106007	0.357593	0.207719	-1.61437	0.000633918	Expressed protein
At4g33865	11.0882	12.7764	12.7278	12.2172	0.510582	0.185734	0.559154	0.17237	-1.12905	0.00394382	-0.658528	0.0713495	Expressed protein
At4g32105	5.79745	5.62057	5.67008	8.0824	-2.41232	0.00144593	-2.46183	0.00400739	-2.28495	0.000702533	2.59295	0.000209558	Expressed protein
At1g07795	6.90508	7.12615	7.03381	8.56248	-1.52867	0.00239938	-1.43633	0.0103344	-1.6574	0.000357788	1.70903	0.000267301	Expressed protein
At1g61065	8.93736	7.67395	7.20488	7.92716	-0.722284	0.00631587	-0.253218	0.247968	1.0102	0.000107504	0.451389	0.0381144	Expressed protein
At1g12080	10.4451	8.32292	8.07304	8.05965	0.0133947	0.571945	0.26327	0.465182	2.38545	0.000456823	0.971774	0.0911255	Expressed protein
At2g39705	7.13251	5.36862	6.68813	5.87332	0.814811	0.0816661	-0.504699	0.238808	1.2592	0.00417295	-0.27726	0.378694	Expressed protein
At1g34245	5.63894	7.35709	7.21276	6.83328	0.379482	0.316034	0.523812	0.226977	-1.19434	0.00581974	-0.655586	0.102855	Expressed protein
At1g62045	5.13093	4.48805	6.70008	4.62141	2.07867	8.01e-06	-0.133363	0.470789	0.509517	0.064781	-0.760556	0.0193804	Expressed protein
At1g28375	7.39905	4.58603	4.29362	9.68547	-5.39185	6.24e-06	-5.09944	6.59e-05	-2.28642	0.00585498	5.41728	1.31e-06	Expressed protein
At4g23885	6.74445	6.96546	6.33467	7.90126	-1.56659	0.000107467	-0.9358	0.0203619	-1.15681	0.00062074	1.07552	0.00123338	Expressed protein
At2g34340	7.79277	7.73908	8.68442	7.22672	1.45771	3.41e-05	0.512362	0.0888682	0.566047	0.0191394	0.660146	0.0116882	Expressed protein
At5g62575	8.45876	9.60061	9.46251	9.50356	-0.0410511	0.551843	0.0970481	0.51776	-1.0448	0.00626248	0.0856037	0.529842	Expressed protein
At1g61566	5.69126	4.67724	4.57683	7.27052	-2.69369	0.000362973	-2.59328	0.00204265	-1.57926	0.0073321	1.45761	0.0150225	Expressed protein
At1g29395	8.66255	7.13424	5.56143	7.81446	-2.25303	0.00559819	-0.680218	0.287547	0.84809	0.114327	1.14571	0.0774695	Expressed protein
At1g78890	8.5964	8.9576	8.04569	9.66652	-1.62083	1.73e-06	-0.708915	0.0169888	-1.07012	6.02e-05	1.15741	2.29e-05	Expressed protein
At1g50740	9.69543	8.34781	8.02562	9.17626	-1.15063	0.0177293	-0.828445	0.0917048	0.51917	0.115846	0.673624	0.0895049	Expressed protein
At4g33666	7.30565	7.8556	6.76035	8.7545	-1.99415	0.0142372	-0.898894	0.210703	-1.44885	0.0249799	1.87131	0.00920939	Expressed protein
At4g15800	8.92509	7.13131	7.26961	7.10127	0.168338	0.452533	0.0300449	0.563887	1.82382	4.07e-05	-0.213648	0.401613	Expressed protein
At3g02120	6.86307	8.32446	7.83045	6.72858	1.10187	0.0610383	1.59588	0.0220009	0.134485	0.386823	-1.64156	0.00350373	Expressed protein
At3g06035	8.56963	8.65737	9.26037	8.101	1.15937	0.00222036	0.556367	0.115028	0.46863	0.0728061	-1.55045	3.59e-05	Expressed protein
At3g23605	8.63833	7.59018	7.39936	8.5635	-1.16414	0.0388721	-0.973319	0.0946999	0.0748353	0.417987	1.35617	0.00841935	Expressed protein
At1g73177	6.90592	8.6586	8.52266	8.04025	0.482407	0.263252	0.618351	0.194578	-1.13433	0.0109226	-0.506544	0.20913	Expressed protein
At2g33220	8.57129	7.11587	7.08878	7.00214	0.0866404	0.503444	0.113725	0.48171	1.56914	2.65e-05	0.0269408	0.570729	Expressed protein
At4g14690	6.04908	8.1571	8.88584	6.76696	2.11888	0.0405081	1.39014	0.162741	-0.717879	0.223878	-1.44217	0.0949804	Expressed protein
At1g30515	5.18383	5.13266	6.01987	5.00452	1.01535	0.00448716	0.128136	0.465581	0.17931	0.276718	-0.656649	0.0263961	Expressed protein
At5g19875	7.53097	5.94747	4.64002	9.14374	-4.50372	0.000900865	-3.19627	0.0236041	-1.61277	0.0760834	3.4002	0.00311609	Expressed protein
At1g09795	9.29245	8.42666	8.59068	8.21094	0.379748	0.129133	0.215722	0.31473	1.08151	0.000107118	-0.209604	0.287533	Expressed protein
At4g15630	5.80403	6.8409	8.42127	6.31292	2.10835	1.02e-05	0.527976	0.150071	-0.508889	0.071154	-1.8389	1.12e-05	Expressed protein
At4g30670	7.60878	5.40241	5.28324	5.54762	-0.264379	0.377192	-0.14521	0.479318	2.06116	1.45e-05	0.35103	0.269668	Expressed protein
At4g27590	7.41005	6.70154	6.34975	6.38102	-0.0312692	0.564113	0.320523	0.424933	1.02903	0.0417698	-0.767431	0.141481	Expressed protein
At1g75190	7.83466	6.44307	7.29957	6.73853	0.561042	0.221949	-0.295456	0.401867	1.09613	0.0144665	-0.570254	0.175566	Expressed protein
At4g15750	4.31129	5.22416	5.21802	6.39434	-1.17631	0.210925	-1.17018	0.223302	-2.08305	0.0194631	1.46732	0.0989691	Expressed protein
At3g27880	8.08235	6.53872	6.19427	8.20753	-2.01327	0.000345523	-1.66881	0.00600421	-0.125181	0.376988	1.16246	0.00993814	Expressed protein
At3g12890	6.08985	4.52307	4.48656	4.35	0.136561	0.51791	0.173071	0.504269	1.73985	0.00346667	-0.789689	0.13702	Expressed protein
At3g11600	6.82446	6.9061	8.41662	6.65942	1.7572	5.49e-05	0.246679	0.359447	0.165039	0.305307	-1.52653	6.87e-05	Expressed protein
At3g14560	4.06255	4.30556	4.07058	5.43914	-1.36856	0.062196	-1.13358	0.128522	-1.37658	0.0249799	0.440139	0.372203	Expressed protein
At2g46000	7.93396	8.12722	8.31329	9.19674	-0.883454	0.00552793	-1.06952	0.00411295	-1.26278	7.03e-05	1.2116	0.000102394	Expressed protein
At1g80160	7.03974	7.35218	6.95497	9.80174	-2.84676	0.00921109	-2.44956	0.0372562	-2.762	0.0037486	3.43843	0.000780328	Expressed protein
At2g14660	5.42438	4.30379	4.50911	4.07468	0.434424	0.294678	0.229111	0.44297	1.3497	0.00387038	-0.42612	0.267061	Expressed protein
At1g26800	7.53676	6.11445	5.56901	7.19933	-1.63032	0.028325	-1.08488	0.135231	0.33743	0.302903	0.87145	0.144435	Expressed protein
At1g03850	9.94585	7.2602	5.17881	8.64546	-3.46665	4.6e-05	-1.38527	0.067453	1.30039	0.0249799	3.20785	2.76e-05	Expressed protein
At1g07090	5.56058	5.88416	4.95925	6.86526	-1.90601	0.00580186	-0.981104	0.130461	-1.30468	0.01737	1.48305	0.0120755	Expressed protein
At1g17430	5.52528	5.01357	4.95832	4.28724	0.671082	0.0504122	0.726328	0.0551066	1.23804	0.000349041	-0.884678	0.00572991	Expressed protein
At2g41660	4.86877	5.38417	6.05825	5.00027	1.05798	0.00104039	0.383895	0.168367	-0.131499	0.306015	-0.21878	0.300404	Expressed protein
At1g80130	6.5537	6.84532	8.98704	6.6753	2.31174	0.00671764	0.170025	0.523059	-0.121602	0.41242	-1.53977	0.0298663	Expressed protein
At1g03170	6.59159	6.72736	8.32251	5.70762	2.61489	0.000869343	1.01973	0.141655	0.883973	0.0871255	-2.95345	7.07e-05	Expressed protein
At1g19530	3.55213	3.70799	3.71191	5.13154	-1.41964	0.124214	-1.42356	0.141146	-1.57942	0.0418329	0.436491	0.434094	Expressed protein
At1g18740	8.51807	9.54693	7.23526	8.90159	-1.66633	0.0150419	0.645342	0.260475	-0.383528	0.262329	1.53064	0.0111927	Expressed protein
At1g49470	7.63909	5.69545	5.31912	5.53291	-0.213798	0.357856	0.162537	0.42087	2.10617	2.68e-07	0.19754	0.357363	Expressed protein
At3g20450	8.24966	6.4526	6.28608	8.38458	-2.0985	0.02105	-1.93197	0.049773	-0.134916	0.412064	2.15102	0.00828403	Expressed protein
At1g28120	10.5965	9.16864	9.25714	10.309	-1.05188	0.00908582	-1.14038	0.0132154	0.287481	0.208086	1.08563	0.00284883	Expressed protein
At1g75240	10.6318	10.9853	11.8519	10.5314	1.32041	0.000579199	0.453912	0.166354	0.100397	0.362149	-0.472732	0.0975226	Expressed protein
At1g19690	6.6941	5.65319	6.83962	6.89179	-0.0521685	0.528426	-1.2386	0.00102877	-0.197684	0.232584	0.496554	0.0517628	Expressed protein
At1g60060	6.63504	5.92378	7.36696	5.90017	1.46678	0.000121216	0.0236095	0.564057	0.734871	0.00969577	-1.67816	6.08e-06	Expressed protein
At2g16760	7.71729	6.42125	6.54993	8.32748	-1.77755	0.00371904	-1.90623	0.00633356	-0.610192	0.122635	1.18921	0.0197852	Expressed protein
At1g16750	7.78811	7.3776	8.33779	7.2676	1.0702	0.000484682	0.110006	0.458325	0.520517	0.0213923	-0.0620149	0.519189	Expressed protein
At1g27930	8.59957	8.83527	9.27082	8.11496	1.15586	0.00776266	0.720313	0.0925539	0.484606	0.101336	-1.37625	0.000701439	Expressed protein
At1g01110	6.77789	6.05649	7.34569	6.22277	1.12293	0.0471761	-0.166275	0.49598	0.555117	0.144003	-1.01434	0.0402532	Expressed protein
At1g13930	10.9016	8.71624	8.20426	9.28502	-1.08076	0.131629	-0.568786	0.337037	1.61661	0.0136939	-1.96119	0.00579068	Expressed protein
At1g05840	8.36476	7.70984	7.32376	8.90974	-1.58598	1.08e-05	-1.1999	0.000943542	-0.544983	0.0210408	1.21849	5.33e-05	Expressed protein
At1g65450	7.77542	6.41427	6.24287	6.50379	-0.26092	0.42685	-0.0895147	0.537514	1.27164	0.00770428	-1.39849	0.00533028	Expressed protein
At1g73010	5.52599	4.9322	7.7832	5.78641	1.99679	0.0372762	-0.854215	0.284784	-0.260424	0.369323	0.672014	0.320225	Expressed protein
At1g80630	8.21998	7.50237	7.50364	8.6344	-1.13076	0.000528194	-1.13203	0.00201285	-0.414419	0.0611559	1.34077	2.27e-05	Expressed protein
At1g31940	8.12327	7.12765	7.36044	6.84704	0.513391	0.0327421	0.280609	0.201431	1.27623	4.47e-06	-0.413735	0.0447263	Expressed protein
At2g19800	9.001	8.91536	7.99538	9.90638	-1.911	0.0459015	-0.991022	0.24234	-0.905377	0.152937	1.16935	0.137128	Expressed protein
At3g19470	5.00682	3.80408	3.65262	3.92397	-0.27135	0.279779	-0.119888	0.462338	1.08285	0.000378669	0.234257	0.294441	Expressed protein
At1g78140	8.4423	7.88889	7.32648	9.31033	-1.98385	4.56e-05	-1.42144	0.00443234	-0.868034	0.0124136	1.68902	7.07e-05	Expressed protein
At1g21050	7.48874	7.39767	8.5254	7.28054	1.24486	3.21e-06	0.117131	0.395235	0.2082	0.131234	-1.46977	1e-07	Expressed protein
At1g79110	9.66243	8.13645	8.90844	9.26449	-0.356051	0.296836	-1.12804	0.0220009	0.397942	0.153085	1.57064	0.000245008	Expressed protein
At1g07040	10.3788	10.1019	9.35563	10.9688	-1.61322	0.000384049	-0.866901	0.0504669	-0.59001	0.0559061	1.51804	0.00020101	Expressed protein
At1g33970	9.09624	7.40047	8.07228	8.54735	-0.47507	0.262097	-1.14688	0.0425259	0.548896	0.118188	0.817348	0.0587399	Expressed protein
At1g17380	6.95705	6.07776	5.55434	5.22173	0.332616	0.435278	0.856038	0.200421	1.73532	0.00696593	-1.10128	0.0731477	Expressed protein
At2g21860	8.70785	7.1995	7.20044	6.90606	0.294371	0.314106	0.293436	0.321245	1.80178	1.47e-05	-0.254543	0.329747	Expressed protein
At1g22030	9.19427	7.70715	8.44719	8.12673	0.320455	0.298909	-0.419584	0.22384	1.06754	0.00270836	0.850287	0.0139877	Expressed protein
At3g02040	7.27969	6.89547	8.73663	7.49037	1.24626	0.0440424	-0.594903	0.264658	-0.210679	0.346319	0.0438077	0.573497	Expressed protein
At2g22690	9.35299	7.64914	7.38943	8.98729	-1.59786	0.00453067	-1.33814	0.0273824	0.365698	0.224603	1.47328	0.00307798	Expressed protein
At1g19660	11.2324	11.0467	9.9838	11.291	-1.3072	0.0275672	-0.244246	0.453411	-0.0586406	0.429033	0.94543	0.0591227	Expressed protein
At3g22210	8.15085	9.60707	9.63166	9.42318	0.208485	0.415234	0.183891	0.440382	-1.27233	0.00108409	-0.271262	0.33535	Expressed protein
At1g52590	5.95174	7.01222	6.8243	6.99985	-0.175551	0.485255	0.0123672	0.577351	-1.04811	0.024353	-0.32157	0.380737	Expressed protein
At1g12790	6.55397	6.52308	6.29079	7.53332	-1.24253	0.0186352	-1.01024	0.067623	-0.979354	0.0219124	1.26855	0.00737323	Expressed protein
At4g17670	6.87553	6.46648	7.59121	6.14015	1.45106	0.00082763	0.326326	0.304373	0.735376	0.0226249	-0.959522	0.00737593	Expressed protein
At3g08600	7.60817	8.83342	9.29957	7.91311	1.38646	0.000205787	0.920314	0.0167155	-0.304939	0.153085	-0.628735	0.0276355	Expressed protein
At1g14360	9.24808	8.3068	8.47213	9.61169	-1.13956	0.00479272	-1.30489	0.00521687	-0.363609	0.148781	0.774384	0.0217868	Expressed protein
At1g70900	9.05332	7.15453	7.40703	7.68703	-0.280004	0.288261	-0.532499	0.106618	1.36628	6.79e-05	-0.0404488	0.555845	Expressed protein
At1g06520	9.22818	5.43387	4.55226	9.73323	-5.18097	9.41e-07	-4.29936	5.02e-05	-0.505043	0.233881	4.54407	1.04e-06	Expressed protein
At3g02170	6.85753	7.92625	6.38611	6.4469	-0.0607906	0.534155	1.47935	0.00244928	0.410629	0.124947	-1.28256	0.000772121	Expressed protein
At5g03200	7.44184	4.3517	4.06742	4.07146	-0.00403995	0.57506	0.280237	0.401467	3.37037	2.04e-07	0.0217282	0.58189	Expressed protein
At4g15200	4.51463	6.16653	8.22339	5.52498	2.69841	0.00460813	0.641553	0.345582	-1.01035	0.10953	-0.869597	0.213342	Expressed protein
At3g23410	8.30475	7.33718	9.39066	7.70449	1.68617	0.00409549	-0.367309	0.363142	0.600268	0.11684	-0.477816	0.251317	contains GMC oxidoreductase domain
At1g67870	7.19022	5.09118	4.77966	5.53309	-0.753434	0.230844	-0.441909	0.384374	1.65713	0.00911507	-0.312424	0.439932	contains non-consensus GG donor splice site at exon2
At1g02470	7.35611	6.14928	6.21231	7.72024	-1.50793	0.036456	-1.57096	0.0482088	-0.364129	0.285847	2.16936	0.00160843	expressed protein
At1g58270	6.97561	4.84882	4.51531	4.47082	0.0444843	0.541586	0.377997	0.213882	2.50479	4.22e-08	-0.631085	0.0314222	expressed protein
At3g18270	7.73548	5.90591	5.98954	6.09618	-0.106639	0.50551	-0.190267	0.445652	1.6393	0.000204545	0.284344	0.340984	expressed protein
At3g23570	8.51941	7.77557	7.02515	8.45788	-1.43273	0.0134907	-0.682309	0.19079	0.0615239	0.425605	0.792486	0.0910341	expressed protein
At1g21880	9.78126	9.70123	10.2097	9.07253	1.13713	0.00280644	0.628693	0.0875314	0.708728	0.0169782	-1.05904	0.00169714	expressed protein
At3g19000	7.89491	6.54509	6.96595	6.84448	0.121475	0.490667	-0.299389	0.342784	1.05043	0.00483407	0.0218095	0.579105	similarity to flavanone-3-hydroxylase
At1g55500	7.60915	7.56372	8.40798	7.0659	1.34209	0.00103451	0.497823	0.161633	0.543254	0.0556264	-0.756211	0.021236	contains similarity to high-glucose-regulated protein 8
At1g52680	4.19678	4.73864	4.68951	5.30781	-0.618299	0.0436613	-0.569172	0.079285	-1.11103	0.000319744	0.251446	0.272012	contains similarity to late embryogenesis abundant protein
At3g22640	4.44861	5.98538	4.59303	7.56988	-2.97685	0.0448007	-1.58449	0.232731	-3.12127	0.0139267	1.47055	0.20775	contains similarity to major storage protein
At1g10770	5.51092	4.68951	4.79355	6.26796	-1.4744	0.00206387	-1.57845	0.00395573	-0.757037	0.032695	1.60389	0.000295381	contains similarity to pectinesterase
At1g20300	7.22828	7.3061	7.86952	6.81579	1.05373	0.00192321	0.49031	0.11823	0.412489	0.0755198	-0.494188	0.0631653	expressed protein
At3g19030	5.70843	6.82505	6.76149	6.75792	0.00357886	0.575036	0.067135	0.541097	-1.04949	0.00685362	0.521777	0.142882	contains similarity to phosphoserine aminotransferase
At1g07050	5.82644	4.18455	3.9171	4.38747	-0.470364	0.320569	-0.202916	0.48171	1.43898	0.00745633	-0.412802	0.331663	contains similarity to photoperiod sensitivity quantitative trait locus
At1g32240	8.10564	8.34453	9.20858	7.72341	1.48516	3.81e-06	0.62112	0.0274466	0.382224	0.0464251	-0.434797	0.0411264	contains similarity to transfactor
At1g06000	8.5424	8.86793	9.57089	7.56262	2.00826	0.0245784	1.30531	0.133363	0.979773	0.11212	-2.4424	0.00311609	contains similarity to UDPG glucosyltransferase
At3g23080	8.02524	7.40214	6.68755	7.70646	-1.01891	0.0144596	-0.304315	0.332238	0.318786	0.19526	1.03285	0.00570234	C-term similar to phosphatidylcholine transfer protein
At3g10630	8.02782	7.25374	7.0741	8.09956	-1.02546	0.00423999	-0.845824	0.0280575	-0.0717395	0.390696	1.08589	0.000907953	C-terminal portion similar to mannosyltransferase
At1g05340	7.12459	6.72669	5.61503	8.71239	-3.09737	0.0292636	-1.9857	0.147749	-1.5878	0.109463	1.93753	0.098047	expressed protein
At1g21680	9.12745	9.55267	8.6673	9.97666	-1.30935	0.0284989	-0.423982	0.345368	-0.849205	0.0598088	1.27172	0.0164552	expressed protein
At1g15350	6.18943	6.21948	6.04386	7.19991	-1.15605	0.000345369	-0.980428	0.00503618	-1.01049	0.00036871	0.987402	0.000475529	expressed protein
At5g25400	4.31012	5.17049	4.74009	7.0294	-2.28931	0.00210569	-1.85892	0.0205777	-2.71928	0.000128839	2.32947	0.000593875	glucose-6-phosphate/phosphate-translocator precursor homolog
At1g10060	8.43928	8.20442	8.31799	9.22885	-0.910865	0.0316893	-1.02443	0.031731	-0.789574	0.0228981	0.261242	0.357041	Highly Similar to branched-chain amino acid aminotransferase
At1g47420	11.8791	11.0894	11.1095	10.8188	0.290638	0.214236	0.270564	0.24674	1.06027	0.000124169	-0.221272	0.267087	expressed protein
At3g09000	6.96291	7.80906	8.49497	6.99908	1.49589	4.85e-05	0.809986	0.022764	-0.0361719	0.422942	-1.00141	0.00083516	expressed protein
At1g17200	10.4871	10.5757	11.5343	10.2148	1.31955	3.52e-06	0.360963	0.103874	0.272299	0.0863634	-0.706266	0.000858355	expressed protein
At1g26920	7.55461	5.28591	5.1303	5.82582	-0.695518	0.148682	-0.539907	0.24216	1.72879	0.000724892	-0.00252409	0.592708	expressed protein
At1g23040	10.6099	7.20675	6.7605	9.20956	-2.44906	0.00798984	-2.0028	0.0418619	1.40035	0.0429138	2.36133	0.00407837	expressed protein
At1g21000	8.80143	6.46011	5.99567	7.9209	-1.92523	0.036456	-1.46079	0.114685	0.880524	0.147816	0.821835	0.240981	expressed protein
At3g10500	10.3245	8.0272	8.39782	8.9055	-0.507681	0.259736	-0.878303	0.107433	1.41897	0.0037307	0.685879	0.120699	expressed protein
At3g03870	8.11603	6.15808	6.10923	7.28344	-1.17421	0.0391317	-1.12536	0.0655434	0.832592	0.0566006	1.1616	0.0215485	expressed protein
At4g02800	8.02941	8.2729	8.08013	6.71973	1.3604	0.00558555	1.55317	0.00608334	1.30969	0.00241359	-1.40316	0.00158992	expressed protein
At5g16450	7.56679	5.52033	6.22153	6.45521	-0.23367	0.444336	-0.934871	0.0932675	1.11158	0.0148763	0.249865	0.42499	similar to bacterial S-adenosylmethionine:
At3g06300	8.73392	8.4486	7.68421	9.7914	-2.10719	1.17e-07	-1.3428	0.00014233	-1.05748	0.000119996	1.47338	2.37e-06	similar to C-terminal portion of prolyl-4-hydroxylase alpha subunit precursor
At1g55450	7.42952	6.27065	5.18122	6.59396	-1.41275	0.00200584	-0.323313	0.327038	0.835558	0.0178793	0.819872	0.0268992	similar to embryo-abundant protein
At1g10140	5.58748	5.93356	5.87535	6.9906	-1.11526	0.109866	-1.05704	0.142873	-1.40312	0.0215738	0.839854	0.15837	expressed protein
At1g10150	9.04279	7.85017	7.93511	9.14559	-1.21048	0.00153157	-1.29542	0.00292396	-0.102796	0.36162	1.36957	0.000134408	expressed protein
At1g23000	7.44197	6.83655	8.19418	6.90805	1.28613	0.0210083	-0.0715051	0.547672	0.533918	0.143347	-2.07877	0.000186637	similar to farnesylated protein ATFP3
At5g60800	8.25922	7.42933	7.47443	7.15591	0.318521	0.275733	0.273423	0.325682	1.10331	0.00116823	-0.203356	0.377709	similar to farnesylated protein ATFP3
At1g15310	8.39195	6.99627	7.14993	8.37909	-1.22915	0.00363764	-1.38282	0.00454161	0.0128595	0.449719	1.24174	0.00115509	expressed protein
At1g28710	7.11948	5.34216	5.43403	9.41507	-3.98105	1.01e-05	-4.07291	4.23e-05	-2.29559	0.000868469	3.73791	4.43e-06	expressed protein
At2g39710	7.65551	5.58463	5.63229	5.84653	-0.214245	0.434629	-0.261902	0.401223	1.80898	0.000158184	0.353365	0.297238	expressed protein
At1g03610	8.86763	8.50312	6.63362	9.43269	-2.79907	5.14e-06	-0.92957	0.0671113	-0.565062	0.0973806	1.60531	0.00060414	expressed protein
At1g29050	8.63425	5.66644	5.77269	6.82582	-1.05313	0.188352	-1.15939	0.173041	1.80842	0.0165351	0.638491	0.315944	expressed protein
At3g07350	7.94098	6.75327	5.89638	8.25776	-2.36139	0.0010648	-1.50449	0.0396192	-0.316779	0.293511	1.34159	0.0207268	expressed protein
At1g70690	6.38472	4.88178	4.87326	5.2486	-0.375342	0.286879	-0.366825	0.300333	1.13611	0.00389155	0.553614	0.120218	expressed protein
At3g01290	4.20016	4.14965	3.77805	6.22149	-2.44344	0.000246292	-2.07183	0.00411295	-2.02133	0.000455944	2.08111	0.000353551	expressed protein
At1g26210	5.87229	5.66954	7.00026	5.79888	1.20138	0.00146561	-0.129341	0.467292	0.0734063	0.390696	0.227646	0.338976	expressed protein
At1g48960	5.97353	6.1393	6.17904	7.09935	-0.92031	0.0693474	-0.960047	0.079585	-1.12582	0.0118207	1.01001	0.0271308	expressed protein
At1g08630	8.55405	8.62208	7.79043	9.94214	-2.15171	0.00140843	-1.32007	0.0507536	-1.3881	0.00940868	1.63614	0.00425606	similar to L-allo-threonine aldolase
At1g49740	9.25194	7.48627	7.76333	8.21711	-0.453777	0.268085	-0.730841	0.133696	1.03482	0.013732	0.703418	0.0885254	similar to MAP3K-like protein kinase
At1g34180	6.14613	4.29316	4.29142	5.84443	-1.55301	0.0409254	-1.55127	0.059958	0.301698	0.32553	1.36548	0.0387282	similar to NAM-like protein
At3g05830	7.13725	6.97463	8.22028	6.46415	1.75614	0.000163528	0.510481	0.17856	0.673102	0.0358855	-1.33739	0.000702998	similar to plant IF-like protein
At3g02480	5.07632	5.17165	6.07033	7.04987	-0.979546	0.199806	-1.87823	0.0487579	-1.97355	0.00883966	0.991271	0.155049	similar to pollen coat protein
At1g22590	6.42539	6.4112	7.76501	5.85265	1.91236	5.2e-05	0.558551	0.147002	0.572736	0.057983	-0.870943	0.0142121	expressed protein
At1g49650	8.71639	7.83474	7.41034	7.45439	-0.0440503	0.530835	0.380348	0.141655	1.26201	1.64e-05	-0.0473327	0.536558	similar to putative esterase
At1g47480	3.984	4.41532	4.37699	5.52315	-1.14615	9.93e-05	-1.10783	0.000581826	-1.53915	6.88e-07	1.24113	9.58e-06	similar to putative esterase
At1g25550	9.04234	7.46124	7.11202	8.91038	-1.79836	0.000234863	-1.44914	0.00566915	0.131955	0.356478	2.22996	4.88e-06	similar to putative two-component response regulator protein
At3g06420	6.68942	5.52519	5.07216	7.06506	-1.9929	0.00181024	-1.53987	0.0231294	-0.375644	0.240403	1.12673	0.0283582	similar to symbiosis related proteins
At1g03550	7.96338	5.56077	5.54753	7.22802	-1.68049	0.00874752	-1.66725	0.0201563	0.735365	0.0957586	1.40267	0.011447	expressed protein
At1g70720	5.1458	6.24239	6.91589	5.75913	1.15676	0.0102944	0.483265	0.216527	-0.613322	0.0620489	-0.180211	0.444633	expressed protein
At3g07390	9.73694	10.9217	10.403	10.7756	-0.372588	0.380133	0.146063	0.512964	-1.03868	0.0332533	0.44269	0.309857	expressed protein
At3g22260	7.11221	5.37903	5.47326	6.60786	-1.1346	0.0480755	-1.22883	0.0529388	0.504347	0.170932	0.888693	0.0703115	expressed protein
At1g27760	7.91935	7.37716	8.41586	7.31925	1.09661	0.0026046	0.0579052	0.535444	0.600095	0.0282963	-0.313974	0.227891	expressed protein
At5g46780	4.92769	5.30347	4.89858	6.04211	-1.14353	0.0291863	-0.738637	0.145302	-1.11442	0.0123701	-0.572173	0.169166	expressed protein
At1g15470	9.60021	8.44867	8.1929	9.25028	-1.05738	0.0254897	-0.801618	0.0957259	0.349927	0.20682	1.17734	0.00620247	expressed protein
At3g14060	7.16962	6.64439	6.07522	7.54562	-1.4704	0.026308	-0.90123	0.155131	-0.375995	0.262435	0.0479098	0.572435	expressed protein
At1g21090	8.26654	8.52651	9.4863	8.30375	1.18255	0.00341343	0.222762	0.390585	-0.0372113	0.429437	-1.09809	0.00216132	expressed protein
At3g48360	6.76839	8.78945	8.75673	9.95033	-1.1936	0.289849	-1.16088	0.304373	-3.18194	0.00883682	2.27276	0.0560971	expressed protein MEL-26
At1g67590	6.35357	5.00129	6.73309	4.96684	1.76625	4.52e-05	0.0344575	0.55696	1.38674	0.000169516	-0.811318	0.0125348	expressed protein similar to putative DNA binding protein
At4g04830	6.799	4.52395	4.59023	4.24149	0.348735	0.476674	0.28246	0.502795	2.5575	0.00606962	-0.240114	0.518009	expressed protein similar to transcriptional regulator
At3g54580	4.52977	5.77163	5.60519	5.55636	0.048833	0.551414	0.215277	0.448307	-1.02658	0.015165	-0.116686	0.516938	extensin precursor -like protein
At3g54590	5.32542	6.49659	6.16737	6.35795	-0.190577	0.456781	0.138643	0.497072	-1.03252	0.0123697	0.0723466	0.546767	extensin precursor -like protein
At4g18670	4.52918	5.88532	6.39636	6.06192	0.334438	0.448413	-0.176597	0.51863	-1.53274	0.0199303	-0.488267	0.358317	extensin-like protein
At1g67810	8.83122	5.56088	4.57966	5.54125	-0.96159	0.182396	0.0196218	0.576755	3.28996	9.15e-05	0.701647	0.249425	hypothetical protein
At5g04750	9.63729	8.96084	8.71305	10.0587	-1.34563	0.000109597	-1.09785	0.00299349	-0.421399	0.0618861	1.1531	0.00015096	F1F0-ATPase inhibitor - like protein
At1g78080	10.0029	8.64051	8.17492	8.91681	-0.741888	0.067215	-0.276291	0.364019	1.08608	0.00400976	0.808063	0.0270095	transcription factor (TINY) isolog
At2g34790	7.17583	4.27713	4.40726	5.21677	-0.809507	0.0971202	-0.939635	0.0802719	1.95906	0.000176089	0.660433	0.116531	FAD-linked oxidoreductase family
At5g44380	4.14053	4.69752	4.65038	5.85132	-1.20094	0.0964334	-1.1538	0.125975	-1.71079	0.00936068	1.33335	0.0413751	FAD-linked oxidoreductase family
At2g34810	7.64815	5.60438	7.37922	5.48854	1.89068	0.00427337	0.115834	0.530742	2.15961	0.000446518	-2.86911	2.21e-05	FAD-linked oxidoreductase family
At5g44410	4.44759	3.7289	3.72939	4.95107	-1.22168	0.0115701	-1.22217	0.0231904	-0.503475	0.118853	0.927949	0.0241103	FAD-linked oxidoreductase family
At1g75880	8.1999	7.41748	5.08546	7.05033	-1.96487	0.000787357	0.367151	0.351802	1.14958	0.0113569	-0.0767805	0.548383	family II extracellular lipase 1 (EXL1)
At1g75890	5.092	5.14733	5.86524	4.73139	1.13385	0.000169568	0.415949	0.114206	0.360612	0.0665146	-0.586389	0.0127715	family II extracellular lipase 2 (EXL2)
At5g18960	7.12853	8.1525	8.39123	7.3584	1.03282	8.97e-05	0.794095	0.00415329	-0.229875	0.131024	-0.626501	0.00294147	far-red impaired response protein (FAR1)
At3g60900	6.91873	7.89742	7.85497	6.56478	1.29019	0.0304476	1.33264	0.0433331	0.353946	0.25464	-0.74991	0.123191	fasciclin-like arabinogalactan-protein (FLA10)
At4g12730	8.73478	7.73488	6.23047	7.72925	-1.49878	0.00249959	0.00562696	0.579432	1.00553	0.0111171	0.231828	0.406592	fasciclin-like arabinogalactan-protein (FLA2)
At2g04780	9.9518	9.6789	10.0871	9.06741	1.01974	0.0103281	0.611497	0.112756	0.884394	0.00821699	-1.11881	0.00202951	fasciclin-like arabinogalactan-protein (FLA7)
At4g13840	5.67052	5.95612	7.06891	5.524	1.54491	0.000173575	0.432118	0.191766	0.146521	0.320341	-0.22948	0.346545	fatty acid elongase - like protein
At5g49070	6.90374	4.40913	4.26447	6.19042	-1.92595	0.00522811	-1.78129	0.0194865	0.713318	0.115779	1.78965	0.00337849	fatty acid elongase
At5g04530	6.892	5.60643	7.21068	5.61474	1.59594	0.00822867	-0.00831065	0.578922	1.27726	0.0105269	-0.920296	0.0612005	fatty acid elongase-like protein
At1g47270	8.82584	7.1543	7.62158	7.53288	0.0887046	0.5305	-0.378576	0.343724	1.29296	0.00585498	0.272665	0.401026	F-box containing tubby family protein
At2g18280	7.41587	5.03723	4.80163	5.65244	-0.850819	0.115415	-0.615212	0.229406	1.76342	0.00127578	-0.140463	0.513009	F-box containing tubby family protein
At3g26920	5.97004	4.5374	4.56475	4.38834	0.176409	0.376948	0.149058	0.415589	1.5817	2.57e-06	-0.210797	0.3039	F-box protein
At5g56370	6.49705	4.36724	4.167	5.18119	-1.01419	0.0568039	-0.81395	0.129875	1.31586	0.00630526	0.957905	0.0409215	F-box protein
At3g23880	7.41439	6.53157	5.29838	9.20836	-3.90998	3.86e-07	-2.67679	0.000169016	-1.79397	0.000643546	2.99646	2.24e-06	F-box protein
At1g67340	9.32407	8.68167	8.75723	8.32367	0.433563	0.199985	0.358002	0.270917	1.0004	0.00394265	-0.864414	0.01221	F-box protein
At1g21410	9.64017	8.66351	8.21262	9.29669	-1.08408	0.041065	-0.633188	0.196741	0.343475	0.238898	0.649568	0.134791	F-box protein
At1g10780	7.734	8.48607	8.57797	7.49523	1.08275	0.0124168	0.990841	0.0351931	0.238779	0.263714	-1.18406	0.00267914	F-box protein
At4g03190	7.71162	7.98771	8.74032	7.37902	1.3613	0.0011337	0.608686	0.111977	0.332596	0.169018	-2.52359	2.4e-07	F-box protein GRR1-like protein 1
At4g25100	4.21987	6.65221	9.07156	7.5176	1.55396	0.313188	-0.865385	0.445092	-3.29772	0.0352954	1.48034	0.298702	FE SUPEROXIDE DISMUTASE 1
At1g10960	10.3178	11.3026	11.5524	10.4569	1.09546	0.0106497	0.845676	0.0588814	-0.139101	0.346761	-1.14967	0.00301555	ferredoxin precusor isolog
At4g25630	9.79336	11.6506	10.9165	10.291	0.625504	0.162923	1.35962	0.0188881	-0.497624	0.135744	-1.03754	0.0186164	FIBRILLARIN 2
At4g39710	8.58044	8.89034	7.8461	8.93291	-1.08681	0.00354198	-0.0425698	0.550123	-0.352474	0.134727	0.287365	0.268822	FKBP-type peptidyl-prolyl cis-trans isomerase
At5g24530	9.13675	7.70063	6.28092	8.6463	-2.36538	4.64e-06	-0.945669	0.0347129	0.490456	0.0895881	1.59189	0.000108	flavanone 3-hydroxylase-like protein
At1g62830	8.08555	6.32258	6.49253	6.18502	0.307514	0.392277	0.137565	0.50681	1.90053	0.000351046	-0.279848	0.398092	flavin-containing amine oxidase
At1g62570	6.51876	4.91978	4.69465	9.25842	-4.56377	3.24e-05	-4.33863	0.00024348	-2.73966	0.00139934	4.44802	1e-05	flavin-containing monooxygenase
At4g12300	6.43838	6.02396	4.87913	6.4064	-1.52727	0.000117707	-0.382437	0.213784	0.0319827	0.430767	1.22965	0.000303067	flavonoid 3',5'-hydroxylase -like protein
At5g44620	8.42419	8.31839	9.66157	7.45838	2.20319	0.000142453	0.860003	0.0945941	0.965804	0.0198916	-2.69998	3.15e-06	flavonoid 3',5'-hydroxylase -like protein
At5g08640	9.88306	10.532	11.3729	10.0481	1.32475	0.00673765	0.483919	0.238227	-0.165063	0.340061	-1.47786	0.00102883	FLAVONOL SYNTHASE
At5g63590	6.42609	5.47522	5.39389	5.41343	-0.0195376	0.555013	0.0617906	0.503478	1.01266	4.26e-05	-0.0616566	0.504466	flavonol synthase
At4g18960	10.0456	10.0188	10.8686	9.60917	1.25939	0.00387443	0.409667	0.249777	0.43644	0.121618	0.818736	0.0233985	floral homeotic protein agamous (AGAMOUS)
At4g36920	7.53587	7.27661	9.27211	6.99294	2.27917	2.3e-07	0.28367	0.269355	0.542928	0.0268303	-0.847978	0.00282874	floral homeotic protein APETALA2
At5g67180	5.9654	5.87847	7.57962	5.51576	2.06387	7.64e-07	0.362713	0.191766	0.449643	0.0518318	0.558862	0.0323541	floral homeotic protein apetala2-like
At3g54340	11.6126	11.2851	12.3938	11.1023	1.29157	0.000972762	0.182895	0.418136	0.51031	0.0588174	-0.155674	0.435103	floral homeotic protein APETALA3 (AP3)
At5g51830	8.75915	6.32408	7.25492	8.00523	-0.750309	0.172665	-1.68115	0.0188718	0.753923	0.0893061	0.914236	0.0760778	fructokinase 1
At3g59480	9.03543	6.2541	5.90527	8.47538	-2.57011	0.0173444	-2.22128	0.0540486	0.560051	0.277532	2.68817	0.005766	fructokinase-like protein
At3g54050	9.06415	7.91693	6.63247	8.41443	-1.78196	0.000835397	-0.497494	0.240211	0.649719	0.070956	-0.0492614	0.563197	fructose-bisphosphatase precursor
At4g14750	7.26492	7.10802	8.22511	6.65368	1.57143	0.000234323	0.454345	0.190183	0.611243	0.0386138	-0.754363	0.0224278	"Plant-specific, Calmodulin-binding protein"
At5g65280	9.24987	8.04972	7.84413	7.85198	-0.00785059	0.572425	0.197734	0.441649	1.39789	0.000982602	-0.312633	0.316623	G protein-coupled receptor-like protein
At1g74670	10.0296	6.76844	4.62216	7.6599	-3.03774	0.0132442	-0.891459	0.33233	2.3697	0.0172108	-0.480789	0.44929	GA-inducible gene
At5g15230	11.9683	11.9159	12.4703	10.9604	1.50989	0.00225398	0.955519	0.0553132	1.00793	0.0107256	-1.42516	0.00122256	GA-inducible gene
At2g36830	11.519	11.4421	11.9322	10.6827	1.24951	0.00702068	0.759409	0.0948871	0.836268	0.021749	-1.39449	0.00109011	GA-inducible gene
At1g78670	8.65011	6.95289	7.9146	6.52491	1.38969	0.00377905	0.427984	0.265498	2.12519	1.88e-05	-1.51883	0.00060449	gamma glutamyl hydrolase
At1g23940	4.1383	5.53196	5.32198	5.14919	0.172797	0.319191	0.382773	0.0957259	-1.01089	2.99e-05	-0.382714	0.0464995	gamma-adaptin
At4g32940	10.5686	9.09157	8.75598	9.85504	-1.09906	0.0307037	-0.763473	0.128376	0.713513	0.0625163	0.481051	0.219731	gamma-VPE (vacuolar processing enzyme)
At4g34680	9.59008	8.05404	6.68244	9.27398	-2.59154	2.1e-05	-1.21994	0.029557	0.316097	0.239923	1.74511	0.000376617	GATA transcription factor 3
At3g06740	7.92754	7.83013	8.7137	7.40749	1.30621	0.0027626	0.422641	0.238024	0.520056	0.0813443	-0.921983	0.0118349	GATA zinc finger protein
At3g16870	7.35726	7.93131	9.04212	7.06827	1.97385	2.1e-05	0.863034	0.0395644	0.288988	0.199935	-1.82896	1.11e-05	GATA zinc finger protein
At4g32890	6.92071	5.71536	7.54265	5.50524	2.03742	2.7e-06	0.210124	0.37183	1.41547	4.93e-05	-0.577244	0.0411264	GATA zinc finger protein
At3g54810	8.00075	7.86003	8.18828	7.00356	1.18473	0.0192086	0.856473	0.0941001	0.997193	0.016682	-0.89187	0.038104	GATA zinc finger protein
At4g36730	9.32302	9.05558	8.54978	9.77877	-1.22899	0.00648454	-0.72319	0.0999825	-0.455751	0.122747	0.683653	0.0612005	G-box binding factor 1(GBF1)
At3g54540	8.43129	9.83022	9.74665	9.62117	0.125478	0.449158	0.20905	0.350385	-1.18989	0.00011857	-0.362005	0.136827	GCN4 general control non-represible protein
At5g45960	7.77324	7.45799	8.0321	6.69974	1.33236	0.00331367	0.75825	0.0858314	1.07349	0.00483607	-1.2933	0.00145845	GDSL-motif lipase
At5g41890	10.4629	6.34929	4.5817	10.4229	-5.84122	0.000169804	-4.07364	0.0116202	0.0400247	0.450467	4.488	0.000679548	GDSL-motif lipase
At5g45950	8.97354	9.23033	9.36429	8.13898	1.22532	0.0181494	1.09135	0.0507143	0.834561	0.0381029	-1.5876	0.00119026	GDSL-motif lipase
At5g45670	9.80739	9.58512	10.8574	8.91113	1.94624	2.22e-05	0.673995	0.0834552	0.896264	0.00664955	-1.65346	3.46e-05	GDSL-motif lipase
At4g38460	6.50426	7.72706	8.16849	7.06869	1.0998	0.0131617	0.658367	0.124278	-0.564434	0.0761567	-0.25134	0.372539	geranylgeranyl pyrophosphate synthase(GGPS)(farnesyltranstransferase)
At1g49530	6.47049	5.12167	5.28496	5.18635	0.0986077	0.489401	-0.0646773	0.528156	1.28414	0.000163654	0.0481285	0.548518	geranylgeranyl pyrophosphate synthase(GGPS6)(farnesyltranstransferase)
At5g39100	4.65929	5.22294	4.97399	6.81605	-1.84207	0.130082	-1.59311	0.189675	-2.15676	0.0376343	1.91922	0.0808825	germin - like protein GLP6
At1g72610	10.8068	11.4601	9.97209	11.3749	-1.40285	0.00411274	0.0851653	0.530946	-0.568137	0.0886397	-0.657306	0.0871856	germin-like protein
At3g05930	5.5089	5.41099	5.30279	6.67245	-1.36967	0.0503165	-1.26146	0.0869811	-1.16355	0.0381161	1.342	0.0301393	germin-like protein
At3g10080	7.51389	6.89018	7.30911	6.39771	0.911397	0.0197689	0.492467	0.174657	1.11619	0.00189342	-2.63023	1.87e-07	germin-like protein
At4g21200	4.82606	4.3863	5.37996	4.32827	1.05169	0.0118291	0.0580306	0.543499	0.497795	0.0891167	-0.122041	0.490555	gibberellin 20-oxidase - like protein
At1g66350	8.60898	7.93	9.11598	7.15846	1.95752	0.000212279	0.771544	0.101843	1.45052	0.00105584	-0.418305	0.235948	gibberellin regulatory protein
At1g07750	10.951	9.79674	7.85473	11.0166	-3.16183	2.26e-05	-1.21982	0.0616843	-0.0655613	0.426164	2.59418	5.22e-05	globulin-like protein
At2g13675	7.35575	6.68062	5.56364	8.45472	-2.89108	0.00893076	-1.7741	0.101766	-1.09896	0.128251	2.62427	0.00687499	GLUCAN SYNTHASE-LIKE 2
At4g15260	5.93112	4.49209	4.6615	4.35571	0.305795	0.212879	0.136381	0.428964	1.57541	2.18e-06	0.00159867	0.592683	glucosyltransferase
At5g12890	6.70849	6.37441	7.62375	6.3212	1.30255	6.74e-07	0.053214	0.497877	0.387295	0.0144443	-0.417242	0.013087	glucosyltransferase -like protein
At5g14860	7.63971	4.8385	4.71995	5.07985	-0.3599	0.342663	-0.241352	0.43277	2.55986	8.53e-06	0.429381	0.259122	glucosyltransferase -like protein
At4g34135	7.77127	5.03517	4.43115	5.35391	-0.922758	0.146755	-0.318739	0.438112	2.41735	0.000427006	1.22303	0.0411264	glucosyltransferase -like protein / immediate-early salicylate-induced glucosyltransferase, Nicotiana tabacum, PIR2:T03747
At1g24070	8.23635	6.48343	6.25552	5.85446	0.401065	0.399036	0.628975	0.289584	2.38189	0.000675377	-1.87339	0.00483389	glucosyltransferase
At3g46670	6.5599	6.96289	8.33914	6.76112	1.57802	0.00780453	0.201775	0.473403	-0.201218	0.340003	-0.126823	0.520345	glucosyltransferase-like protein
At5g11930	5.57235	8.03328	9.25007	6.68396	2.56612	2.15e-05	1.34932	0.0186905	-1.1116	0.0090848	-0.742797	0.0724061	glutaredoxin - like protein
At3g62930	5.96514	4.92844	4.66831	5.76754	-1.09923	0.0150419	-0.839101	0.0723582	0.197597	0.306515	1.19285	0.00372255	glutaredoxin - like protein
At5g14070	8.89655	7.36119	5.86947	9.06793	-3.19846	4.83e-07	-1.70674	0.00228562	-0.171382	0.329896	1.87506	6.64e-05	glutaredoxin - like protein
At2g29460	4.19644	4.03633	3.88924	5.47892	-1.58968	0.0296562	-1.44259	0.0641599	-1.28249	0.0289021	1.61921	0.0131796	glutathione transferase
At2g30860	11.9769	12.4902	12.4311	11.176	1.25513	0.00307881	1.31416	0.00633356	0.800924	0.0162065	-1.54272	0.0001424	glutathione transferase
At1g17190	6.55313	6.16907	8.03858	6.05338	1.9852	2.09e-05	0.115685	0.490226	0.499749	0.0743225	0.547791	0.0832224	glutathione transferase
At1g59700	7.90887	5.62459	5.61657	5.6863	-0.069729	0.533847	-0.0617104	0.54517	2.22257	9.53e-06	0.365365	0.269668	glutathione transferase
At1g10370	7.85094	9.83343	9.96132	8.5265	1.43483	0.0154921	1.30694	0.0424476	-0.675551	0.101115	-1.79984	0.00122005	glutathione transferase
At2g30870	10.6056	8.8124	8.97209	9.05439	-0.0823018	0.495218	-0.241988	0.310703	1.55117	5.6e-06	-0.652836	0.0142433	glutathione transferase
At5g08030	6.38005	3.87724	3.90439	6.01876	-2.11436	0.0344078	-2.14152	0.0507501	0.361292	0.337839	2.22555	0.0131483	glycerophosphodiester phosphodiesterase - like protein
At5g07510	7.02371	4.21536	4.36424	5.52498	-1.16074	0.0598319	-1.30962	0.0560525	1.49873	0.00700306	0.774747	0.131957	glycine-rich protein
At4g30460	6.80719	5.75338	5.58994	5.48293	0.107013	0.513834	0.27045	0.401923	1.32426	0.00297613	-0.654482	0.102748	glycine-rich protein
At4g30450	7.8685	7.1814	7.24047	6.76064	0.479835	0.299829	0.420768	0.340705	1.10786	0.0208171	-2.06066	0.000354879	glycine-rich protein
At5g07520	5.80349	3.87888	3.66003	5.65112	-1.99109	0.0275363	-1.77224	0.0648518	0.152374	0.4061	1.77928	0.0241623	glycine-rich protein atGRP
At5g07530	9.98381	5.88177	5.92761	7.28016	-1.35255	0.193167	-1.39839	0.194888	2.70365	0.00826288	0.918381	0.285217	glycine-rich protein atGRP-7
At4g29030	11.3296	11.8839	12.8336	10.3431	2.49046	7.56e-05	1.54073	0.0147586	0.986431	0.0239613	-2.4452	2.33e-05	glycine-rich protein like
At5g07550	9.37293	5.00902	4.17891	9.01913	-4.84022	0.0018684	-4.0101	0.0173976	0.353801	0.378573	2.52188	0.0413751	glycine-rich protein PUTG1
At2g16260	7.50091	6.99135	6.73545	6.48526	0.250187	0.272856	0.506094	0.0805991	1.01565	0.000264784	-0.0925378	0.477847	glycine-rich RNA-binding protein
At5g61030	9.525	10.6698	10.246	9.42583	0.820217	0.070118	1.24397	0.0213964	0.0991751	0.390696	-0.923869	0.0244073	glycine-rich RNA-binding protein
At3g23830	10.0732	11.3417	10.9898	10.1608	0.828964	0.0549349	1.18087	0.020879	-0.0876077	0.395404	-1.03009	0.00970947	glycine-rich RNA-binding protein
At5g19960	7.70233	6.50344	7.1489	6.57926	0.56964	0.154828	-0.0758225	0.534901	1.12307	0.00455035	-0.20723	0.421097	glycine-rich RNA-binding protein
At4g39260	11.9019	11.8907	11.9177	10.3117	1.60596	0.0195523	1.579	0.0370605	1.59014	0.00742779	-0.901411	0.105953	glycine-rich RNA-binding protein 8 (GRP8)
At1g22335	6.303	4.15476	4.52825	4.35243	0.175822	0.49807	-0.197672	0.491975	1.95057	0.0015685	-1.05268	0.0589567	glycine-rich RNA-binding protein
At5g14640	9.15988	9.04324	9.82308	8.6876	1.13547	0.000178027	0.355637	0.160208	0.472276	0.0270869	-0.986347	0.000210467	glycogen synthase kinase (GSK) 3
At4g18360	5.75649	5.22294	6.16178	5.0013	1.16048	0.000224979	0.221643	0.313603	0.755188	0.00287666	-0.184958	0.333135	glycolate oxidase - like protein
At1g27520	9.25628	7.37008	7.34782	7.76648	-0.418661	0.203048	-0.396395	0.23184	1.4898	0.000115192	0.337757	0.236216	glycoside hydrolase family 47 family
At5g54570	7.85345	4.76318	4.70065	7.10568	-2.40503	0.0241182	-2.3425	0.0448825	0.74777	0.217644	2.42889	0.0106705	glycosyl hydrolase family 1
At5g18670	9.84674	11.4536	11.3172	11.2927	0.024415	0.563027	0.16084	0.475373	-1.44601	0.00103885	0.815157	0.039997	glycosyl hydrolase family 14 (beta-amylase)
At5g61130	10.0464	10.3097	10.8351	9.64398	1.1911	0.000533959	0.665757	0.0495206	0.402434	0.0770611	-1.35876	3.61e-05	glycosyl hydrolase family 17
At5g08000	11.8524	11.7858	12.2171	11.21	1.00707	0.006486	0.57575	0.106815	0.642403	0.0253258	-0.900919	0.00551817	glycosyl hydrolase family 17
At5g67460	10.8868	10.7942	8.53754	10.4981	-1.96061	2.74e-06	0.296027	0.270021	0.38862	0.0895881	0.809343	0.00546874	glycosyl hydrolase family 17
At1g18650	8.60236	9.13618	9.92214	8.62985	1.29229	0.00160896	0.506333	0.160581	-0.0274918	0.436766	-1.32122	0.000399012	glycosyl hydrolase family 17
At3g07320	10.0008	10.2815	10.9936	9.42632	1.56731	0.000376898	0.855213	0.047698	0.574518	0.0551822	-0.802855	0.0205425	glycosyl hydrolase family 17
At3g24330	7.9092	6.59574	5.53577	9.5788	-4.04302	3.73e-08	-2.98306	1.37e-05	-1.6696	0.000318322	3.24155	1.5e-07	glycosyl hydrolase family 17
At4g13600	6.50342	5.72081	5.05408	7.39696	-2.34289	0.00061553	-1.67615	0.0194865	-0.893538	0.05688	1.18301	0.0278449	glycosyl hydrolase family 17
At3g61810	7.86408	5.20299	5.25422	7.10557	-1.85135	0.0269874	-1.90258	0.0399791	0.758512	0.158813	1.93275	0.0101118	glycosyl hydrolase family 17
At3g26380	9.88181	8.62459	8.40925	9.50425	-1.09501	0.00412582	-0.879667	0.0307963	0.377562	0.12471	1.12872	0.00112781	glycosyl hydrolase family 27
At5g08370	10.0833	5.63695	5.50604	5.51906	-0.0130206	0.569552	0.117886	0.509181	4.56427	6.3e-10	-1.31221	0.00294628	glycosyl hydrolase family 27
At2g28100	5.79784	7.40245	6.90909	6.22146	0.687629	0.10476	1.18099	0.0224826	-0.423615	0.150401	-0.525203	0.147074	glycosyl hydrolase family 29
At5g20950	10.4813	11.439	10.9591	10.3234	0.635751	0.0793321	1.11562	0.0126972	0.157906	0.316536	-0.593997	0.0628602	glycosyl hydrolase family 3
At5g20940	8.64968	8.18542	7.0702	8.44785	-1.37765	0.00261839	-0.262431	0.38044	0.201833	0.296842	2.25818	3.76e-06	glycosyl hydrolase family 4
At1g02640	10.1709	9.24196	9.42846	11.384	-1.95557	0.00487159	-2.14208	0.00699171	-1.21309	0.0240521	2.06552	0.00112144	glycosyl hydrolase family 5
At5g56870	6.62541	7.69855	7.698	10.0527	-2.3547	0.0208102	-2.35414	0.0362902	-3.42729	0.000506832	2.82735	0.0027151	glycosyl hydrolase family 35
At3g13750	8.8844	10.3944	10.2713	10.3263	-0.0549892	0.540405	0.0681161	0.536049	-1.44192	0.000347424	0.027041	0.574706	glycosyl hydrolase family 35
At5g20710	8.38674	5.31705	5.28675	7.50871	-2.22196	0.023953	-2.19166	0.0426907	0.878028	0.161301	2.18664	0.0123814	glycosyl hydrolase family 35
At1g77410	8.5065	6.06033	5.95666	9.32836	-3.3717	0.000205455	-3.26803	0.00109745	-0.821858	0.127922	3.20376	9.49e-05	glycosyl hydrolase family 35
At5g07830	9.82263	7.95156	8.58409	10.5339	-1.94978	0.00433581	-2.58231	0.0014581	-0.71124	0.113385	2.34924	0.000276128	glycosyl hydrolase family 79
At5g61250	6.88246	5.44659	5.41803	5.77296	-0.354932	0.131081	-0.326364	0.173041	1.1095	4.26e-05	0.220948	0.248131	glycosyl hydrolase family 79
At1g53580	9.61341	8.72058	8.03869	9.66747	-1.62878	0.00256013	-0.946889	0.0740378	-0.0540573	0.426212	1.09873	0.0145375	glyoxalase II
At5g50120	5.30984	4.61045	4.54684	6.33878	-1.79194	0.0177698	-1.72833	0.0372804	-1.02894	0.065188	1.9798	0.00408745	G-protein beta family
At1g47610	8.64353	6.01354	6.21964	5.97044	0.249199	0.434	0.0431016	0.561908	2.67309	1.09e-05	-0.468643	0.251081	G-protein beta family
At5g52250	8.03008	6.42036	6.29175	7.97063	-1.67888	0.00281431	-1.55028	0.0128229	0.0594482	0.424348	2.11702	9.49e-05	G-protein beta-subunit (transducin) family
At1g44350	9.57081	8.12025	6.82546	8.23118	-1.40572	0.00620973	-0.110927	0.517459	1.33963	0.00287666	0.852758	0.0426762	gr1 protein
At5g03680	6.24943	6.44571	7.00069	5.80835	1.19235	0.000712573	0.637361	0.0616774	0.441086	0.0649263	-1.08404	0.000529789	GT2 -like protein
At1g56050	7.37021	8.38659	7.74477	7.36423	0.380539	0.227367	1.02237	0.0173336	0.00598506	0.454402	-0.411674	0.160408	GTP-binding protein
At1g64060	7.74331	5.42825	5.22453	5.64701	-0.422479	0.27595	-0.218766	0.436761	2.0963	3.64e-05	0.00628117	0.590489	Guard cell ABA/H2O2 signaling
At5g06330	6.37085	5.11572	5.38747	4.91807	0.469395	0.220989	0.197645	0.441963	1.45278	0.000716957	-0.195253	0.434001	hairpin-induced protein
At5g06320	8.67343	9.10384	7.14546	8.34995	-1.20449	0.0316893	0.753896	0.160243	0.323488	0.260672	0.791556	0.0894562	harpin-induced protein-like
At5g60690	9.13495	9.54095	10.2458	9.00637	1.23939	3.15e-05	0.534577	0.0480424	0.128584	0.27913	-1.40275	1.55e-06	HD-Zip transcription factor
At1g77020	5.00888	4.42027	5.79953	4.48654	1.31299	0.000403712	-0.0662699	0.525761	0.522346	0.0430981	-0.129645	0.454163	heat shock protein DnaJ
At1g25330	3.86583	5.47639	4.15224	3.93751	0.214727	0.463262	1.53888	0.0210069	-0.0716827	0.420492	-0.0155017	0.586571	helix-loop-helix protein homolog
At3g25470	10.1023	9.25907	9.17461	8.80345	0.371151	0.154319	0.455611	0.113688	1.29887	2.87e-05	-0.414114	0.0843126	hemolysin
At1g04880	8.80089	6.97938	5.64844	8.26802	-2.61958	1.27e-05	-1.28864	0.0206685	0.532863	0.111446	2.48272	5.08e-06	high mobility group (HMG)/ARID (BRIGHT) DNA binding domain protein
At1g18370	7.95561	9.57689	9.50261	8.10103	1.40157	0.0117215	1.47586	0.0188718	-0.145423	0.369549	-1.13907	0.0173921	Hinkel; Kinesin-Like Protein
At1g17920	5.22265	6.24149	6.80347	5.33992	1.46355	0.000311543	0.901577	0.0274466	-0.117266	0.350113	-1.47557	7.82e-05	homeobox protein
At2g22800	7.469	6.76221	5.81404	8.71955	-2.90551	1.55e-06	-1.95734	0.000616109	-1.25055	0.0025093	2.59533	1.31e-06	homeobox-leucine zipper protein HAT9
At4g21750	8.95819	10.1087	10.7714	9.22985	1.54157	6.52e-06	0.878798	0.00664818	-0.271665	0.13275	-1.27777	1.38e-05	homeodomain protein, ATML1
At2g17950	8.2585	8.15151	5.22935	7.7485	-2.51915	7.64e-07	0.403007	0.220354	0.510003	0.0645832	1.40533	0.00016388	homeodomain transcription factor, WUSCHEL
At4g04890	9.20917	10.095	11.1599	9.13344	2.0265	2.5e-05	0.961515	0.0308259	0.0757372	0.397693	-1.3983	0.000352889	Homeodomain Transcription Factor
At2g28610	4.1602	4.54166	5.87253	4.09836	1.77417	2.73e-05	0.443305	0.175051	0.0618428	0.402876	-2.31097	2.4e-07	PRESSED FLOWER
At5g54080	10.2044	9.12178	8.74699	10.4654	-1.71838	0.0487245	-1.34359	0.126027	-0.260951	0.360974	1.39109	0.0635113	homogentisate 1,2-dioxygenase
At3g22880	10.7678	10.6205	8.57119	10.7467	-2.17554	0.00311825	-0.126199	0.531494	0.021075	0.450329	2.26863	0.00073506	Homolog of Yeast DMC 1
At1g79000	7.22665	6.75119	6.53858	6.19573	0.342853	0.401868	0.55546	0.284223	1.03092	0.036924	0.0013974	0.593558	CREB-binding protein, a co-activator of transcription with histone acetyl-transferase activity
At5g65630	8.93692	9.59783	10.2249	9.14631	1.07855	0.00031993	0.451522	0.0964417	-0.209389	0.193481	-0.787732	0.00174319	Homologous to fly FSH & human RING3 bromodomain proteins
At5g64630	6.93068	8.04965	8.01355	7.9778	0.0357506	0.556611	0.071851	0.538905	-1.04712	0.00771032	0.183065	0.447462	FASCIATA 2
At1g65480	3.83869	4.30555	4.20404	5.0272	-0.823161	0.120188	-0.721651	0.176113	-1.18851	0.0135113	0.623023	0.168231	FLOWERING LOCUS T
At1g77300	5.15506	7.08666	6.96628	6.58178	0.384496	0.313753	0.504877	0.239846	-1.42673	0.00182867	-0.369372	0.29713	A putative histone methyltransferase
At2g31650	5.69449	7.89736	7.81881	6.65984	1.15897	0.0308823	1.23752	0.038373	-0.965349	0.0262813	-0.822781	0.0687174	A putative histone methyltransferase
At4g27910	7.24966	8.28718	8.19559	8.51147	-0.315889	0.092813	-0.224295	0.209328	-1.26181	3.63e-07	0.846119	4.87e-05	A putative histone methyltransferase
At5g24330	7.93611	8.30921	8.72847	7.54751	1.18097	0.000394606	0.761698	0.0248752	0.388601	0.0761806	-0.978667	0.000718238	SET domain protein related to the yeast genes SET3 and SET4.
At1g26760	6.86702	7.38381	7.26914	6.24941	1.01973	0.00354198	1.1344	0.00482227	0.617604	0.0221509	-0.800875	0.00743534	Protein containing an interrupted SET domain.
At2g24740	6.1487	7.01798	6.59595	5.88899	0.706965	0.0992244	1.12899	0.0282145	0.259709	0.261853	0.508309	0.16083	A putative histone methyltransferase
At4g15100	5.09012	5.16017	5.14713	6.09873	-0.951599	0.0944589	-0.93856	0.117082	-1.00861	0.0340207	1.19927	0.022726	hydroxynitrile lyase like protein
At1g68010	10.9309	10.5467	9.6394	10.7376	-1.09817	0.00333937	-0.190906	0.406845	0.193366	0.270082	0.322636	0.230464	hydroxypyruvate reductase (HPR)
At1g02900	9.6761	5.16676	5.01572	8.3137	-3.29798	0.00883193	-3.14694	0.0235532	1.3624	0.108899	3.34073	0.00315575	hypothetical protein
At1g05690	8.68989	5.99109	5.8151	7.53469	-1.71959	0.0336986	-1.54359	0.0714131	1.1552	0.0599458	1.7624	0.0148378	hypothetical protein
At1g12500	7.29346	7.84799	8.34714	7.1582	1.18894	3.83e-05	0.689795	0.0148959	0.135264	0.265285	-1.20622	7.47e-06	hypothetical protein
At1g13250	7.22876	7.48463	8.11591	7.08062	1.03529	0.00111764	0.404016	0.149053	0.148147	0.282944	-1.15451	0.000104941	hypothetical protein
At1g13280	10.0232	8.8726	9.34935	8.7512	0.598149	0.0856848	0.121401	0.480976	1.27198	0.000403794	-0.877327	0.00794701	hypothetical protein
At1g15180	7.81111	5.22529	4.05955	6.53871	-2.47915	0.00209618	-1.31341	0.0895163	1.2724	0.0329948	1.60306	0.0161782	hypothetical protein
At1g15460	7.74517	5.82477	5.48998	7.29143	-1.80144	0.017542	-1.46666	0.065172	0.453742	0.24995	1.66816	0.012588	hypothetical protein
At1g16070	5.98837	5.75484	6.69713	5.1628	1.53433	0.000192893	0.592042	0.104546	0.825572	0.00834391	-3.14532	7.65e-09	hypothetical protein
At1g17990	9.12523	7.34839	6.34323	8.93796	-2.59473	0.0132888	-1.58957	0.118316	0.187275	0.400661	2.9332	0.00226418	hypothetical protein
At1g19190	4.49739	4.23397	4.0619	5.63777	-1.57587	0.0157119	-1.4038	0.0466089	-1.14038	0.0271744	1.64065	0.00525792	hypothetical protein
At1g30840	5.78208	4.47302	4.27274	7.96113	-3.68839	7.29e-05	-3.48811	0.000549503	-2.17905	0.00270982	2.25243	0.00243407	hypothetical protein
At1g31320	5.59148	4.91601	6.4331	4.78321	1.64988	0.000117707	0.1328	0.471493	0.80827	0.0107788	-2.80055	5.77e-08	hypothetical protein
At1g34260	6.42726	7.28835	7.96125	7.67967	0.281587	0.346772	-0.391317	0.258821	-1.2524	0.00116473	0.170496	0.441666	hypothetical protein
At1g48750	8.43023	10.147	9.86493	9.67486	0.190062	0.494419	0.472158	0.352247	-1.24463	0.0250937	-2.68534	0.000122888	hypothetical protein
At1g49430	9.21567	8.85523	9.60277	8.28053	1.32224	0.00103417	0.574691	0.117186	0.93513	0.00448568	-1.71248	1.78e-05	hypothetical protein
At1g49490	4.58507	4.69412	4.85852	6.55827	-1.69975	0.00259522	-1.86415	0.00400739	-1.9732	0.00021008	1.4811	0.00268356	hypothetical protein
At1g55560	7.21557	3.97385	3.84989	7.2714	-3.42151	0.00142452	-3.29755	0.00586898	-0.0558356	0.441805	3.19176	0.000824273	hypothetical protein
At1g61630	7.18045	4.81496	4.51998	6.59138	-2.07141	0.046624	-1.77642	0.0991847	0.589065	0.267055	2.15677	0.0207901	hypothetical protein
At1g64670	7.06243	7.62751	8.86522	6.93515	1.93007	5.34e-05	0.692359	0.0935665	0.127283	0.35336	-1.34623	0.000628827	hypothetical protein
At1g64950	8.20875	3.99505	3.95131	4.09634	-0.145034	0.506201	-0.101293	0.535758	4.11241	1.37e-07	0.432496	0.309772	hypothetical protein
At1g66850	10.7983	6.72757	5.24406	11.8392	-6.59514	5.14e-05	-5.11163	0.00265465	-1.04087	0.202013	4.69181	0.000500285	hypothetical protein
At1g72260	11.1647	9.86043	6.06635	10.3261	-4.25977	1.55e-06	-0.465685	0.346865	0.838589	0.0817171	1.20626	0.0344504	hypothetical protein
At1g74720	7.85518	8.25069	8.81827	7.74687	1.0714	3.28e-05	0.503817	0.0348133	0.108314	0.284432	-0.817617	0.000161641	hypothetical protein
At1g78490	7.03844	6.59894	7.23232	6.20371	1.02862	0.037311	0.39523	0.315521	0.834735	0.0343266	-0.413895	0.26288	hypothetical protein
At1g79360	5.9072	6.15668	6.55444	5.23119	1.32325	0.00137405	0.92549	0.0305959	0.676011	0.0271313	-0.414348	0.169178	hypothetical protein
At1g79780	7.55542	5.69696	5.6856	9.10232	-3.41672	1.71e-07	-3.40537	1.29e-06	-1.5469	0.000409829	3.22372	9.03e-08	hypothetical protein
At1g79800	6.61739	6.02228	6.00058	7.37967	-1.37909	0.00137758	-1.35739	0.00491598	-0.762284	0.0196479	1.50667	0.000168236	hypothetical protein
At2g17650	6.53537	5.77962	5.73441	5.30257	0.431841	0.105073	0.477052	0.0983116	1.23281	4.31e-05	-0.313331	0.164824	hypothetical protein
At2g46480	7.70885	4.31643	4.27528	5.79959	-1.52432	0.0938229	-1.48316	0.119689	1.90926	0.0167986	1.37701	0.0845746	hypothetical protein
At3g23840	11.5757	8.98354	5.61045	9.9398	-4.32935	9.37e-08	-0.956264	0.0861374	1.6359	0.0013289	3.48613	3.29e-07	hypothetical protein
At3g25760	6.96745	3.83646	3.79072	3.95781	-0.167091	0.523414	-0.121351	0.544846	3.00964	0.000460728	0.443591	0.404654	hypothetical protein
At4g15190	5.14018	6.87047	9.00289	6.32255	2.68034	0.0399488	0.547916	0.452425	-1.18237	0.161804	-0.685195	0.398454	hypothetical protein
AtCg00210	8.14073	9.96082	8.83489	8.26378	0.571109	0.326243	1.69704	0.0436642	-0.123051	0.408387	1.23317	0.0561349	hypothetical protein
AtCg00520	6.39327	10.5189	10.2054	8.59387	1.61154	0.133978	1.92504	0.103386	-2.2006	0.0215078	-0.366366	0.485235	hypothetical protein
AtCg00530	7.77526	10.0838	9.87666	9.16656	0.710102	0.317334	0.917245	0.249046	-1.3913	0.0493147	0.126987	0.55094	hypothetical protein
AtCg00590	6.53248	9.42588	9.48443	9.03556	0.448866	0.452533	0.390316	0.473991	-2.50307	0.00909772	0.211985	0.532388	hypothetical protein
AtCg00860	5.01058	7.50075	7.09355	6.07193	1.02162	0.0391271	1.42882	0.0151994	-1.06135	0.0125085	0.329979	0.337032	hypothetical protein
AtMg00120	4.71375	7.96327	7.19142	5.71077	1.48065	0.0177354	2.2525	0.00300601	-0.997016	0.0390107	0.243131	0.452411	hypothetical protein
AtMg00260	4.33932	5.59553	5.66317	4.5294	1.13377	0.0158882	1.06614	0.0380609	-0.190076	0.318736	0.00577446	0.590608	hypothetical protein
AtMg00840	4.91111	6.82303	6.4825	5.75228	0.73022	0.0477308	1.07075	0.0153719	-0.841166	0.00940889	-0.215593	0.375415	hypothetical protein
AtMg01000	6.14624	8.04613	8.08596	6.89833	1.18762	0.0101578	1.1478	0.024435	-0.752094	0.033998	0.219046	0.41082	hypothetical protein
AtMg01040	5.41628	7.87707	7.60101	6.27177	1.32924	0.0177427	1.6053	0.0138008	-0.855485	0.045665	0.361053	0.339725	hypothetical protein
AtMg01100	5.15897	7.17196	6.38351	6.05515	0.32836	0.200378	1.11681	0.00213805	-0.896175	0.00121771	0.0376286	0.554394	hypothetical protein
AtMg01180	6.13502	5.16385	5.16898	4.82132	0.347662	0.311781	0.342528	0.321402	1.3137	0.00149076	-0.0447741	0.563197	hypothetical protein
AtMg01210	6.19649	8.19972	7.5015	6.24533	1.25618	0.0248993	1.95439	0.0041867	-0.0488375	0.432054	-0.356346	0.345768	hypothetical protein
AtMg01330	6.08941	3.59598	3.6887	4.74179	-1.05309	0.134287	-1.14581	0.127867	1.34762	0.0280563	0.662018	0.248131	hypothetical protein
AtMg01410	4.32504	6.86035	6.03066	5.11638	0.914286	0.0518764	1.74397	0.00319698	-0.791339	0.0366463	0.0358682	0.571535	hypothetical protein
At2g07722	5.34916	8.53204	7.09976	6.23716	0.862599	0.207108	2.29488	0.0131566	-0.887998	0.106068	0.392328	0.406535	hypothetical protein
At1g12330	9.03378	9.37948	10.2588	9.23835	1.02045	0.00512979	0.141132	0.455726	-0.20457	0.255893	-0.96683	0.00285523	hypothetical protein
At1g12600	5.29216	6.14754	5.99086	7.28981	-1.29894	0.00419309	-1.14226	0.0210817	-1.99765	2.08e-05	1.88151	3.68e-05	hypothetical protein
At1g16290	8.54815	7.498	6.2388	8.09439	-1.8556	0.00203729	-0.596395	0.228549	0.453757	0.186227	1.99155	0.000335918	hypothetical protein
At1g36920	3.4464	5.04702	5.57111	3.96703	1.60408	4.18e-06	1.07999	0.0014003	-0.520634	0.0195439	0.0647833	0.514074	hypothetical protein
At1g50970	6.6769	4.89694	4.83359	5.11612	-0.282537	0.198125	-0.219185	0.287431	1.56077	4.81e-07	0.390339	0.063994	hypothetical protein
At1g65730	8.41671	8.96605	7.94027	9.30978	-1.36951	0.000525008	-0.343724	0.257783	-0.893068	0.00482823	1.54091	4.1e-05	hypothetical protein
At2g07671	9.07906	9.95788	10.6566	9.47439	1.18221	0.0366742	0.483489	0.296609	-0.395328	0.221297	-0.299328	0.396468	hypothetical protein
At2g07675	6.04886	7.10805	7.71074	6.52628	1.18445	0.00822173	0.581767	0.15915	-0.477426	0.111749	0.409896	0.217977	hypothetical protein
At2g07676	4.23062	5.89295	5.22014	4.65294	0.567202	0.169301	1.24002	0.0202643	-0.422315	0.15652	0.168398	0.464866	hypothetical protein
At2g07679	5.00807	6.66821	5.97782	5.6629	0.314917	0.302452	1.00531	0.02308	-0.654828	0.0327519	0.0110413	0.585898	hypothetical protein
At2g07691	5.36593	7.1503	6.96346	6.37734	0.586129	0.0956382	0.772962	0.054616	-1.01141	0.00288586	0.0238522	0.575555	hypothetical protein
At2g07693	4.62794	6.02694	5.69611	4.91246	0.783641	0.0550842	1.11448	0.0210376	-0.28452	0.226316	0.0661554	0.543827	hypothetical protein
At2g07695	6.29893	7.84312	7.9746	6.85551	1.11909	0.0252112	0.987614	0.0628813	-0.556575	0.109289	-0.173934	0.470965	hypothetical protein
At2g07706	3.83598	5.76911	4.69894	4.50117	0.197773	0.34467	1.26794	0.000445207	-0.665192	0.00717038	0.113336	0.449808	hypothetical protein
At2g07708	6.02424	8.12781	8.51052	8.1165	0.39402	0.458404	0.0113104	0.579649	-2.09226	0.0144147	0.16917	0.540759	hypothetical protein
At2g07718	4.6271	5.73727	5.40376	4.66752	0.736237	0.0673696	1.06975	0.0243371	-0.040418	0.429614	-0.188316	0.428242	hypothetical protein
At2g07721	4.20246	6.68034	5.15809	4.20356	0.954525	0.116394	2.47678	0.00223344	-0.00109743	0.45854	0.232116	0.468691	hypothetical protein
At2g07727	6.9104	8.93188	8.87272	7.50349	1.36923	0.00309867	1.42839	0.0064675	-0.593089	0.0675598	0.413771	0.21756	hypothetical protein
At2g07734	6.02985	8.30671	8.59834	7.85662	0.741722	0.2086	0.450093	0.361309	-1.82677	0.00304822	-0.24592	0.465554	hypothetical protein
At2g07739	5.77902	9.26095	7.75978	6.96185	0.797931	0.155894	2.2991	0.00279978	-1.18283	0.0207079	-0.0947752	0.545444	hypothetical protein
At2g29880	5.45995	3.55319	3.80103	3.41753	0.383501	0.442112	0.135658	0.540512	2.04242	0.00778575	-0.0546422	0.576432	hypothetical protein
At3g12440	5.08061	6.496	5.72216	5.38228	0.33988	0.312265	1.11372	0.0238964	-0.301677	0.219934	-0.393538	0.231949	hypothetical protein
At3g28530	6.42356	5.64937	6.28	6.83383	-0.553832	0.201371	-1.18446	0.0324641	-0.410269	0.180445	1.00258	0.0211613	hypothetical protein
At3g29075	9.26756	8.53968	8.93652	8.26706	0.669452	0.0938004	0.272619	0.368317	1.00049	0.0068001	-0.0808744	0.531951	hypothetical protein
At3g61800	9.02245	7.35577	7.58903	8.43579	-0.846762	0.0522084	-1.08003	0.0313114	0.586658	0.0743041	0.879124	0.0241049	hypothetical protein
At4g15620	6.7603	6.65919	7.97364	6.13443	1.83921	2.09e-05	0.524752	0.129525	0.625864	0.027139	-2.48161	1.28e-07	hypothetical protein
At4g16610	6.90918	7.47046	8.02062	7.01502	1.00559	0.00206037	0.455435	0.128376	-0.105845	0.341499	-0.958766	0.00102508	hypothetical protein
At4g16710	7.74862	6.29186	6.29141	6.43208	-0.140665	0.450343	-0.140221	0.453448	1.31654	0.000145519	0.0530645	0.544328	hypothetical protein
At4g17120	5.58059	7.55316	7.55433	7.38859	0.165744	0.487122	0.164576	0.492496	-1.808	0.000702533	0.000242507	0.594033	hypothetical protein
At4g20120	7.00843	7.99811	7.09966	6.97517	0.12449	0.490209	1.02295	0.0321878	0.0332587	0.434804	-0.536619	0.122656	hypothetical protein
At4g36460	4.24428	5.72887	5.25063	4.65236	0.598278	0.0254897	1.07652	0.00128526	-0.408076	0.0474519	-0.171843	0.343708	hypothetical protein
At5g61865	6.41539	5.66784	5.92341	6.72607	-0.802663	0.0449781	-1.05824	0.0231294	-0.310687	0.20009	0.881873	0.0147401	hypothetical protein
At1g23790	7.42755	8.4377	7.95355	7.27175	0.681797	0.0771332	1.16595	0.0138684	0.1558	0.327331	-0.683146	0.0466052	hypothetical protein
At1g23810	8.04675	4.15394	4.1271	7.16708	-3.03999	0.0220556	-3.01314	0.0392577	0.879672	0.22987	3.56981	0.00347608	hypothetical protein
At1g72670	7.4772	8.17714	8.52831	7.18572	1.34259	0.00555017	0.991426	0.0496827	0.291478	0.241921	-1.07882	0.00955392	hypothetical protein
At2g20970	6.72176	3.76868	3.59489	4.634	-1.03911	0.0942145	-0.865319	0.164156	2.08776	0.000891091	0.97646	0.0747354	hypothetical protein
At2g38370	7.82521	7.25508	8.34568	7.25911	1.08656	0.00707746	-0.00403308	0.579817	0.566094	0.0549674	-0.3494	0.235145	hypothetical protein
At3g08670	6.14965	4.32602	4.606	4.27479	0.331215	0.405468	0.0512309	0.560827	1.87486	0.00128537	0.0249035	0.582495	hypothetical protein
At3g08750	7.30414	4.95625	4.50962	6.0569	-1.54728	0.045287	-1.10064	0.146822	1.24724	0.0416846	1.54864	0.0241425	hypothetical protein
At3g44770	7.78729	6.36472	6.27605	6.0852	0.190855	0.426418	0.279529	0.348495	1.70209	5.41e-05	0.166125	0.443405	hypothetical protein
At3g50590	4.82622	7.14494	6.67803	6.01564	0.662387	0.249996	1.1293	0.103521	-1.18942	0.0299855	-0.740911	0.171889	hypothetical protein
At3g52650	4.45424	6.48649	5.83221	5.23226	0.599953	0.16941	1.25424	0.0241641	-0.778017	0.0411311	-0.349911	0.310814	hypothetical protein
At3g57960	7.7968	4.84848	4.78463	6.56897	-1.78435	0.026309	-1.7205	0.0495206	1.22783	0.0470955	2.21421	0.00300809	hypothetical protein
At4g00530	4.85567	6.01843	6.20385	5.93254	0.271311	0.293219	0.085887	0.503243	-1.07687	0.000586764	-0.159769	0.40827	hypothetical protein
At4g00750	7.18679	6.88597	5.01284	8.78426	-3.77143	1.28e-05	-1.89829	0.0186905	-1.59748	0.00807008	3.68362	3.55e-06	hypothetical protein
At4g00820	6.92308	6.83744	8.90482	6.16253	2.74228	1.17e-07	0.674905	0.0680986	0.760542	0.0109684	-1.97733	1.63e-06	hypothetical protein
At4g01290	5.06976	7.54683	7.18362	6.3444	0.839218	0.214099	1.20243	0.119689	-1.27464	0.0373932	-0.740993	0.21636	hypothetical protein
At4g01590	6.77496	5.7701	5.65916	5.52681	0.13235	0.464644	0.243291	0.357225	1.24816	0.000415151	-0.0319837	0.567238	hypothetical protein
At4g03170	6.10679	3.6187	3.59246	4.61396	-1.0215	0.210175	-0.995264	0.229148	1.49282	0.0411433	1.34995	0.08339	hypothetical protein
At4g13450	4.14482	4.41396	4.45221	5.23569	-0.783474	0.0456672	-0.821721	0.0561089	-1.09086	0.00279597	0.875705	0.013765	hypothetical protein
At4g13690	6.1947	5.13958	5.30741	5.17474	0.132669	0.456431	-0.0351652	0.554874	1.01996	0.00136127	-0.394428	0.145799	hypothetical protein
At4g19240	5.17015	9.28309	9.35073	8.9557	0.395026	0.451576	0.327389	0.478698	-3.78555	0.000128839	-0.531717	0.3855	hypothetical protein
At4g19620	5.43126	4.87179	4.20839	6.16159	-1.9532	0.000504431	-1.2898	0.024919	-0.730333	0.0567126	1.38573	0.00317634	hypothetical protein
At4g22600	7.01141	5.60315	5.26358	6.62248	-1.3589	0.0479742	-1.01933	0.136161	0.388928	0.26719	1.39631	0.0229422	hypothetical protein
At4g23880	7.05411	6.51295	5.60785	7.09267	-1.48482	0.00406454	-0.579718	0.194993	-0.0385582	0.434591	1.60303	0.00072834	hypothetical protein
At4g24700	5.1748	5.20139	6.01677	4.97484	1.04193	0.0024984	0.226548	0.347164	0.199961	0.245302	-0.814721	0.00568447	hypothetical protein
At4g26020	3.94483	3.50316	3.45849	4.51438	-1.05589	0.0369842	-1.01122	0.0629875	-0.569549	0.10953	1.04314	0.020262	hypothetical protein
At4g26490	6.90737	5.43329	5.18155	6.2834	-1.10184	0.0292733	-0.850108	0.0984598	0.623968	0.0875581	0.56125	0.163389	hypothetical protein
At4g28330	7.57561	6.6777	9.41302	6.58069	2.83233	1.55e-06	0.0970178	0.518696	0.994923	0.00886047	-0.199319	0.427537	hypothetical protein
At4g29420	8.35178	6.13614	6.31162	7.649	-1.33738	0.00317836	-1.51286	0.00395573	0.702781	0.0367179	1.55609	0.000260139	hypothetical protein
At4g30410	7.2449	4.88993	4.85104	6.04016	-1.18912	0.065516	-1.15023	0.0928268	1.20474	0.02576	0.557308	0.2617	hypothetical protein
At4g33130	6.60021	6.71575	8.11254	6.2203	1.89224	2.81e-05	0.495447	0.162752	0.379906	0.13046	-1.23218	0.000679698	hypothetical protein
At4g33750	8.64401	6.81185	6.97738	8.86909	-1.89171	0.00486292	-2.05724	0.00727385	-0.225082	0.340087	1.47429	0.0102811	hypothetical protein
At4g34260	8.07813	8.63275	8.92563	7.7774	1.14823	0.000615954	0.855344	0.0164343	0.300732	0.137121	-0.896066	0.00175387	hypothetical protein
At4g35990	5.21403	4.42651	5.53294	4.45561	1.07733	0.0227649	-0.0291028	0.566645	0.758423	0.0392011	-1.15927	0.00661734	hypothetical protein
At4g39450	7.11698	8.43468	8.63062	8.13051	0.500116	0.134029	0.304176	0.300102	-1.01352	0.00239893	-0.331705	0.230167	hypothetical protein
At5g01370	7.70042	9.28556	9.05258	8.18366	0.868926	0.016767	1.10191	0.00968517	-0.483235	0.0690435	-1.14998	0.000864929	hypothetical protein
At4g31360	8.73507	9.22435	8.94178	8.16841	0.773365	0.0567604	1.05593	0.0257443	0.566656	0.0677275	-1.24069	0.001653	hypothetical protein
At5g40500	6.68821	6.0079	6.09859	5.66739	0.431202	0.272788	0.340514	0.345146	1.02082	0.0122636	-0.734383	0.0684807	hypothetical protein
At1g78210	9.56408	9.32086	9.8377	8.78041	1.05728	0.00112471	0.540445	0.0804014	0.783665	0.00351357	-1.24401	6.04e-05	hypothetical protein
At3g22104	7.74999	8.09977	7.20336	8.67162	-1.46826	0.00034662	-0.571844	0.116914	-0.921622	0.00473447	0.821241	0.0120755	hypothetical protein
At1g12570	8.74691	6.81013	5.50535	9.24317	-3.73782	0.00151517	-2.43304	0.0428185	-0.496257	0.301996	0.620008	0.376613	hypothetical protein
At1g66500	7.46621	6.98143	5.55314	6.24701	-0.693869	0.19711	0.73442	0.192112	1.2192	0.0167529	0.945931	0.0663671	hypothetical protein
At4g17280	8.20537	6.53087	5.55845	8.22896	-2.6705	3.52e-06	-1.69809	0.00211816	-0.02359	0.44291	1.33188	0.00156107	hypothetical protein
At1g20440	10.7793	8.70544	7.31891	9.88694	-2.56803	0.049429	-1.1815	0.284063	0.892334	0.229335	1.90648	0.0854737	hypothetical protein
At3g62040	7.08582	5.04899	7.22261	5.69174	1.53087	0.0258354	-0.642755	0.267079	1.39408	0.0151386	1.11597	0.0546808	hypothetical protein
At3g20475	6.38258	4.52708	4.67521	5.61796	-0.942757	0.0134726	-1.09088	0.0131734	0.764614	0.0145786	0.972185	0.00460656	hypothetical protein
At1g22180	6.50257	4.27972	4.46667	5.73056	-1.26389	0.0178657	-1.45084	0.0180825	0.77201	0.0543655	1.44692	0.00314067	hypothetical protein
At3g25210	6.71777	6.01293	6.10867	5.71605	0.392624	0.209625	0.296883	0.304373	1.00173	0.00243721	0.22134	0.355821	hypothetical protein
At1g13410	6.2803	4.92027	4.79431	4.44802	0.346294	0.250777	0.472246	0.16544	1.83228	6.88e-06	-0.221633	0.355483	hypothetical protein
At1g63580	3.89668	5.12595	5.06349	4.94168	0.121811	0.379735	0.184267	0.273576	-1.045	5.32e-06	-0.0261205	0.55387	hypothetical protein
At3g26932	7.11944	6.49697	7.88774	6.39082	1.49692	0.00013981	0.106148	0.487767	0.728617	0.0120987	-1.28759	0.000182489	hypothetical protein
At1g76150	9.78293	9.41961	9.03884	10.0463	-1.00743	4.42e-05	-0.626665	0.0108369	-0.263341	0.0809741	0.793109	0.000155566	17-beta-hydroxysteroid dehydrogenase type IV
At1g14460	7.81405	8.02557	8.87081	7.50809	1.36272	0.000214378	0.517479	0.110951	0.305957	0.149321	-0.687555	0.0167338	similarity to DNA polymerase III
At1g54230	7.96482	4.53975	4.44289	6.86924	-2.42635	0.0169012	-2.32949	0.0366139	1.09558	0.113791	2.52171	0.00581962	contains similarity to histone H1
At1g60300	8.86743	4.13904	4.16846	4.54819	-0.37973	0.287978	-0.409157	0.272876	4.31924	6.3e-10	0.537422	0.134582	contains similarity to jasmonic acid 2
At1g33000	5.3177	4.29245	4.08657	3.96933	0.117233	0.451817	0.32312	0.212803	1.34836	1.93e-05	0.0957672	0.478072	contains similarity to putative non-LTR retroelement reverse transcriptase
At1g05470	5.75997	5.57374	6.86284	5.04847	1.81438	6.09e-05	0.525276	0.154153	0.711503	0.0229731	-1.6947	3.34e-05	contains similarity to synaptojanin 2 isoform beta
At1g26190	8.85313	9.42694	10.1039	9.07205	1.03186	0.000634953	0.354889	0.169342	-0.218924	0.188974	0.0146341	0.578812	contains similarity to uridine kinase
At1g60210	4.9259	7.04858	6.72206	6.06112	0.660937	0.225484	0.987457	0.118006	-1.13522	0.0265889	-0.609969	0.213192	contains similarity to zinc finger transcription factor
At1g13400	5.78842	6.14517	7.38391	6.36696	1.01694	0.000258169	-0.221799	0.279217	-0.578548	0.00717479	-0.2307	0.221726
At1g52990	4.59736	5.50714	5.47984	5.62976	-0.149926	0.4563	-0.122621	0.48414	-1.0324	0.00299489	0.0399705	0.562328	contains thioredoxin domains
At4g33340	4.4626	5.83116	5.46358	4.80254	0.661031	0.0406374	1.02862	0.00841795	-0.339941	0.12537	-0.302775	0.225682	hypothetical protein
At3g50620	5.98474	6.39898	7.59707	6.12528	1.47178	0.000307965	0.273698	0.328827	-0.14054	0.327071	-1.14317	0.00101613	hypothetical protein
At1g11120	7.32428	7.56349	7.43125	6.46008	0.971171	0.0310382	1.10341	0.0302994	0.864202	0.0200817	-1.55259	0.000463676	hypothetical protein
At1g63950	3.68172	3.98636	3.79268	5.49321	-1.70053	0.00631391	-1.50685	0.0260211	-1.81149	0.00130089	1.68818	0.00249705	hypothetical protein
At1g70470	6.50838	6.71705	7.85273	6.07411	1.77861	6.68e-05	0.642942	0.096382	0.434267	0.103825	-2.27159	8.58e-07	hypothetical protein
At2g19850	5.90898	4.44141	4.30596	6.39193	-2.08598	2.74e-06	-1.95052	3.88e-05	-0.48295	0.0590927	1.97435	1.15e-06	hypothetical protein
At2g21680	7.05244	5.56114	5.34251	5.41498	-0.0724695	0.520808	0.146161	0.45739	1.63746	2.9e-05	0.270871	0.299787	hypothetical protein
At2g30990	8.11996	7.20882	6.07742	7.9025	-1.82508	0.000662944	-0.693679	0.141353	0.217457	0.305396	1.21188	0.00620247	hypothetical protein
At2g31035	6.01463	3.7618	3.13739	7.33334	-4.19595	0.001391	-3.57154	0.0123658	-1.31871	0.114219	2.86122	0.00863229	hypothetical protein
At2g33000	7.83052	4.87315	4.77528	7.33647	-2.56119	0.00599982	-2.46332	0.0178484	0.494055	0.267678	2.64507	0.0016991	hypothetical protein
At2g37210	6.14832	6.20839	6.65281	5.6135	1.03931	0.0129161	0.594891	0.135511	0.534819	0.0749377	-1.52785	0.000195947	hypothetical protein
At2g39790	4.55996	4.42235	4.27115	5.38426	-1.11311	0.0370481	-0.961903	0.0842917	-0.824294	0.0471775	1.07217	0.0230041	hypothetical protein
At2g41040	8.90142	7.24622	7.38673	8.84221	-1.45548	0.04393	-1.59599	0.0472653	0.0592068	0.434184	1.40821	0.0272853	hypothetical protein
At2g41780	6.13722	4.74684	4.88033	6.3869	-1.50657	0.0171991	-1.64007	0.0220009	-0.249687	0.322821	1.47439	0.00875542	hypothetical protein
At2g45900	4.78087	5.15626	6.38429	5.21532	1.16897	0.0115694	-0.0590552	0.547082	-0.434447	0.143699	0.374542	0.26246	hypothetical protein
At2g46380	5.84731	5.24809	6.44119	4.90688	1.53431	0.000526789	0.341203	0.294042	0.940426	0.0070017	-1.73093	4.01e-05	hypothetical protein
At3g09730	6.41456	6.33147	6.86704	5.86626	1.00078	0.00838202	0.465215	0.175272	0.548299	0.0509059	-0.975313	0.00398456	hypothetical protein
At3g11000	7.47534	5.63287	6.43956	5.52322	0.916341	0.080765	0.10965	0.525751	1.95212	0.000336002	-0.653653	0.139767	hypothetical protein
At2g34270	6.71965	4.51278	4.57131	4.40211	0.169202	0.30257	0.110668	0.410041	2.31754	6.03e-11	0.214378	0.187516	hypothetical protein
At2g42140	8.04156	7.50769	4.7398	9.29898	-4.55918	2.61e-10	-1.79129	0.000253351	-1.25743	0.000610332	3.65995	1.4e-09	hypothetical protein
At2g42180	8.43642	4.62495	4.2701	8.86368	-4.59358	0.000126123	-4.23873	0.0011247	-0.427258	0.318493	4.52183	3.85e-05	hypothetical protein
At2g39560	5.23236	6.088	6.87378	5.63854	1.23524	0.00277126	0.449464	0.201816	-0.406183	0.123521	-0.546811	0.0885447	hypothetical protein
At3g16750	8.35109	3.53157	3.52325	3.66835	-0.145102	0.473921	-0.13678	0.48487	4.68274	7.94e-11	0.153101	0.468081	hypothetical protein
At3g21170	4.96511	5.80844	5.80418	6.44878	-0.644595	0.251615	-0.640335	0.261686	-1.48367	0.0100151	0.735284	0.167306	hypothetical protein
At1g02180	8.2313	8.43274	8.86048	7.85896	1.00152	0.0136863	0.573777	0.138234	0.372345	0.150836	-0.853067	0.0155963	hypothetical protein
At1g04770	7.79531	5.47723	6.37613	5.91912	0.457008	0.355275	-0.441891	0.367721	1.87618	0.00267879	-1.53306	0.0119183	hypothetical protein
At1g05440	6.96099	7.64876	7.73481	6.68065	1.05416	0.0301147	0.968109	0.0624003	0.280338	0.260399	-0.672456	0.0944855	hypothetical protein
At1g05540	8.53852	8.50679	10.0191	7.84433	2.17476	7.26e-07	0.662458	0.0535398	0.694186	0.0105269	0.0348869	0.560587	hypothetical protein
At1g06320	6.98506	5.6627	5.21912	7.36935	-2.15024	0.00230089	-1.70666	0.023284	-0.384294	0.257704	1.85265	0.00261765	hypothetical protein
At1g06420	8.22796	8.22698	9.30239	7.55796	1.74443	0.000268642	0.669024	0.114078	0.670003	0.0422421	-0.367566	0.247932	hypothetical protein
At1g16910	6.58306	6.9507	5.07393	6.64174	-1.56781	0.0444921	0.308956	0.461538	-0.0586797	0.436163	1.08292	0.0970565	hypothetical protein
At1g19470	8.21044	4.76544	4.26727	6.58185	-2.31457	0.0364948	-1.81641	0.106052	1.62859	0.0549674	2.5917	0.00978563	hypothetical protein
At1g21950	4.556	8.36352	4.96446	6.60541	-1.64094	0.017381	1.75811	0.0236041	-2.0494	0.00138477	0.441184	0.341569	hypothetical protein
At1g22010	7.20476	4.51995	4.51662	5.09318	-0.576554	0.261271	-0.573225	0.271382	2.11158	0.000483607	0.54905	0.240728	hypothetical protein
At1g26540	7.73786	8.73419	8.73055	7.56198	1.16857	0.0131589	1.17221	0.0251253	0.175889	0.328988	-0.940482	0.020237	hypothetical protein
At1g33700	5.98526	4.20983	4.0431	4.80147	-0.758366	0.161889	-0.591632	0.25314	1.18379	0.0177967	0.303304	0.405315	hypothetical protein
At1g35612	7.33458	6.27342	6.6513	5.20477	1.44652	0.0048362	1.06865	0.046786	2.1298	4.23e-05	-0.16949	0.471779	hypothetical protein
At1g43980	5.82622	5.15532	4.88094	6.20359	-1.32265	0.00345621	-1.04827	0.0295241	-0.377366	0.165016	1.22889	0.00217392	hypothetical protein
At1g47400	6.4718	4.42279	4.4262	4.2864	0.139802	0.545054	0.136391	0.551591	2.1854	0.0229655	-0.337367	0.495862	hypothetical protein
At1g48320	8.11852	7.40448	7.43303	8.52318	-1.09015	0.00466852	-1.1187	0.0103737	-0.404657	0.111772	0.417865	0.154377	hypothetical protein
At1g48580	7.42951	5.264	5.49453	6.95232	-1.45779	0.0232262	-1.68831	0.0213964	0.477195	0.204863	1.5396	0.00766168	hypothetical protein
At1g49870	6.70746	7.14182	7.08851	6.10311	0.985397	0.00819181	1.03871	0.0140698	0.604347	0.0338784	-0.389259	0.171052	hypothetical protein
At1g50470	4.46361	5.75996	5.53248	6.09588	-0.563406	0.155728	-0.335925	0.325161	-1.63228	0.000218846	0.765627	0.041666	hypothetical protein
At1g51430	5.93145	3.64515	3.35843	3.59571	-0.23728	0.379374	0.0494452	0.548381	2.33574	8.47e-07	0.0524715	0.552181	hypothetical protein
At1g53300	7.4653	8.17486	9.07773	7.31697	1.76076	0.000473041	0.85789	0.0714749	0.148331	0.349095	-1.12657	0.00628877	hypothetical protein
At1g53860	6.76148	6.02306	6.67148	5.60095	1.07053	0.0373984	0.422106	0.30881	1.16053	0.0094226	-1.32685	0.00525792	hypothetical protein
At1g54540	4.79134	4.31878	4.0642	6.3564	-2.2922	0.00409461	-2.03762	0.0200424	-1.56506	0.0139772	2.33479	0.00122633	hypothetical protein
At1g56100	3.77785	4.11498	4.10037	4.92434	-0.823974	0.198657	-0.809364	0.215876	-1.1465	0.043313	0.801642	0.16714	hypothetical protein
At1g60240	8.08987	3.70592	3.69844	6.92454	-3.22611	0.0182303	-3.21862	0.0329458	1.16533	0.170598	3.38989	0.00596298	hypothetical protein
At1g62150	8.14642	7.54228	7.65538	7.03369	0.62169	0.118583	0.508585	0.194373	1.11273	0.00388299	-0.582506	0.0983813	hypothetical protein
At1g64270	6.28049	4.68645	4.5385	4.76284	-0.224349	0.404144	-0.0763948	0.531011	1.51765	0.000263395	0.0904702	0.521959	hypothetical protein
At1g64450	7.55795	7.82696	8.82753	7.21831	1.60921	5.91e-05	0.608644	0.0834552	0.339633	0.134988	-1.29436	0.000163193	hypothetical protein
At1g64790	8.06567	9.30739	9.31239	9.25261	0.0597779	0.526333	0.0547852	0.536496	-1.18694	0.000304289	-0.294907	0.238495	hypothetical protein
At1g65010	7.88003	8.39861	9.06586	7.89795	1.16792	0.00411274	0.50066	0.169233	-0.0179168	0.444654	-1.02678	0.00397359	hypothetical protein
At1g65170	7.0167	4.08568	4.01286	4.35359	-0.34073	0.187194	-0.267907	0.273867	2.66311	1.74e-09	0.517821	0.0389743	hypothetical protein
At1g67040	7.29038	6.65624	8.20431	6.30451	1.89979	0.000167858	0.351727	0.314141	0.985865	0.00947216	-1.70239	0.000144459	hypothetical protein
At1g69600	8.94539	8.56863	6.48899	9.0385	-2.5495	9.41e-07	-0.469868	0.182774	-0.0931071	0.378382	0.471151	0.126257	hypothetical protein
At1g74140	9.57261	8.51713	7.03234	9.54674	-2.5144	0.000115049	-1.0296	0.0793627	0.0258724	0.444795	2.49476	3.19e-05	hypothetical protein
At1g74150	9.2367	6.05685	5.88909	8.00581	-2.11672	0.0130993	-1.94896	0.0355849	1.23089	0.0529573	1.78215	0.0158662	hypothetical protein
At1g74870	10.3353	6.49092	5.9624	9.25917	-3.29676	0.00407037	-2.76825	0.0251253	1.07612	0.137383	3.61847	0.000636313	hypothetical protein
At1g75730	7.79312	8.53116	8.00797	8.93052	-0.922553	0.00504554	-0.399367	0.174331	-1.1374	0.000280471	1.08215	0.000447356	hypothetical protein
At1g78430	8.37317	8.1004	8.48604	7.36218	1.12386	0.0347093	0.738227	0.151869	1.011	0.021396	-1.62789	0.00140829	hypothetical protein
At1g78610	6.99031	6.95141	7.91776	6.73967	1.17809	0.00100126	0.211745	0.368021	0.25064	0.199059	-0.384771	0.143198	hypothetical protein
At1g78860	6.79631	5.80064	5.91678	5.72763	0.189153	0.482846	0.0730154	0.55023	1.06868	0.0278583	-0.887567	0.0785865	hypothetical protein
At1g80970	9.65014	5.73274	5.56462	5.35848	0.206143	0.39029	0.374256	0.233488	4.29166	1.62e-11	-0.171058	0.415741	hypothetical protein
At3g06800	4.5827	6.44968	5.86376	5.1698	0.693961	0.130082	1.27988	0.0238964	-0.587103	0.0968435	-0.380206	0.290933	hypothetical protein
At3g12420	7.28633	5.88746	4.91345	7.26405	-2.3506	4.8e-05	-1.37659	0.0162098	0.0222748	0.444891	2.7461	1.71e-06	hypothetical protein
At3g18640	6.85579	7.66121	8.44517	7.32256	1.1226	0.000368818	0.338649	0.191068	-0.46677	0.0357147	-0.7043	0.00609586	hypothetical protein
At3g20710	6.39232	5.76486	5.33591	6.44306	-1.10715	0.0420192	-0.678206	0.18488	-0.0507443	0.431099	1.10179	0.0227515	hypothetical protein
At3g24850	5.46987	4.31961	4.23033	4.42392	-0.193592	0.433972	-0.104313	0.509911	1.04595	0.00537529	0.394735	0.223405	hypothetical protein
At3g26990	5.87994	7.19912	7.19345	6.9764	0.217048	0.330124	0.22272	0.328099	-1.09646	0.000214045	-0.335219	0.154575	hypothetical protein
At3g27340	8.42033	6.40679	6.51415	7.06864	-0.554491	0.126815	-0.661856	0.0976355	1.35169	0.000444997	0.356799	0.23231	hypothetical protein
At3g28540	7.46786	4.84499	5.05329	5.72168	-0.668381	0.198594	-0.876681	0.131466	1.74618	0.00161836	0.156257	0.504981	hypothetical protein
At3g28560	6.46741	6.34558	5.29118	5.26236	0.0288139	0.565176	1.08322	0.107171	1.20504	0.0257328	-0.662283	0.202053	hypothetical protein
At1g01640	7.61922	5.74949	5.71446	7.85439	-2.13993	0.00433042	-2.1049	0.0124119	-0.235177	0.34803	2.06416	0.00204522	hypothetical protein
At3g30560	3.71976	5.05614	4.90984	3.90017	1.00968	0.0101578	1.15598	0.0107231	-0.180408	0.295701	0.026815	0.573312	hypothetical protein
At3g21040	7.02353	7.02311	5.59464	7.03103	-1.43639	0.00271318	-0.00792192	0.578151	-0.00750045	0.454279	0.732298	0.0543894	hypothetical protein
At1g62050	7.54478	8.35138	8.88752	7.55291	1.33461	4.42e-05	0.798461	0.0134775	-0.00813485	0.450445	-0.689505	0.0058765	hypothetical protein
At3g28580	4.81312	3.85011	4.92888	3.9082	1.02068	0.0206007	-0.0580869	0.546468	0.904929	0.013924	0.240595	0.385304	hypothetical protein
At1g14440	9.21031	9.78449	10.605	8.87471	1.73025	3.21e-06	0.909774	0.00775641	0.335594	0.0979339	-0.670613	0.00915476	hypothetical protein
At1g48300	10.8123	7.23653	8.76498	9.62926	-0.864278	0.160072	-2.39273	0.00416878	1.18301	0.0300443	-0.134755	0.529813	hypothetical protein
At1g44760	9.96208	10.1821	11.0271	9.94639	1.08066	0.000615954	0.235736	0.304482	0.0156886	0.442409	-1.07464	0.000186199	hypothetical protein
At1g07860	7.66253	4.03719	3.78898	6.69589	-2.90691	0.0115196	-2.6587	0.0332588	0.966643	0.170383	2.85047	0.00539669	hypothetical protein
At2g30480	5.585	4.27995	4.37851	4.5442	-0.16569	0.383391	-0.26425	0.262654	1.04079	0.000201549	0.367362	0.106163	hypothetical protein
At3g20180	4.90592	4.9877	5.95157	4.91827	1.03331	0.0238529	0.0694268	0.540835	-0.0123469	0.451147	-0.877298	0.0265931	hypothetical protein
At1g03380	5.94174	6.65022	6.6525	7.03613	-0.383637	0.264116	-0.385913	0.270618	-1.09439	0.00357367	0.273959	0.336927	hypothetical protein
At1g05600	8.37578	7.14946	7.21451	7.20708	0.00743206	0.569421	-0.0576178	0.519478	1.1687	3.53e-05	0.117758	0.430965	hypothetical protein
At1g30860	6.01104	4.67464	4.6241	4.60289	0.0212156	0.554573	0.0717575	0.495632	1.40816	1.74e-06	0.132656	0.392254	hypothetical protein
At1g30940	5.58922	5.89027	6.13287	6.72903	-0.596155	0.106336	-0.83876	0.0505941	-1.13981	0.00183615	0.629974	0.0583018	hypothetical protein
At1g73200	8.20573	7.48094	7.21927	8.37815	-1.15888	0.0115196	-0.897212	0.0605313	-0.172429	0.327479	0.993755	0.0126352	hypothetical protein
At2g03420	7.39905	8.96547	9.26508	8.19705	1.06803	0.0157893	0.768419	0.0869378	-0.797999	0.0240503	-1.07649	0.00655262	hypothetical protein
At2g05400	5.61416	3.75344	3.85198	3.82621	0.025777	0.522406	-0.0727699	0.4052	1.78796	3.36e-12	0.128039	0.213823	hypothetical protein
At2g14520	7.69429	5.86231	5.84164	5.97174	-0.1301	0.426647	-0.109426	0.457576	1.72255	4.13e-07	0.0839529	0.48785	hypothetical protein
At2g18115	5.18827	5.90142	5.74111	6.38576	-0.644647	0.183144	-0.484339	0.283739	-1.19749	0.010493	0.995283	0.0345701	hypothetical protein
At2g20620	5.15308	5.76537	5.03028	6.50968	-1.47939	0.00898343	-0.744301	0.156052	-1.35659	0.00526919	1.42272	0.00470163	hypothetical protein
At2g25270	8.4947	8.70261	9.32624	7.74775	1.57849	9.64e-05	0.954856	0.0182763	0.746947	0.0116755	-1.57224	2.5e-05	hypothetical protein
At2g25590	7.74802	5.88354	5.95699	7.27538	-1.31839	0.0237509	-1.39184	0.0319146	0.472639	0.184282	1.09799	0.0289456	hypothetical protein
At2g26580	4.63845	4.57479	5.9414	4.54124	1.40016	0.0015112	0.0335498	0.560827	0.0972075	0.380698	-0.420905	0.186947	hypothetical protein
At2g27890	4.66977	7.19999	6.41134	5.60515	0.806194	0.212837	1.59484	0.0498804	-0.935377	0.0838317	-0.636566	0.253359	hypothetical protein
At2g29600	6.78957	5.70797	5.6285	8.34974	-2.72124	0.0121187	-2.64177	0.0273824	-1.56017	0.0531006	3.03165	0.00223109	hypothetical protein
At2g29610	8.52043	5.35154	4.71084	6.00647	-1.29563	0.0355172	-0.654929	0.231458	2.51396	9.12e-05	1.85135	0.00161889	hypothetical protein
At2g32280	7.34864	7.32076	9.55051	6.36071	3.18981	1.82e-06	0.960055	0.0698436	0.987933	0.0176707	-2.20565	3.49e-05	hypothetical protein
At2g32350	8.6644	4.84001	4.59428	7.9535	-3.35922	0.0290625	-3.11349	0.0595554	0.710904	0.300258	3.23824	0.017511	hypothetical protein
At2g32420	5.10351	6.69039	6.32163	5.6447	0.676927	0.0181963	1.04569	0.00280182	-0.541192	0.0202061	-0.586483	0.0189257	hypothetical protein
At2g32470	5.78399	3.5286	3.51983	4.55689	-1.03706	0.119414	-1.02829	0.139801	1.2271	0.0314755	1.07927	0.0720971	hypothetical protein
At2g36550	4.23568	5.5226	5.85022	5.41226	0.437961	0.121625	0.110342	0.470623	-1.17658	0.000146826	0.394927	0.112187	hypothetical protein
At2g38010	9.85556	7.15932	6.56594	8.09551	-1.52957	0.0532313	-0.936191	0.203026	1.76005	0.0110096	1.1916	0.0779181	hypothetical protein
At2g39440	6.23395	4.12339	4.27982	5.28686	-1.00704	0.0570452	-1.16347	0.0499562	0.947095	0.0294277	0.896989	0.0522203	hypothetical protein
At2g40550	9.01467	9.16968	9.63746	8.58704	1.05042	8.45e-05	0.582639	0.0251832	0.427627	0.0222772	-1.00058	3.69e-05	hypothetical protein
At2g42110	7.43155	7.59579	8.15951	6.86784	1.29168	0.00462423	0.727956	0.0986576	0.563715	0.0767565	-0.931606	0.0155963	hypothetical protein
At2g44195	5.31547	3.72582	3.69625	3.87231	-0.176062	0.315174	-0.146493	0.368478	1.44315	3.63e-07	0.218035	0.212727	hypothetical protein
At2g01580	5.11695	6.03295	5.90713	6.61692	-0.709786	0.0451132	-0.583971	0.107062	-1.49997	6.81e-05	0.923301	0.00518542	hypothetical protein
At2g22560	6.80441	5.74095	5.40755	5.78825	-0.380697	0.265453	-0.0473005	0.551816	1.01615	0.00562256	0.206316	0.407422	hypothetical protein
At2g29770	7.69054	4.78872	4.71087	5.79019	-1.07932	0.13675	-1.00147	0.175448	1.90035	0.00630005	1.38015	0.0412306	hypothetical protein
At2g29780	8.74365	6.0808	5.91495	6.27981	-0.36486	0.300807	-0.199009	0.440934	2.46384	2.41e-06	0.515389	0.148822	hypothetical protein
At2g31330	5.08571	6.99129	6.75811	5.91747	0.840648	0.0241412	1.07382	0.0138684	-0.831754	0.00927473	-0.229879	0.353849	hypothetical protein
At2g31460	6.31127	4.92913	4.86809	5.11881	-0.250725	0.38317	-0.189684	0.439655	1.19246	0.00211695	0.378459	0.234952	hypothetical protein
At2g32360	4.71132	3.47145	3.46347	5.19928	-1.7358	0.000169568	-1.72783	0.000693099	-0.487957	0.0917258	1.84593	2.21e-05	hypothetical protein
At2g35550	8.89779	6.68394	6.38376	8.1252	-1.74144	0.0031448	-1.44126	0.0232623	0.77259	0.0636216	1.78905	0.000847367	hypothetical protein
At2g45750	9.90292	6.70682	6.51429	9.69335	-3.17905	0.00342163	-2.98652	0.0134757	0.209574	0.393351	3.47922	0.000526128	hypothetical protein
At2g46150	5.14058	4.32076	5.37844	4.19628	1.18217	0.0147622	0.124482	0.504583	0.944308	0.0170576	-0.657352	0.0945559	hypothetical protein
At2g48050	4.62432	6.35758	6.47112	5.86944	0.601683	0.118587	0.488137	0.196935	-1.24513	0.00140876	-0.43711	0.179861	hypothetical protein
At2g02540	6.81374	7.66625	9.38484	6.97203	2.41281	1.03e-07	0.694219	0.0395259	-0.158291	0.279206	-1.86547	6.7e-07	hypothetical protein
At2g26470	6.6757	3.93522	4.07282	4.19764	-0.124821	0.513771	-0.262419	0.436632	2.47807	4.26e-05	-0.00693868	0.590684	hypothetical protein
At2g28110	8.3086	5.99086	5.88169	6.15138	-0.269687	0.431378	-0.160516	0.499967	2.15722	0.000218846	0.57657	0.201119	hypothetical protein
At1g15190	6.38054	5.41543	4.98279	7.59908	-2.61629	0.0202159	-2.18365	0.0652742	-1.21854	0.114241	2.74125	0.00684763	hypothetical protein
At1g27570	4.29728	7.47449	6.94117	6.49819	0.442975	0.238862	0.976295	0.0456979	-2.20091	9.43e-06	-0.268009	0.361675	hypothetical protein
At1g29760	9.47139	8.15792	8.20099	9.63414	-1.43314	0.000565055	-1.47622	0.00159986	-0.162746	0.310289	1.49872	9.96e-05	hypothetical protein
At1g30800	5.97465	4.23117	3.91877	6.19027	-2.2715	0.0168425	-1.9591	0.0535116	-0.21562	0.383995	1.96261	0.0178035	hypothetical protein
At1g44254	7.71704	5.59321	5.3667	7.78038	-2.41368	0.00952357	-2.18717	0.0310894	-0.0633405	0.437513	2.22816	0.00657219	hypothetical protein
At1g54740	5.61453	4.54851	4.15606	6.08863	-1.93257	0.00671071	-1.54012	0.0416955	-0.474097	0.221239	1.22775	0.0369228	hypothetical protein
At1g55050	7.07492	5.40772	5.55167	6.57065	-1.01898	0.0254924	-1.16293	0.0247089	0.504273	0.110942	1.31115	0.00215589	hypothetical protein
At1g60350	5.16829	4.10766	3.96876	4.07456	-0.105806	0.419512	0.0330929	0.539781	1.09373	6.12e-06	0.177337	0.26116	hypothetical protein
At1g63630	5.00939	3.98302	4.39794	5.10723	-0.709287	0.0883425	-1.12421	0.0241696	-0.097836	0.386231	0.840626	0.0271991	hypothetical protein
At1g65130	6.38284	4.31968	4.37737	5.22667	-0.849296	0.0828896	-0.906988	0.0867256	1.15618	0.00908284	1.0611	0.0191211	hypothetical protein
At1g66110	7.17911	4.4885	4.24278	5.95345	-1.71067	0.0211932	-1.46495	0.0621093	1.22566	0.0351044	1.92772	0.00447084	hypothetical protein
At1g70270	6.72861	7.57121	4.42644	7.53896	-3.11252	1.55e-06	0.0322451	0.565198	-0.810354	0.0340076	1.16824	0.00752675	hypothetical protein
At1g76170	7.45273	5.89301	6.25658	6.43169	-0.175106	0.496181	-0.538676	0.300986	1.02104	0.0418266	0.35762	0.383144	hypothetical protein
At3g13420	7.54231	6.24914	6.32604	7.43817	-1.11213	0.0353035	-1.18903	0.0429309	0.104145	0.396187	1.46249	0.00310541	hypothetical protein
At3g15550	5.10715	7.82318	6.98817	6.01526	0.972908	0.151197	1.80792	0.0314678	-0.908113	0.0907296	-0.837253	0.160355	hypothetical protein
At3g15560	7.38798	8.38375	8.1204	7.34893	0.771468	0.0788685	1.03482	0.0414996	0.039049	0.432859	-0.374059	0.26924	hypothetical protein
At3g18250	4.3616	5.23909	5.07779	5.50132	-0.423521	0.0301147	-0.262221	0.160208	-1.13972	1.3e-06	0.832115	5.11e-05	hypothetical protein
At3g24280	6.48369	3.9375	3.76137	4.86118	-1.09981	0.162266	-0.923688	0.231458	1.6225	0.0229627	1.31957	0.0720117	hypothetical protein
At3g01240	4.11966	3.72464	3.65885	5.0666	-1.40775	0.00300795	-1.34196	0.0113564	-0.946944	0.0124136	1.02518	0.0104625	hypothetical protein
At1g74690	9.01786	9.47449	9.83915	8.82332	1.01584	0.00377685	0.651168	0.0647741	0.194542	0.256541	-1.23482	0.000206105	hypothetical protein
At2g20720	6.29156	7.2372	7.75747	7.72486	0.0326079	0.559176	-0.487658	0.241499	-1.43331	0.00142873	0.219096	0.425117	hypothetical protein
At2g30900	6.52001	4.8461	5.11039	7.38829	-2.2779	0.000201904	-2.5422	0.000262538	-0.86828	0.0394249	2.22055	7.14e-05	hypothetical protein
At2g42720	7.11094	6.15768	5.73055	7.20316	-1.47261	0.000430087	-1.04549	0.0170628	-0.092224	0.378208	1.27807	0.000505598	hypothetical protein
At4g04480	5.54969	4.40034	4.30736	4.48578	-0.178422	0.431027	-0.0854437	0.518013	1.0639	0.00251335	0.314126	0.267348	hypothetical protein
At1g03390	6.85553	4.5999	4.48079	8.9866	-4.5058	0.000504768	-4.3867	0.00241999	-2.13107	0.0244245	4.64003	0.000103386	similar to anthranilate N-hydroxycinnamoyl/benzoyltransferase
At1g21440	9.40268	10.0134	10.5821	9.25394	1.32817	1.31e-06	0.759481	0.00253397	0.148735	0.209227	-1.24733	6.7e-07	similar to carboxyvinyl-carboxyphosphonate phosphorylmutase
At1g02730	8.60844	10.8858	10.812	9.31769	1.49426	0.0102542	1.56809	0.0173605	-0.709251	0.0835905	-1.4905	0.00421735	similar to cellulose synthase catalytic subunit
At3g22800	6.19156	6.55568	5.56314	6.942	-1.37886	0.000208182	-0.386326	0.195868	-0.750437	0.00820109	1.18247	0.000279554	similar to extensin-like protein
At1g15300	7.61363	6.05235	6.20285	6.17819	0.0246612	0.553393	-0.12584	0.437922	1.43544	5.32e-06	0.0395024	0.548518	hypothetical protein
At1g03620	5.87101	4.94881	5.10469	7.34829	-2.2436	0.0027626	-2.39948	0.00499945	-1.47728	0.0130266	2.45329	0.000399174	hypothetical protein
At1g32190	9.12296	9.82405	9.86941	8.77835	1.09106	0.0350184	1.0457	0.0606682	0.344611	0.231832	-1.08434	0.0185137	hypothetical protein
At3g03970	8.18775	6.37012	6.31149	6.6009	-0.28941	0.252423	-0.230782	0.325302	1.58685	4.77e-06	0.260944	0.24905	hypothetical protein
At1g50400	7.98942	7.10346	6.09874	7.15389	-1.05516	0.033785	-0.0504332	0.555566	0.835522	0.034601	1.32395	0.0041154	hypothetical protein
At3g19850	5.76532	5.56076	7.09059	6.92806	0.162537	0.48918	-1.36729	0.0285919	-1.16274	0.0129296	1.5332	0.00288297	hypothetical protein
At1g17480	6.48257	7.10227	7.00938	6.03286	0.976521	0.0110626	1.06941	0.014816	0.449717	0.0925762	-1.32096	0.000351556	hypothetical protein
At1g27720	6.27587	4.52817	4.47926	4.88488	-0.405625	0.122958	-0.356712	0.177415	1.39099	1.08e-05	0.4558	0.0573141	hypothetical protein
At1g23440	7.38393	6.08744	6.0834	6.37522	-0.291825	0.246817	-0.287782	0.259182	1.00871	0.000537175	0.144694	0.413472	hypothetical protein
At3g12060	5.02057	4.52719	6.19195	4.43576	1.7562	3.99e-06	0.0914321	0.488028	0.584811	0.0170576	-0.959185	0.000779942	hypothetical protein
At2g10880	3.86372	5.55145	4.32285	4.51829	-0.195438	0.407235	1.03316	0.0165482	-0.654565	0.0268352	-0.15949	0.435575	hypothetical protein
At1g43610	5.7117	3.66373	3.71029	4.04975	-0.339465	0.331123	-0.386022	0.301304	1.66194	0.000298677	0.555916	0.136175	hypothetical protein
At1g70400	5.83228	4.18506	4.18752	4.66208	-0.474563	0.32047	-0.477022	0.324437	1.1702	0.0215455	0.777221	0.124373	hypothetical protein
At1g48330	6.92671	6.67168	7.99429	6.2306	1.76369	0.000348008	0.441085	0.24674	0.696112	0.0420137	-0.81908	0.0313307	hypothetical protein
At1g10080	6.95306	6.45504	6.10538	7.69051	-1.58513	0.00457713	-1.23546	0.0368196	-0.737444	0.0639858	1.10186	0.0188285	hypothetical protein
At1g62130	7.20539	5.74529	5.85173	7.25176	-1.40003	0.0415043	-1.50647	0.0480424	-0.0463747	0.438588	1.61625	0.00981506	hypothetical protein
At3g08960	5.71486	7.62632	7.40021	6.99043	0.409778	0.316043	0.635889	0.191324	-1.27557	0.0062301	-0.243539	0.424365	hypothetical protein
At1g09680	7.66421	6.542	6.44833	6.63014	-0.181809	0.336024	-0.0881395	0.474616	1.03407	8.04e-05	0.111265	0.432928	Similar to N. tabacum salt-inducible protein
At3g27325	4.60638	6.69218	6.87641	5.79885	1.07756	0.0996738	0.893331	0.171897	-1.19247	0.0312408	-0.806006	0.148129	similar to negative regulator of COPII vesicle formation
At3g12870	8.98281	10.1522	10.2211	9.10371	1.11735	0.0146619	1.04846	0.0362059	-0.120904	0.369439	-0.886448	0.0240985	similar to oxidoreductases
At1g65240	5.65226	7.1393	7.30533	6.81781	0.48752	0.188481	0.321488	0.324774	-1.16556	0.00250586	1.05551	0.00585653	similar to putative aspartyl protease
At1g25230	10.4791	7.00493	7.25928	8.11105	-0.851766	0.283355	-1.10612	0.21097	2.36809	0.00622449	0.490982	0.406592	similar to putative purple acid phosphatase precursor
At3g31970	5.92698	8.02303	6.21465	5.81719	0.397465	0.222947	2.20584	3.41e-05	0.109795	0.362235	0.409211	0.172231	similar to putative retroelement pol polyprotein
At1g15600	4.39204	6.09114	6.01968	5.46115	0.558534	0.111095	0.629985	0.0984435	-1.06911	0.00205303	-0.130283	0.471499	similar to putative RING zinc finger protein
At3g29120	4.46921	3.31986	3.34424	3.33763	0.00661493	0.569677	-0.017769	0.563746	1.13158	2.23e-05	-0.0690609	0.497921	similar to putative transposase of transposable element Ac
At3g15355	5.61879	6.98476	6.82543	6.62832	0.197106	0.415625	0.356435	0.273213	-1.00954	0.00381137	0.119798	0.487106	similar to ubiquitin-conjugating enzyme
At1g68120	6.75087	7.13467	7.96067	6.73809	1.22258	0.00632094	0.396577	0.271784	0.0127774	0.450441	-0.616631	0.0841731	hypothetical protein
At4g08110	5.4565	3.85893	3.82757	3.80555	0.0220217	0.557816	0.0533762	0.533397	1.65095	2.69e-06	0.00531592	0.589275	hypothetical protein
At4g01870	7.07096	8.4683	8.35863	8.07271	0.285919	0.434509	0.395591	0.373772	-1.00175	0.0410201	0.896476	0.0857896	hypothetical protein
At1g66460	6.30298	3.86901	3.908	7.36889	-3.46089	0.0030006	-3.49988	0.00769753	-1.06591	0.141892	3.62841	0.000672046	hypothetical protein
At1g17750	5.12103	4.41092	5.37467	4.22565	1.14902	0.00186731	0.185263	0.406977	0.895377	0.0037486	-0.791586	0.0101776	hypothetical protein
At1g78940	5.93405	4.39727	4.67218	4.85733	-0.185146	0.433626	-0.460061	0.207968	1.07672	0.00331864	0.132968	0.479084	hypothetical protein
At1g14370	5.69058	5.37574	4.69293	5.76569	-1.07276	0.0185588	-0.389955	0.29082	-0.0751147	0.406619	0.435471	0.211004	hypothetical protein
At1g34300	8.42174	7.15119	7.37431	8.2637	-0.889386	0.023953	-1.11251	0.0156114	0.158043	0.321684	0.599366	0.0684714	hypothetical protein
At1g36150	9.69464	7.16062	6.81324	9.16639	-2.35315	0.0212226	-2.00577	0.0629944	0.528251	0.278819	2.38118	0.00911387	non-specific lipid transfer protein, putative
At4g01250	7.54645	7.98007	5.34184	7.34669	-2.00485	1.94e-05	0.633382	0.101771	0.199763	0.278346	0.684819	0.0370441	WRKY family transcription factor
At5g65410	9.35026	9.52582	10.9334	8.86398	2.06942	0.00592481	0.66184	0.273131	0.486285	0.227261	-1.56348	0.0145535	hypothetical protein common family
At1g54240	8.01322	4.72483	4.54554	7.36924	-2.8237	0.0180543	-2.64441	0.0425259	0.643982	0.27061	3.2796	0.00286664	hypothetical protein contains similarity to DNA-binding protein (PcMYB1)
At5g03510	6.49433	4.54824	4.70671	4.745	-0.038293	0.557747	-0.196758	0.465667	1.74933	0.00056192	-0.11981	0.517264	hypothetical protein
At3g44760	6.28393	4.28956	4.47172	5.24767	-0.775951	0.105628	-0.958109	0.0737691	1.03626	0.0153956	1.01903	0.0227831	hypothetical protein with predicted heme-binding domain /
At3g20015	6.97427	7.45904	8.57535	7.00183	1.57352	8.14e-05	0.457211	0.160433	-0.0275641	0.434188	-1.41496	6.89e-05	hypothetical protein
At3g19553	7.14696	6.41197	5.42047	6.9525	-1.53204	0.000332778	-0.540536	0.142195	0.194453	0.282292	0.810285	0.0162613	amino acid permease
At1g77110	6.46607	6.93857	7.70077	6.49774	1.20302	0.00195554	0.440823	0.186812	-0.0316765	0.432054	-2.08044	1.31e-06	auxin transport protein EIR1
At1g61800	6.15622	7.00059	11.1902	7.39113	3.79905	0.017664	-0.390538	0.509715	-1.23491	0.194912	-0.923336	0.370519	glucose-6-phosphate/phosphate-translocator precursor
At3g11980	9.96437	4.66325	4.43046	10.5791	-6.14863	9.99e-06	-5.91585	7.55e-05	-0.614724	0.267256	6.06683	2.45e-06	Male Sterile; Putative Fatty Acyl Reductase
At1g59740	6.59875	6.85909	5.48449	7.04028	-1.55579	0.0216541	-0.181195	0.502043	-0.441528	0.23322	1.01982	0.070536	hypothetical protein;oligopeptide transporter
At1g28130	7.19325	4.89659	4.95899	4.97363	-0.0146327	0.567902	-0.0770359	0.533649	2.21962	7.12e-06	-0.312512	0.311067	IAA adenylase
At2g23170	9.80213	10.3491	11.8792	9.63767	2.24157	0.00743238	0.711415	0.285107	0.164462	0.393455	-0.114034	0.549565	IAA adenylase
At2g47750	5.58137	6.39266	4.52939	5.28031	-0.750916	0.0192023	1.11235	0.00416878	0.301062	0.147872	0.291258	0.22898	IAA adenylase
At5g54510	8.91112	9.28652	6.7694	9.65291	-2.88351	3.31e-06	-0.366387	0.324188	-0.741789	0.0446597	-0.0767596	0.542675	IAA adenylase
At4g27260	9.94073	9.55941	8.9881	11.4018	-2.41371	0.000999793	-1.84241	0.0180989	-1.46108	0.0107761	1.95922	0.00189948	IAA/SA adenylase
At2g33310	8.54661	7.65178	7.29635	8.89358	-1.59722	0.000218993	-1.2418	0.00667473	-0.346967	0.157639	0.338294	0.240102	IAA13 protein
At5g56650	7.06846	4.54171	4.58405	6.84572	-2.26167	0.00278732	-2.30401	0.00682687	0.222746	0.353736	1.81031	0.00534526	IAA-amino acid hydrolase homolog 1 precursor
At3g02875	8.40409	7.56091	7.67681	7.37037	0.306438	0.180667	0.190541	0.334174	1.03372	0.000101863	-0.103637	0.4491	IAA-Leucine Resistant
At5g04760	8.0253	7.4088	6.66826	7.97812	-1.30986	0.0159198	-0.569327	0.22825	0.0471794	0.431929	1.04347	0.0252794	I-box binding factor - like protein
At5g58900	6.51495	5.3905	5.10471	5.49943	-0.394713	0.194491	-0.108923	0.486539	1.01552	0.00165261	0.437794	0.119927	I-box binding factor - like protein
At5g15330	7.21054	6.97716	6.53137	7.82005	-1.28868	0.00253455	-0.842894	0.052152	-0.609511	0.0476938	0.72984	0.0342146	ids-4 protein - like
At5g20150	8.84604	8.36723	10.0272	8.71394	1.31324	0.0336653	-0.346707	0.400525	0.132098	0.390244	-0.309276	0.407422	ids4-like protein
At3g54010	10.6467	9.10405	9.29416	10.4663	-1.17214	0.000768708	-1.36225	0.000677892	0.180434	0.262339	1.22737	0.000138544	Immunophilin-like FK506 Binding Protein;PASTICCINO 1
At5g52000	6.98946	4.01113	3.98821	5.25203	-1.26382	0.118582	-1.24089	0.141636	1.73743	0.0165563	1.49635	0.0440862	importin alpha subunit
At5g53480	6.51706	8.69216	8.78975	7.61613	1.17362	0.0245865	1.07603	0.0553133	-1.09907	0.0126243	-0.637397	0.130284	importin beta
At5g62310	5.1345	4.1886	4.13108	5.2702	-1.13913	0.0118723	-1.0816	0.0296237	-0.135701	0.355673	1.04349	0.00870077	Incomplete Root Hair Elongation INCOMPLETE ROOT HAIR ELONGATION
At4g15480	6.72871	7.27884	7.77722	6.20984	1.56737	0.00524703	1.069	0.0615629	0.518866	0.142741	-1.53897	0.00220551	indole-3-acetate beta-glucosyltransferase like protein
At3g63240	6.65253	8.04178	8.57694	7.29997	1.27696	0.000259906	0.741807	0.0321776	-0.647444	0.013303	-0.831158	0.0037221	inositol-1,4,5-trisphosphate 5-Phosphatase-like protein
At3g21690	5.183	7.27993	8.17374	6.93162	1.24212	0.00539765	0.348304	0.307496	-1.74862	8.01e-05	-1.78634	5.97e-05	integral membrane protein
At3g26590	5.16054	5.70879	5.03022	4.67755	0.352669	0.26317	1.03123	0.019493	0.482982	0.081826	-1.45382	0.000161641	integral membrane protein
At4g34860	9.83695	8.47998	9.39437	9.80222	-0.407852	0.260002	-1.32225	0.0108293	0.034723	0.434483	1.06387	0.00719094	invertase - like protein
At5g64620	10.856	9.617	11.0803	9.06639	2.01392	7.64e-07	0.550614	0.0743804	1.7896	6.88e-07	-1.29671	3.44e-05	invertase inhibitor homolog
At1g19540	7.34908	5.758	5.91905	8.60167	-2.68263	0.0186428	-2.84367	0.0262891	-1.2526	0.110511	1.68191	0.0745176	isoflavone reductase homolog P3
At3g45300	8.67715	7.64049	7.71169	9.2119	-1.50021	0.0381214	-1.57142	0.0493132	-0.534751	0.209668	1.5091	0.0192744	ISOVALERYL-COA-DEHYDROGENASE
At2g46370	8.42583	6.62222	5.5817	7.82391	-2.24221	0.00317077	-1.20169	0.0985633	0.601918	0.176747	0.845879	0.141872	FAR-RED INSENSITIVE 219;JASMONATE RESISTANT 1
At2g19600	8.34846	8.48617	8.52036	9.42083	-0.900462	0.00201681	-0.93466	0.00476993	-1.07237	0.00011857	0.982122	0.000279003	KEA4 potassium efflux antiporter
At1g23390	9.38204	8.41992	6.3566	9.36154	-3.00493	0.00139435	-0.941616	0.221683	0.0205026	0.452261	1.54108	0.0381073	Kelch repeat containing F-box protein family
At4g39050	7.24461	7.78463	8.15355	7.10547	1.04807	0.00014068	0.679155	0.0156601	0.139144	0.25821	-0.913701	0.000161521	kinesin like protein
At3g17360	6.17509	6.97512	7.15391	5.98366	1.17024	0.00822173	0.991458	0.0370559	0.191429	0.305303	-1.19724	0.00269148	kinesin-like protein
At3g20150	6.75953	8.10453	8.08301	6.69377	1.38924	0.0084809	1.41075	0.0176954	0.0657595	0.41882	-1.21029	0.00852634	kinesin-like protein
At5g27550	6.90197	8.3767	8.03898	7.31577	0.723203	0.0968884	1.06093	0.0380771	-0.413807	0.16109	-0.375963	0.268993	kinesin-like protein
At5g54670	8.21936	8.43657	9.22653	7.75251	1.47402	0.000166682	0.684058	0.0611928	0.466846	0.0668614	-1.52364	2.99e-05	kinesin-like protein
At5g23910	6.72971	7.17648	7.36011	6.35784	1.00227	0.0172742	0.818633	0.0638744	0.371861	0.161804	-0.850822	0.0199785	kinesin-related protein
At3g24810	6.9583	6.99911	7.99475	6.76878	1.22596	0.00176756	0.230324	0.372576	0.189517	0.278792	-0.887772	0.0070729	Kip-related protein 5
At3g04520	7.80232	7.73462	8.5258	7.30362	1.22218	0.000590003	0.430997	0.159908	0.498699	0.0449981	-0.45034	0.090369	L-allo-threonine aldolase
At5g14760	8.05594	6.42758	6.84744	9.20427	-2.35683	0.000100801	-2.77669	7.75e-05	-1.14833	0.0103043	2.56515	9.23e-06	L-aspartate oxidase -like protein
At2g41280	4.48923	4.98836	4.60616	5.70328	-1.09712	0.0647115	-0.714922	0.200956	-1.21405	0.0173071	0.715839	0.146561	late embryogenesis abundant M10 protein
At1g02820	6.86596	4.77804	4.67341	5.60912	-0.935714	0.172972	-0.83108	0.223935	1.25684	0.0378039	0.745581	0.210217	late embryogenis abundant protein
At5g12330	6.11588	6.54507	7.73906	6.43485	1.30421	0.0012269	0.110225	0.492572	-0.318971	0.170846	-1.71775	1.83e-05	lateral root primordia (LRP1)
At5g01090	9.74794	10.0937	10.6786	9.4957	1.18287	2.36e-06	0.597986	0.00831113	0.252232	0.0721314	-0.0572628	0.490169	lectin - like protein / lectin precursor LECSJAbmII
At4g19840	7.44143	6.08072	5.6504	5.91774	-0.267342	0.396159	0.162971	0.477444	1.52369	0.0008583	0.289964	0.359333	lectin phloem protein PP2
At5g06740	6.14331	5.07152	5.05238	4.96926	0.0831214	0.461777	0.102259	0.436251	1.17405	4.3e-06	-0.0039331	0.589228	lectin like protein kinase
At5g44120	3.80612	4.0448	3.99672	4.96675	-0.970029	0.0001003	-0.921957	0.000677892	-1.16064	3.17e-06	0.886922	6.99e-05	legumin-like protein
At2g28680	10.0729	6.50302	5.81708	9.30371	-3.48664	0.00280644	-2.80069	0.0246672	0.769165	0.218508	3.51049	0.000881151	legumin-like protein
At1g17860	6.43039	6.67397	5.52815	5.63347	-0.105316	0.482534	1.0405	0.00942393	0.796923	0.00682284	-1.17587	0.000388171	lemir (miraculin)
At4g20140	8.41065	6.2944	5.39041	6.93018	-1.53977	0.0339792	-0.635775	0.289046	1.48048	0.0154403	1.15235	0.0613646	leucine rich repeat like protein
At3g49750	8.30203	6.96183	6.75649	6.98728	-0.230794	0.431534	-0.0254582	0.569825	1.31474	0.00346667	-0.38959	0.282494	leucine rich repeat protein family
At1g68780	5.70834	5.3352	8.45241	5.12698	3.32544	3.84e-08	0.208221	0.408519	0.581366	0.0505797	-2.6336	1.87e-07	leucine rich repeat protein family
At1g13230	3.58876	3.75183	4.73882	3.60019	1.13863	4.6e-05	0.151635	0.368843	-0.0114283	0.444165	-0.948282	9.03e-05	leucine rich repeat protein family
At3g25670	5.30944	5.57524	7.43487	5.70898	1.72589	0.00048402	-0.133745	0.491547	-0.39954	0.16109	-1.01677	0.0108225	leucine rich repeat protein family
At5g66330	7.47288	7.28383	7.50221	6.39132	1.11089	0.0152669	0.892507	0.0627608	1.08156	0.00634358	-1.39183	0.00120923	leucine rich repeat protein family
At3g17640	5.26679	5.9439	6.17071	5.09738	1.07333	0.00181777	0.846518	0.0211986	0.169415	0.275623	-0.768541	0.00776669	leucine rich repeat protein family
At5g12940	7.20344	6.20364	6.32586	8.32511	-1.99926	0.00352873	-2.12147	0.00645573	-1.12167	0.0300403	1.96867	0.00139807	leucine rich repeat protein family
At4g28560	8.13202	9.62959	8.82883	8.40059	0.428236	0.168111	1.229	0.00395573	-0.268574	0.197276	0.0541038	0.544328	leucine rich repeat protein family
At1g72180	8.29336	9.05297	7.26156	8.2794	-1.01785	0.000541144	0.773571	0.0134757	0.0139613	0.443098	0.488988	0.0329378	leucine-rich receptor like protein kinase
At3g56370	8.92552	9.87165	10.7475	9.18603	1.56151	0.000129554	0.685619	0.0672385	-0.260504	0.208247	-1.25828	0.000333171	leucine-rich receptor like protein kinase
At4g22730	5.81768	4.83803	6.41543	4.70725	1.70818	0.000299339	0.130777	0.487418	1.11043	0.00344972	0.257869	0.356372	leucine-rich receptor like protein kinase
At3g43740	6.90747	3.93496	3.88877	3.95484	-0.0660673	0.552376	-0.0198787	0.575833	2.95264	7.19e-05	0.0217941	0.585233	leucine-rich repeat protein LRP -like
At4g39400	8.93486	8.70518	9.98911	8.41078	1.57832	6.24e-07	0.294395	0.169593	0.524077	0.00791747	-1.12671	8.25e-06	leucine-rich repeat receptor kinase;Brassinosteroid Insensitive1
At1g11140	8.4272	8.70448	9.43838	8.07107	1.36731	0.000566046	0.633404	0.0862594	0.356129	0.136251	-1.30891	0.000250064	leucine-rich repeat transmembrane protein kinase
At1g11130	4.85199	7.4693	7.60411	5.43439	2.16972	0.0025263	2.03492	0.0108369	-0.582394	0.169538	-1.86754	0.00287233	leucine-rich repeat transmembrane protein kinase
At5g58150	7.57693	5.33323	6.17777	6.40508	-0.227316	0.474583	-1.07185	0.113031	1.17184	0.03011	0.0999125	0.547234	leucine-rich repeat transmembrane protein kinase
At3g26740	12.1836	11.2171	10.3125	11.8341	-1.52166	0.0193421	-0.61697	0.260475	0.349504	0.271624	0.753209	0.145106	light regulated protein
At3g61230	4.53726	5.53747	5.35339	6.21677	-0.863377	0.0409401	-0.679295	0.112381	-1.6795	0.000125435	0.741508	0.0426238	LIM domain protein
At3g48460	10.4336	7.20738	5.66284	10.8168	-5.15395	4.77e-05	-3.60941	0.00531646	-0.383144	0.337912	2.24467	0.0174558	lipase - like protein
At1g29660	4.23367	4.97557	6.91362	5.10155	1.81206	0.00219747	-0.125985	0.516792	-0.867879	0.0430578	0.402061	0.30649	lipase/hydrolase
At1g06250	5.83456	4.61305	4.42571	7.58881	-3.1631	2.8e-05	-2.97575	0.000242335	-1.75425	0.00227146	3.14783	6.61e-06	lipase-like protein
At5g38160	9.4051	5.2845	5.13577	5.14639	-0.0106223	0.57142	0.13811	0.500278	4.25871	4.51e-09	0.156059	0.485923	lipid transfer - like protein
At5g38170	7.89664	5.08426	4.91969	4.71753	0.202158	0.494448	0.366732	0.421491	3.17911	4.23e-05	0.105823	0.548042	lipid transfer - like protein
At4g08670	7.43023	4.41384	4.2365	6.3206	-2.0841	0.0323152	-1.90676	0.0661327	1.10963	0.105629	1.7482	0.0375795	lipid transfer protein - like predicted GPI-anchored protein
At1g27950	10.9783	11.0392	11.6497	10.3575	1.29223	0.000213991	0.681712	0.0443861	0.62088	0.0157217	-1.46991	1.26e-05	lipid transfer protein
At3g51590	11.2982	5.14698	4.22368	10.3598	-6.1361	7.25e-05	-5.21281	0.00153484	0.938457	0.215633	5.07718	0.000147892	lipid transfer protein-like protein
At5g01870	7.67388	7.25976	10.5402	6.62924	3.91097	1.57e-06	0.630521	0.236656	1.04464	0.0311135	-1.58789	0.00456091	lipid-transfer protein-like
At3g45140	10.5374	9.4966	9.04888	7.74178	1.3071	0.170331	1.75482	0.103699	2.79559	0.00365845	-3.23362	0.00142926	lipoxygenase AtLOX2;LIPOXYGENASE 2
At3g23430	6.93668	5.66677	5.58427	6.98728	-1.40301	0.0461878	-1.32052	0.0774337	-0.0505974	0.437397	1.52288	0.0165062	Low Inorganic Phosphate; Novel Ion Transport Protein
At3g05890	7.6831	6.21283	4.95482	7.57537	-2.62054	0.0061145	-1.36254	0.129875	0.107737	0.42269	2.68603	0.00184946	low temperature and salt responsive protein (LTI6B)
At5g06300	5.85295	5.24402	5.34287	6.39196	-1.0491	0.0132763	-1.14795	0.0174582	-0.539012	0.0761964	0.615849	0.0750289	lysine decarboxylase-like protein
At5g14980	6.65798	4.62946	4.59651	6.83731	-2.24079	0.0084929	-2.20785	0.0203619	-0.179322	0.388356	2.15278	0.00448617	lysophospholipase -like protein
At3g54130	9.09331	7.2954	7.07199	8.68568	-1.61368	0.0100489	-1.39028	0.0391275	0.407632	0.228728	1.53028	0.00581725	Machado-Joseph disease MJD1a -like protein
At3g51660	4.56298	4.88422	5.97298	4.66904	1.30394	0.0167384	0.215177	0.457576	-0.106061	0.395454	-1.38587	0.00491259	Macrophage migration inhibitory factor (MIF) family
At5g10140	6.27626	4.92268	4.82983	8.06356	-3.23373	1.72e-05	-3.14088	0.000109828	-1.7873	0.00167796	3.22898	3.57e-06	MADS box protein FLOWERING LOCUS F (FLF)
At5g62165	5.36232	7.516	6.84905	7.94702	-1.09797	0.0155529	-0.431024	0.257803	-2.5847	1.38e-06	-0.476586	0.17565	MADS-box protein
At2g45660	8.60487	8.34421	6.31815	8.66064	-2.34249	1.27e-05	-0.31643	0.335878	-0.0557753	0.418734	0.789774	0.0337331	MADS-box protein (AGL20)
At3g58780	7.29118	5.72731	5.4861	5.69542	-0.209321	0.439495	0.0318883	0.565198	1.59576	0.000537175	0.224833	0.417677	MADS-box protein
At5g60910	7.33423	8.42246	6.53144	8.12212	-1.59068	0.000487135	0.300338	0.336804	-0.78789	0.0198116	-1.52167	0.000214941	MADS-box protein
At4g36590	4.08739	4.46582	4.11257	5.83391	-1.72134	0.00713657	-1.36809	0.0438545	-1.74652	0.00212923	1.67039	0.00343214	MADS-box protein
At4g23670	8.65136	8.95231	9.80183	8.21328	1.58855	0.00294918	0.739036	0.133039	0.438082	0.168315	-2.71427	2.96e-06	major latex protein (MLP)-related
At4g23680	8.74776	7.70657	7.65775	6.39613	1.26162	0.0587563	1.31044	0.0702786	2.35163	0.0004674	-4.19382	6.7e-07	major latex protein (MLP)-related
At4g20900	7.59254	4.08525	3.94	5.89357	-1.95357	0.0612566	-1.80832	0.0984598	1.69897	0.0424386	1.98851	0.0325095	Male Sterile
At5g44330	8.77757	4.91259	4.81061	7.53126	-2.72064	0.014717	-2.61867	0.032545	1.24632	0.10525	2.72297	0.00634777	male sterility MS5; pollenless3
At1g73050	9.1019	5.87558	5.56517	9.09382	-3.52866	0.00822173	-3.21825	0.0274466	0.00807416	0.45729	3.7322	0.00205524	mandelonitrile lyase
At5g51950	6.96682	4.087	4.01744	8.22136	-4.20392	0.000548118	-4.13437	0.00239024	-1.25455	0.104185	4.03127	0.000239142	mandelonitrile lyase-like protein
At5g66460	9.80242	6.11772	6.62672	6.65986	-0.0331334	0.565628	-0.542141	0.357399	3.14256	0.000128839	-0.338042	0.440996	mannan endo-1,4-beta-mannosidase
At1g70170	4.23611	5.20686	4.94953	5.30886	-0.359327	0.148124	-0.102	0.466837	-1.07275	0.000126979	0.586154	0.015758	Matrix Metalloproteinase
At3g28860	9.61086	9.58582	10.4993	9.17731	1.32201	0.000141005	0.408503	0.15733	0.433545	0.0578513	-0.830339	0.00309848	MDR11 multidrug restistance transporter
At1g79450	6.80755	4.33107	4.27155	5.41034	-1.13879	0.0757883	-1.07927	0.107706	1.39721	0.0133164	1.42973	0.0158561	membrane protein
At1g12750	8.27208	7.28264	7.25297	7.08219	0.17078	0.454738	0.200447	0.434316	1.18989	0.00256525	-0.00889209	0.588417	membrane protein
At1g10910	8.71702	7.27651	7.14646	7.51433	-0.367874	0.400379	-0.237819	0.47263	1.20269	0.0260259	0.602957	0.235034	membrane-associated salt-inducible protein isolog
At5g63420	5.77924	8.18479	7.70658	6.70544	1.00115	0.0702282	1.47935	0.0237981	-0.926196	0.0392802	-1.10749	0.0265931	Metallo-Beta-Lactamase Family
At3g17390	12.0597	11.9758	12.8252	11.7864	1.03887	0.000238006	0.189406	0.327268	0.273361	0.113598	-0.724588	0.00202596	Methionine Over-Accumulation; Novel S-Adenosylmethionine Synthetase
At1g64660	7.49554	6.40122	5.62418	7.37074	-1.74656	0.0425404	-0.969527	0.215167	0.124799	0.414124	0.73114	0.260281	methionine/cystathionine gamma lyase
At2g35630	7.96642	9.03338	9.22935	9.00466	0.224687	0.313591	0.0287198	0.55582	-1.03823	0.000290344	-0.0150365	0.579086	MICROTUBULE ORGANIZATION DEFECTIVE 1
At5g09470	5.12253	5.74078	7.14543	5.24599	1.89944	1.33e-05	0.494797	0.144736	-0.123457	0.34011	-0.577365	0.0527404	mitochondrial carrier-like protein
At2g22500	9.86654	9.20478	8.54663	8.4753	0.0713276	0.532779	0.729477	0.106461	1.39124	0.00111121	-0.263231	0.369437	mitochondrial dicarboxylate carrier protein
At1g07880	5.64017	4.34146	4.4681	4.6189	-0.150799	0.46405	-0.277438	0.356135	1.02127	0.00496284	-0.407358	0.199695	mitogen activated protein kinase 13
At1g11310	8.99717	7.91707	7.192	8.34945	-1.15745	0.00119314	-0.432387	0.16401	0.647715	0.0171841	-0.235691	0.309772	Mlo protein
At5g20410	6.07744	5.11297	6.26827	5.20929	1.05898	0.0282859	-0.096325	0.525751	0.868149	0.026	-0.346278	0.310582	monogalactosyldiacylglycerol synthase
At4g29820	6.43335	6.15783	5.78226	6.78247	-1.00021	0.00335133	-0.624644	0.0668244	-0.349117	0.115497	0.428452	0.10409	mRNA cleavage factor subunit - like protein
At2g07680	5.76723	6.89103	7.24588	7.74489	-0.499009	0.368088	-0.853863	0.221683	-1.97766	0.00470909	0.637448	0.270405	MRP11 multidrug resistance protein
At3g59140	8.20401	7.73085	9.60564	7.22093	2.38471	1.04e-06	0.509923	0.141353	0.983078	0.00268683	-0.780205	0.0141654	MRP14 multidrug resistance protein
At2g34660	8.4194	8.15893	8.96562	7.96496	1.00066	0.0226543	0.193971	0.441658	0.454437	0.124937	-1.10145	0.00570194	MULTIDRUG RESISTANCE-ASSOCIATED PROTEIN 2
At3g21250	7.6278	7.17835	7.85039	6.73175	1.11863	0.0134114	0.446592	0.244715	0.896045	0.0154732	-0.888251	0.022015	MRP6 multidrug resistance protein
At3g60160	7.6549	8.28836	4.70527	7.55695	-2.85169	3.74e-05	0.731404	0.175552	0.0979516	0.405628	0.513835	0.239209	MRP9 multidrug resistance protein
At3g51280	8.68296	9.86247	9.59491	8.63115	0.963758	0.0297844	1.23132	0.0175846	0.0518041	0.422942	-0.850414	0.0276666	MS5-like protein
At5g53190	7.92197	6.18141	5.72202	11.1384	-5.41634	0.000238006	-4.95696	0.00217583	-3.21639	0.00535283	5.23993	9.23e-05	MtN3 protein-like
At5g50800	6.39657	5.1613	5.04538	4.88315	0.162234	0.497365	0.278147	0.436632	1.51342	0.00487208	0.110132	0.534919	MtN3-like protein
At1g16310	7.43102	4.87068	4.72875	6.31179	-1.58303	0.0442715	-1.44111	0.082018	1.11923	0.0623853	0.530993	0.334414	MTPd3- putative transport protein
At2g39450	10.0781	9.29068	9.26834	8.91575	0.35259	0.0599502	0.374935	0.0668717	1.1624	7.79e-07	0.131109	0.327529	MTPd4- putative transport protein
At1g78960	9.21383	8.57903	7.2437	8.1238	-0.880101	0.0290625	0.455224	0.210541	1.09002	0.00304247	-0.115486	0.495862	multifunctional triterpene synthase
At5g47240	6.92229	5.15789	5.10447	5.8034	-0.698929	0.133181	-0.645507	0.17377	1.11889	0.0100022	0.303249	0.363357	mutT domain protein-like
At2g21650	5.13066	5.1566	6.78659	4.82731	1.95928	2.73e-05	0.329286	0.294322	0.303354	0.192881	-0.285269	0.301066	myb family transcription factor
At3g10580	8.18069	5.04473	4.82055	7.30893	-2.48839	0.0144596	-2.26421	0.040524	0.871751	0.168019	2.44337	0.00700789	myb family transcription factor
At1g01380	5.29369	4.06559	3.99012	3.98566	0.00446341	0.575733	0.0799322	0.555426	1.30803	0.0355236	0.0399919	0.579522	myb family transcription factor
At3g27920	4.9358	3.68558	4.03461	3.76183	0.272784	0.0993869	-0.0762512	0.445711	1.17397	2.03e-07	-0.147753	0.258472	MYB family transcription factor (GL1)
At5g49330	8.33702	8.14107	9.23448	7.63549	1.59899	0.000361635	0.505581	0.176484	0.701533	0.0287923	-0.785242	0.0246544	myb family transcription factor
At5g11510	7.48203	8.71296	8.77118	7.59349	1.17769	0.00513965	1.11947	0.0170026	-0.111459	0.366339	-0.910537	0.0112882	MYB like protein
At5g45420	7.73198	5.76839	5.96904	5.73721	0.231823	0.413051	0.0311776	0.564512	1.99476	3.38e-05	-0.00237422	0.592683	myb protein family
At3g55730	8.76534	6.63162	7.10259	7.86228	-0.759697	0.0746346	-1.23066	0.0174148	0.903055	0.0150921	1.04199	0.00914862	MYB transcription factor-like protein
At5g17800	8.28271	8.26209	6.35132	8.4365	-2.08518	2.15e-05	-0.17441	0.445485	-0.153791	0.328476	1.1558	0.00215524	MYB56 R2R3-MYB factor family member
At2g32460	6.68206	5.15481	5.28804	7.08626	-1.79822	0.0457169	-1.93146	0.0522355	-0.4042	0.307683	1.88537	0.0195182	myb-related protein 3 homolog
At2g37630	9.61171	9.98448	10.9067	9.19752	1.70918	4.52e-05	0.786967	0.0429186	0.414195	0.097722	-1.73817	8.7e-06	ASYMMETRIC LEAVES 1
At2g16720	7.30141	4.97697	4.54868	6.66238	-2.11369	0.0180719	-1.6854	0.07019	0.639037	0.212071	1.8965	0.0155963	R2R3-MYB transcription factor
At4g37260	11.2719	10.1527	9.32108	10.188	-0.866882	0.0677633	-0.0352328	0.564021	1.08393	0.0102491	0.80431	0.0539781	AtMYB73
At5g15310	8.17077	8.08804	5.61393	8.41766	-2.80373	4.1e-09	-0.329618	0.19844	-0.246897	0.166503	0.00336522	0.5908	myb family transcription factor
At1g19000	9.42372	8.81942	8.27414	9.3449	-1.07076	0.0180594	-0.525478	0.197892	0.0788239	0.403291	0.273066	0.358473	Myb-related transcription activator-like
At5g06100	7.25437	7.66274	6.51857	7.60571	-1.08715	0.00193801	0.0570238	0.533951	-0.351347	0.117183	0.718283	0.0135065	MYB33
At3g28470	8.54068	4.04638	3.66073	8.57949	-4.91876	5.18e-06	-4.53311	7.4e-05	-0.0388111	0.444795	3.89366	2e-05	myb-related transcription factor MYB35
At2g36890	7.58626	5.64897	4.54505	6.77662	-2.23157	0.000609815	-1.12765	0.0694464	0.809641	0.0655891	2.10399	0.000314563	myb-related transcription factor MYB38
At4g38620	8.84718	7.20306	8.03373	7.43185	0.601889	0.225734	-0.228783	0.459572	1.41533	0.00570316	-0.205053	0.469107	myb-related transcription factor MYB4
At3g11440	8.44897	8.40319	6.62329	8.8648	-2.24151	2.3e-07	-0.461609	0.120147	-0.415832	0.0637925	1.63461	2.52e-06	myb-related transcription factor MYB65
At5g65790	7.44616	4.3665	3.79638	7.51701	-3.72063	0.000307578	-3.15051	0.00477564	-0.0708459	0.434993	3.51169	0.000155193	myb-related transcription factor MYB68(MYB68);transcription factor-like protein
At1g69560	7.43946	6.19863	5.08865	5.97344	-0.884785	0.0134216	0.225194	0.369345	1.46602	6.34e-05	0.47722	0.0975226	myb-related transcription factor, putative
At5g10170	9.9397	8.31988	5.6793	9.32331	-3.64401	7.08e-06	-1.00343	0.116207	0.616395	0.144003	2.32059	0.000272997	myo-inositol-1-phosphate synthase -like protein
At5g55860	7.51904	6.17897	5.677	7.00092	-1.32391	0.0136863	-0.821951	0.116642	0.51812	0.138181	0.858258	0.0540907	myosin heavy chain-like
At1g52410	8.64597	8.04403	6.39046	9.00137	-2.6109	0.000353495	-0.957338	0.133468	-0.355392	0.270944	0.85495	0.108816	myosin-like protein
At1g21810	6.86884	7.05426	7.37541	6.18158	1.19383	0.00671764	0.87268	0.0557042	0.687261	0.0382441	-1.41644	0.00059719	myosin-like protein
At1g58160	4.73748	3.65357	3.56827	3.39765	0.170622	0.347293	0.255921	0.236816	1.33983	3.08e-06	0.0589985	0.514209	myrosinase binding protein
At3g14220	8.53231	8.10744	7.78547	8.79233	-1.00686	0.00470251	-0.684893	0.0595951	-0.260025	0.198954	0.287439	0.25574	myrosinase-associated protein
At1g54020	9.32585	4.58829	4.36479	5.71247	-1.34769	0.199155	-1.12418	0.266667	3.61338	0.00136374	0.859423	0.310418	myrosinase-associated protein
At1g54030	10.0309	8.52147	9.30146	9.77591	-0.474444	0.256321	-1.25444	0.0271963	0.254968	0.283256	0.794443	0.0603276	myrosinase-associated protein
At3g14210	7.70242	4.83369	4.35081	4.33324	0.0175768	0.574134	0.500459	0.471113	3.36919	0.00605005	-0.492639	0.469159	myrosinase-associated protein
At2g38060	7.92445	6.69861	6.5868	6.89133	-0.30453	0.309264	-0.192723	0.421125	1.03312	0.0030459	0.19916	0.3979	Na+-dependent inorganic phosphate cotransporter
At3g49530	9.35445	8.17928	8.30173	8.30681	-0.00507746	0.573621	-0.127525	0.473913	1.04765	0.00188022	0.129942	0.467782	NAC2-like protein
At3g15350	8.38777	8.00714	8.95242	7.84266	1.10976	7.44e-06	0.164478	0.299329	0.545109	0.00244381	-0.669755	0.000481878	N-acetylglucosaminyltransferase family (Core-2/I-Branching enzyme family)
At3g23820	9.2847	9.81447	10.2744	9.22386	1.05054	0.000349188	0.59061	0.0416272	0.0608371	0.383221	-1.2411	1.42e-05	NAD dependent epimerase
AtCg01100	7.46356	9.84877	9.59923	8.83482	0.764406	0.292777	1.01395	0.213531	-1.37126	0.049312	-0.0145567	0.589783	NADH dehydrogenase ND1
AtCg01250	4.92919	8.84927	7.48112	6.62168	0.859444	0.288645	2.22759	0.0448753	-1.69249	0.0340076	0.694714	0.322429	NADH dehydrogenase ND2
AtCg01050	8.03006	11.5931	11.8641	10.4339	1.4302	0.16022	1.15924	0.239815	-2.40381	0.0122645	-0.445757	0.452411	NADH dehydrogenase ND4
AtCg01070	5.16722	10.1207	10.0392	7.96078	2.07839	0.0754499	2.15991	0.0855599	-2.79356	0.00820109	0.499181	0.445795	NADH dehydrogenase ND4L
AtCg01010	5.38901	7.88201	8.06531	6.29182	1.77348	0.00962877	1.59018	0.0321776	-0.902815	0.0674909	0.85886	0.112699	NADH dehydrogenase ND5
AtCg01080	6.2275	10.3839	10.2972	8.1386	2.15855	0.0191879	2.24528	0.0291291	-1.9111	0.0131667	1.02981	0.157445	NADH dehydrogenase ND6
At5g11670	11.212	10.1196	9.63238	9.94489	-0.312511	0.177506	0.174742	0.359308	1.26707	1.21e-05	-0.0264489	0.563197	NADP dependent malic enzyme - like protein
At3g27890	7.49026	6.55214	6.71485	6.40315	0.311701	0.303436	0.14899	0.462065	1.08711	0.00214108	-1.00538	0.00442748	NADPH:quinone oxidoreductase (NQR)
At4g30210	8.48333	8.18994	8.18215	9.39457	-1.21243	0.00427298	-1.20463	0.011622	-0.911243	0.0088426	0.811577	0.0215957	NADPH-ferrihemoprotein reductase (ATR2)
At4g35580	8.64981	7.70273	7.90722	7.61818	0.289035	0.384736	0.0845461	0.534232	1.03163	0.0125325	-0.413648	0.255298	NAM
At5g39610	10.3417	5.95695	5.54928	8.93413	-3.38485	0.0198066	-2.97718	0.0553532	1.40757	0.140145	2.98339	0.0187864	NAM
At5g07680	6.37073	3.95347	3.83036	4.01251	-0.18215	0.404014	-0.0590409	0.533917	2.35822	1.03e-07	0.212574	0.349235	NAM (no apical meristem)-like protein
At5g18270	6.69812	4.88085	4.84398	5.61066	-0.766676	0.0939877	-0.729805	0.126006	1.08747	0.00910994	0.722156	0.0739167	NAM (no apical meristem)-like protein
At1g61110	9.79531	5.78715	5.60365	7.86259	-2.25894	0.02951	-2.07545	0.0615629	1.93271	0.0227167	2.53038	0.0072843	NAM protein, putative
At5g61430	7.90961	4.9162	5.05826	5.19352	-0.135261	0.491691	-0.277323	0.389797	2.71609	1.51e-06	0.274103	0.372697	NAM, no apical meristem, - like protein
At1g52890	8.38523	7.71099	6.42259	8.59052	-2.16793	0.0485687	-0.879529	0.31868	-0.205294	0.400625	1.36973	0.131494	NAM-like protein
At1g67940	6.56274	6.70973	8.06614	6.85313	1.21301	0.00134368	-0.143395	0.453249	-0.290386	0.178302	-0.499669	0.0840878	NAP3 non-intrinsic ABC protein;putative ABC transporter
At1g71330	6.67318	7.9058	8.17353	7.00908	1.16445	0.0169012	0.896721	0.0747332	-0.335902	0.219526	-0.178037	0.46287	NAP5 non-intrinsic ABC protein;putative ABC transporter
At1g55350	7.1307	8.86449	9.09003	7.97191	1.11812	0.0054163	0.892578	0.0367094	-0.841215	0.0105269	-0.883609	0.0103346	n-calpain-1 large subunit
At5g43600	7.68511	6.48048	6.32311	6.53289	-0.209789	0.366571	-0.0524184	0.538755	1.15222	0.000363508	0.292977	0.237994	N-carbamyl-L-amino acid amidohydrolase-like protein
At5g26696	4.4156	3.94183	3.88686	5.09433	-1.20746	0.0119815	-1.1525	0.0291291	-0.67873	0.0561064	0.89705	0.0274484	nectarin I precursor
At3g05030	7.98688	7.31587	8.38872	7.35882	1.0299	0.00042184	-0.0429528	0.537398	0.628056	0.00642096	-1.19693	2.21e-05	NHX2 Na+/H+ exchanger
At5g07870	5.61689	4.68179	4.87862	4.4826	0.396028	0.256431	0.199194	0.431163	1.13429	0.00295763	-0.55564	0.105039	N-hydroxycinnamoyl benzoyltransferase - like protein
At5g07860	6.71117	6.92147	7.80414	6.52377	1.28038	0.000363425	0.397704	0.182469	0.187399	0.257435	-0.585561	0.0343751	N-hydroxycinnamoyl benzoyltransferase - like protein
At5g57840	5.77924	4.09301	4.16837	4.51835	-0.349976	0.12699	-0.425334	0.0935665	1.26089	7.12e-06	0.104825	0.440614	N-hydroxycinnamoyl benzoyltransferase - like protein
At1g42470	9.31646	8.73517	8.81463	9.85273	-1.03809	0.00562954	-1.11755	0.00900891	-0.53627	0.0508727	0.769706	0.0155963	Niemann-Pick C disease protein
At4g10380	11.5827	6.4909	6.58953	8.25183	-1.6623	0.118738	-1.76093	0.121058	3.3309	0.00178023	1.45364	0.119443	NIP5;1 NOD26-like intrinsic protein 6
At3g06100	7.90321	7.14216	6.6712	10.0842	-3.41303	3.96e-05	-2.94207	0.000765378	-2.18102	0.000992293	3.57508	5.08e-06	NIP7;1 NOD26-like intrinsic protein 8
At2g15620	7.53372	8.8003	9.86133	8.40896	1.45237	0.00618352	0.391331	0.323301	-0.875242	0.0307787	-0.577023	0.155586	Nitrate responsive
At2g21210	4.95504	6.04745	5.29017	5.04095	0.24922	0.398853	1.00651	0.0427394	-0.0859051	0.397816	-0.24568	0.386828	Nitrate responsive
At3g13110	8.89647	9.31637	9.76876	8.68861	1.08015	0.00253214	0.627757	0.0737691	0.207861	0.24513	-0.888469	0.004064	Nitrate responsive
At4g02380	7.12708	6.50737	6.75579	9.00421	-2.24842	0.0201794	-2.49683	0.0230178	-1.87713	0.0180816	2.91456	0.00139934	Nitrate responsive
At4g05390	8.65479	9.38912	10.0597	8.99047	1.06926	0.000579199	0.39865	0.142396	-0.335676	0.0941593	-0.398061	0.0873179	Nitrate responsive
At4g13510	8.92641	9.46703	8.23142	9.52889	-1.29747	5.08e-06	-0.06186	0.499312	-0.602483	0.00293153	0.266048	0.137549	Nitrate responsive
At5g49480	6.38845	7.50922	8.58875	6.37221	2.21654	0.0204803	1.13701	0.191766	0.0162428	0.4542	-1.16296	0.130116	Nitrate responsive
At1g77760	6.47086	7.57822	9.42276	7.05547	2.3673	0.00134952	0.522755	0.323329	-0.584611	0.171035	-0.744484	0.167217	Nitrate responsive
At1g37130	6.4766	8.31105	10.0134	7.79327	2.22012	0.0233195	0.517778	0.410041	-1.31668	0.0684823	-0.799144	0.266611	Nitrate responsive
At3g25260	7.33213	6.41596	5.78083	9.70649	-3.92566	1.5e-06	-3.29053	6.59e-05	-2.37435	0.000128839	3.62222	8.59e-07	nitrate transporter
At1g27080	6.9405	5.97491	5.76134	6.84241	-1.08107	0.000536309	-0.867499	0.00968517	0.0980898	0.341471	1.19976	4.99e-05	nitrate transporter
At2g44170	5.53665	5.45979	5.46759	7.57264	-2.10506	0.00599982	-2.11285	0.0142804	-2.03599	0.00251848	2.18075	0.00166516	N-myristoyltransferase-like protein 2
At5g64870	9.87493	6.55029	5.31438	8.39835	-3.08396	0.00473648	-1.84806	0.0849966	1.47658	0.0597209	2.95651	0.00239789	nodulin-like
At1g75500	7.21011	8.44169	8.86793	7.50604	1.36189	0.00110067	0.935657	0.0297389	-0.295925	0.196697	-2.56273	2.12e-07	nodulin-like protein
At2g28120	8.71399	7.99277	6.59599	8.62123	-2.02524	0.00141374	-0.628457	0.224781	0.0927627	0.409336	2.1341	0.000251288	nodulin-like protein
At2g37460	8.17849	6.34678	6.07417	5.93918	0.134994	0.460149	0.407596	0.204783	2.23931	4.13e-07	-0.103252	0.494134	nodulin-like protein
At2g39510	9.90901	7.0371	6.66262	7.72373	-1.06111	0.134797	-0.686628	0.282993	2.18529	0.00216135	0.31128	0.44848	nodulin-like protein
At3g56620	6.99983	6.08573	7.33926	6.27409	1.06517	6.05e-05	-0.188355	0.300986	0.725739	0.00080277	-0.065082	0.494924	nodulin-like protein
At1g44800	7.54681	5.21056	4.88229	8.64985	-3.76757	4.36e-05	-3.43929	0.000479781	-1.10304	0.0588604	3.84765	7.89e-06	nodulin-like protein
At3g45780	5.87106	6.24618	4.89437	6.76756	-1.87319	0.0004073	-0.521381	0.218642	-0.896505	0.0212761	-0.636589	0.102324	NONPHOTOTROPIC HYPOCOTYL 1
At3g51600	10.4958	9.62823	9.95218	9.16866	0.783522	0.0294818	0.459578	0.174109	1.32717	0.00024167	-1.58852	3.41e-05	non-specific lipid transfer protein
At5g59310	6.60398	7.55168	7.36819	8.68347	-1.31529	0.182184	-1.1318	0.241774	-2.07949	0.0220553	0.441006	0.451244	nonspecific lipid-transfer protein precursor - like
At3g07250	8.09265	4.91383	4.67586	6.21182	-1.53596	0.0105739	-1.298	0.0436642	1.88083	0.000798143	1.54584	0.00409522	NTF2-containing RNA-binding protein
At1g69850	6.53042	6.66414	5.27114	6.93918	-1.66804	0.000851399	-0.275036	0.382995	-0.408753	0.16134	0.685804	0.0723737	NTL1 nitrate transporter;nitrate transporter (NTL1)
At1g03950	7.78425	6.37275	6.462	7.45078	-0.988781	0.0275714	-1.07803	0.0319121	0.333467	0.206367	1.18032	0.00433689	nuclear protein SNF7 family
At3g54400	10.7456	10.9139	11.5948	10.3795	1.21526	0.000325353	0.534405	0.0852634	0.366051	0.0902893	-0.597572	0.0232618	nucleoid DNA-binding - like protein
At5g07030	9.69473	10.6332	11.1789	9.59936	1.57949	0.00151517	1.03381	0.0418212	0.095376	0.391961	-1.68867	0.00023729	nucleoid DNA-binding-related protein
At1g14260	7.71128	7.02658	6.7479	6.46239	0.285505	0.277429	0.564188	0.0893686	1.24889	0.000143217	-0.0771477	0.514161	nucleoside triphosphatase
At4g29700	9.02586	6.15049	7.60635	5.56031	2.04604	0.0201794	0.590178	0.356971	3.46555	0.000111543	-0.298771	0.473439	nucleotide pyrophosphatase -like protein
At4g30440	9.31394	8.61065	9.31017	8.27041	1.03975	0.017381	0.340236	0.316961	1.04353	0.00609214	-0.578001	0.102539	nucleotide sugar epimerase-like protein
At5g45880	5.85729	6.07924	5.81067	7.11715	-1.30648	0.00244245	-1.03791	0.0238448	-1.25986	0.00103216	0.840707	0.0182085	Ole e I (main olive allergen)-like protein
At5g07560	7.47599	5.34739	5.13634	7.46221	-2.32587	0.0398066	-2.11482	0.0770423	0.0137785	0.4556	1.23067	0.173609	oleosin-like protein
At4g13050	7.7157	5.41137	5.65949	5.18109	0.478402	0.269813	0.230281	0.445092	2.53461	1.37e-05	-0.356668	0.329055	oleoyl-[acyl-carrier-protein] hydrolase-like protein
At5g54160	11.5436	11.1408	11.6774	10.6365	1.04091	0.048727	0.504312	0.268066	0.907044	0.0337367	-1.01267	0.0300488	O-METHYLTRANSFERASE 1
At1g76790	7.5576	7.24799	8.42078	6.53144	1.88935	0.0046125	0.716557	0.210011	1.02616	0.0389699	-2.17077	0.000484927	O-methyltransferase, family 2 family
At1g31580	6.85102	4.54104	4.40657	4.55036	-0.143788	0.550934	-0.00931016	0.581003	2.30066	0.0419463	-0.775091	0.392909	ORF1
At3g52420	7.87794	9.14055	9.11762	8.95734	0.160275	0.42877	0.183204	0.407553	-1.0794	0.000918659	-0.461288	0.0990434	outer envelope membrane protein-like protein
At4g37750	8.72016	8.65878	11.0985	8.19794	2.90054	2.66e-08	0.460839	0.14472	0.522221	0.040803	-2.38036	8.73e-08	ovule development protein aintegumenta (ANT)
At5g57390	5.78855	5.63667	7.72781	5.46953	2.25828	3e-06	0.167142	0.439655	0.319018	0.170557	-1.09949	0.00166196	ovule development protein, putative / similar to AINTEGUMENTA
At1g16060	7.93463	6.54241	6.40227	7.88695	-1.48468	0.00384231	-1.34455	0.0176954	0.0476763	0.429317	0.342844	0.315673	ovule development protein, putative / similar to AINTEGUMENTA
At5g10510	5.29699	5.94834	6.97234	5.45981	1.51253	0.000169568	0.488527	0.1494	-0.162827	0.299712	-1.89682	3.01e-06	ovule development protein-like
At1g06640	9.25535	5.53834	5.62209	5.19868	0.423416	0.425018	0.339658	0.462828	4.05667	2.23e-05	-0.626658	0.312145	oxidoreductase
At5g23630	8.11815	9.31352	9.63057	9.29533	0.335247	0.268602	0.0181903	0.570453	-1.17717	0.000868469	-0.0124517	0.584255	P5 ATPase;cation-transporting ATPase
At5g47330	6.0556	5.12371	5.67058	5.05188	0.618701	0.120122	0.0718277	0.536009	1.00372	0.00728826	-0.0343034	0.569785	palmitoyl-protein thioesterase precursor - like
At5g47350	3.52391	3.96404	3.85246	5.52569	-1.67323	0.0950185	-1.56165	0.132519	-2.00178	0.0211995	1.73454	0.0536405	palmitoyl-protein thioesterase precursor - like
At1g18250	10.3973	10.3915	10.8445	9.59984	1.24463	0.0233625	0.791698	0.136666	0.797497	0.054707	-1.50053	0.00309378	pathogenesis-related group 5 protein
At3g16340	8.57574	5.8992	6.56502	8.98158	-2.41656	0.028325	-3.08238	0.0168813	-0.405844	0.33443	1.94224	0.0399379	PDR1 pleiotropic drug resistance;putative ABC transporter
At2g29940	6.76881	4.81076	4.85057	7.62762	-2.77705	0.00382971	-2.81686	0.00932776	-0.858805	0.148781	2.88762	0.000945543	PDR3 pleiotropic drug resistance;putative ABC transporter
At1g15210	4.74034	4.41897	5.54289	4.41856	1.12433	0.0001736	0.000413517	0.582278	0.321784	0.0885886	-0.436703	0.0504047	PDR7 pleiotropic drug resistance;putative ABC transporter
At1g59870	7.32548	6.94685	6.15164	7.66817	-1.51653	0.0428548	-0.721315	0.263557	-0.342689	0.304081	-1.07855	0.0871684	PDR8 pleiotropic drug resistance;ABC transporter, putative
At3g53480	9.2746	4.88607	4.50435	6.04967	-1.54533	0.136011	-1.1636	0.238227	3.22493	0.00201825	1.60917	0.0859815	PDR9 pleiotropic drug resistance;ABC transporter - like protein
At1g12090	11.0221	10.9824	11.9436	10.6577	1.2859	0.00694109	0.324726	0.345112	0.364425	0.190052	-0.817974	0.0375581	pEARLI 1-like protein
At5g55720	8.70393	5.57572	5.29375	5.43559	-0.141836	0.517415	0.14013	0.523343	3.26835	1.33e-05	-3.87305	1.43e-06	pectate lyase
At4g13210	6.21126	4.96797	5.12874	4.74608	0.382659	0.336071	0.221887	0.451315	1.46517	0.00262878	-0.728932	0.0958001	pectate lyase like protein
At4g22080	6.94642	3.8394	3.61431	8.47785	-4.86355	1.68e-05	-4.63845	0.000132365	-1.53144	0.0345111	4.86546	3.49e-06	pectate lyase like protein
At3g53190	9.72102	9.78433	10.4402	9.02979	1.41039	0.0013031	0.754541	0.0741128	0.691232	0.0312858	-1.3657	0.000532294	pectate lyase -like protein
At3g24230	4.32575	4.40053	4.3944	7.56962	-3.17523	4.4e-05	-3.16909	0.000197599	-3.24387	9.09e-06	3.04529	1.7e-05	pectate lyase, putative
At5g45280	6.80622	7.28599	9.37924	7.15531	2.22393	1.11e-05	0.130671	0.483643	-0.349092	0.170647	-0.494756	0.131142	pectin acetylesterase
At5g47500	9.53733	10.6045	11.5775	9.19354	2.38392	1.1e-06	1.41098	0.00166345	0.343795	0.146252	-1.46483	8.28e-05	pectin methylesterase-like
At5g64640	6.98037	6.74134	7.93683	6.75955	1.17727	0.000996131	-0.018218	0.568606	0.220814	0.22709	-0.677116	0.0187816	pectin methylesterase-like protein
At5g07430	4.54381	4.39393	4.3729	5.39894	-1.02604	0.00170755	-1.00501	0.00606071	-0.855132	0.0022031	0.843066	0.00282406	pectin methyl-esterase-like protein
At3g62060	7.78209	7.52494	8.64172	6.96285	1.67887	9.45e-06	0.56209	0.0747034	0.819242	0.0028885	-1.42203	1.47e-05	pectinacetylesterase precursor-like protein
At5g26665	7.71829	7.62985	8.09134	7.05786	1.03348	0.0221466	0.571997	0.173916	0.660433	0.0534664	-0.896258	0.0225571	pectinacetylesterase precursor-like protein
At3g49220	9.24302	9.20978	10.0191	8.5801	1.43895	0.000237607	0.629686	0.0801693	0.662921	0.0198791	-1.10544	0.000896337	pectinesterase - like protein
At4g33220	7.28842	6.05591	7.33542	5.92129	1.41413	0.00853249	0.134619	0.505254	1.36713	0.00357506	-2.0298	0.000125947	pectinesterase - like protein
At5g55590	7.41747	5.40705	5.06544	7.61081	-2.54537	0.0040294	-2.20376	0.0220009	-0.193348	0.383798	2.56121	0.00133828	pectinesterase family
At1g75790	8.29422	4.7075	4.37253	10.2126	-5.8401	7.44e-06	-5.50513	7.55e-05	-1.91842	0.0225153	5.43327	3.71e-06	pectinesterase like protein
At4g22010	9.13397	9.73714	11.1683	8.88835	2.27993	4.09e-05	0.848793	0.0798589	0.245622	0.276749	-1.33731	0.00219299	pectinesterase like protein
At5g66920	7.55656	6.31297	6.21376	7.63095	-1.41719	0.0251354	-1.31797	0.0536687	-0.0743882	0.422578	-0.0847397	0.552181	pectinesterase like protein
At5g46050	5.89952	5.318	5.53403	8.71177	-3.17774	8.07e-05	-3.39377	0.000170193	-2.81224	8.48e-05	3.34589	1.08e-05	peptide transporter
At4g21680	8.38391	5.39601	5.79385	7.4762	-1.68235	0.0698459	-2.0802	0.0483245	0.907711	0.149416	2.29184	0.0083783	peptide transporter - like protein
At1g32450	6.82375	5.37227	5.40518	7.24001	-1.83483	0.0106392	-1.86774	0.0205122	-0.416258	0.253063	1.7806	0.00530796	peptide transporter PTR2-B, putative
At4g16270	12.4115	8.70728	6.95355	12.0251	-5.07159	0.000137668	-3.31786	0.0145622	0.386317	0.346638	3.24106	0.00266696	peroxidase
At3g21770	8.53907	5.6054	5.5484	5.25751	0.290894	0.356654	0.34789	0.314141	3.28157	3.22e-08	-0.609186	0.0912876	peroxidase
At3g49120	8.34401	7.39834	8.57039	7.38298	1.1874	0.0458714	0.0153554	0.576373	0.96103	0.0416293	-0.774788	0.116467	peroxidase
At5g40150	7.44263	8.09638	8.47073	7.3646	1.10613	0.00795646	0.731778	0.0801693	0.0780289	0.396775	-0.657776	0.0536476	peroxidase
At5g06730	6.18769	4.42558	4.42093	4.35669	0.0642479	0.504358	0.0688932	0.503486	1.831	9.26e-08	0.14143	0.388032	peroxidase
At4g33870	8.22924	5.11917	4.91551	6.93488	-2.01937	0.0145148	-1.8157	0.0428185	1.29436	0.0409758	2.09972	0.0048294	peroxidase
At2g24800	5.8611	3.91761	3.86779	8.11237	-4.24458	2.1e-05	-4.19476	0.000109828	-2.25127	0.00259751	4.06864	7.54e-06	peroxidase
At5g66390	9.33476	4.23186	4.19644	5.54482	-1.34838	0.185557	-1.31296	0.206901	3.78994	0.000663469	1.52848	0.104728	peroxidase
At1g44970	12.9021	10.9866	4.76085	12.2247	-7.46388	1.01e-07	-1.23818	0.16388	0.677369	0.212169	3.72778	0.000103386	peroxidase
At1g05260	10.7671	6.61545	6.1409	10.1837	-4.04281	0.0122722	-3.56826	0.040524	0.583406	0.333447	3.95793	0.00587203	peroxidase
At1g60740	6.73521	6.97994	6.93995	10.5252	-3.58522	0.0136842	-3.54523	0.0278311	-3.78996	0.00331189	2.77039	0.0255077	peroxidase
At2g37040	9.00032	7.78523	8.17102	9.33377	-1.16276	0.0886575	-1.54854	0.0487551	-0.333458	0.299406	0.271349	0.459615	phenylalanine ammonia lyase (PAL1)
At1g35140	9.28355	6.4418	6.25103	6.2768	-0.0257638	0.567577	0.165002	0.517528	3.00676	8.04e-05	0.733866	0.19831	phosphate-induced (phi-1) protein
At5g64070	6.75332	8.72237	8.84971	7.81924	1.03047	0.0763347	0.903122	0.129525	-1.06593	0.0282995	-0.797913	0.107505	phosphatidylinositol 4-kinase
At1g55690	7.63279	7.59869	8.4833	7.12461	1.35869	5.18e-06	0.474086	0.0587407	0.508184	0.010857	-1.3572	1.17e-06	Phosphatidylinositol Transfer Protein
At1g10900	5.25234	5.83155	6.28171	4.99821	1.28351	0.00151366	0.833346	0.0431055	0.254133	0.225571	-1.51566	8.42e-05	phosphatidylinositol-4-phosphate 5-kinase isolog
At4g37870	9.9957	10.834	12.2899	10.0835	2.20642	3.36e-06	0.750501	0.0568496	-0.0877728	0.380303	-0.946712	0.0048294	phosphoenolpyruvate carboxykinase (ATP) -like protein
At3g14940	6.57996	5.74012	5.46316	6.62878	-1.16563	0.0168758	-0.888662	0.076958	-0.0488248	0.428006	0.711745	0.0763908	phosphoenolpyruvate carboxylase (PPC)
At1g48600	8.80103	6.66711	7.82168	7.97123	-0.14955	0.495942	-1.30412	0.0331206	0.8298	0.0488707	0.256434	0.420957	phosphoethanolamine N-methyltransferase
At5g51820	8.08249	7.35097	7.2507	7.02504	0.225664	0.396653	0.325933	0.310575	1.05745	0.00363205	0.261357	0.341301	Phosphoglucomutase
At1g58150	6.34111	3.9301	4.06491	4.09489	-0.0299816	0.561976	-0.164793	0.488173	2.24622	5.99e-05	0.186066	0.470931	phosphoglycerate kinase
At1g78050	9.12027	7.86005	7.92112	8.10031	-0.179182	0.393995	-0.240254	0.327038	1.01996	0.000800036	0.144316	0.426126	phosphoglycerate mutase
At4g38530	7.46212	6.0883	5.8146	6.9964	-1.18179	0.0110626	-0.908091	0.0605819	0.46572	0.127699	1.20237	0.00398456	phosphoinositide-specific phospholipase C
At4g11830	5.23533	3.6695	3.92877	3.80801	0.120757	0.476172	-0.13851	0.464555	1.42732	0.000126979	-0.0017549	0.592708	phospholipase D-gamma2
At4g11840	4.94571	3.64451	3.7326	3.81695	-0.0843528	0.490209	-0.172443	0.385994	1.12875	0.000132917	0.122021	0.440836	phospholipase D-gamma3
At4g38550	6.45161	5.37515	5.00935	6.46108	-1.45173	0.021599	-1.08594	0.0912677	-0.0094726	0.454708	-0.0985553	0.543904	Phospholipase like protein
At3g45880	5.39937	6.50652	6.61343	6.67971	-0.0662885	0.528193	-0.173199	0.438112	-1.28034	0.000537175	-0.0572872	0.546215	Phospholipase like protein
At1g67070	6.51872	6.46431	6.29364	7.41161	-1.11798	0.0077378	-0.947307	0.0354741	-0.892895	0.0101163	1.40667	0.000413038	phosphomannose isomerase
At5g52390	7.76643	7.11193	8.71404	6.53793	2.17611	0.00158738	0.574006	0.278869	1.22851	0.0193461	-3.05889	1.17e-05	photoassimilate-responsive protein PAR-like protein
At5g47800	7.51751	4.68347	4.61223	4.78594	-0.173711	0.508216	-0.102472	0.544674	2.73157	0.000230408	0.175668	0.51445	photoreceptor-interacting protein-like
At5g13600	5.90931	4.93633	4.9064	4.77234	0.13406	0.463965	0.163993	0.439655	1.13697	0.00101431	0.0387505	0.561676	photoreceptor-interacting protein-like
At5g64040	11.0722	10.9126	9.63202	10.7649	-1.13284	0.00430063	0.147785	0.460716	0.30731	0.184231	0.198487	0.395475	photosystem I reaction center subunit PSI-N precursor (PSI-N)
At3g50820	10.2763	10.6452	9.31492	10.5514	-1.23646	0.00416578	0.0938027	0.516483	-0.27505	0.228225	0.537626	0.108111	photosystem II oxygen-evolving complex 33 (OEC33)
At1g06570	8.67669	8.18838	7.39552	9.35021	-1.95469	0.0275714	-1.16184	0.166375	-0.673523	0.20131	1.39126	0.0627917	p-Hydroxyphenylpyruvate Dioxygenase
At4g29080	9.42411	9.4509	10.9816	8.95797	2.02364	2.28e-09	0.492925	0.0257319	0.466131	0.00646818	-0.762712	0.000121827	phytochrome-associated protein PAP2
At2g44790	9.65161	6.79232	5.59913	9.79685	-4.19772	0.00803934	-3.00453	0.0644122	-0.145241	0.43022	3.44561	0.0116902	phytocyanin
At5g25090	8.61585	8.78815	9.37489	7.69605	1.67884	0.00526738	1.0921	0.0708651	0.919796	0.0403698	-1.34038	0.00950826	phytocyanin-related protein-like
At1g73590	7.09754	6.78636	9.32821	6.58667	2.74154	7.61e-08	0.199686	0.38712	0.510872	0.0486921	-2.85014	1.1e-08	Pinformed; Transmembrane Auxin Efflux Carrier
At5g60660	7.11532	7.18128	7.25988	8.33764	-1.07776	0.0465049	-1.15636	0.0530336	-1.22232	0.00989413	1.37884	0.00609738	PIP2;4 pm intrinsic protein 2f
At3g54820	9.53378	9.72437	11.1435	9.04974	2.09381	1.22e-06	0.674631	0.0513396	0.484036	0.0482812	-1.52111	1.26e-05	PIP2;5 pm intrinsic protein 2d
At2g02130	9.19418	9.81099	10.4485	9.05487	1.39359	0.00672636	0.756124	0.121754	0.139309	0.364817	-1.70994	0.000429354	plant defensin protein,
At1g61070	9.10893	4.50878	4.118	10.2005	-6.08255	0.000163923	-5.69176	0.00125854	-1.09162	0.196905	5.85075	6.71e-05	plant defensin protein
At1g53260	5.04096	6.10252	5.6762	6.35929	-0.683089	0.0940992	-0.256767	0.385994	-1.31833	0.00121771	0.470841	0.168103	plastid protein
At5g38760	5.6696	3.69462	3.81803	5.69775	-1.87972	0.0424026	-2.00313	0.0505276	-0.0281448	0.45038	1.29485	0.0948557	pollen coat -like protein
At3g13400	5.68049	4.63071	4.64074	6.33713	-1.69639	0.00853249	-1.70642	0.0185219	-0.65664	0.122556	0.742315	0.139392	pollen specific protein
At4g25240	7.77822	8.5059	9.06172	7.20848	1.85325	0.00200696	1.29743	0.0369333	0.569747	0.130099	-1.71949	0.00125699	pollen-specific protein
At2g36660	10.6756	9.17373	7.60897	10.4799	-2.87089	3.47e-07	-1.30613	0.00608334	0.195747	0.287581	2.53487	3.44e-07	poly(A)-binding protein, putative
At1g45100	4.73747	4.54837	4.22948	5.34355	-1.11407	0.0306442	-0.795179	0.120716	-0.60608	0.0984024	1.0926	0.0169384	polyadenylate-binding protein (PABP)
At1g71770	9.23295	7.06746	6.18261	10.2548	-4.07215	4.86e-08	-3.18729	1.05e-05	-1.0218	0.0126269	3.97909	1.44e-08	polyadenylate-binding protein 5
At3g07820	4.67761	3.68948	3.74083	5.59163	-1.8508	5.18e-06	-1.90215	2.58e-05	-0.914022	0.00191256	1.24196	0.000124606	polygalacturonase (PGA3)
At1g60390	8.22124	7.16307	7.38604	9.42839	-2.04235	3.23e-05	-2.26532	5.11e-05	-1.20716	0.00154924	1.48531	0.000259953	polygalacturonase isoenzyme 1 beta subunit
At3g42950	8.67394	7.16155	7.26295	8.56105	-1.2981	0.0331781	-1.3995	0.0393291	0.112891	0.400113	1.06985	0.0413149	polygalacturonase -like protein
At3g61490	7.87866	7.95067	9.42305	7.64552	1.77753	0.000246292	0.305147	0.343911	0.233142	0.271166	-0.599456	0.0908141	polygalacturonase
At1g48100	7.1743	8.09633	9.33614	6.91599	2.42015	0.00196425	1.18034	0.106784	0.258316	0.338994	-1.60521	0.0133222	polygalacturonase
At1g02790	4.71487	4.43292	4.14867	6.17405	-2.02538	0.000876808	-1.74113	0.00858082	-1.45918	0.00359161	0.895208	0.0566862	polygalacturonase
At5g17200	4.54648	4.09453	3.99591	5.5102	-1.51429	0.0424515	-1.41567	0.0743225	-0.963724	0.0808627	1.54205	0.0205514	polygalacturonase-like protein
At5g58310	8.52271	4.36163	4.16857	7.78738	-3.61881	0.00736312	-3.42575	0.0219585	0.735337	0.26366	3.14899	0.00748226	polyneuridine aldehyde esterase-like
At5g14580	5.66299	7.22856	6.83622	6.18424	0.651979	0.136398	1.04433	0.0464051	-0.521245	0.113825	-0.935859	0.0244884	polynucleotide phosphorylase
At5g20620	9.17662	10.3364	10.3883	10.3434	0.0448754	0.530948	-0.00704801	0.576238	-1.1668	5.35e-05	-0.00410308	0.590051	polyubiquitin (UBQ4)
At4g16160	4.98137	4.31112	4.1155	5.47238	-1.35688	0.020201	-1.16126	0.0606682	-0.491013	0.174301	0.870501	0.0724582	pore protein homolog
At1g66160	6.51437	4.98418	4.19221	7.01079	-2.81857	0.000329077	-2.0266	0.0137394	-0.496415	0.215845	2.70093	0.00014126	Potato PHOR1 like transcription activator
At2g28830	6.78565	5.38341	5.33046	6.46843	-1.13796	8.45e-05	-1.08502	0.000581826	0.317221	0.0799883	1.27185	5.43e-06	Potato PHOR1 like transcription activator
At2g35930	4.97438	5.58798	5.07538	6.23558	-1.16021	0.0592089	-0.647601	0.240619	-1.26121	0.016682	1.23017	0.0258645	Potato PHOR1 like transcription activator
At3g18710	6.80153	6.58556	4.95404	5.78957	-0.835532	0.0641192	0.795988	0.0949565	1.01196	0.0111613	0.308402	0.336128	Potato PHOR1 like transcription activator
At5g03800	9.17367	6.30078	5.96579	7.06119	-1.09539	0.0589079	-0.760404	0.174334	2.11249	0.000347424	1.13699	0.0282918	PPR Repeat Protein;Embryo Defective
At1g62670	5.43601	3.90773	3.95518	3.88388	0.0713039	0.492619	0.023854	0.556965	1.55213	5.95e-07	0.0672185	0.503883	PPR-repeat protein
At1g18280	7.27766	6.01763	5.34568	7.04448	-1.6988	0.031395	-1.02685	0.169593	0.233174	0.360693	0.783081	0.203126	predicted GPI-anchored protein
At2g48130	5.37073	5.27312	5.13149	6.49076	-1.35927	0.0192064	-1.21764	0.0512937	-1.12003	0.0184266	1.3021	0.0113501	predicted GPI-anchored protein
At3g22620	6.27212	4.73728	4.71407	4.87795	-0.163889	0.304604	-0.140677	0.349846	1.39417	1.26e-07	0.194372	0.213269	predicted GPI-anchored protein
At2g27130	7.35513	8.02956	8.61694	7.52902	1.08792	0.000297376	0.500538	0.0737615	-0.17389	0.234839	-0.611694	0.0106199	predicted GPI-anchored protein
At5g64080	10.8778	10.1135	10.6794	9.85589	0.823531	0.00912026	0.257575	0.298408	1.02186	0.000577875	-0.712088	0.00961358	predicted GPI-anchored protein
At3g22600	9.73454	6.4011	5.86965	8.73902	-2.86937	0.0245846	-2.33792	0.0778496	0.995517	0.194094	2.82569	0.0127637	predicted GPI-anchored protein
At4g28300	7.76991	8.90102	8.39865	9.03127	-0.632615	0.0720048	-0.130241	0.472339	-1.26136	0.000433807	0.449335	0.129614	predicted proline-rich protein
At4g22790	8.23083	6.06171	5.30795	8.90243	-3.59448	1.12e-05	-2.84072	0.000626643	-0.671598	0.128827	3.52329	3.03e-06	predicted protein
At4g01440	5.34126	5.7001	7.03762	5.40409	1.63353	1.79e-05	0.296008	0.260484	-0.0628334	0.393543	-0.209957	0.327212	predicted protein of unknown function
At3g21870	6.13087	7.25615	6.73491	7.62854	-0.893638	0.0200975	-0.372389	0.25417	-1.49768	0.000124093	0.46119	0.134037	PREG-like protein
At4g21990	7.48048	5.66552	6.67928	6.19295	0.48633	0.312606	-0.527432	0.295254	1.28752	0.0136932	-1.34207	0.0147946	PRH26 protein
At5g28080	5.13458	5.21074	5.24816	8.13899	-2.89083	0.000298264	-2.92825	0.00102877	-3.00442	5.73e-05	3.0157	5.11e-05	probable MAP kinase ;mitogen activated protein kinase - like
At3g61250	7.98401	8.24076	9.45128	7.92282	1.52846	0.000900531	0.31794	0.328009	0.0611935	0.413418	-1.56575	0.000203802	probable transcription factor (MYB17)
At5g14300	4.50031	4.47824	4.3283	5.7662	-1.43789	0.0167483	-1.28796	0.0472688	-1.26589	0.0119547	1.44867	0.00702467	prohibitin - like protein
At2g14260	10.0335	7.90692	7.62347	8.1118	-0.488326	0.227638	-0.204874	0.445847	1.92166	8.72e-05	0.60028	0.118894	proline iminopeptidase
At4g28780	6.70289	4.86514	4.65534	5.48219	-0.826849	0.127718	-0.617054	0.233194	1.22069	0.0137516	-2.23344	0.000169083	Proline-rich APG - like protein
At3g50570	9.26261	5.29169	5.20906	8.49415	-3.28509	0.000672289	-3.20246	0.0029977	0.768465	0.166766	3.24828	0.000214374	proline-rich protein
At3g50580	8.10045	4.56729	4.55482	7.55485	-3.00003	0.00362299	-2.98756	0.00998581	0.5456	0.265524	3.09514	0.000947898	proline-rich protein
At5g19810	4.48279	6.71394	6.30214	5.89178	0.410364	0.340958	0.822165	0.142475	-1.40899	0.00586272	-0.344197	0.365639	proline-rich protein
At2g21140	8.40811	7.54628	6.41227	10.8608	-4.44853	0.0133257	-3.31451	0.0725018	-2.45268	0.0628425	3.91492	0.0125779	proline-rich protein
At1g58430	9.31627	6.80235	6.43507	6.57808	-0.143009	0.532308	0.22427	0.508316	2.73819	0.00119355	-4.31971	1.1e-05	proline-rich protein
At1g28290	10.702	12.1424	12.3227	10.5379	1.78478	0.00180347	1.60442	0.0108369	0.164079	0.355122	-1.9734	0.000206105	proline-rich protein
At5g66060	7.6951	6.32625	6.19395	6.30023	-0.106282	0.496721	0.0260217	0.565198	1.39487	0.000337719	-0.0149703	0.582986	prolyl 4-hydroxylase
At3g15790	9.44252	7.97363	8.31466	8.3446	-0.0299407	0.55677	-0.370962	0.254888	1.09792	0.00187928	-0.864718	0.0111718	Protein containing a putative methyl-CpG-binding domain
At3g46580	7.77005	6.54749	6.96309	6.52709	0.435996	0.162667	0.0203997	0.567824	1.24296	0.000318616	-0.581733	0.0494763	Protein containing a putative methyl-CpG-binding domain
At5g59800	9.04572	7.98961	8.27917	9.63364	-1.35447	0.000246109	-1.64403	0.000140363	-0.587914	0.0257901	1.59789	9.68e-06	Protein containing a putative methyl-CpG-binding domain
At1g52260	5.8362	4.63796	4.1956	4.60437	-0.408771	0.0905598	0.0335965	0.546704	1.23183	1.25e-05	0.388248	0.0689131	protein disulfide isomerase precursor
At5g38990	7.5725	6.82512	6.37852	7.44462	-1.0661	0.0183379	-0.619503	0.150071	0.127874	0.363339	0.00578464	0.590497	protein kinase - like protein
At3g27560	8.42419	7.00619	6.95173	7.23151	-0.279783	0.25691	-0.225329	0.326612	1.19267	9.74e-05	0.269736	0.231702	protein kinase ATN1
At5g66710	7.6039	6.75242	5.96282	7.31484	-1.35202	0.00149502	-0.562428	0.140449	0.289059	0.208247	1.36077	0.000428952	protein kinase ATN1 like protein
At5g35980	7.08196	8.9707	9.1899	8.28139	0.90851	0.017381	0.689303	0.0793594	-1.19944	0.000897058	-0.447261	0.140652	protein kinase like
At3g54030	7.25583	6.1479	6.00597	7.12337	-1.11739	0.0135504	-0.975464	0.0451876	0.132459	0.358872	0.801281	0.0355936	protein kinase APK1
At5g46570	8.4099	8.80548	9.36138	8.10483	1.25655	0.000205493	0.70065	0.0346506	0.305078	0.128908	-1.24216	6.3e-05	protein kinase like protein
At3g44610	7.80623	6.38144	6.64717	6.08305	0.564125	0.158451	0.298397	0.358396	1.72318	0.000138353	-0.543827	0.130235	protein kinase like protein
At5g60080	9.29889	5.38021	5.01381	8.16867	-3.15486	0.00653534	-2.78846	0.0270936	1.13022	0.131112	3.34188	0.00154275	protein kinase like protein kinase 1
At5g60090	10.6824	5.0509	4.58614	9.16244	-4.57629	0.000749114	-4.11154	0.0059118	1.51992	0.0876181	4.60613	0.00020101	protein kinase like protein kinase 2
At4g35500	6.85148	6.7821	6.41616	7.65437	-1.23821	0.000890664	-0.872277	0.0242731	-0.802894	0.0069665	0.647228	0.02826	protein kinase like protein SRPK1
At3g45860	6.68423	4.91653	4.88773	4.6747	0.213027	0.406009	0.241825	0.381785	2.00953	7.66e-06	-0.138044	0.471599	protein kinase like receptor like protein kinase
At1g53070	8.24143	8.46174	10.5512	7.32291	3.22825	1.33e-06	1.13883	0.0380771	0.918523	0.0227673	-2.09507	5.27e-05	protein kinase
At2g40180	6.91743	4.86224	4.91995	6.41397	-1.49402	0.044589	-1.55173	0.0567859	0.503454	0.230191	1.571	0.0185694	protein phosphatase 2C Ath PP2C5
At1g08420	5.12954	6.93244	7.22988	6.37237	0.857507	0.0380524	0.560075	0.159908	-1.24283	0.00149095	-0.552983	0.10596	protein serine/threonine phosphatase alpha
At5g50460	9.71876	10.9626	10.9845	11.0816	-0.097062	0.520478	-0.118947	0.510391	-1.36279	0.00232785	-0.0867014	0.536223	protein translocation complex Sec61 gamma chain
At2g42840	11.4241	12.3551	12.7016	11.5887	1.11289	0.00470251	0.766379	0.0573489	-0.164632	0.308383	-0.969601	0.00483389	PROTODERMAL FACTOR 1
At1g14150	7.19746	6.89608	5.43693	7.3388	-1.90187	0.00186519	-0.442716	0.320187	-0.14134	0.377158	-0.153224	0.502452	PsbQ domain protein family
At4g02130	7.97382	7.06725	8.96742	6.41852	2.5489	1.51e-05	0.64873	0.155257	1.5553	0.000711206	-1.74228	0.000246328	pseudogene
At2g07711	5.33117	7.5077	7.50456	6.55013	0.954425	0.0820398	0.957568	0.100778	-1.21896	0.0124559	-0.41025	0.312123	pseudogene
At2g07716	6.03101	8.09332	8.25463	7.27952	0.975107	0.0456672	0.8138	0.104546	-1.24851	0.00477076	-0.222974	0.429367	pseudogene
At2g07717	6.83276	9.19115	9.70731	8.599	1.1083	0.139265	0.59215	0.339588	-1.76624	0.0113823	-0.1388	0.539295	pseudogene
At2g07731	4.29619	6.84611	6.78477	5.84359	0.941179	0.196859	1.00252	0.189792	-1.54741	0.0224966	0.197838	0.514363	pseudogene
At2g07732	3.72474	4.54631	4.80783	3.73834	1.06949	0.000609815	0.807969	0.014816	-0.0136057	0.444202	0.0523893	0.533869	pseudogene
At3g33066	3.69697	5.04584	3.96076	3.95147	0.00928622	0.570562	1.09437	0.0140727	-0.254497	0.228575	0.211888	0.381465	pseudogene
At3g06433	5.62296	4.21372	4.29097	4.21621	0.0747651	0.536142	-0.0024881	0.581281	1.40675	0.00260425	-0.164154	0.481684	pseudogene
AtCg01060	5.058	9.62104	9.64838	7.58357	2.06482	0.0415043	2.03747	0.0625919	-2.52557	0.00548837	-0.315401	0.487926	PSI 9KDa protein
AtCg00510	8.79883	11.0313	11.258	10.7474	0.51057	0.393012	0.283855	0.485925	-1.94862	0.0110397	0.297397	0.478188	PSI I protein
AtCg00630	8.01963	11.0719	11.3326	10.821	0.511549	0.407256	0.250923	0.504617	-2.80137	0.00174719	-0.172625	0.53591	PSI J protein
AtCg00350	6.22694	10.9754	10.3424	8.51721	1.82519	0.106592	2.45817	0.0581369	-2.29028	0.0207989	-0.678321	0.380103	PSI P700 apoprotein A1
AtCg00710	7.29219	10.7808	10.4009	9.22473	1.17614	0.119631	1.55605	0.0696228	-1.93254	0.00675689	-0.766228	0.219943	PSII 10KDa phosphoprotein
AtCg00680	6.56486	11.2292	10.3167	8.37071	1.94595	0.0728619	2.85852	0.0257319	-1.80585	0.0405283	0.170105	0.546232	PSII 47KDa protein
AtCg00270	6.65812	9.9285	9.12164	8.32671	0.79493	0.295763	1.60178	0.0984598	-1.66859	0.0289607	0.244364	0.507796	PSII D2 protein
AtCg00220	10.7001	12.5261	12.4562	11.9201	0.536044	0.335769	0.605949	0.307786	-1.22004	0.0368753	-0.549573	0.301134	PSII low MW protein
AtCg00690	4.39661	9.50983	8.86002	6.6163	2.24371	0.0932391	2.89353	0.0568443	-2.21969	0.0427984	0.158971	0.559862	PSII T protein
At5g56510	6.74819	5.18863	4.31253	8.07484	-3.76231	7.44e-06	-2.88621	0.000616109	-1.32664	0.0164672	3.87862	1.12e-06	pumilio-family RNA-binding protein
At1g35730	6.33105	8.26018	5.1788	6.50193	-1.32314	0.0451009	1.75825	0.0224589	-0.170886	0.375209	0.232536	0.471977	pumilio-family RNA-binding protein
At4g36350	9.34772	5.79756	5.38202	8.39627	-3.01425	0.0198338	-2.59871	0.0589916	0.951452	0.206542	3.0486	0.00841039	purple acid phosphatase like protein
At2g27190	7.80987	7.33447	9.11234	7.27664	1.8357	2.42e-05	0.0578281	0.537883	0.533229	0.0513365	-1.36407	0.000161641	purple acid phosphatase precursor
At1g14700	9.19832	7.26581	5.87619	8.43156	-2.55538	1.68e-05	-1.16575	0.0312432	0.766753	0.0410669	1.92165	9.93e-05	purple acid phosphatase
At1g56360	8.75159	5.0407	4.68862	8.55645	-3.86783	0.00341343	-3.51575	0.0163753	0.195141	0.40996	3.67201	0.00178659	purple acid phosphatase
At3g52780	9.75736	4.97507	4.74959	6.11631	-1.36672	0.123652	-1.14124	0.193289	3.64104	0.000172673	1.51188	0.0610238	purple acid phosphatase-like protein
At1g03060	6.86776	8.33563	8.62478	8.20932	0.415461	0.226877	0.126309	0.486553	-1.34156	0.000576755	-0.445336	0.162957	putataive transport protein
At1g04380	5.0962	3.8692	3.70193	3.55051	0.151421	0.449239	0.318693	0.287456	1.54569	5.53e-05	-0.124967	0.473131	putative 1-aminocyclopropane-1-carboxylate oxidase
At1g03090	9.58335	9.67172	8.69994	10.8977	-2.19779	0.0227444	-1.22601	0.173041	-1.31438	0.0659861	1.91137	0.022759	putative 3-methylcrotonyl-CoA carboxylase
At3g07450	7.60091	7.23812	5.35784	12.8168	-7.45896	0.000144551	-5.57868	0.00658147	-5.2159	0.00123859	5.90348	0.000438125	putative 5B-anther specific protein
At1g31910	11.1412	9.29531	9.51371	9.92689	-0.413181	0.0706285	-0.631582	0.0210069	1.21428	6.59e-06	0.471032	0.0233109	putative 5-phosphomevalonate kinase, PMVK
At3g14600	10.3825	12.0048	11.7052	11.4086	0.296541	0.284713	0.596192	0.0911068	-1.02608	0.00145422	-0.521628	0.0701175	putative 60S ribosomal protein L18A
At2g18190	7.12776	4.56288	4.73193	4.95001	-0.218086	0.438265	-0.387139	0.316732	2.17775	3.38e-05	0.662357	0.100294	putative AAA-type ATPase
At2g39190	5.39419	7.62839	7.02758	6.00177	1.02582	0.0706711	1.62662	0.017834	-0.607578	0.1275	-0.808882	0.0958001	putative ABC transporter
At2g31810	9.95935	10.176	9.13161	10.1849	-1.05326	0.0309121	-0.00883321	0.578028	-0.225519	0.300434	0.598945	0.130787	putative acetolactate synthase
At2g23610	5.38747	5.49551	5.08022	6.55243	-1.47221	0.0443529	-1.05692	0.142252	-1.16496	0.0434867	0.897345	0.135332	putative acetone-cyanohydrin lyase
At1g36160	7.78234	8.84673	9.07884	9.52219	-0.443349	0.281702	-0.675461	0.162508	-1.73985	0.0004674	0.0389559	0.571228	putative acetyl-CoA carboxylase (partial)
At4g01130	7.98618	4.64369	4.47347	4.6664	-0.192931	0.505805	-0.0227082	0.575617	3.31978	6.59e-05	0.0399846	0.579738	putative acetyltransferase
At4g38470	8.65315	9.26994	8.47144	9.68692	-1.21548	0.0202846	-0.416982	0.312304	-1.03377	0.0166488	1.61559	0.00114637	putative ACT domain containing protein kinase
At2g21590	6.8556	7.10222	7.3477	6.13578	1.21192	0.0101635	0.966437	0.0517086	0.719814	0.0427465	-1.18836	0.00469026	putative ADP-glucose pyrophosphorylase large subunit
At1g24520	6.07405	6.63024	6.5335	7.16965	-0.636155	0.0479256	-0.539409	0.103808	-1.0956	0.00058217	0.569139	0.0424346	putative agp1
At2g37770	5.00665	6.02708	6.62121	6.59452	0.0266893	0.567902	-0.567443	0.34112	-1.58787	0.0158654	0.670686	0.254524	putative alcohol dehydrogenase
At1g23800	7.69444	5.39107	4.88578	8.51397	-3.62819	0.000221	-3.12291	0.00340094	-0.819532	0.148562	3.14493	0.000268462	putative aldehyde dehydrogenase
At4g24670	7.21902	6.96368	8.33891	6.70709	1.63181	1.27e-05	0.256584	0.294209	0.511925	0.0319547	-1.81655	7.25e-07	putative alliin lyase
At1g70560	8.19983	7.15618	8.2398	7.00446	1.23533	0.00271514	0.151713	0.460493	1.19536	0.00112101	-0.982448	0.00545326	putative alliinase
At3g10740	9.38558	8.83715	8.42611	9.69339	-1.26729	0.0275714	-0.856244	0.12985	-0.307815	0.274064	1.03303	0.0368693	putative alpha-L-arabinofuranosidase
At1g12010	7.08954	4.7669	5.56973	9.02216	-3.45243	0.0315481	-4.25526	0.0217038	-1.93262	0.0935396	3.82374	0.00855579	putative amino-cyclopropane-carboxylic acid oxidase (ACC oxidase)
At2g47160	7.3283	6.14081	6.07946	8.66638	-2.58692	7.25e-05	-2.52557	0.000386128	-1.33808	0.00628474	1.14206	0.0196978	putative anion exchange protein 3;REQUIRES HIGH BORON 1
At2g39980	8.74917	7.42795	6.2256	8.38303	-2.15743	0.000212978	-0.955078	0.0753368	0.366143	0.214941	2.29984	2.76e-05	putative anthocyanin 5-aromatic acyltransferase
At2g19070	8.93	4.41399	4.23611	6.98207	-2.74596	0.0388637	-2.56808	0.0698985	1.94793	0.0562975	2.47737	0.032887	putative anthranilate N-hydroxycinnamoyl/benzoyltransferase
At2g23510	6.09436	4.38437	4.45538	6.64066	-2.18529	0.0183379	-2.25629	0.0291291	-0.546301	0.253194	2.24545	0.00694084	putative anthranilate N-hydroxycinnamoyl/benzoyltransferase
At1g19210	4.096	5.50064	4.42993	4.45003	-0.0200962	0.560145	1.0506	0.00577809	-0.354033	0.106845	0.106413	0.4749	putative AP2 domain transcription factor
At2g42990	9.14843	7.91118	7.54619	8.77341	-1.22722	0.0270007	-0.862225	0.118006	0.375025	0.227093	-1.03066	0.0315724	putative APG isolog protein
At4g26790	9.68113	6.88831	8.88958	7.19215	1.69743	0.0027626	-0.303842	0.395235	2.48898	1.89e-05	-1.01645	0.0278874	putative APG protein
At2g46530	5.34556	6.29776	7.94614	5.80215	2.14399	1.31e-06	0.495612	0.125796	-0.45659	0.0633983	-1.54871	1.47e-05	putative ARF1 family auxin responsive
At4g04460	12.1491	5.49362	5.08288	9.13523	-4.05234	0.0331853	-3.64161	0.070587	3.01388	0.042632	3.08215	0.0568582	putative aspartic protease
At1g79720	8.36341	9.00405	9.84049	8.36773	1.47276	9.43e-05	0.63632	0.0647541	-0.0043199	0.455252	-0.682999	0.0172172	putative aspartic protease
At3g22750	6.03771	6.14137	5.58286	6.61227	-1.02941	0.0157893	-0.470893	0.211918	-0.574555	0.0662666	0.986008	0.00911711	putative ATMRK1-like protein kinase
At4g14780	9.09231	5.76382	5.44782	7.65731	-2.20949	0.0379819	-1.89349	0.0875314	1.435	0.0714385	2.10726	0.0248427	putative ATMRK1-like protein kinase
At5g40540	6.57006	6.08287	5.61462	6.97012	-1.3555	0.000107467	-0.887252	0.0127793	-0.400061	0.0726381	0.328485	0.169363	putative ATN1-like protein kinase
At3g13900	7.32551	6.52814	5.64038	7.50056	-1.86018	0.00165697	-0.972418	0.0849331	-0.175051	0.351841	1.90803	0.000399174	ALA7 aminophospholipid ATPase
At2g47680	7.50645	7.41037	5.83818	7.41642	-1.57824	5.14e-05	-0.00604648	0.57797	0.0900346	0.367858	-0.135822	0.444466	putative ATP-dependent RNA helicase A
At1g23080	6.53144	7.2028	8.14721	6.06502	2.08219	1.01e-07	1.13777	0.000616109	0.466416	0.0269135	-1.30076	8.12e-06	putative auxin transport protein
At3g02250	7.08	7.68494	8.27426	6.97011	1.30415	0.000609815	0.714831	0.0547951	0.109895	0.352011	-0.406633	0.141825	putative auxin-independent growth promoter
At1g16510	8.11055	7.30907	7.56936	9.52085	-1.95149	0.0177249	-2.21179	0.0189124	-1.4103	0.0298583	2.22715	0.00317634	putative auxin-induced protein
At4g34760	7.00799	8.41988	8.35346	7.16004	1.19342	0.0147974	1.25984	0.0224589	-0.152054	0.353115	-1.2671	0.00430507	putative auxin-regulated protein
At1g05170	8.61459	6.58954	6.90475	7.53367	-0.628926	0.223985	-0.944134	0.115926	1.08092	0.0261177	0.433602	0.309564	putative AVR9 elicitor response protein
At2g02850	6.88884	7.61193	8.19125	6.20582	1.98543	0.000376898	1.40611	0.016518	0.683022	0.0664245	-1.63435	0.000731858	putative basic blue protein
At2g01630	7.50327	7.4091	8.07655	6.94996	1.12658	0.0193652	0.459138	0.258814	0.553306	0.100955	-1.06704	0.0122678	putative beta-1,3-glucanase
At2g38400	8.41422	9.90855	9.17104	10.0068	-0.835747	0.0627706	-0.0982345	0.521601	-1.59256	0.000456341	1.38633	0.0016028	putative beta-alanine-pyruvate aminotransferase
At4g17090	9.06033	8.38159	9.10425	8.02316	1.08109	0.0926829	0.358432	0.411395	1.03717	0.0472209	-0.687967	0.193262	putative beta-amylase
At2g36190	8.79707	5.85365	5.50877	7.93588	-2.42711	0.0231817	-2.08223	0.0650402	0.861193	0.185719	2.56083	0.00769268	putative beta-fructofuranosidase (invertase)
At4g26140	6.86416	5.78869	5.77816	8.19601	-2.41786	1.83e-05	-2.40733	9.16e-05	-1.33185	0.00177614	1.99027	3.97e-05	putative beta-galactosidase
At2g44460	7.23844	5.00569	4.7525	4.467	0.2855	0.431557	0.538695	0.287416	2.77144	2.87e-05	-0.132692	0.522647	putative beta-glucosidase
At4g27830	7.26678	5.71253	6.12277	5.93974	0.18303	0.4791	-0.22721	0.457158	1.32704	0.00718317	-0.917283	0.0553539	putative beta-glucosidase
At1g04220	8.01446	6.72216	8.73704	6.69426	2.04279	1.07e-06	0.0279022	0.558267	1.32021	4.77e-05	-1.26659	7.07e-05	putative beta-ketoacyl-CoA synthase
At1g68290	7.82463	5.47124	5.14397	6.16263	-1.01866	0.190516	-0.691396	0.318786	1.662	0.0214766	1.13118	0.115811	putative bifunctional nuclease
At1g24470	6.96004	6.17756	7.48979	6.41859	1.07119	0.00188119	-0.241028	0.329609	0.541451	0.0330348	0.117425	0.464254	putative b-keto acyl reductase
At2g31050	4.87437	5.34494	5.07328	5.94335	-0.870067	0.134797	-0.598406	0.264658	-1.06898	0.033151	1.2444	0.0243101	putative blue copper-binding protein
At3g05190	7.44299	7.20617	9.49752	7.04945	2.44807	2.66e-08	0.156726	0.39544	0.393543	0.0583268	0.0249442	0.566794	putative branched-chain amino acid aminotransferase
At1g11410	7.41992	4.95677	5.07461	4.92861	0.146003	0.473769	0.0281623	0.565458	2.49131	1.4e-06	-0.941501	0.0140891	putative brassinosteroid insensitive protein
At3g51740	6.91718	8.08545	7.86665	6.71907	1.14758	0.0346629	1.36638	0.0274466	0.198111	0.33666	-1.08383	0.0235376	putative brassinosteroid insensitive protein
At4g00020	4.12124	6.12901	6.21829	4.86889	1.3494	0.0272475	1.26012	0.0558932	-0.747646	0.0890929	-0.850031	0.0922982	putative BRCA2 homolog
At2g18160	10.0397	10.3515	11.1055	9.92527	1.18023	0.000858942	0.426203	0.164055	0.114385	0.339134	-0.638349	0.023709	putative bZIP transcription factor
At2g02070	8.11605	8.64335	9.57879	8.37856	1.20023	0.00159932	0.264789	0.329419	-0.262512	0.205103	-0.712551	0.0209987	putative C2H2-type zinc finger protein
At2g01940	5.48338	5.4551	6.73458	5.47554	1.25904	0.00205286	-0.020443	0.569375	0.00783648	0.453141	-1.32473	0.00041218	putative C2H2-type zinc finger protein
At2g23740	5.60117	7.94811	7.94453	7.19143	0.753103	0.0725728	0.756686	0.0912046	-1.59026	0.000264784	-0.386507	0.240861	putative C2H2-type zinc finger protein
At4g12110	7.40029	8.29351	8.5901	8.4129	0.177198	0.4251	-0.119398	0.48334	-1.01262	0.0026792	-0.137279	0.461741	putative C-4 sterol methyl oxidase
At2g27920	10.3133	5.66639	5.59274	6.34463	-0.75189	0.300285	-0.678248	0.333568	3.96871	4.42e-05	-1.26701	0.0939024	putative carboxypeptidase
At4g08800	5.38941	4.5274	4.46927	5.49438	-1.02511	0.00457561	-0.966977	0.0165489	-0.104975	0.356603	1.05642	0.00127653	putative casein kinase I
At2g25760	6.03344	8.14816	7.96572	7.02641	0.939312	0.0363995	1.12176	0.0284198	-0.992966	0.0104607	-0.471293	0.184336	putative casein kinase I
At2g41900	6.84581	7.91118	8.65575	7.58028	1.07547	0.011063	0.330901	0.312111	-0.73447	0.026719	-0.928187	0.0116902	putative CCCH-type zinc finger protein
At4g01700	8.31015	4.5052	4.33738	8.50382	-4.16645	0.00522811	-3.99862	0.0165993	-0.193672	0.416621	3.00711	0.0170164	putative chitinase
At4g19810	5.58676	4.35447	4.18628	4.3389	-0.152618	0.382544	0.0155679	0.566938	1.24786	1.1e-05	0.233718	0.229249	putative chitinase
At3g08940	11.3356	10.3348	9.50322	10.1038	-0.600587	0.0489863	0.23097	0.333058	1.23179	0.000116501	0.322392	0.186555	putative chlorophyll a/b-binding protein
At2g03200	8.96899	5.5265	5.40853	9.49015	-4.08162	0.000295647	-3.96365	0.00150529	-0.521163	0.279018	4.32611	4.16e-05	putative chloroplast nucleoid DNA binding protein
At2g16640	8.70776	10.1407	10.1941	9.91298	0.281138	0.296177	0.227691	0.357912	-1.20522	0.000322129	-0.0566474	0.540064	putative chloroplast outer membrane protein
At4g03320	8.53852	6.85456	6.53041	8.03675	-1.50634	0.0025046	-1.1822	0.0256159	0.50177	0.117374	1.47529	0.000982919	putative chloroplast protein import component
At2g23910	8.03593	6.49175	7.63775	7.82772	-0.189969	0.467945	-1.33597	0.0263632	0.208208	0.32533	-0.200989	0.459151	putative cinnamoyl CoA reductase
At1g76470	7.97988	5.23343	5.47341	10.2799	-4.80649	0.000122569	-5.04646	0.00030123	-2.30002	0.0123697	5.20717	1.17e-05	putative cinnamoyl CoA reductase
At1g09510	8.42293	4.99107	4.70138	4.78942	-0.0880373	0.523889	0.201653	0.446751	3.63351	1.82e-08	0.138093	0.492714	putative cinnamyl alcohol dehydrogenase
At2g21890	8.00426	6.02055	5.55253	5.89548	-0.342945	0.354337	0.125076	0.510292	2.10878	7.3e-05	0.463175	0.23231	putative cinnamyl alcohol dehydrogenase
At2g43160	4.52445	6.45081	5.87246	5.07079	0.801669	0.160849	1.38003	0.0474379	-0.546338	0.171197	-0.554412	0.245849	putative clathrin binding protein (epsin) /
At1g10730	7.25329	5.23561	5.91823	5.71674	0.201495	0.450431	-0.481123	0.252156	1.53656	0.000983872	0.140227	0.495429	putative clathrin-coat assembly protein
At2g34840	7.61202	4.68914	4.81196	4.63013	0.181833	0.484753	0.0590134	0.55582	2.98189	7.71e-06	0.14457	0.51244	putative coatomer epsilon subunit
At2g03850	9.83805	5.40329	5.0516	7.99209	-2.94048	0.0105359	-2.5888	0.0370559	1.84597	0.0359456	2.99041	0.00377163	putative cold-regulated protein
At2g03740	9.28207	5.03531	5.0093	8.9162	-3.9069	0.00196868	-3.88089	0.00616811	0.365867	0.354562	3.74393	0.00092272	putative cold-regulated protein
At2g42490	10.0782	8.60825	8.92464	9.79173	-0.867085	0.057555	-1.18347	0.0262916	0.286482	0.248598	1.04057	0.0130133	putative copper amine oxidase
At5g28050	10.9478	9.09583	9.14664	10.3633	-1.21663	0.0119146	-1.26744	0.0201862	0.584497	0.0862794	1.40442	0.00162836	putative cytidine deaminase - like
At2g32720	8.73081	8.98413	9.89794	9.96991	-0.0719661	0.4987	-0.985778	0.00319698	-1.23909	2.54e-05	0.254098	0.222234	putative cytochrome b5
At2g46650	5.14078	6.18048	6.88212	5.45834	1.42378	0.0456672	0.722136	0.249001	-0.317555	0.30891	-2.02525	0.00275542	putative cytochrome b5
At1g11600	8.09262	8.06476	9.42385	7.27718	2.14667	0.00074319	0.787579	0.155271	0.815437	0.0609568	-1.75877	0.00139541	putative cytochrome P450
At1g74540	8.96266	4.4057	4.51922	7.68686	-3.16764	0.00921704	-3.28117	0.0170628	1.27579	0.115846	2.98519	0.00555536	putative cytochrome P450
At1g74550	8.05873	5.24367	5.30356	7.09993	-1.79637	0.00347879	-1.85626	0.00752502	0.958798	0.0361628	1.69866	0.00189181	putative cytochrome P450
At2g27690	7.00719	5.39834	4.93	5.34861	-0.418612	0.307742	0.049725	0.556905	1.65858	0.0009289	0.354	0.328518	putative cytochrome P450
At2g42850	4.5743	5.69942	5.61762	5.59766	0.0199569	0.561113	0.101765	0.488281	-1.02336	0.0010863	0.0058844	0.589228	putative cytochrome P450
At2g46660	6.19703	5.89724	5.71287	7.06883	-1.35596	0.0160229	-1.17159	0.0517263	-0.871801	0.0429138	1.48603	0.00376268	putative cytochrome P450
At2g46950	9.5174	7.06394	9.35024	8.15265	1.19759	0.0625755	-1.08871	0.10458	1.36475	0.0144502	0.721524	0.170102	putative cytochrome P450
At2g46960	4.62889	5.32678	5.34097	5.67733	-0.336352	0.263295	-0.350546	0.258486	-1.04843	0.00189342	0.251032	0.322006	putative cytochrome P450
At3g10570	9.72002	8.20897	8.2476	8.20292	0.0446724	0.556883	0.00604553	0.579815	1.51709	0.00339038	-1.72345	0.00148627	putative cytochrome P450
At3g14650	7.20854	5.28178	5.59354	5.0888	0.50474	0.244776	0.192982	0.466051	2.11973	7.62e-05	-1.46638	0.00235362	putative cytochrome P450
At1g74110	6.53458	4.24439	4.24505	4.75346	-0.508406	0.203338	-0.509069	0.213974	1.78112	0.000134152	0.607686	0.104585	putative cytochrome P450
At1g63710	7.91153	5.28659	5.38169	5.51231	-0.130618	0.521489	-0.225721	0.478277	2.39922	0.000292263	-3.52898	3.53e-06	putative cytochrome P450
At1g13140	10.2228	5.41829	4.74514	9.82933	-5.08418	2.29e-06	-4.41104	6.59e-05	0.393435	0.292343	4.45496	2.44e-06	putative cytochrome P450
At1g13150	6.6976	4.47134	4.40525	5.03293	-0.627675	0.243111	-0.561589	0.285107	1.66467	0.00371718	0.534847	0.25906	putative cytochrome P450
At1g13080	9.10951	5.51475	5.064	6.25121	-1.18722	0.0760634	-0.736467	0.231083	2.8583	8.04e-05	0.784631	0.158657	putative cytochrome P450
At2g41510	5.19992	4.84247	6.45852	4.6501	1.80842	5.69e-08	0.192371	0.283883	0.549815	0.00455712	-0.424	0.0251654	putative cytokinin oxidase
At3g15870	6.34317	4.19186	4.25597	4.4845	-0.22853	0.455365	-0.292642	0.420106	1.85867	0.000817767	0.358347	0.353849	putative delta 9 desaturase
At2g18730	8.27693	8.26055	9.00258	7.95071	1.05188	4.52e-05	0.309848	0.140896	0.326226	0.0498075	-0.990644	2.21e-05	putative diacylglycerol kinase
At4g28130	5.27805	3.75457	3.75545	5.65001	-1.89456	0.00192321	-1.89544	0.00586517	-0.371957	0.233569	1.95099	0.000462418	putative diacylglycerol kinase (fragment)
At2g19120	6.19209	8.36644	8.50302	7.41473	1.08829	0.0578769	0.951703	0.108193	-1.22264	0.0139227	-0.691388	0.144672	putative DNA2-NAM7 helicase family protein
At2g17880	7.7056	8.18389	6.86235	8.51192	-1.64958	0.0313031	-0.328033	0.448158	-0.806325	0.12342	2.12187	0.00301807	putative DnaJ protein
At1g63220	6.96712	5.44621	6.47066	5.74717	0.723488	0.0183103	-0.300964	0.249792	1.21995	9.82e-05	-0.299699	0.203124	putative elicitor-responsive gene
At4g02290	10.4587	10.3783	11.127	9.48699	1.63998	0.000128889	0.891273	0.0320066	0.97172	0.00371131	-1.67496	2.57e-05	putative endo-1,4-beta glucanase
At1g22880	5.43695	6.14415	6.23725	6.60655	-0.369298	0.104233	-0.462405	0.0698985	-1.1696	1.29e-05	0.407806	0.0479983	putative endo-1,4-beta-D-glucanase
At2g43620	6.66645	10.4659	5.69726	7.82847	-2.13122	0.02951	2.63744	0.020251	-1.16202	0.0962144	0.411266	0.441818	putative endochitinase
At3g05600	9.7992	9.14497	10.3459	9.08213	1.26374	0.00066641	0.0628422	0.530091	0.717068	0.0121651	-0.419018	0.125526	putative epoxide hydrolase
At2g03090	8.43639	10.2019	10.2896	9.12412	1.16546	0.033617	1.07776	0.0655434	-0.687727	0.0852457	-1.71581	0.0011499	putative expansin
At2g37640	8.26443	7.59429	8.39874	6.57543	1.82331	8.29e-05	1.01885	0.0241696	1.689	5.4e-05	-2.18225	2.37e-06	putative expansin
At2g29730	5.65374	3.78455	3.47034	3.83127	-0.360933	0.3893	-0.0467186	0.563076	1.82247	0.00169858	-0.544417	0.245363	putative flavonol 3-O-glucosyltransferase
At1g74100	9.01361	8.63936	9.0505	7.98914	1.06136	0.0172411	0.650222	0.131392	1.02447	0.00750717	-1.2106	0.00307379	putative flavonol sulfotransferase
At2g31390	8.62984	8.51847	9.57977	8.57089	1.00887	0.000247708	-0.052419	0.520294	0.0589495	0.37948	-0.82496	0.000531348	putative fructokinase
At2g40250	5.7183	6.62961	7.77178	5.34748	2.4243	7.77e-08	1.28213	0.000691529	0.370824	0.0862967	-0.084362	0.497566	putative GDSL-motif lipase hydrolase
At2g03980	6.18167	5.06337	6.08781	4.82346	1.26434	0.0103198	0.239909	0.421687	1.35821	0.00211228	-2.29577	1.17e-05	putative GDSL-motif lipase hydrolase
At2g04570	11.9283	9.93511	9.52008	10.0009	-0.480808	0.397992	-0.0657776	0.562813	1.92738	0.00956667	-1.65	0.0279127	putative GDSL-motif lipase hydrolase
At2g16790	7.5029	5.71685	5.64705	7.08349	-1.43644	0.0342796	-1.36664	0.0610927	0.41941	0.247436	1.41374	0.0189324	putative gluconokinase
At1g09420	7.72372	8.53345	8.50216	8.75551	-0.253347	0.427742	-0.222057	0.452334	-1.03178	0.0193656	0.22466	0.441421	putative glucose-6-phosphate dehydrogenase
At2g16890	9.42624	5.23102	4.86582	6.04058	-1.17476	0.127082	-0.809567	0.256108	3.38566	8.8e-05	1.11217	0.10355	putative glucosyltransferase
At2g28080	8.57496	8.5525	9.61079	8.1024	1.50839	0.000249337	0.450092	0.183148	0.472555	0.0769491	-1.61285	3.19e-05	putative glucosyltransferase
At2g30140	7.07526	5.70872	5.84692	5.84056	0.00635844	0.574678	-0.131836	0.525094	1.2347	0.0210408	1.03257	0.0606793	putative glucosyltransferase
At2g31750	6.30711	6.20065	6.42873	5.40544	1.02329	0.022377	0.795216	0.0840643	0.901674	0.0154467	-2.05683	1.94e-05	putative glucosyltransferase
At2g43820	4.2243	5.05399	4.72893	5.2883	-0.559369	0.235778	-0.23431	0.449739	-1.064	0.0199303	0.240348	0.436081	putative glucosyltransferase
At2g43840	8.12456	5.71556	6.72216	5.72034	1.00182	0.0852284	-0.00477718	0.580657	2.40422	0.000124169	0.0852031	0.550448	putative glucosyltransferase
At4g07960	4.34913	5.15538	6.21526	4.56136	1.6539	6.68e-05	0.594015	0.0979743	-0.212233	0.251398	-0.839273	0.00840965	putative glucosyltransferase
At3g16520	9.35032	8.07999	8.30157	7.80603	0.495545	0.118025	0.273963	0.312203	1.54429	2.7e-05	-0.0819698	0.513709	putative glucosyltransferase
At1g80460	9.7964	8.8669	8.23869	8.74274	-0.504054	0.0506348	0.124165	0.433	1.05366	0.000104247	-0.0925982	0.47017	putative glycerol kinase
At3g07690	8.31062	6.3167	6.39177	7.45326	-1.06149	0.00392835	-1.13655	0.00665538	0.857367	0.00548837	1.17781	0.000549061	putative glycerol-3-phosphate dehydrogenase
At2g26080	8.88028	10.4761	10.762	9.95435	0.807642	0.0569256	0.521717	0.192339	-1.07407	0.00543188	-0.705708	0.055864	putative glycine dehydrogenase
At2g05540	11.8658	9.67741	7.8555	11.7569	-3.90144	0.00407037	-2.07953	0.107652	0.108903	0.433051	4.11845	0.000888925	putative glycine-rich protein
At4g38390	5.5126	5.05255	5.08702	6.41379	-1.32677	0.0214958	-1.36124	0.0332127	-0.901194	0.0428277	1.25409	0.0139494	putative growth regulator protein
At1g46264	6.89737	8.11816	6.9971	7.06606	-0.0689583	0.527152	1.0521	0.0190429	-0.168687	0.309616	-1.04202	0.00365729	putative heat shock transcription factor
At5g13380	9.65069	4.7488	4.39636	8.39658	-4.00022	0.00611458	-3.64778	0.0227431	1.2541	0.1613	3.72016	0.00397938	Putative hormone adenylase
At3g05720	5.9007	4.74487	4.88384	5.86754	-0.9837	0.0107166	-1.12267	0.0115572	0.0331531	0.431832	1.21168	0.000809905	putative importin alpha
At2g16960	3.82386	6.20942	4.45152	4.20898	0.242535	0.34114	2.00044	3.32e-05	-0.385124	0.107729	0.0448116	0.553618	putative importin
At1g24100	8.73069	8.60834	9.01365	7.92997	1.08369	0.0234187	0.678373	0.141353	0.800724	0.0335417	-1.19804	0.00578657	putative indole-3-acetate beta-glucosyltransferase
At2g40570	6.72775	8.06359	8.26504	8.05453	0.210509	0.384951	0.00906722	0.576336	-1.32677	0.000209963	0.0984466	0.499757	putative initiator tRNA phosphoribosyl-transferase
At2g40900	8.03819	6.40941	6.17018	6.70354	-0.533362	0.162077	-0.294129	0.350446	1.33465	0.000982602	0.586624	0.0939062	putative integral membrane protein
At1g03310	8.09102	8.29205	9.21802	7.84322	1.3748	0.00271638	0.448837	0.234728	0.247804	0.260008	-0.620109	0.0831171	putative isoamylase
At3g21720	7.50374	5.41505	5.39672	6.13094	-0.734217	0.23628	-0.715888	0.253343	1.37281	0.0216126	0.65104	0.238552	putative isocitrate lyase
At1g71160	9.15907	4.84407	4.71088	10.1859	-5.47498	2.32e-07	-5.34179	2.58e-06	-1.02679	0.0622291	4.8494	2.4e-07	putative ketoacyl-CoA synthase
At1g09170	4.22385	4.75767	4.42973	5.29379	-0.864055	0.0799993	-0.53612	0.236044	-1.06994	0.0138679	0.772802	0.0735102	putative kinesin
At2g21300	6.64267	8.69165	8.59169	7.43592	1.15577	0.0122748	1.25574	0.0169888	-0.793252	0.0280967	-0.720285	0.0582687	putative kinesin heavy chain
At2g47500	6.84856	7.36341	7.15827	6.17631	0.981965	0.00522161	1.18711	0.00395573	0.672254	0.0162417	-0.923117	0.00308228	putative kinesin heavy chain
At2g28620	7.03286	7.99292	7.91492	6.79537	1.11954	0.0243777	1.19755	0.0313773	0.23749	0.293689	-0.782524	0.0608918	putative kinesin-like spindle protein
At1g64210	5.39593	4.21186	4.10357	4.35534	-0.251768	0.334641	-0.143471	0.453032	1.04059	0.00142689	0.303516	0.245263	putative krr receptor-like kinase (PPC:1.13.3);hypothetical protein
At3g16390	7.66077	5.73775	5.64586	5.7156	-0.0697338	0.54076	0.02215	0.571885	1.94517	0.00021008	-1.714	0.000701439	putative lectin
At3g16470	10.6175	8.39778	7.56527	7.85479	-0.289518	0.435689	0.542989	0.296861	2.76266	4.69e-05	-2.35459	0.000239142	putative lectin
At2g33050	8.60247	5.46379	5.89056	6.16182	-0.271263	0.4214	-0.698036	0.17613	2.44065	3.51e-05	0.245441	0.431166	putative leucine-rich repeat disease resistance protein
At3g11180	6.13492	4.25504	4.15293	4.00179	0.151139	0.487201	0.253251	0.421544	2.13313	5.76e-05	0.00484923	0.591573	putative leucoanthocyanidin dioxygenase
At1g52760	10.5877	7.99255	7.55979	8.16741	-0.607628	0.144456	-0.174862	0.463848	2.42032	4.3e-06	0.224376	0.409788	putative lipase
At1g74460	8.93477	5.78541	4.94123	9.2991	-4.35787	0.00228827	-3.51368	0.0220009	-0.364325	0.368025	3.89095	0.00194273	putative lipase/acylhydrolase
At2g15050	7.37481	7.21551	8.35217	6.86615	1.48602	0.0011512	0.349366	0.301645	0.508663	0.0906109	-1.13444	0.0034723	putative lipid transfer protein
At1g72520	5.98623	5.63559	4.67768	4.84528	-0.167597	0.455235	0.790305	0.0747034	1.14095	0.00308289	-0.170883	0.448406	putative lipoxygenase
At4g03390	8.95913	8.13309	8.8446	7.95257	0.892032	0.0334686	0.180524	0.44769	1.00656	0.00660168	-0.40079	0.217051	putative LRR receptor like protein kinase
At2g20850	6.61902	6.79248	7.27308	6.19212	1.08096	0.00569427	0.600366	0.109034	0.426906	0.104399	-0.908426	0.0073644	putative LRR receptor protein kinase
At2g23950	7.87622	7.1606	5.88656	7.59335	-1.70679	0.000362275	-0.432747	0.243845	0.282874	0.231652	0.321635	0.296212	putative LRR receptor protein kinase
At2g16250	7.07751	6.28494	6.77448	5.94924	0.825248	0.128607	0.3357	0.395342	1.12828	0.0198762	-0.226626	0.456239	putative LRR receptor protein kinase
[truncated: 1,059 more rows]

## Sheet: spl=1813
AGI	ams	ems	spl	wt anther	spl-wta	q	ems-wta	q	ams-wt anther	q	wt anther-wt i	q	Integrated Description
At5g01870	7.67388	7.25976	10.5402	6.62924	3.91097	1.57e-06	0.630521	0.236656	1.04464	0.0311135	-1.58789	0.00456091	lipid-transfer protein-like
At4g15210	10.3725	9.97136	11.8709	7.97784	3.89309	0.00718514	1.99352	0.140726	2.39465	0.0310218	-1.92208	0.0945559	Reduced Beta Amylase
At1g61800	6.15622	7.00059	11.1902	7.39113	3.79905	0.017664	-0.390538	0.509715	-1.23491	0.194912	-0.923336	0.370519	glucose-6-phosphate/phosphate-translocator precursor
At4g23600	7.22377	8.70299	11.4738	7.79854	3.67526	2.1e-05	0.904445	0.172541	-0.574768	0.184444	-2.83442	9.35e-05	tyrosine transaminase like protein
At2g26400	6.7372	6.21241	9.51906	6.00125	3.51781	3.64e-07	0.211165	0.445485	0.735955	0.0486707	-2.06744	4.99e-05	unknown protein
At1g68780	5.70834	5.3352	8.45241	5.12698	3.32544	3.84e-08	0.208221	0.408519	0.581366	0.0505797	-2.6336	1.87e-07	leucine rich repeat protein family
At1g53070	8.24143	8.46174	10.5512	7.32291	3.22825	1.33e-06	1.13883	0.0380771	0.918523	0.0227673	-2.09507	5.27e-05	protein kinase
At5g03790	5.935	6.61894	8.94817	5.74031	3.20786	5.08e-06	0.878631	0.109829	0.194691	0.339081	-1.51288	0.00304536	homeobox-leucine zipper protein Athb-7
At2g32280	7.34864	7.32076	9.55051	6.36071	3.18981	1.82e-06	0.960055	0.0698436	0.987933	0.0176707	-2.20565	3.49e-05	hypothetical protein
At2g22170	6.62818	7.18789	9.30256	6.20876	3.0938	2.56e-06	0.979132	0.0650571	0.419427	0.177048	-1.89383	0.000172611	Expressed protein
At4g37800	5.43831	5.78967	8.38046	5.29798	3.08249	1.1e-06	0.491689	0.23042	0.140332	0.357853	-1.30527	0.00264541	endo-xyloglucan transferase - like protein
At1g55200	5.77621	5.31528	7.88444	4.82207	3.06237	6.24e-07	0.493209	0.212164	0.954145	0.011112	-2.35816	3.15e-06	putative protein kinase
At2g21050	7.73184	8.33385	10.7058	7.66137	3.04447	3.84e-08	0.672478	0.0718286	0.0704696	0.395278	-2.35377	2.4e-07	AUX1-like amino acid permease
At5g46690	6.07878	5.4493	8.28187	5.29903	2.98284	6.74e-07	0.150279	0.475357	0.779753	0.0255961	-2.19468	6.08e-06	bHLH protein
At4g37750	8.72016	8.65878	11.0985	8.19794	2.90054	2.66e-08	0.460839	0.14472	0.522221	0.040803	-2.38036	8.73e-08	ovule development protein aintegumenta (ANT)
At4g28330	7.57561	6.6777	9.41302	6.58069	2.83233	1.55e-06	0.0970178	0.518696	0.994923	0.00886047	-0.199319	0.427537	hypothetical protein
At4g00820	6.92308	6.83744	8.90482	6.16253	2.74228	1.17e-07	0.674905	0.0680986	0.760542	0.0109684	-1.97733	1.63e-06	hypothetical protein
At1g73590	7.09754	6.78636	9.32821	6.58667	2.74154	7.61e-08	0.199686	0.38712	0.510872	0.0486921	-2.85014	1.1e-08	Pinformed; Transmembrane Auxin Efflux Carrier
At4g15200	4.51463	6.16653	8.22339	5.52498	2.69841	0.00460813	0.641553	0.345582	-1.01035	0.10953	-0.869597	0.213342	Expressed protein
At4g15190	5.14018	6.87047	9.00289	6.32255	2.68034	0.0399488	0.547916	0.452425	-1.18237	0.161804	-0.685195	0.398454	hypothetical protein
At2g45190	9.01102	9.48516	11.5253	8.85258	2.67273	3.43e-07	0.63258	0.0920528	0.15844	0.310671	-2.24018	6.7e-07	abnormal floral organs protein (AFO) (FIL) YABBY1 (YABBY1)
At1g19640	8.30007	8.04247	10.0495	7.39006	2.65945	0.00331367	0.65241	0.325525	0.910008	0.119779	2.02621	0.008554	S-adenosyl-L-methionine:jasmonic acid carboxyl methyltransferase(JMT)
At1g03170	6.59159	6.72736	8.32251	5.70762	2.61489	0.000869343	1.01973	0.141655	0.883973	0.0871255	-2.95345	7.07e-05	Expressed protein
At5g11930	5.57235	8.03328	9.25007	6.68396	2.56612	2.15e-05	1.34932	0.0186905	-1.1116	0.0090848	-0.742797	0.0724061	glutaredoxin - like protein
At1g01030	5.48127	6.35041	8.26245	5.70715	2.5553	3.84e-08	0.643256	0.0482088	-0.225877	0.20131	-0.840624	0.00252123	DNA-binding protein
At2g37380	6.93176	7.01385	8.8212	6.27118	2.55002	4.84e-06	0.742669	0.0942841	0.660582	0.0482337	-0.658816	0.070584	Unknown
At4g02130	7.97382	7.06725	8.96742	6.41852	2.5489	1.51e-05	0.64873	0.155257	1.5553	0.000711206	-1.74228	0.000246328	pseudogene
At2g22840	7.67109	8.45315	9.72008	7.20524	2.51484	0.000157465	1.24791	0.049228	0.465853	0.188155	-1.94359	0.000601056	transcription activator (GRL1)
At4g29030	11.3296	11.8839	12.8336	10.3431	2.49046	7.56e-05	1.54073	0.0147586	0.986431	0.0239613	-2.4452	2.33e-05	glycine-rich protein like
At5g48500	7.6516	7.62914	9.91286	7.42732	2.48554	8.67e-09	0.201823	0.322756	0.224274	0.171897	-1.7706	1.92e-07	putative protein
At3g17790	8.22587	7.86988	10.2729	7.79483	2.47802	0.00411875	0.0750424	0.557936	0.431037	0.277189	-0.388707	0.417667	acid phosphatase type 5
At3g05190	7.44299	7.20617	9.49752	7.04945	2.44807	2.66e-08	0.156726	0.39544	0.393543	0.0583268	0.0249442	0.566794	putative branched-chain amino acid aminotransferase
At2g06200	6.01819	6.84855	8.7592	6.32478	2.43443	9.76e-06	0.52377	0.192413	-0.306587	0.219082	-0.947677	0.0148361	Expressed protein
At2g40250	5.7183	6.62961	7.77178	5.34748	2.4243	7.77e-08	1.28213	0.000691529	0.370824	0.0862967	-0.084362	0.497566	putative GDSL-motif lipase hydrolase
At1g48100	7.1743	8.09633	9.33614	6.91599	2.42015	0.00196425	1.18034	0.106784	0.258316	0.338994	-1.60521	0.0133222	polygalacturonase
At4g32460	8.5687	8.94994	10.2711	7.8576	2.41353	4.26e-06	1.09234	0.020511	0.711107	0.0292807	-1.72846	5.22e-05	putative protein
At2g02540	6.81374	7.66625	9.38484	6.97203	2.41281	1.03e-07	0.694219	0.0395259	-0.158291	0.279206	-1.86547	6.7e-07	hypothetical protein
At4g32540	6.85673	7.79309	8.78746	6.37787	2.40959	3.64e-07	1.41523	0.000732425	0.478861	0.0571938	-1.00653	0.00143389	Yucca; Flavin Monooxygenase-Like Enzyme
At3g59140	8.20401	7.73085	9.60564	7.22093	2.38471	1.04e-06	0.509923	0.141353	0.983078	0.00268683	-0.780205	0.0141654	MRP14 multidrug resistance protein
At5g47500	9.53733	10.6045	11.5775	9.19354	2.38392	1.1e-06	1.41098	0.00166345	0.343795	0.146252	-1.46483	8.28e-05	pectin methylesterase-like
At1g77760	6.47086	7.57822	9.42276	7.05547	2.3673	0.00134952	0.522755	0.323329	-0.584611	0.171035	-0.744484	0.167217	Nitrate responsive
At3g63300	6.38099	7.19848	8.62919	6.2794	2.34979	2.31e-05	0.919081	0.0599123	0.101592	0.386468	-1.98686	3.81e-05	hypothetical protein
At1g33110	6.27225	6.77297	8.48886	6.14038	2.34848	9.7e-05	0.632598	0.186437	0.13187	0.37515	-0.717349	0.0934417	Unknown
At2g41990	7.54215	7.77063	9.33375	6.98807	2.34568	0.000172285	0.782561	0.140599	0.554085	0.131473	-1.75636	0.000863303	Unknown
At3g27473	4.48478	4.21123	6.21658	3.87243	2.34416	4.86e-08	0.338806	0.187475	0.612356	0.010341	-0.0672628	0.513312	CHP-rich zinc finger protein
At1g80130	6.5537	6.84532	8.98704	6.6753	2.31174	0.00671764	0.170025	0.523059	-0.121602	0.41242	-1.53977	0.0298663	Expressed protein
At4g22010	9.13397	9.73714	11.1683	8.88835	2.27993	4.09e-05	0.848793	0.0798589	0.245622	0.276749	-1.33731	0.00219299	pectinesterase like protein
At4g36920	7.53587	7.27661	9.27211	6.99294	2.27917	2.3e-07	0.28367	0.269355	0.542928	0.0268303	-0.847978	0.00282874	floral homeotic protein APETALA2
At2g40435	5.01818	4.82532	7.00443	4.72895	2.27548	2.62e-05	0.0963702	0.520024	0.289231	0.235858	-0.857687	0.0270095	Unknown
At5g57390	5.78855	5.63667	7.72781	5.46953	2.25828	3e-06	0.167142	0.439655	0.319018	0.170557	-1.09949	0.00166196	ovule development protein, putative / similar to AINTEGUMENTA
At5g39220	8.03109	9.33816	10.6314	8.3736	2.25778	1.2e-05	0.964564	0.0361483	-0.342511	0.180514	-1.50972	0.000253667	putative protein
At1g32860	6.74892	6.76859	8.29389	6.03648	2.25741	1.01e-05	0.732118	0.0828577	0.712439	0.0290472	-1.17393	0.00216132	beta-1,3-glucanase precursor
At2g23170	9.80213	10.3491	11.8792	9.63767	2.24157	0.00743238	0.711415	0.285107	0.164462	0.393455	-0.114034	0.549565	IAA adenylase
At4g00180	7.79841	7.20637	9.33186	7.09068	2.24117	3.1e-06	0.115682	0.486806	0.707721	0.0196245	-1.95756	3.45e-06	YABBY3 axial regulator -related
At3g47420	7.87891	7.16824	9.34798	7.10718	2.24081	0.000671501	0.0610623	0.555307	0.77173	0.0778779	-1.30367	0.0141808	putative protein / sn-glycerol-3-phosphate permease
At5g11320	5.56963	7.16959	7.73098	5.49865	2.23233	2.06e-07	1.67094	4.23e-05	0.0709856	0.379955	-1.44735	9.42e-06	putative protein / probable flavin-containing monooxygenase
At5g45650	7.23078	7.53221	9.26156	7.03061	2.23095	3.26e-06	0.5016	0.155616	0.200171	0.271524	-1.52495	6.94e-05	subtilisin-related protease
At5g45280	6.80622	7.28599	9.37924	7.15531	2.22393	1.11e-05	0.130671	0.483643	-0.349092	0.170647	-0.494756	0.131142	pectin acetylesterase
At3g13690	7.45457	7.79837	9.32337	7.10222	2.22116	7.02e-07	0.69615	0.0485802	0.352354	0.114219	-1.85955	1.31e-06	putative protein kinase
At1g37130	6.4766	8.31105	10.0134	7.79327	2.22012	0.0233195	0.517778	0.410041	-1.31668	0.0684823	-0.799144	0.266611	Nitrate responsive
At5g49480	6.38845	7.50922	8.58875	6.37221	2.21654	0.0204803	1.13701	0.191766	0.0162428	0.4542	-1.16296	0.130116	Nitrate responsive
At4g37870	9.9957	10.834	12.2899	10.0835	2.20642	3.36e-06	0.750501	0.0568496	-0.0877728	0.380303	-0.946712	0.0048294	phosphoenolpyruvate carboxykinase (ATP) -like protein
At5g44620	8.42419	8.31839	9.66157	7.45838	2.20319	0.000142453	0.860003	0.0945941	0.965804	0.0198916	-2.69998	3.15e-06	flavonoid 3',5'-hydroxylase -like protein
At3g25905	5.42227	6.14904	7.78903	5.58652	2.20251	3.74e-05	0.562519	0.176704	-0.16425	0.334355	-1.60898	0.000282427	CLAVATA3/ESR-RELATED 27
At4g18570	7.99367	8.74631	9.81098	7.63183	2.17915	2.72e-06	1.11447	0.0082751	0.361838	0.12921	-1.30889	0.000216333	Unknown
At5g52390	7.76643	7.11193	8.71404	6.53793	2.17611	0.00158738	0.574006	0.278869	1.22851	0.0193461	-3.05889	1.17e-05	photoassimilate-responsive protein PAR-like protein
At1g05540	8.53852	8.50679	10.0191	7.84433	2.17476	7.26e-07	0.662458	0.0535398	0.694186	0.0105269	0.0348869	0.560587	hypothetical protein
At1g11130	4.85199	7.4693	7.60411	5.43439	2.16972	0.0025263	2.03492	0.0108369	-0.582394	0.169538	-1.86754	0.00287233	leucine-rich repeat transmembrane protein kinase
At3g56100	6.75983	7.53916	8.20181	6.03761	2.1642	8.72e-05	1.50155	0.00797641	0.722222	0.0475575	-1.41316	0.00159559	putative protein kinase
At1g73620	9.67919	8.84955	10.3969	8.23379	2.16315	0.000155851	0.615759	0.183425	1.4454	0.00181941	-0.900371	0.0359634	thaumatin-like protein
AtCg01080	6.2275	10.3839	10.2972	8.1386	2.15855	0.0191879	2.24528	0.0291291	-1.9111	0.0131667	1.02981	0.157445	NADH dehydrogenase ND6
At3g61820	8.9859	9.57525	10.8382	8.68706	2.15116	0.000152183	0.888189	0.0830402	0.298845	0.250716	-1.79549	0.000269969	putative protein / nucleoid DNA-binding protein cnd41
At1g11600	8.09262	8.06476	9.42385	7.27718	2.14667	0.00074319	0.787579	0.155271	0.815437	0.0609568	-1.75877	0.00139541	putative cytochrome P450
At2g46530	5.34556	6.29776	7.94614	5.80215	2.14399	1.31e-06	0.495612	0.125796	-0.45659	0.0633983	-1.54871	1.47e-05	putative ARF1 family auxin responsive
At2g42200	8.51828	9.09701	10.1365	7.99654	2.13995	1.74e-05	1.10046	0.0188718	0.521738	0.0779418	-1.81069	2.76e-05	putative squamosa-promoter binding protein
At1g55210	9.53237	10.1667	11.2307	9.095	2.13573	0.000320683	1.07169	0.0589294	0.437371	0.180514	-1.94758	0.000227653	disease resistance protein
At1g63480	7.36246	7.99723	9.29395	7.15905	2.1349	1.1e-06	0.838174	0.0231608	0.20341	0.241836	-0.382112	0.1412	DNA-binding protein
At2g23760	5.81294	5.4877	7.71742	5.58524	2.13218	6.24e-07	-0.0975423	0.485292	0.227693	0.206542	-0.975161	0.000942835	BEL1-like homeobox 4 protein (BLH4)
At1g69420	8.32191	8.85817	10.1517	8.02657	2.12517	2.3e-07	0.831599	0.0130434	0.295341	0.125056	-2.09955	7.71e-08	DHHC-type zinc finger protein
At4g14690	6.04908	8.1571	8.88584	6.76696	2.11888	0.0405081	1.39014	0.162741	-0.717879	0.223878	-1.44217	0.0949804	Expressed protein
At4g15630	5.80403	6.8409	8.42127	6.31292	2.10835	1.02e-05	0.527976	0.150071	-0.508889	0.071154	-1.8389	1.12e-05	Expressed protein
At3g54820	9.53378	9.72437	11.1435	9.04974	2.09381	1.22e-06	0.674631	0.0513396	0.484036	0.0482812	-1.52111	1.26e-05	PIP2;5 pm intrinsic protein 2d
At4g24110	6.03194	6.41209	7.53019	5.43959	2.0906	0.000109597	0.972501	0.0539507	0.592348	0.0812881	-1.28327	0.00308345	putative protein
At5g11160	9.04853	9.00593	10.2821	8.19767	2.08444	0.000343274	0.808262	0.117579	0.850856	0.0371176	-1.45576	0.00266618	adenine phosphoribosyltransferase - like protein
At1g23080	6.53144	7.2028	8.14721	6.06502	2.08219	1.01e-07	1.13777	0.000616109	0.466416	0.0269135	-1.30076	8.12e-06	putative auxin transport protein
At1g62045	5.13093	4.48805	6.70008	4.62141	2.07867	8.01e-06	-0.133363	0.470789	0.509517	0.064781	-0.760556	0.0193804	Expressed protein
At5g64900	6.34868	6.91335	8.22522	6.1499	2.07532	6.16e-05	0.763445	0.0911068	0.198776	0.30359	-1.86723	5.16e-05	Expressed protein
At1g15000	7.20863	6.86017	8.11945	6.04716	2.07229	4.65e-07	0.813007	0.0169164	1.16147	0.000105987	-1.4485	7.87e-06	serine carboxypeptidase precursor
At5g65410	9.35026	9.52582	10.9334	8.86398	2.06942	0.00592481	0.66184	0.273131	0.486285	0.227261	-1.56348	0.0145535	hypothetical protein common family
At3g13960	7.23375	8.16642	9.34289	7.27515	2.06774	3.08e-05	0.891271	0.0478553	-0.0414014	0.428331	-2.46049	8.58e-07	transcription activator (GRL5)
AtCg01060	5.058	9.62104	9.64838	7.58357	2.06482	0.0415043	2.03747	0.0625919	-2.52557	0.00548837	-0.315401	0.487926	PSI 9KDa protein
At5g67180	5.9654	5.87847	7.57962	5.51576	2.06387	7.64e-07	0.362713	0.191766	0.449643	0.0518318	0.558862	0.0323541	floral homeotic protein apetala2-like
At1g02190	9.06655	10.5813	11.4518	9.40503	2.04674	7.8e-06	1.1763	0.00684084	-0.338486	0.151688	-1.11305	0.00128389	CER1-like protein
At4g29700	9.02586	6.15049	7.60635	5.56031	2.04604	0.0201794	0.590178	0.356971	3.46555	0.000111543	-0.298771	0.473439	nucleotide pyrophosphatase -like protein
At1g04220	8.01446	6.72216	8.73704	6.69426	2.04279	1.07e-06	0.0279022	0.558267	1.32021	4.77e-05	-1.26659	7.07e-05	putative beta-ketoacyl-CoA synthase
At1g19050	6.86955	7.30047	8.72256	6.68311	2.03945	8.14e-05	0.617361	0.148268	0.186444	0.314769	-3.19409	9.24e-08	Cytokinin RESPONSE REGULATOR 7
At4g32890	6.92071	5.71536	7.54265	5.50524	2.03742	2.7e-06	0.210124	0.37183	1.41547	4.93e-05	-0.577244	0.0411264	GATA zinc finger protein
At4g04890	9.20917	10.095	11.1599	9.13344	2.0265	2.5e-05	0.961515	0.0308259	0.0757372	0.397693	-1.3983	0.000352889	Homeodomain Transcription Factor
At3g10200	5.97499	4.89141	6.69149	4.66575	2.02574	0.000101971	0.225662	0.421472	1.30924	0.00174329	-0.968078	0.015174	similar to ankyrin like protein
At4g29080	9.42411	9.4509	10.9816	8.95797	2.02364	2.28e-09	0.492925	0.0257319	0.466131	0.00646818	-0.762712	0.000121827	phytochrome-associated protein PAP2
At5g50740	6.94764	6.71245	7.56395	5.54197	2.02199	0.00150303	1.17049	0.0617248	1.40567	0.00650003	-1.59134	0.00347526	copper chaperone (CCH)-related
At5g01890	7.78737	8.90806	9.88769	7.87005	2.01764	1.56e-06	1.03801	0.00608334	-0.0826785	0.371659	-1.95075	5.79e-07	putative protein leucine-rich receptor like
At3g09070	5.1883	5.3128	7.2999	5.28325	2.01665	7.3e-05	0.0295465	0.564869	-0.0949567	0.387958	-1.69023	0.000130575	unknown protein
At5g64620	10.856	9.617	11.0803	9.06639	2.01392	7.64e-07	0.550614	0.0743804	1.7896	6.88e-07	-1.29671	3.44e-05	invertase inhibitor homolog
At1g06000	8.5424	8.86793	9.57089	7.56262	2.00826	0.0245784	1.30531	0.133363	0.979773	0.11212	-2.4424	0.00311609	contains similarity to UDPG glucosyltransferase
At2g01210	6.53447	6.74766	8.54552	6.53804	2.00748	7.6e-05	0.209622	0.42848	-0.00356668	0.456684	-1.558	0.000295381	putative receptor like protein kinase
At1g73010	5.52599	4.9322	7.7832	5.78641	1.99679	0.0372762	-0.854215	0.284784	-0.260424	0.369323	0.672014	0.320225	Expressed protein
At2g02850	6.88884	7.61193	8.19125	6.20582	1.98543	0.000376898	1.40611	0.016518	0.683022	0.0664245	-1.63435	0.000731858	putative basic blue protein
At1g17190	6.55313	6.16907	8.03858	6.05338	1.9852	2.09e-05	0.115685	0.490226	0.499749	0.0743225	0.547791	0.0832224	glutathione transferase
At5g66770	5.90453	7.90319	8.47204	6.48768	1.98436	0.000122958	1.41551	0.00815589	-0.583154	0.0760399	-1.24261	0.0028734	SCARECROW gene regulator
At2g22240	8.99018	9.81686	11.0869	9.10568	1.98123	2.83e-05	0.711181	0.0804863	-0.115502	0.360278	-0.561367	0.0844449	putative myo-inositol 1-phosphate synthase
At5g57130	6.67088	7.06642	8.49882	6.52449	1.97433	2.1e-05	0.54193	0.140691	0.146389	0.327401	-1.99292	3.76e-06	putative protein
At3g16870	7.35726	7.93131	9.04212	7.06827	1.97385	2.1e-05	0.863034	0.0395644	0.288988	0.199935	-1.82896	1.11e-05	GATA zinc finger protein
At3g50070	9.75633	10.3345	10.8435	8.87691	1.96658	0.000213078	1.45759	0.00902324	0.879419	0.0216331	-1.92999	7.07e-05	Cyclin D4
At2g20515	7.81196	8.24401	9.41995	7.45437	1.96558	0.000311543	0.789641	0.106007	0.357593	0.207719	-1.61437	0.000633918	Expressed protein
At2g21650	5.13066	5.1566	6.78659	4.82731	1.95928	2.73e-05	0.329286	0.294322	0.303354	0.192881	-0.285269	0.301066	myb family transcription factor
At1g03420	8.48278	9.06677	8.98088	7.02179	1.95909	0.000340484	2.04497	0.000869235	1.46099	0.00142689	0.179298	0.463812	unknown protein
At1g66350	8.60898	7.93	9.11598	7.15846	1.95752	0.000212279	0.771544	0.101843	1.45052	0.00105584	-0.418305	0.235948	gibberellin regulatory protein
At5g44630	7.0016	6.45228	7.34142	5.38662	1.9548	0.0052908	1.06566	0.111264	1.61498	0.00617519	-3.31444	8.31e-06	terpene synthase/cyclase family
At1g79420	5.93298	5.64816	7.27509	5.32081	1.95428	0.000414725	0.327352	0.363218	0.612174	0.0873845	-1.71434	0.000441261	Expressed protein
At5g07180	7.64679	8.76348	9.70023	7.74653	1.9537	1.39e-05	1.01695	0.0166626	-0.0997384	0.367203	-1.58516	3.68e-05	receptor like protein kinase
At5g02490	8.39688	9.59194	10.4412	8.48981	1.95137	0.000234323	1.10213	0.0346081	-0.0929347	0.395244	-0.981888	0.0176866	heat shock protein hsc70-2
At5g45670	9.80739	9.58512	10.8574	8.91113	1.94624	2.22e-05	0.673995	0.0834552	0.896264	0.00664955	-1.65346	3.46e-05	GDSL-motif lipase
At5g48360	8.86151	9.02217	10.242	8.29657	1.94544	3.15e-05	0.7256	0.0741553	0.564939	0.0552164	-1.48483	0.000155653	Unknown
At5g12080	7.62585	8.7156	9.71645	7.77958	1.93688	1.01e-05	0.936027	0.0205559	-0.153728	0.308239	-1.76122	6.81e-06	putative protein
At1g64670	7.06243	7.62751	8.86522	6.93515	1.93007	5.34e-05	0.692359	0.0935665	0.127283	0.35336	-1.34623	0.000628827	hypothetical protein
At1g30530	9.39934	8.99586	10.3708	8.44328	1.92755	1.51e-05	0.552576	0.121099	0.956063	0.00336072	-1.74203	1.1e-05	UDP glucose:flavonoid 3-o-glucosyltransferase
At5g26790	6.18678	6.26178	7.7391	5.81769	1.92141	0.000205455	0.444091	0.254554	0.36909	0.185719	-1.1386	0.00607398	putative protein
At1g42705	5.30171	8.46363	8.42996	6.5088	1.92116	2.59e-05	1.95483	0.000101062	-1.20709	0.00083054	-0.130616	0.471506	DNA binding activity
At1g22590	6.42539	6.4112	7.76501	5.85265	1.91236	5.2e-05	0.558551	0.147002	0.572736	0.057983	-0.870943	0.0142121	expressed protein
At1g63670	7.18937	7.78668	9.0804	7.17066	1.90974	1.03e-05	0.616021	0.0844966	0.0187185	0.442719	-1.06162	0.00127776	Unknown
At1g67040	7.29038	6.65624	8.20431	6.30451	1.89979	0.000167858	0.351727	0.314141	0.985865	0.00947216	-1.70239	0.000144459	hypothetical protein
At5g09470	5.12253	5.74078	7.14543	5.24599	1.89944	1.33e-05	0.494797	0.144736	-0.123457	0.34011	-0.577365	0.0527404	mitochondrial carrier-like protein
At1g62500	9.47336	10.3961	11.3152	9.41786	1.89733	0.000907229	0.978253	0.0738404	0.0555031	0.426421	-1.37988	0.00417362	putative proline-rich cell wall protein
At4g33130	6.60021	6.71575	8.11254	6.2203	1.89224	2.81e-05	0.495447	0.162752	0.379906	0.13046	-1.23218	0.000679698	hypothetical protein
At2g34810	7.64815	5.60438	7.37922	5.48854	1.89068	0.00427337	0.115834	0.530742	2.15961	0.000446518	-2.86911	2.21e-05	FAD-linked oxidoreductase family
At1g76790	7.5576	7.24799	8.42078	6.53144	1.88935	0.0046125	0.716557	0.210011	1.02616	0.0389699	-2.17077	0.000484927	O-methyltransferase, family 2 family
At5g16240	7.39267	6.93341	8.55767	6.67105	1.88663	0.0020422	0.26236	0.436761	0.721629	0.082198	0.344831	0.361235	stearoyl-acyl carrier protein desaturase
At4g30340	6.17644	6.65589	7.80541	5.92708	1.87833	2.77e-06	0.728811	0.0328159	0.249359	0.184218	-1.71101	1.85e-06	diacylglycerol kinase iota
At4g31820	8.42928	8.31035	9.87029	7.99534	1.87495	1.87e-07	0.315008	0.172909	0.433936	0.028035	-1.60077	2.87e-07	DNA binding activity
At3g15270	8.22655	10.2892	10.6087	8.73568	1.87299	0.000117752	1.55347	0.00279978	-0.509137	0.0914913	-1.13991	0.0034723	squamosa promoter binding protein-like 5
At1g30600	6.95292	7.41649	8.46213	6.60658	1.85555	2.15e-05	0.809911	0.040524	0.346345	0.14239	-1.56836	3.49e-05	serine proteinase -related
At5g53210	5.06912	6.16036	7.23063	5.37577	1.85486	0.000151005	0.784588	0.0777235	-0.306648	0.213079	-1.69588	0.000103386	bHLH protein
At4g25240	7.77822	8.5059	9.06172	7.20848	1.85325	0.00200696	1.29743	0.0369333	0.569747	0.130099	-1.71949	0.00125699	pollen-specific protein
At2g24650	5.93191	6.08108	7.5554	5.70883	1.84658	2.97e-05	0.372252	0.242379	0.223083	0.24885	-1.20101	0.000718238	transcriptional factor B3 family
At4g15620	6.7603	6.65919	7.97364	6.13443	1.83921	2.09e-05	0.524752	0.129525	0.625864	0.027139	-2.48161	1.28e-07	hypothetical protein
At2g27190	7.80987	7.33447	9.11234	7.27664	1.8357	2.42e-05	0.0578281	0.537883	0.533229	0.0513365	-1.36407	0.000161641	purple acid phosphatase precursor
At5g01075	7.36114	6.65269	7.9236	6.09121	1.83239	0.000352672	0.561479	0.185188	1.26992	0.00251848	-0.430773	0.220257	Expressed protein
At3g15680	8.54957	9.28378	10.4055	8.57813	1.82737	5.14e-06	0.705648	0.04169	-0.028561	0.431275	-2.19504	1.33e-07	putative zinc finger protein
At3g63200	5.81043	6.99002	8.2723	6.44699	1.82531	2.17e-05	0.543038	0.120025	-0.636558	0.0254181	-1.49049	5.29e-05	putative protein / latex protein allergen Hev b 7
At2g37640	8.26443	7.59429	8.39874	6.57543	1.82331	8.29e-05	1.01885	0.0241696	1.689	5.4e-05	-2.18225	2.37e-06	putative expansin
At5g50375	7.4115	7.74144	9.08003	7.25932	1.82071	2.31e-06	0.482122	0.102489	0.152177	0.278755	-1.50509	4.93e-06	cyclopropyl sterol isomerase (CPI)
At2g26180	7.87463	8.76936	9.45542	7.63504	1.82038	0.000159163	1.13432	0.0198291	0.239585	0.262205	-1.5116	0.000295381	putative SF16 protein
At5g64570	10.1083	8.04151	10.6976	8.87879	1.81884	0.00187671	-0.837282	0.120312	1.22953	0.00885782	0.0342536	0.576099	beta-xylosidase
At3g23730	9.53502	10.1066	11.1009	9.28343	1.8175	0.00213224	0.823192	0.129525	0.251591	0.302315	-1.29616	0.00919434	xyloglucan endotransglycosylase
At1g05470	5.75997	5.57374	6.86284	5.04847	1.81438	6.09e-05	0.525276	0.154153	0.711503	0.0229731	-1.6947	3.34e-05	contains similarity to synaptojanin 2 isoform beta
At1g29660	4.23367	4.97557	6.91362	5.10155	1.81206	0.00219747	-0.125985	0.516792	-0.867879	0.0430578	0.402061	0.30649	lipase/hydrolase
At2g41510	5.19992	4.84247	6.45852	4.6501	1.80842	5.69e-08	0.192371	0.283883	0.549815	0.00455712	-0.424	0.0251654	putative cytokinin oxidase
At2g26730	7.73456	8.38296	9.56514	7.76321	1.80194	9.99e-06	0.619752	0.0700988	-0.0286439	0.431929	-1.27721	0.000117735	putative receptor like protein kinase
At3g51670	10.3626	10.7118	11.5659	9.76779	1.79813	3.7e-06	0.944048	0.00845549	0.594763	0.0170992	-1.18165	0.000117116	putative protein / polyphosphoinositide binding protein Ssh2
At1g27370	7.3191	8.28085	9.06179	7.26692	1.79487	0.000634953	1.01393	0.0505833	0.0521771	0.425195	-1.91813	9.08e-05	putative squamosa-promoter binding protein 2
At1g10850	8.29401	8.80548	9.72781	7.93578	1.79203	3.21e-06	0.8697	0.0127128	0.358235	0.0910699	-0.856197	0.00205104	receptor-kinase isolog
At2g34190	8.18689	8.90941	9.3528	7.5619	1.7909	0.00104958	1.34751	0.0198291	0.624989	0.0844887	-1.5564	0.00113999	putative membrane transporter
At5g43020	8.7789	8.64075	9.97357	8.18621	1.78737	3.55e-05	0.454542	0.176484	0.592694	0.0366028	-1.04951	0.00194273	receptor kinase like protein
At1g28290	10.702	12.1424	12.3227	10.5379	1.78478	0.00180347	1.60442	0.0108369	0.164079	0.355122	-1.9734	0.000206105	proline-rich protein
At3g55110	8.27156	8.92849	9.47202	7.68724	1.78478	0.00142452	1.24125	0.0316465	0.584318	0.105717	-1.54006	0.00159428	WBC18 white-brown complex homolog
At1g02800	8.587	9.01741	10.3604	8.57939	1.78097	0.00175095	0.43802	0.302851	0.0076108	0.454924	-1.86605	0.000348185	endo-1,4-beta-glucanase precursor
At1g70470	6.50838	6.71705	7.85273	6.07411	1.77861	6.68e-05	0.642942	0.096382	0.434267	0.103825	-2.27159	8.58e-07	hypothetical protein
At3g61490	7.87866	7.95067	9.42305	7.64552	1.77753	0.000246292	0.305147	0.343911	0.233142	0.271166	-0.599456	0.0908141	polygalacturonase
At2g28610	4.1602	4.54166	5.87253	4.09836	1.77417	2.73e-05	0.443305	0.175051	0.0618428	0.402876	-2.31097	2.4e-07	PRESSED FLOWER
AtCg01010	5.38901	7.88201	8.06531	6.29182	1.77348	0.00962877	1.59018	0.0321776	-0.902815	0.0674909	0.85886	0.112699	NADH dehydrogenase ND5
At5g12110	7.70985	8.95135	9.23504	7.46644	1.7686	0.0210271	1.48491	0.0656529	0.24341	0.351817	-1.4827	0.0253379	elongation factor 1B alpha-subunit
At1g67590	6.35357	5.00129	6.73309	4.96684	1.76625	4.52e-05	0.0344575	0.55696	1.38674	0.000169516	-0.811318	0.0125348	expressed protein similar to putative DNA binding protein
At1g26680	4.86815	5.19118	6.91218	5.14729	1.76488	1.17e-07	0.0438871	0.527334	-0.279147	0.0860043	-0.46074	0.0198889	transcriptional factor B3 family
At5g23940	10.287	10.3791	11.1216	9.35786	1.7637	0.000571137	1.02122	0.0448844	0.929109	0.0160441	-1.49831	0.000801927	acyltransferase
At1g48330	6.92671	6.67168	7.99429	6.2306	1.76369	0.000348008	0.441085	0.24674	0.696112	0.0420137	-0.81908	0.0313307	hypothetical protein
At5g53660	7.54766	8.18648	9.42549	7.66414	1.76135	3.36e-06	0.522338	0.0838583	-0.116478	0.323208	-1.31683	2.57e-05	putative protein
At1g53300	7.4653	8.17486	9.07773	7.31697	1.76076	0.000473041	0.85789	0.0714749	0.148331	0.349095	-1.12657	0.00628877	hypothetical protein
At4g34710	9.98358	9.69178	11.2876	9.52826	1.75933	0.000115849	0.163522	0.452455	0.455319	0.101948	-1.36044	0.000447356	arginine decarboxylase SPE2
At3g11600	6.82446	6.9061	8.41662	6.65942	1.7572	5.49e-05	0.246679	0.359447	0.165039	0.305307	-1.52653	6.87e-05	Expressed protein
At3g12060	5.02057	4.52719	6.19195	4.43576	1.7562	3.99e-06	0.0914321	0.488028	0.584811	0.0170576	-0.959185	0.000779942	hypothetical protein
At3g05830	7.13725	6.97463	8.22028	6.46415	1.75614	0.000163528	0.510481	0.17856	0.673102	0.0358855	-1.33739	0.000702998	similar to plant IF-like protein
At2g27810	8.68721	9.65935	10.0959	8.34287	1.75302	4.68e-07	1.31648	7.55e-05	0.344339	0.0626816	-1.15399	1.64e-05	putative membrane transporter
At2g28510	7.1402	7.05997	8.23972	6.48972	1.75	5.61e-06	0.570248	0.0725199	0.650476	0.0115527	-1.97816	2.68e-07	Dof zinc finger protein
At4g37740	7.64926	8.36895	9.09575	7.34664	1.74911	0.000839085	1.02232	0.049689	0.302624	0.240438	-1.36517	0.00228453	transcription activator (GRL2)
At1g80280	10.3277	10.4077	11.4429	9.69444	1.7485	0.0001003	0.713291	0.0773179	0.633272	0.0374023	-0.721057	0.0311887	Unknown
At1g06420	8.22796	8.22698	9.30239	7.55796	1.74443	0.000268642	0.669024	0.114078	0.670003	0.0422421	-0.367566	0.247932	hypothetical protein
At5g39860	4.74819	5.43701	6.39965	4.66093	1.73872	0.000331692	0.776076	0.0823807	0.0872558	0.393976	-0.380322	0.24235	bHLH
At3g13175	7.84978	8.02889	8.898	7.16112	1.73688	0.00152865	0.867774	0.0934177	0.688661	0.0673288	-1.35948	0.00369108	Expressed protein
At1g78060	8.61915	8.1609	9.36378	7.62951	1.73427	5.98e-06	0.531391	0.0869378	0.989643	0.000677139	-1.21949	8.68e-05	xylosidase
At2g28900	11.1164	10.3431	12.214	10.4801	1.73394	0.000136395	-0.136938	0.475617	0.636363	0.0394086	-0.633841	0.057586	putative membrane channel protein
At1g14440	9.21031	9.78449	10.605	8.87471	1.73025	3.21e-06	0.909774	0.00775641	0.335594	0.0979339	-0.670613	0.00915476	hypothetical protein
AtCg00330	5.65351	9.44929	8.27599	6.54751	1.72848	0.025591	2.90178	0.00243794	-0.893998	0.101568	1.13765	0.0776532	ribosomal protein S14
At1g51460	8.31801	8.82596	10.001	8.27399	1.72698	6.3e-05	0.551966	0.126781	0.0440153	0.421808	-0.893312	0.00720187	WBC13 white-brown complex homolog
At3g25670	5.30944	5.57524	7.43487	5.70898	1.72589	0.00048402	-0.133745	0.491547	-0.39954	0.16109	-1.01677	0.0108225	leucine rich repeat protein family
At4g23900	8.61479	8.07761	9.77229	8.05026	1.72203	0.000146011	0.0273482	0.564512	0.564523	0.0584204	0.638936	0.055864	Expressed protein
At4g22770	8.0888	7.74615	9.31781	7.596	1.72181	2.26e-05	0.15015	0.43999	0.492796	0.0527396	-0.458983	0.0948665	DNA binding protein
At2g37630	9.61171	9.98448	10.9067	9.19752	1.70918	4.52e-05	0.786967	0.0429186	0.414195	0.097722	-1.73817	8.7e-06	ASYMMETRIC LEAVES 1
At4g22730	5.81768	4.83803	6.41543	4.70725	1.70818	0.000299339	0.130777	0.487418	1.11043	0.00344972	0.257869	0.356372	leucine-rich receptor like protein kinase
At1g19850	8.79566	9.35619	10.5175	8.81138	1.70611	1.92e-05	0.544811	0.09849	-0.015718	0.444171	-2.14217	2.4e-07	auxin response transcription factor
At1g64390	6.87927	8.43054	8.98717	7.28529	1.70188	0.00499563	1.14525	0.0627608	-0.406018	0.218336	-1.78842	0.00119476	endo-beta-1,4-glucanase, putative
At2g34650	8.39819	8.38272	9.55093	7.85346	1.69747	0.00244245	0.529255	0.244337	0.544726	0.125192	-1.88998	0.000282427	Serine-Threonine Protein Kinase
At4g26790	9.68113	6.88831	8.88958	7.19215	1.69743	0.0027626	-0.303842	0.395235	2.48898	1.89e-05	-1.01645	0.0278874	putative APG protein
At5g23400	5.89412	6.09445	7.00206	5.30825	1.69381	0.000312164	0.7862	0.0730486	0.585869	0.0620918	-1.89496	2.4e-05	disease resistance protein
At4g03100	6.77467	8.03582	7.95943	6.26584	1.69359	0.00332126	1.76998	0.00673653	0.508825	0.151303	-1.72467	0.000969217	putative rac GTPase activating protein
At5g53950	7.57007	7.47834	8.42415	6.73287	1.69128	6.68e-05	0.745476	0.0554854	0.837208	0.00767782	-0.633877	0.0403601	CUP-SHAPED COTYLEDON 2
At5g48170	6.33386	6.79801	7.93585	6.24813	1.68772	0.000527882	0.549879	0.178962	0.0857212	0.396304	-1.03226	0.00907452	putative protein
At4g31500	8.08872	8.80047	8.60712	6.91983	1.68729	0.0124168	1.88064	0.014992	1.16889	0.0272358	-1.82916	0.00286664	Super Root; Cytochrome P450 Monooxygenase
At3g23410	8.30475	7.33718	9.39066	7.70449	1.68617	0.00409549	-0.367309	0.363142	0.600268	0.11684	-0.477816	0.251317	contains GMC oxidoreductase domain
At5g18840	5.03499	7.39309	8.27377	6.59475	1.67903	0.0411766	0.798347	0.260402	-1.55975	0.0220426	-1.37257	0.0524354	sugar transporter - like protein
At3g62060	7.78209	7.52494	8.64172	6.96285	1.67887	9.45e-06	0.56209	0.0747034	0.819242	0.0028885	-1.42203	1.47e-05	pectinacetylesterase precursor-like protein
At5g25090	8.61585	8.78815	9.37489	7.69605	1.67884	0.00526738	1.0921	0.0708651	0.919796	0.0403698	-1.34038	0.00950826	phytocyanin-related protein-like
At1g68480	5.88803	5.56956	7.09419	5.4166	1.67759	0.00380127	0.152967	0.499198	0.471429	0.171259	-1.31306	0.00802436	C2H2-type zinc finger
At2g26740	7.86269	8.212	9.66078	7.9901	1.67067	9.18e-05	0.221901	0.382409	-0.127416	0.341676	-0.707468	0.0265931	epoxide hydrolase (ATsEH)
At4g17770	9.1854	9.60062	10.6993	9.02938	1.66989	5.73e-06	0.571243	0.0632776	0.156019	0.272441	-0.114193	0.452077	trehalose-6-phosphate synthase like protein
At2g43800	8.57904	9.10341	10.1069	8.44776	1.65912	0.00011391	0.655647	0.0867256	0.13128	0.339433	-1.48473	9.78e-05	Unknown
At1g11700	7.328	7.05623	8.29722	6.64259	1.65463	0.00199302	0.413641	0.30313	0.685414	0.0655058	-0.314232	0.349216	Unknown
At4g07960	4.34913	5.15538	6.21526	4.56136	1.6539	6.68e-05	0.594015	0.0979743	-0.212233	0.251398	-0.839273	0.00840965	putative glucosyltransferase
At1g31320	5.59148	4.91601	6.4331	4.78321	1.64988	0.000117707	0.1328	0.471493	0.80827	0.0107788	-2.80055	5.77e-08	hypothetical protein
At5g61000	8.12312	9.39475	9.72373	8.07705	1.64668	0.00684842	1.3177	0.04169	0.0460707	0.434591	-1.41011	0.00770799	RNA helicase
At2g13820	6.68897	7.56995	8.09901	6.45397	1.64504	0.00186942	1.11598	0.0401925	0.235003	0.294148	-2.99801	6.7e-07	putative nonspecific lipid-transfer protein precursor
At4g37540	6.60723	7.64074	8.81003	7.16547	1.64456	0.00370605	0.475264	0.283704	-0.558239	0.124947	-1.31776	0.0067643	putative protein
At4g02290	10.4587	10.3783	11.127	9.48699	1.63998	0.000128889	0.891273	0.0320066	0.97172	0.00371131	-1.67496	2.57e-05	putative endo-1,4-beta glucanase
At4g01440	5.34126	5.7001	7.03762	5.40409	1.63353	1.79e-05	0.296008	0.260484	-0.0628334	0.393543	-0.209957	0.327212	predicted protein of unknown function
At4g24670	7.21902	6.96368	8.33891	6.70709	1.63181	1.27e-05	0.256584	0.294209	0.511925	0.0319547	-1.81655	7.25e-07	putative alliin lyase
At4g36870	4.36035	3.9936	5.62229	3.99205	1.63024	3.21e-06	0.0015489	0.581165	0.368305	0.0660343	-1.6479	6.7e-07	BEL1-like homeobox 2 protein (BLH2)
At1g33811	6.11763	6.59943	7.87945	6.25159	1.62785	0.000163923	0.347836	0.272464	-0.133961	0.338993	-0.753761	0.0225867	Unknown
At1g23205	7.7321	7.40669	8.09091	6.46811	1.6228	0.00720127	0.93858	0.107706	1.264	0.0109158	-1.51974	0.00449416	Unknown
At2g45160	8.43514	7.53486	9.20149	7.57923	1.62226	4.22e-05	-0.044369	0.546155	0.855904	0.0040599	-0.804542	0.00743931	scarecrow transcription factor family
At2g21030	6.24655	6.30598	8.02175	6.39988	1.62187	0.000757926	-0.093902	0.520623	-0.153327	0.340662	-0.214988	0.409901	hypothetical protein
At5g52860	6.83766	7.58095	8.46969	6.84831	1.62137	0.00517305	0.732632	0.163268	-0.010648	0.453479	-1.34129	0.00742927	WBC8 white-brown complex homolog
At4g11350	6.15907	6.64701	7.47569	5.85828	1.61742	0.000319234	0.78873	0.0635762	0.300789	0.20327	-0.594984	0.0748852	putative protein
At4g17695	5.80359	5.06529	6.26323	4.64721	1.61603	0.000752495	0.418081	0.260003	1.15638	0.00340531	-1.88469	4.16e-05	Expressed protein
At5g15160	6.11985	6.6996	7.81973	6.20456	1.61517	0.000259346	0.495045	0.176247	-0.0847077	0.388908	-1.51474	0.000139414	bHLH protein
At1g69910	6.07065	6.22742	7.29607	5.68312	1.61295	1.29e-05	0.544296	0.079114	0.387529	0.0760169	-1.77628	8.59e-07	putative protein kinase
At2g18890	6.67225	7.14016	8.24132	6.62843	1.61289	0.00058056	0.511729	0.189453	0.0438238	0.427319	-0.732966	0.0428353	putative protein kinase
At1g64450	7.55795	7.82696	8.82753	7.21831	1.60921	5.91e-05	0.608644	0.0834552	0.339633	0.134988	-1.29436	0.000163193	hypothetical protein
At4g39260	11.9019	11.8907	11.9177	10.3117	1.60596	0.0195523	1.579	0.0370605	1.59014	0.00742779	-0.901411	0.105953	glycine-rich RNA-binding protein 8 (GRP8)
At1g36920	3.4464	5.04702	5.57111	3.96703	1.60408	4.18e-06	1.07999	0.0014003	-0.520634	0.0195439	0.0647833	0.514074	hypothetical protein
At4g03270	4.05127	4.03259	5.55366	3.95015	1.60352	2.11e-06	0.0824468	0.48355	0.101123	0.323925	-0.88285	0.000431702	Cyclin D6
At1g13290	7.10558	6.40588	7.61114	6.01125	1.59989	1.68e-05	0.394628	0.166172	1.09433	0.000274707	-0.748741	0.00632191	zinc finger protein
At5g49330	8.33702	8.14107	9.23448	7.63549	1.59899	0.000361635	0.505581	0.176484	0.701533	0.0287923	-0.785242	0.0246544	myb family transcription factor
At5g48450	7.86236	7.97099	8.4539	6.85547	1.59844	0.000340277	1.11553	0.016638	1.0069	0.00455712	-1.60912	8.73e-05	putative pectinesterase like protein
At5g04530	6.892	5.60643	7.21068	5.61474	1.59594	0.00822867	-0.00831065	0.578922	1.27726	0.0105269	-0.920296	0.0612005	fatty acid elongase-like protein
At3g48700	4.82522	5.95243	6.86201	5.2731	1.58892	0.00286099	0.679333	0.156242	-0.447878	0.161907	-0.46567	0.223843	putative protein
At4g23670	8.65136	8.95231	9.80183	8.21328	1.58855	0.00294918	0.739036	0.133039	0.438082	0.168315	-2.71427	2.96e-06	major latex protein (MLP)-related
At3g57600	6.1377	6.66194	7.98724	6.40026	1.58697	0.0011427	0.261679	0.390098	-0.262559	0.256252	-0.781101	0.0411601	putative protein,AP2 domain transcription factor RAP2, putative
At4g08685	9.89003	10.0155	10.7506	9.16694	1.58362	0.00139435	0.848515	0.0753599	0.72309	0.0417911	-1.98115	3.97e-05	Expressed protein
At1g26560	8.06171	7.54233	9.00921	7.42619	1.58302	7.82e-05	0.116137	0.478469	0.635518	0.0228804	-0.511705	0.0740125	AAF88
At4g39510	5.81145	5.97876	7.09698	5.51426	1.58272	0.00113573	0.464505	0.234785	0.297194	0.229872	-3.24966	8.72e-08	cytochrome P450 -like protein
At4g37450	7.35407	7.33655	8.20852	6.62587	1.58264	0.00566161	0.710677	0.169193	0.7282	0.0718953	-1.64808	0.00150558	arabinogalactan-protein (AGP18)
At5g13220	7.11258	8.25256	9.06839	7.4876	1.58079	0.000712791	0.764961	0.0818458	-0.375022	0.164793	-1.00111	0.00881755	putative protein
At5g07030	9.69473	10.6332	11.1789	9.59936	1.57949	0.00151517	1.03381	0.0418212	0.095376	0.391961	-1.68867	0.00023729	nucleoid DNA-binding-related protein
At2g25270	8.4947	8.70261	9.32624	7.74775	1.57849	9.64e-05	0.954856	0.0182763	0.746947	0.0116755	-1.57224	2.5e-05	hypothetical protein
At4g39400	8.93486	8.70518	9.98911	8.41078	1.57832	6.24e-07	0.294395	0.169593	0.524077	0.00791747	-1.12671	8.25e-06	leucine-rich repeat receptor kinase;Brassinosteroid Insensitive1
At3g46670	6.5599	6.96289	8.33914	6.76112	1.57802	0.00780453	0.201775	0.473403	-0.201218	0.340003	-0.126823	0.520345	glucosyltransferase-like protein
At4g31890	4.97786	5.28835	6.31956	4.74252	1.57703	4.52e-05	0.545828	0.0983435	0.235334	0.211608	-1.99953	6.67e-07	putative protein
At3g20015	6.97427	7.45904	8.57535	7.00183	1.57352	8.14e-05	0.457211	0.160433	-0.0275641	0.434188	-1.41496	6.89e-05	hypothetical protein
At4g14750	7.26492	7.10802	8.22511	6.65368	1.57143	0.000234323	0.454345	0.190183	0.611243	0.0386138	-0.754363	0.0224278	"Plant-specific, Calmodulin-binding protein"
At5g02480	8.50324	8.76042	10.012	8.4421	1.56987	1.73e-06	0.318317	0.170243	0.0611427	0.377451	-0.870658	0.000351556	putative protein
At4g15480	6.72871	7.27884	7.77722	6.20984	1.56737	0.00524703	1.069	0.0615629	0.518866	0.142741	-1.53897	0.00220551	indole-3-acetate beta-glucosyltransferase like protein
At3g07320	10.0008	10.2815	10.9936	9.42632	1.56731	0.000376898	0.855213	0.047698	0.574518	0.0551822	-0.802855	0.0205425	glycosyl hydrolase family 17
At1g63100	7.94827	8.65773	8.79528	7.22894	1.56634	0.0017	1.42879	0.00942393	0.71933	0.0443606	-1.06227	0.0103772	transcription factor SCARECROW
At3g56370	8.92552	9.87165	10.7475	9.18603	1.56151	0.000129554	0.685619	0.0672385	-0.260504	0.208247	-1.25828	0.000333171	leucine-rich receptor like protein kinase
At5g17760	8.13832	9.168	9.81264	8.25148	1.56115	4.36e-05	0.916514	0.014816	-0.113166	0.339537	-0.410445	0.115911	BCS1 - like protein
At2g46420	8.71545	9.45847	10.0045	8.44885	1.55563	4.52e-05	1.00963	0.0082751	0.266601	0.179152	-1.13471	0.000345029	Expressed protein
At4g20430	8.14859	8.27798	9.21239	7.65998	1.55241	1.73e-06	0.618009	0.0252807	0.488611	0.0160352	-0.623587	0.00516333	subtilisin-like serine protease
At1g25025	3.73801	5.33253	5.81876	4.26713	1.55163	0.000306192	1.0654	0.0169993	-0.529121	0.0641498	-0.21352	0.381363	hypothetical protein
At2g18670	7.01848	6.50358	7.68108	6.13245	1.54864	2.42e-05	0.371135	0.184412	0.886035	0.00164715	-0.405039	0.101854	putative RING zinc finger protein
At5g47380	5.82582	5.81245	6.84426	5.29888	1.54539	0.00549933	0.513569	0.257803	0.52694	0.137087	-1.37784	0.00479142	putative protein
At4g13840	5.67052	5.95612	7.06891	5.524	1.54491	0.000173575	0.432118	0.191766	0.146521	0.320341	-0.22948	0.346545	fatty acid elongase - like protein
At1g04680	10.2116	10.47	10.94	9.39512	1.54486	4.8e-05	1.07486	0.00569297	0.816501	0.00438465	-1.21011	0.000179757	putative pectate lyase A11
At4g32980	6.6193	6.04486	7.53241	5.99014	1.54227	0.00157954	0.05472	0.550031	0.629166	0.0628443	-2.2354	8.25e-06	homeobox protein (ATH1)
At4g21750	8.95819	10.1087	10.7714	9.22985	1.54157	6.52e-06	0.878798	0.00664818	-0.271665	0.13275	-1.27777	1.38e-05	homeodomain protein, ATML1
At4g11310	7.47001	7.05886	7.94315	6.40161	1.54154	0.00513306	0.65725	0.179317	1.0684	0.0151386	-2.74737	4.1e-06	cysteine proteinase
At4g26130	7.30272	8.43237	9.29364	7.75345	1.54019	1.82e-06	0.678914	0.0167155	-0.45073	0.0226815	-0.810677	0.000607358	uncharacterized protein
At1g16070	5.98837	5.75484	6.69713	5.1628	1.53433	0.000192893	0.592042	0.104546	0.825572	0.00834391	-3.14532	7.65e-09	hypothetical protein
At2g46380	5.84731	5.24809	6.44119	4.90688	1.53431	0.000526789	0.341203	0.294042	0.940426	0.0070017	-1.73093	4.01e-05	hypothetical protein
At3g62040	7.08582	5.04899	7.22261	5.69174	1.53087	0.0258354	-0.642755	0.267079	1.39408	0.0151386	1.11597	0.0546808	hypothetical protein
At4g04630	8.09958	8.21609	9.4875	7.95852	1.52899	4.06e-05	0.25757	0.304373	0.141063	0.303484	-0.357794	0.151635	putative protein
At3g61250	7.98401	8.24076	9.45128	7.92282	1.52846	0.000900531	0.31794	0.328009	0.0611935	0.413418	-1.56575	0.000203802	probable transcription factor (MYB17)
At5g28110	3.79523	4.40552	5.9726	4.44484	1.52776	0.000213925	-0.0393201	0.553629	-0.649613	0.0266256	0.0246071	0.574338	predicted resistance protein
At2g24230	7.0222	7.31759	8.56887	7.04487	1.524	5.38e-06	0.272721	0.235908	-0.0226714	0.432473	-0.77985	0.00167163	putative receptor like protein kinase
At3g50660	7.22336	6.49626	7.61988	6.09647	1.52341	0.000258169	0.399793	0.22302	1.12689	0.00124026	-1.07381	0.00197758	steroid 22-alpha-hydroxylase
At5g51350	7.35966	7.33761	8.48723	6.96638	1.52086	0.00020658	0.371231	0.238647	0.393279	0.114327	-1.40794	0.000126316	receptor like protein kinase
At5g23820	5.93204	5.1195	6.21985	4.69945	1.5204	0.0240289	0.420056	0.374929	1.2326	0.0236821	-2.94817	3.44e-05	putative protein
At4g02700	6.31813	6.83612	7.79149	6.2739	1.51759	0.00014551	0.56222	0.107527	0.0442304	0.419303	0.0179459	0.579279	sulfate transporter protein
At4g34590	10.5817	10.0875	11.3448	9.82858	1.51625	0.00736312	0.258909	0.431492	0.753143	0.0645832	-0.829955	0.0694662	bZIP transcription factor ATB2
At5g10510	5.29699	5.94834	6.97234	5.45981	1.51253	0.000169568	0.488527	0.1494	-0.162827	0.299712	-1.89682	3.01e-06	ovule development protein-like
At5g15230	11.9683	11.9159	12.4703	10.9604	1.50989	0.00225398	0.955519	0.0553132	1.00793	0.0107256	-1.42516	0.00122256	GA-inducible gene
At2g28080	8.57496	8.5525	9.61079	8.1024	1.50839	0.000249337	0.450092	0.183148	0.472555	0.0769491	-1.61285	3.19e-05	putative glucosyltransferase
At3g52540	6.60174	7.22806	8.10512	6.60356	1.50156	0.000275251	0.624508	0.0946999	-0.00181893	0.457604	-0.607486	0.0509683	Expressed protein
At3g26932	7.11944	6.49697	7.88774	6.39082	1.49692	0.00013981	0.106148	0.487767	0.728617	0.0120987	-1.28759	0.000182489	hypothetical protein
At1g60630	6.78777	5.67837	7.01471	5.51846	1.49625	0.000192893	0.15991	0.438804	1.26931	0.000294955	-0.561047	0.0592502	putative receptor kinase
At3g09000	6.96291	7.80906	8.49497	6.99908	1.49589	4.85e-05	0.809986	0.022764	-0.0361719	0.422942	-1.00141	0.00083516	expressed protein
At1g02730	8.60844	10.8858	10.812	9.31769	1.49426	0.0102542	1.56809	0.0173605	-0.709251	0.0835905	-1.4905	0.00421735	similar to cellulose synthase catalytic subunit
At1g07370	9.8131	10.6944	10.8879	9.39861	1.48926	0.00285907	1.29578	0.0177851	0.414482	0.165016	-1.59619	0.00051063	DNA binding activity
At2g29350	3.80526	4.32531	5.35359	3.86586	1.48773	0.0440273	0.459454	0.380392	-0.0605951	0.434181	-0.0573902	0.571269	short-chain dehydrogenase/reductase family protein
At3g54220	7.7862	7.95825	9.02647	7.53997	1.4865	6.68e-05	0.418277	0.164244	0.246229	0.196267	-0.891829	0.00261363	scarecrow transcription factor (SCR)
At2g15050	7.37481	7.21551	8.35217	6.86615	1.48602	0.0011512	0.349366	0.301645	0.508663	0.0906109	-1.13444	0.0034723	putative lipid transfer protein
At1g32240	8.10564	8.34453	9.20858	7.72341	1.48516	3.81e-06	0.62112	0.0274466	0.382224	0.0464251	-0.434797	0.0411264	contains similarity to transfactor
At4g15830	9.07582	10.2457	10.3183	8.83491	1.4834	0.00921704	1.41079	0.0246252	0.240908	0.309289	-1.20593	0.0140192	expressed protein
At5g67200	7.17391	8.13724	8.51698	7.03427	1.48271	2.28e-05	1.10296	0.00204754	0.139641	0.291476	-1.3424	1.69e-05	receptor like protein kinase
At4g32290	8.64281	8.35306	8.92672	7.44413	1.48259	0.00757799	0.908929	0.0956124	1.19868	0.00933392	-0.4386	0.267266	putative protein
At1g53700	5.68725	5.91777	7.01778	5.53649	1.48129	1.1e-05	0.381273	0.143276	0.150752	0.265559	-0.159576	0.366334	auxin-induced protein kinase
AtMg00120	4.71375	7.96327	7.19142	5.71077	1.48065	0.0177354	2.2525	0.00300601	-0.997016	0.0390107	0.243131	0.452411	hypothetical protein
At5g62230	8.33817	8.92287	9.66034	8.18162	1.47872	0.00114062	0.741247	0.0846364	0.156546	0.33141	-1.16418	0.00272751	putative protein receptor like protein kinase
At5g48485	11.8499	10.6818	11.2061	9.7283	1.47783	0.0145148	0.953515	0.108918	2.12158	0.000319293	-1.21312	0.020237	Expressed protein
At5g54670	8.21936	8.43657	9.22653	7.75251	1.47402	0.000166682	0.684058	0.0611928	0.466846	0.0668614	-1.52364	2.99e-05	kinesin-like protein
At1g79720	8.36341	9.00405	9.84049	8.36773	1.47276	9.43e-05	0.63632	0.0647541	-0.0043199	0.455252	-0.682999	0.0172172	putative aspartic protease
At3g50620	5.98474	6.39898	7.59707	6.12528	1.47178	0.000307965	0.273698	0.328827	-0.14054	0.327071	-1.14317	0.00101613	hypothetical protein
At2g36590	7.70366	6.57112	8.37076	6.89898	1.47177	0.00461576	-0.327863	0.362039	0.804678	0.0381161	-1.17995	0.00822486	putative proline transporter
At3g06220	9.73237	10.0051	10.6145	9.14306	1.47143	0.00979599	0.862003	0.117186	0.589313	0.11934	-1.40144	0.00551817	transcriptional factor B3 family
At4g28310	8.50037	9.73106	10.2576	8.78665	1.47096	0.00309979	0.944407	0.0599866	-0.286278	0.248431	-1.27231	0.00342566	Expressed protein
At1g68760	6.71447	8.21099	8.84986	7.38124	1.46862	0.000186023	0.829757	0.031674	-0.666764	0.019151	-1.52223	3.31e-05	putative mutT protein
At1g60060	6.63504	5.92378	7.36696	5.90017	1.46678	0.000121216	0.0236095	0.564057	0.734871	0.00969577	-1.67816	6.08e-06	Expressed protein
At5g03610	8.58032	8.36166	9.53184	8.0656	1.46624	2.24e-07	0.29606	0.124249	0.514716	0.0034785	-2.2326	1.13e-10	putative protein / proline-rich protein APG
At1g17920	5.22265	6.24149	6.80347	5.33992	1.46355	0.000311543	0.901577	0.0274466	-0.117266	0.350113	-1.47557	7.82e-05	homeobox protein
At2g34340	7.79277	7.73908	8.68442	7.22672	1.45771	3.41e-05	0.512362	0.0888682	0.566047	0.0191394	0.660146	0.0116882	Expressed protein
At4g12880	8.5539	8.3548	9.35688	7.90065	1.45623	7.17e-05	0.454154	0.13624	0.653252	0.0133408	-1.70236	2.6e-06	blue copper-binding protein
At5g59480	7.76789	6.22059	7.56004	6.1058	1.45425	0.000272476	0.114797	0.483406	1.6621	1.82e-05	-1.29597	0.000246328	putative ripening-related protein - like
At5g15210	8.60888	8.84873	9.73342	8.28093	1.45249	2.17e-05	0.567798	0.0589673	0.327953	0.0986742	-0.393933	0.0892781	putative protein
At2g15620	7.53372	8.8003	9.86133	8.40896	1.45237	0.00618352	0.391331	0.323301	-0.875242	0.0307787	-0.577023	0.155586	Nitrate responsive
At3g22790	7.09715	7.41481	8.35996	6.90788	1.45208	0.000614773	0.506924	0.163845	0.189268	0.288795	-1.60084	6.3e-05	similar to centromere protein homolog
At4g36250	8.68862	8.35507	9.54554	8.0942	1.45134	3.58e-05	0.26087	0.282578	0.594416	0.0152444	-2.01251	1.63e-07	aldehyde dehydrogenase like protein
At4g17670	6.87553	6.46648	7.59121	6.14015	1.45106	0.00082763	0.326326	0.304373	0.735376	0.0226249	-0.959522	0.00737593	Expressed protein
At1g35612	7.33458	6.27342	6.6513	5.20477	1.44652	0.0048362	1.06865	0.046786	2.1298	4.23e-05	-0.16949	0.471779	hypothetical protein
At2g29890	6.95413	5.81466	7.22983	5.78454	1.44529	0.0116233	0.030111	0.569264	1.16958	0.0130989	-1.29354	0.00986553	putative villin
At5g28640	8.62266	7.75346	9.03772	7.59351	1.44421	0.00931223	0.159953	0.492724	1.02915	0.0200321	-3.1696	1.03e-06	putative protein
At4g29360	7.84624	8.49345	8.8554	7.41324	1.44216	0.01052	1.08021	0.0634385	0.432999	0.191536	-1.24654	0.0109964	beta-1,3-glucanase-like protein
At5g60200	7.18715	7.14719	8.3811	6.93948	1.44162	0.000332778	0.207701	0.392043	0.247668	0.221587	-1.82875	5.64e-06	Dof zinc finger protein
At1g71050	5.73485	6.51646	7.96757	6.52699	1.44058	0.000831816	-0.0105296	0.576035	-0.792139	0.0157479	-0.269759	0.323545	copper chaperone (CCH)-related
At4g21070	6.33443	7.10451	7.80979	6.37075	1.43904	0.000124117	0.733755	0.0411826	-0.0363275	0.42455	-1.08514	0.000614919	putative protein
At3g49220	9.24302	9.20978	10.0191	8.5801	1.43895	0.000237607	0.629686	0.0801693	0.662921	0.0198791	-1.10544	0.000896337	pectinesterase - like protein
At1g31335	8.00271	8.53365	8.7169	7.27805	1.43885	0.00429067	1.25561	0.0221419	0.724666	0.0486944	-0.893152	0.0308503	Expressed protein
At1g10370	7.85094	9.83343	9.96132	8.5265	1.43483	0.0154921	1.30694	0.0424476	-0.675551	0.101115	-1.79984	0.00122005	glutathione transferase
At4g38050	7.15664	7.30535	8.33947	6.90539	1.43408	0.0001003	0.399966	0.177037	0.251252	0.191374	-0.761221	0.00793257	putative protein / permease 1
At5g11550	7.40656	8.35069	9.03181	7.6005	1.43131	1.84e-05	0.750195	0.0177851	-0.19394	0.214691	-1.12865	6.59e-05	putative protein
At5g14450	8.58009	7.79021	8.93963	7.50863	1.431	0.00179366	0.281575	0.362092	1.07146	0.00467671	-0.924125	0.0144206	early nodule-specific protein - like
At1g32830	3.7942	5.68011	5.37605	3.9458	1.43026	0.00367335	1.73431	0.00259597	-0.151592	0.349801	0.124415	0.503535	hypothetical protein
At5g12050	5.19191	5.93832	6.18297	4.75488	1.42809	0.0012547	1.18343	0.0134757	0.437029	0.117533	-2.33739	1.32e-06	putative serine rich protein
At4g18890	7.10231	7.91188	8.75573	7.32784	1.4279	4.01e-05	0.584046	0.0605819	-0.225524	0.196528	-0.872275	0.00155213	BZR1 homolog
At2g38940	5.02099	4.77279	5.81044	4.38564	1.4248	0.0140507	0.387146	0.355342	0.635348	0.109118	-0.748957	0.107361	phosphate transporter (ATPT2)
At2g46650	5.14078	6.18048	6.88212	5.45834	1.42378	0.0456672	0.722136	0.249001	-0.317555	0.30891	-2.02525	0.00275542	putative cytochrome b5
At5g19090	7.42103	9.06134	9.56918	8.14739	1.42179	0.000174397	0.913954	0.0180039	-0.726353	0.0105897	-0.825951	0.00628877	glycine-rich protein GRP22
At1g21740	7.22811	8.2111	8.90347	7.48672	1.41675	5.64e-06	0.724377	0.0123658	-0.258617	0.121957	-1.19869	9.68e-06	bzip-related transcription factor
At4g38660	10.0737	10.3038	10.8395	9.42276	1.41672	0.00340722	0.881086	0.068091	0.650981	0.059033	-1.73133	0.000172197	putative thaumatin-like protein
At4g33220	7.28842	6.05591	7.33542	5.92129	1.41413	0.00853249	0.134619	0.505254	1.36713	0.00357506	-2.0298	0.000125947	pectinesterase - like protein
At3g61640	6.80031	7.78162	8.07992	6.66685	1.41308	0.000258169	1.11478	0.00668642	0.133469	0.326389	-0.995123	0.00198604	arabinogalactan-protein (AGP20)
At4g18390	8.52456	8.74652	9.68229	8.26997	1.41231	4.86e-05	0.476542	0.106461	0.254591	0.169128	-0.218707	0.298878	TCP family transcription factor
At4g00870	8.49449	7.93666	9.16213	7.75027	1.41186	3.65e-05	0.186387	0.365647	0.744212	0.0037486	-0.383011	0.101801	bHLH protein
At4g01350	5.85607	6.17594	6.67977	5.26866	1.41111	0.00119746	0.907282	0.0401925	0.587412	0.0536218	-0.914111	0.0107222	CHP-rich zinc finger protein
At3g53190	9.72102	9.78433	10.4402	9.02979	1.41039	0.0013031	0.754541	0.0741128	0.691232	0.0312858	-1.3657	0.000532294	pectate lyase -like protein
At5g65590	5.13503	5.20727	6.72797	5.32567	1.40229	0.000802467	-0.118404	0.487629	-0.190641	0.285965	-1.07393	0.00255693	Dof zinc finger protein
At1g18370	7.95561	9.57689	9.50261	8.10103	1.40157	0.0117215	1.47586	0.0188718	-0.145423	0.369549	-1.13907	0.0173921	Hinkel; Kinesin-Like Protein
At2g26580	4.63845	4.57479	5.9414	4.54124	1.40016	0.0015112	0.0335498	0.560827	0.0972075	0.380698	-0.420905	0.186947	hypothetical protein
At2g36870	6.33535	6.64342	7.48204	6.08467	1.39737	0.00697715	0.558742	0.211861	0.250679	0.284967	-3.03945	6.7e-07	putative xyloglucan endo-transglycosylase
At5g36710	8.72535	10.1147	10.0058	8.60928	1.39653	0.00305338	1.50538	0.00521687	0.116065	0.372506	-1.39172	0.0010747	putative protein
At2g02130	9.19418	9.81099	10.4485	9.05487	1.39359	0.00672636	0.756124	0.121754	0.139309	0.364817	-1.70994	0.000429354	plant defensin protein,
At3g02500	4.81848	5.26032	6.31351	4.92084	1.39266	2.8e-05	0.339472	0.183093	-0.102369	0.332604	-0.162652	0.366348	Unknown
At1g04250	5.38068	6.24159	6.79387	5.40139	1.39248	0.00158738	0.8402	0.0558932	-0.0207077	0.443599	-3.24288	2.39e-08	auxin-responsive protein IAA17
At1g78670	8.65011	6.95289	7.9146	6.52491	1.38969	0.00377905	0.427984	0.265498	2.12519	1.88e-05	-1.51883	0.00060449	gamma glutamyl hydrolase
At3g44820	4.76639	5.56922	6.66608	5.27682	1.38926	1.06e-05	0.292398	0.201678	-0.510431	0.0154732	-0.336967	0.102982	EF-hands number:1
At3g20150	6.75953	8.10453	8.08301	6.69377	1.38924	0.0084809	1.41075	0.0176954	0.0657595	0.41882	-1.21029	0.00852634	kinesin-like protein
At3g08600	7.60817	8.83342	9.29957	7.91311	1.38646	0.000205787	0.920314	0.0167155	-0.304939	0.153085	-0.628735	0.0276355	Expressed protein
At1g64640	7.06372	7.43852	8.4238	7.03841	1.38539	0.00064894	0.400104	0.222005	0.0253084	0.437957	-1.66782	2.44e-05	Unknown
At3g12110	8.73645	9.56067	10.0696	8.68505	1.38453	0.00174901	0.875614	0.0501233	0.0514027	0.419947	-1.0385	0.00555109	actin 11 (ACT11)
At3g61550	8.49618	8.16293	9.1249	7.74241	1.38249	3.81e-05	0.420524	0.127628	0.753775	0.0031182	-1.00504	0.000302255	putative protein / putative protein At2g46160
At4g36180	9.10835	10.0733	10.4574	9.07505	1.38236	0.00119804	0.998246	0.024919	0.0333042	0.432859	-1.41788	0.000273197	leucine rich repeat protein
At5g06265	8.08207	6.98301	7.96417	6.58228	1.38189	0.000610136	0.400733	0.21854	1.49979	7.81e-05	-0.891399	0.00706903	Expressed protein
At5g66800	5.94301	7.39371	7.62268	6.24126	1.38142	0.0115252	1.15244	0.0479291	-0.298256	0.265333	-1.3629	0.0051923	putative protein
At1g63470	9.50454	10.0505	10.8765	9.49612	1.38035	0.000208182	0.554427	0.0965766	0.00842752	0.451685	-0.360673	0.16563	DNA-binding protein -related contains
At4g17615	6.96291	6.95322	7.60027	6.22442	1.37585	0.000485905	0.728797	0.0567859	0.738486	0.0136118	-0.858106	0.00757421	Silenced mutant is ABA hypersensitive
At1g01300	10.9461	10.8775	11.6532	10.2775	1.37578	0.000414725	0.600091	0.0931622	0.668637	0.0200265	-1.06894	0.00132237	chloroplast nucleoid DNA binding protein
At1g03310	8.09102	8.29205	9.21802	7.84322	1.3748	0.00271638	0.448837	0.234728	0.247804	0.260008	-0.620109	0.0831171	putative isoamylase
At4g22560	7.18843	6.9342	7.75066	6.37925	1.37141	0.00190612	0.554946	0.157511	0.809179	0.0174806	-0.709035	0.0431213	putative protein
At1g59640	6.86802	6.17461	7.67277	6.30324	1.36952	0.00200584	-0.12863	0.487499	0.564777	0.066416	-0.179101	0.435752	bHLH protein
At2g07727	6.9104	8.93188	8.87272	7.50349	1.36923	0.00309867	1.42839	0.0064675	-0.593089	0.0675598	0.413771	0.21756	hypothetical protein
At1g11140	8.4272	8.70448	9.43838	8.07107	1.36731	0.000566046	0.633404	0.0862594	0.356129	0.136251	-1.30891	0.000250064	leucine-rich repeat transmembrane protein kinase
At5g50730	9.93165	9.11954	9.83602	8.46907	1.36695	0.00819471	0.650464	0.167839	1.46258	0.00167655	-0.989571	0.0233985	contains similarity to ATFP3
At2g27230	8.51926	9.26025	10.3179	8.95497	1.36297	7.69e-06	0.305274	0.175936	-0.435719	0.0254896	-1.00815	6.15e-05	Expressed protein
At1g14460	7.81405	8.02557	8.87081	7.50809	1.36272	0.000214378	0.517479	0.110951	0.305957	0.149321	-0.687555	0.0167338	similarity to DNA polymerase III
At4g24150	7.88368	8.59002	9.58479	8.22214	1.36265	0.0266642	0.367875	0.384783	-0.338462	0.268737	-0.543133	0.241466	putative protein
At1g75500	7.21011	8.44169	8.86793	7.50604	1.36189	0.00110067	0.935657	0.0297389	-0.295925	0.196697	-2.56273	2.12e-07	nodulin-like protein
At4g03190	7.71162	7.98771	8.74032	7.37902	1.3613	0.0011337	0.608686	0.111977	0.332596	0.169018	-2.52359	2.4e-07	F-box protein GRR1-like protein 1
At1g56020	8.10213	8.12383	9.02418	7.66331	1.36087	2.17e-05	0.460513	0.0883715	0.43882	0.0345286	-1.23804	1.48e-05	Unknown
At4g02800	8.02941	8.2729	8.08013	6.71973	1.3604	0.00558555	1.55317	0.00608334	1.30969	0.00241359	-1.40316	0.00158992	expressed protein
At5g45920	7.25688	8.30918	8.96448	7.60551	1.35896	0.00210569	0.703668	0.0947348	-0.348631	0.175187	-0.636982	0.0661786	contains similarity to isoamyl acetate-hydrolyzing esterase
At1g55690	7.63279	7.59869	8.4833	7.12461	1.35869	5.18e-06	0.474086	0.0587407	0.508184	0.010857	-1.3572	1.17e-06	Phosphatidylinositol Transfer Protein
At1g75640	7.7236	8.76154	9.51219	8.15862	1.35357	0.00823442	0.602914	0.186965	-0.435022	0.166112	-0.614213	0.126073	receptor like protein kinase
At4g00020	4.12124	6.12901	6.21829	4.86889	1.3494	0.0272475	1.26012	0.0558932	-0.747646	0.0890929	-0.850031	0.0922982	putative BRCA2 homolog
At1g72670	7.4772	8.17714	8.52831	7.18572	1.34259	0.00555017	0.991426	0.0496827	0.291478	0.241921	-1.07882	0.00955392	hypothetical protein
At1g55500	7.60915	7.56372	8.40798	7.0659	1.34209	0.00103451	0.497823	0.161633	0.543254	0.0556264	-0.756211	0.021236	contains similarity to high-glucose-regulated protein 8
At1g04150	5.15784	6.07834	6.71312	5.37159	1.34153	0.00962877	0.70675	0.145057	-0.213757	0.313153	-1.09929	0.0139527	putative phosphoribosylanthranilate transferase
At3g02050	7.31365	8.20723	8.80647	7.46801	1.33846	5.82e-05	0.739215	0.0223841	-0.154359	0.270213	-1.09731	0.000131982	AtKUP3 potassium transporter
At5g51750	11.5115	11.8057	12.4983	11.1599	1.33843	0.000126123	0.645847	0.0503242	0.351671	0.1005	-1.14081	0.000181741	subtilisin-like serine protease
At5g10020	7.53257	8.62553	9.34876	8.01116	1.3376	0.000381924	0.614369	0.0798589	-0.47859	0.0596592	-0.612371	0.0349371	receptor like protein kinase
At5g56040	8.33612	8.3862	9.53483	8.19999	1.33483	0.0137502	0.186206	0.473913	0.136123	0.374444	0.0297098	0.577769	receptor like protein kinase
At1g62050	7.54478	8.35138	8.88752	7.55291	1.33461	4.42e-05	0.798461	0.0134775	-0.00813485	0.450445	-0.689505	0.0058765	hypothetical protein
At1g17140	7.8983	7.04455	7.85682	6.52258	1.33424	0.00684842	0.521977	0.217671	1.37572	0.00179912	-1.5267	0.000844776	Expressed protein
At3g03270	7.80987	7.56316	8.68621	7.35349	1.33272	0.000145433	0.209675	0.352945	0.456384	0.0509228	-0.253515	0.262846	DNA binding activity
At5g45960	7.77324	7.45799	8.0321	6.69974	1.33236	0.00331367	0.75825	0.0858314	1.07349	0.00483607	-1.2933	0.00145845	GDSL-motif lipase
At5g02030	8.96013	8.93389	9.71954	8.3875	1.33205	2.16e-05	0.546391	0.050703	0.572632	0.00953726	-1.07901	5.75e-05	homeodomain protein several homeodomain proteins
AtMg01040	5.41628	7.87707	7.60101	6.27177	1.32924	0.0177427	1.6053	0.0138008	-0.855485	0.045665	0.361053	0.339725	hypothetical protein
At1g21440	9.40268	10.0134	10.5821	9.25394	1.32817	1.31e-06	0.759481	0.00253397	0.148735	0.209227	-1.24733	6.7e-07	similar to carboxyvinyl-carboxyphosphonate phosphorylmutase
At3g53650	7.18426	7.33413	7.8887	6.56111	1.32759	0.00531668	0.773021	0.0955603	0.623152	0.0661032	-1.37313	0.0014689	A predicted Histone H2B gene
At3g61830	7.82183	8.80108	9.37154	8.0453	1.32625	0.00137547	0.755786	0.0627608	-0.223461	0.256664	-0.673947	0.039362	ARF16,auxin response factor-like protein
At5g45780	6.36398	6.04084	7.15984	5.83465	1.32519	4.74e-05	0.206187	0.330043	0.529329	0.0193656	-1.08129	0.000114915	receptor-like protein kinase
At5g08640	9.88306	10.532	11.3729	10.0481	1.32475	0.00673765	0.483919	0.238227	-0.165063	0.340061	-1.47786	0.00102883	FLAVONOL SYNTHASE
At1g79360	5.9072	6.15668	6.55444	5.23119	1.32325	0.00137405	0.92549	0.0305959	0.676011	0.0271313	-0.414348	0.169178	hypothetical protein
At4g39330	12.1404	11.7418	12.1263	10.8038	1.32254	0.00163587	0.937977	0.0314902	1.33664	0.000444446	-1.32935	0.000481597	cinnamyl-alcohol dehydrogenase CAD1
At2g36050	6.7921	7.16098	8.18846	6.86614	1.32232	0.00351186	0.294835	0.35194	-0.0740447	0.404442	-0.858211	0.0221149	Expressed protein
At1g49430	9.21567	8.85523	9.60277	8.28053	1.32224	0.00103417	0.574691	0.117186	0.93513	0.00448568	-1.71248	1.78e-05	hypothetical protein
At3g28860	9.61086	9.58582	10.4993	9.17731	1.32201	0.000141005	0.408503	0.15733	0.433545	0.0578513	-0.830339	0.00309848	MDR11 multidrug restistance transporter
At5g05160	6.07568	6.62901	7.22416	5.90225	1.3219	7.3e-05	0.726756	0.0247759	0.173429	0.248762	-2.34503	1.44e-08	4CL-like protein
At1g75240	10.6318	10.9853	11.8519	10.5314	1.32041	0.000579199	0.453912	0.166354	0.100397	0.362149	-0.472732	0.0975226	Expressed protein
At1g17200	10.4871	10.5757	11.5343	10.2148	1.31955	3.52e-06	0.360963	0.103874	0.272299	0.0863634	-0.706266	0.000858355	expressed protein
At5g20150	8.84604	8.36723	10.0272	8.71394	1.31324	0.0336653	-0.346707	0.400525	0.132098	0.390244	-0.309276	0.407422	ids4-like protein
At1g77020	5.00888	4.42027	5.79953	4.48654	1.31299	0.000403712	-0.0662699	0.525761	0.522346	0.0430981	-0.129645	0.454163	heat shock protein DnaJ
At4g18020	7.60719	8.40596	9.1809	7.86946	1.31144	0.00038174	0.536498	0.106461	-0.262263	0.190556	-0.214475	0.340857	PSEUDO-RESPONSE REGULATOR 2
At5g56220	6.9689	7.94292	8.72336	7.41343	1.30993	0.000161419	0.529491	0.0895043	-0.44453	0.0540599	-1.15607	0.000161641	putative protein
At1g04020	8.31222	9.01005	9.75618	8.44638	1.3098	0.0027626	0.56367	0.153065	-0.134163	0.349483	-1.24457	0.00143114	DNA binding activity
At3g06740	7.92754	7.83013	8.7137	7.40749	1.30621	0.0027626	0.422641	0.238024	0.520056	0.0813443	-0.921983	0.0118349	GATA zinc finger protein
At3g55560	6.70099	6.94367	8.00853	6.70299	1.30554	0.00305215	0.24068	0.392069	-0.00200505	0.45762	-1.258	0.00142603	AT-hook protein 1 (AHP1)
At5g12330	6.11588	6.54507	7.73906	6.43485	1.30421	0.0012269	0.110225	0.492572	-0.318971	0.170846	-1.71775	1.83e-05	lateral root primordia (LRP1)
At3g02250	7.08	7.68494	8.27426	6.97011	1.30415	0.000609815	0.714831	0.0547951	0.109895	0.352011	-0.406633	0.141825	putative auxin-independent growth promoter
At3g51660	4.56298	4.88422	5.97298	4.66904	1.30394	0.0167384	0.215177	0.457576	-0.106061	0.395454	-1.38587	0.00491259	Macrophage migration inhibitory factor (MIF) family
At5g12890	6.70849	6.37441	7.62375	6.3212	1.30255	6.74e-07	0.053214	0.497877	0.387295	0.0144443	-0.417242	0.013087	glucosyltransferase -like protein
At1g47210	7.1939	9.01463	8.97762	7.67728	1.30034	0.0133688	1.33735	0.02308	-0.483378	0.149765	-0.942791	0.0334913	Cyclin A3
At1g17720	7.57871	8.46271	8.8927	7.59293	1.29977	0.00289555	0.869776	0.0512937	-0.014217	0.448949	-0.472194	0.150532	type 2A protein serine/threonine phosphatase 55 kDa B regulatory subunit
At5g53760	7.1243	7.07973	7.89389	6.59442	1.29947	0.000155772	0.485312	0.107074	0.529884	0.027636	-0.634151	0.0167835	contains similarity to salt-stress responding gene product
At3g52490	6.88246	7.08722	8.11483	6.81855	1.29628	3.39e-05	0.268675	0.237659	0.0639091	0.378208	0.0974814	0.460818	heat shock protein
At1g28360	6.85671	7.98921	8.43381	7.14096	1.29285	0.0197827	0.848252	0.119757	-0.284248	0.280243	-1.44069	0.00442328	ethylene-responsive element binding factor 12
At1g18650	8.60236	9.13618	9.92214	8.62985	1.29229	0.00160896	0.506333	0.160581	-0.0274918	0.436766	-1.32122	0.000399012	glycosyl hydrolase family 17
At1g27950	10.9783	11.0392	11.6497	10.3575	1.29223	0.000213991	0.681712	0.0443861	0.62088	0.0157217	-1.46991	1.26e-05	lipid transfer protein
At2g42110	7.43155	7.59579	8.15951	6.86784	1.29168	0.00462423	0.727956	0.0986576	0.563715	0.0767565	-0.931606	0.0155963	hypothetical protein
At3g54340	11.6126	11.2851	12.3938	11.1023	1.29157	0.000972762	0.182895	0.418136	0.51031	0.0588174	-0.155674	0.435103	floral homeotic protein APETALA3 (AP3)
At3g60900	6.91873	7.89742	7.85497	6.56478	1.29019	0.0304476	1.33264	0.0433331	0.353946	0.25464	-0.74991	0.123191	fasciclin-like arabinogalactan-protein (FLA10)
At2g25790	5.74663	6.64308	7.48112	6.19477	1.28636	3.36e-06	0.448317	0.0527792	-0.448132	0.0130266	-1.25247	1.05e-06	putative receptor like protein kinase
At1g23000	7.44197	6.83655	8.19418	6.90805	1.28613	0.0210083	-0.0715051	0.547672	0.533918	0.143347	-2.07877	0.000186637	similar to farnesylated protein ATFP3
At1g12090	11.0221	10.9824	11.9436	10.6577	1.2859	0.00694109	0.324726	0.345112	0.364425	0.190052	-0.817974	0.0375581	pEARLI 1-like protein
At3g17840	9.84229	10.26	10.5176	9.23401	1.28356	0.0121745	1.02601	0.0564892	0.608283	0.0897628	-1.10893	0.0127884	receptor kinase
At1g10900	5.25234	5.83155	6.28171	4.99821	1.28351	0.00151366	0.833346	0.0431055	0.254133	0.225571	-1.51566	8.42e-05	phosphatidylinositol-4-phosphate 5-kinase isolog
At4g33390	4.55322	4.62558	5.8148	4.5322	1.2826	6.24e-07	0.0933798	0.420124	0.0210204	0.423993	0.211627	0.152045	putative protein / myosin II heavy chain
At4g39940	6.25889	5.9929	6.5367	5.25586	1.28085	0.0465585	0.737041	0.211544	1.00303	0.0472481	-1.65345	0.00577648	adenosine-5-phosphosulfate-kinase
At5g07860	6.71117	6.92147	7.80414	6.52377	1.28038	0.000363425	0.397704	0.182469	0.187399	0.257435	-0.585561	0.0343751	N-hydroxycinnamoyl benzoyltransferase - like protein
At2g22430	9.51491	9.79459	10.5268	9.24678	1.28004	8.13e-07	0.547813	0.0137174	0.268131	0.0597171	-0.780203	6.99e-05	homeobox-leucine zipper protein ATHB-6
At2g32690	7.35905	7.69919	8.37272	7.09293	1.27979	0.0194035	0.606257	0.212909	0.266117	0.289711	-0.577253	0.176567	Unknown
At4g20270	7.66169	7.50225	8.49409	7.21497	1.27912	0.000629464	0.287277	0.296458	0.446715	0.0736927	-1.36678	9.02e-05	CLV1 receptor kinase like protein CLAVATA1
At3g63240	6.65253	8.04178	8.57694	7.29997	1.27696	0.000259906	0.741807	0.0321776	-0.647444	0.013303	-0.831158	0.0037221	inositol-1,4,5-trisphosphate 5-Phosphatase-like protein
At2g26980	8.38298	8.53235	9.93123	8.65456	1.27667	0.00378785	-0.122211	0.494363	-0.271584	0.234957	0.499017	0.137908	SNF1-related Protein Kinase, subfamily 3
At1g70710	10.2783	10.6238	10.9731	9.69645	1.27664	0.0207098	0.927371	0.096382	0.581841	0.120303	-1.17903	0.0152549	endo-1,4-beta-glucanase
At2g35310	8.62193	9.00505	9.5494	8.27369	1.27571	0.00266226	0.731355	0.0779661	0.348236	0.167288	-0.519274	0.109982	transcriptional factor B3 family
At2g01150	8.72489	8.96663	9.70522	8.43026	1.27496	4.79e-05	0.536372	0.058905	0.294628	0.109541	-1.0669	8.97e-05	RING-H2 FINGER PROTEIN 2B
At1g27360	7.06265	6.48524	7.57272	6.30068	1.27204	0.00305984	0.184567	0.437922	0.761977	0.021471	-1.08345	0.00377784	putative squamosa-promoter binding protein 2
At3g27360	9.65374	10.4392	10.8023	9.53029	1.27201	0.00267739	0.908887	0.0390592	0.123443	0.354601	-1.29158	0.000772616	An Expressed Histone H2A gene
At1g69440	6.72848	6.4529	7.38753	6.11584	1.27169	0.00276077	0.337063	0.297197	0.612642	0.0463959	-1.35293	0.000523726	An AGO gene
At2g03240	8.15376	8.82242	9.48547	8.21453	1.27094	0.00141455	0.60789	0.101843	-0.0607686	0.406993	-1.0807	0.0017752	Unknown
At4g24970	6.71652	5.83882	6.94243	5.67192	1.27051	0.00789811	0.166896	0.470623	1.0446	0.008819	-0.677386	0.0782237	putative protein
At2g40840	10.2071	10.496	11.3567	10.09	1.26666	0.00297501	0.405971	0.243929	0.11705	0.361505	-0.386089	0.212459	4-alpha-glucanotransferase
At5g42100	9.50321	10.7743	11.0605	9.79464	1.26586	0.000485905	0.97964	0.0115553	-0.291421	0.162582	-0.81759	0.006044	beta-1,3-glucanase-like protein;beta-1
At1g14580	5.54961	6.11214	7.10886	5.84377	1.26509	0.00395951	0.268371	0.368646	-0.294155	0.216735	-0.568265	0.0969765	zinc finger protein
At2g03980	6.18167	5.06337	6.08781	4.82346	1.26434	0.0103198	0.239909	0.421687	1.35821	0.00211228	-2.29577	1.17e-05	putative GDSL-motif lipase hydrolase
At3g05600	9.7992	9.14497	10.3459	9.08213	1.26374	0.00066641	0.0628422	0.530091	0.717068	0.0121651	-0.419018	0.125526	putative epoxide hydrolase
At4g36010	8.69908	7.60215	9.06722	7.80452	1.2627	0.00451028	-0.202368	0.430101	0.894558	0.0125428	-0.915251	0.014808	thaumatin-like protein
At1g12020	6.14194	7.0678	7.78636	6.52376	1.26261	0.000268642	0.544041	0.0857341	-0.381819	0.0856906	-1.18813	0.000139219	Unknown
At2g35860	7.78824	7.40679	8.26377	7.00132	1.26245	0.00164407	0.405463	0.220178	0.786917	0.0124051	-1.63006	3.47e-05	Unknown
At4g18960	10.0456	10.0188	10.8686	9.60917	1.25939	0.00387443	0.409667	0.249777	0.43644	0.121618	0.818736	0.0233985	floral homeotic protein agamous (AGAMOUS)
At2g01940	5.48338	5.4551	6.73458	5.47554	1.25904	0.00205286	-0.020443	0.569375	0.00783648	0.453141	-1.32473	0.00041218	putative C2H2-type zinc finger protein
At4g38210	6.75953	7.57338	7.71906	6.46078	1.25828	0.00730968	1.1126	0.029094	0.298758	0.231652	-1.18354	0.00443322	expansin -like protein
At5g66650	5.46864	6.26671	7.17328	5.91651	1.25677	0.00045325	0.3502	0.221477	-0.44787	0.0634093	0.0310127	0.564908	putative protein
At5g67160	6.77034	5.86639	6.877	5.62031	1.25669	0.0110275	0.246076	0.417849	1.15003	0.00647972	-1.09206	0.0111495	anthranilate N-hydroxycinnamoyl/benzoyltransferase
At5g46570	8.4099	8.80548	9.36138	8.10483	1.25655	0.000205493	0.70065	0.0346506	0.305078	0.128908	-1.24216	6.3e-05	protein kinase like protein
AtMg01210	6.19649	8.19972	7.5015	6.24533	1.25618	0.0248993	1.95439	0.0041867	-0.0488375	0.432054	-0.356346	0.345768	hypothetical protein
At2g30860	11.9769	12.4902	12.4311	11.176	1.25513	0.00307881	1.31416	0.00633356	0.800924	0.0162065	-1.54272	0.0001424	glutathione transferase
At4g11450	6.71496	6.9912	7.66145	6.40635	1.2551	0.00166964	0.584851	0.113124	0.308608	0.178228	-1.20776	0.000736436	hypothetical protein
At5g66230	9.13948	9.81102	9.64749	8.39392	1.25357	0.0333695	1.4171	0.0324319	0.745567	0.0832204	-0.673391	0.15516	putative protein
At2g13610	8.81279	9.49988	10.2302	8.9768	1.25341	4.09e-05	0.52308	0.0573233	-0.164016	0.238193	-0.208231	0.269668	WBC5 white-brown complex homolog
At4g00900	7.03464	6.83263	7.92964	6.67751	1.25214	1.33e-05	0.155122	0.35927	0.357135	0.0459171	-1.04121	2.67e-05	Type IIA (SERCA-type) Ca2+ ATPase
At1g72970	11.5079	11.6666	12.4303	11.1782	1.25204	0.0010648	0.488373	0.147649	0.329626	0.149487	-0.957331	0.00320897	Adhesion of Calyx Edges
At4g16447	7.02834	7.13207	8.08096	6.8309	1.25006	0.0006445	0.301163	0.277017	0.19744	0.253582	-2.22588	2.12e-07	Expressed protein
At2g36830	11.519	11.4421	11.9322	10.6827	1.24951	0.00702068	0.759409	0.0948871	0.836268	0.021749	-1.39449	0.00109011	GA-inducible gene
At3g02040	7.27969	6.89547	8.73663	7.49037	1.24626	0.0440424	-0.594903	0.264658	-0.210679	0.346319	0.0438077	0.573497	Expressed protein
At1g21050	7.48874	7.39767	8.5254	7.28054	1.24486	3.21e-06	0.117131	0.395235	0.2082	0.131234	-1.46977	1e-07	Expressed protein
At1g18250	10.3973	10.3915	10.8445	9.59984	1.24463	0.0233625	0.791698	0.136666	0.797497	0.054707	-1.50053	0.00309378	pathogenesis-related group 5 protein
At5g03650	9.74099	9.27564	10.2224	8.9778	1.24462	0.00192479	0.297848	0.31365	0.763192	0.014698	-0.310084	0.262442	STARCH BRANCHING ENZYME 2.2
At1g60660	8.25257	8.97926	9.6007	8.35656	1.24414	0.000195195	0.622694	0.0510257	-0.103998	0.339098	-0.860827	0.00183322	cytochrome b5
At2g42870	7.05325	7.9988	9.04739	7.80336	1.24403	0.00327327	0.195442	0.426176	-0.75011	0.0216213	0.878807	0.0134668	Expressed protein
At3g21690	5.183	7.27993	8.17374	6.93162	1.24212	0.00539765	0.348304	0.307496	-1.74862	8.01e-05	-1.78634	5.97e-05	integral membrane protein
At2g20610	7.14603	8.44132	8.66503	7.42297	1.24206	0.00245348	1.01835	0.0210765	-0.276941	0.212269	-1.49328	0.000130543	Super Root; Tyrosine Aminotransferase;SUPERROOT 1
At1g29980	10.294	9.60708	10.4166	9.17458	1.24202	0.00144324	0.432496	0.19049	1.11944	0.00105584	-1.51855	5.35e-05	Expressed protein
At5g60690	9.13495	9.54095	10.2458	9.00637	1.23939	3.15e-05	0.534577	0.0480424	0.128584	0.27913	-1.40275	1.55e-06	HD-Zip transcription factor
At1g70560	8.19983	7.15618	8.2398	7.00446	1.23533	0.00271514	0.151713	0.460493	1.19536	0.00112101	-0.982448	0.00545326	putative alliinase
At2g39560	5.23236	6.088	6.87378	5.63854	1.23524	0.00277126	0.449464	0.201816	-0.406183	0.123521	-0.546811	0.0885447	hypothetical protein
At1g11545	4.9859	5.3219	6.46598	5.23169	1.23429	0.00291133	0.0902112	0.515631	-0.245788	0.241637	-0.947315	0.00731433	xyloglucan endotransglycosylase
At4g37650	7.38689	7.20831	7.91911	6.6851	1.23401	0.00112955	0.523206	0.126375	0.701792	0.0155646	-1.04442	0.00150978	short-root transcription factor (SHR)
At5g55330	5.31942	5.89691	6.59216	5.35849	1.23367	3.26e-05	0.538425	0.0468036	-0.0390626	0.409443	-1.66193	2.04e-07	wax synthase-like protein
At1g51060	10.2875	11.2021	11.5838	10.3513	1.23252	0.00891592	0.8508	0.074652	-0.0637215	0.41521	-1.27662	0.00269617	An Expressed Histone H2A gene
At3g02640	9.7845	11.0816	10.9775	9.74715	1.23035	0.0363762	1.33444	0.0417006	0.0373425	0.439685	-1.34333	0.0113411	Expressed protein
At1g44100	6.86473	6.6698	7.97219	6.74329	1.2289	0.000430087	-0.0734876	0.514065	0.121437	0.326982	-0.596162	0.02826	AAP5 amino acid permease
At3g24810	6.9583	6.99911	7.99475	6.76878	1.22596	0.00176756	0.230324	0.372576	0.189517	0.278792	-0.887772	0.0070729	Kip-related protein 5
At5g45950	8.97354	9.23033	9.36429	8.13898	1.22532	0.0181494	1.09135	0.0507143	0.834561	0.0381029	-1.5876	0.00119026	GDSL-motif lipase
At5g08260	7.79703	7.83143	8.683	7.46022	1.22278	0.0166911	0.371206	0.334589	0.336811	0.229262	-2.35128	1.7e-05	serine-type carboxypeptidase II-like protein
At2g36400	7.9526	8.07289	9.04989	7.82723	1.22266	0.00273046	0.245665	0.36996	0.125376	0.349095	-0.937521	0.00695371	transcription activator (GRL3)
At1g68120	6.75087	7.13467	7.96067	6.73809	1.22258	0.00632094	0.396577	0.271784	0.0127774	0.450441	-0.616631	0.0841731	hypothetical protein
At3g04520	7.80232	7.73462	8.5258	7.30362	1.22218	0.000590003	0.430997	0.159908	0.498699	0.0449981	-0.45034	0.090369	L-allo-threonine aldolase
At2g25060	10.1782	10.6158	10.8828	9.66231	1.22047	0.00834687	0.953481	0.0504093	0.515867	0.101996	-1.39033	0.00114984	putative peroxidase
At4g18030	9.22955	9.91635	10.492	9.27229	1.21971	0.000139353	0.644053	0.0372562	-0.0427461	0.410809	-1.03749	0.000203035	putative protein
At3g45260	4.39186	4.47133	5.35089	4.13374	1.21716	2.45e-05	0.337594	0.141829	0.258127	0.114865	0.0206782	0.567928	zinc finger protein
At4g26660	6.25767	7.09602	7.30794	6.0912	1.21674	0.0114946	1.00482	0.0495206	0.166472	0.338895	-0.92477	0.0239112	putative protein / probable kinesin
At5g65640	9.43948	8.82313	9.64352	8.42737	1.21614	0.00271514	0.395754	0.235497	1.01211	0.00333516	-1.1725	0.00123712	bHLH protein
At4g30990	5.00589	7.40876	7.26634	6.05067	1.21567	0.031395	1.35809	0.0322342	-1.04478	0.0235549	-0.933175	0.0526199	putative protein / probable membrane protein YBL004w
At4g14440	7.53171	8.38215	8.6537	7.43835	1.21535	6.55e-06	0.9438	0.000487985	0.093353	0.308358	-2.05502	1.4e-09	carnitine racemase like protein
At3g54400	10.7456	10.9139	11.5948	10.3795	1.21526	0.000325353	0.534405	0.0852634	0.366051	0.0902893	-0.597572	0.0232618	nucleoid DNA-binding - like protein
At1g77740	6.63767	7.65199	8.13349	6.91896	1.21452	0.000451158	0.733029	0.0343007	-0.281288	0.159229	-1.42678	2.11e-05	putative phosphatidylinositol-4-phosphate-5-kinase
At1g67940	6.56274	6.70973	8.06614	6.85313	1.21301	0.00134368	-0.143395	0.453249	-0.290386	0.178302	-0.499669	0.0840878	NAP3 non-intrinsic ABC protein;putative ABC transporter
At2g21590	6.8556	7.10222	7.3477	6.13578	1.21192	0.0101635	0.966437	0.0517086	0.719814	0.0427465	-1.18836	0.00469026	putative ADP-glucose pyrophosphorylase large subunit
At1g67360	9.94441	8.97151	10.0506	8.84102	1.20958	0.0130993	0.130497	0.500688	1.10339	0.00773183	-0.204628	0.43769	stress related protein
At4g23420	6.27681	7.36522	7.38213	6.17546	1.20667	0.000345369	1.18976	0.00151474	0.101354	0.345674	-1.19346	0.000105365	putative protein / rape mRNA
At1g77110	6.46607	6.93857	7.70077	6.49774	1.20302	0.00195554	0.440823	0.186812	-0.0316765	0.432054	-2.08044	1.31e-06	auxin transport protein EIR1
At1g69780	7.14532	6.12458	7.36883	6.16656	1.20227	0.00416674	-0.0419788	0.554206	0.978758	0.00548837	-1.30446	0.00071976	homeobox-leucine zipper protein ATHB-13
At1g26210	5.87229	5.66954	7.00026	5.79888	1.20138	0.00146561	-0.129341	0.467292	0.0734063	0.390696	0.227646	0.338976	expressed protein
At5g38300	7.31002	8.27454	8.07729	6.87627	1.20102	0.0108749	1.39827	0.0103344	0.433752	0.14837	-0.781958	0.0453431	putative protein
At5g09440	11.0806	10.8563	11.8845	10.6839	1.20061	0.0126356	0.172389	0.468592	0.396647	0.175437	-0.181434	0.455573	putative protein / phi-1
At2g02070	8.11605	8.64335	9.57879	8.37856	1.20023	0.00159932	0.264789	0.329419	-0.262512	0.205103	-0.712551	0.0209987	putative C2H2-type zinc finger protein
At4g04210	9.23867	9.03907	10.0436	8.8444	1.19922	0.0001736	0.194672	0.349456	0.394275	0.0611476	-0.672689	0.007833	putative membrane trafficking factor
At1g32930	7.91237	8.52958	9.06093	7.86507	1.19586	0.000727276	0.664508	0.0554716	0.0473023	0.412895	-0.855155	0.0039823	Avr9 elicitor response protein, putative
At1g80370	8.21425	7.81953	8.50894	7.31369	1.19525	2.16e-05	0.505843	0.0458458	0.900561	0.000128966	-1.37502	8.59e-07	Cyclin A2
At3g15300	5.62606	5.43907	6.47657	5.28268	1.19389	0.000116415	0.156393	0.390626	0.343383	0.0792978	-0.885708	0.000672046	Unknown
At1g21810	6.86884	7.05426	7.37541	6.18158	1.19383	0.00671764	0.87268	0.0557042	0.687261	0.0382441	-1.41644	0.00059719	myosin-like protein
At1g35180	8.52111	8.63309	9.19668	8.0031	1.19359	3.21e-06	0.629997	0.00749898	0.51801	0.00357863	-0.837957	5.03e-05	hypothetical protein
At4g34760	7.00799	8.41988	8.35346	7.16004	1.19342	0.0147974	1.25984	0.0224589	-0.152054	0.353115	-1.2671	0.00430507	putative auxin-regulated protein
At4g18970	9.3787	9.73937	10.3582	9.16558	1.19261	2.8e-05	0.573789	0.0303431	0.213124	0.158891	-0.605783	0.00496262	Expressed protein
At5g06530	7.15197	8.58415	9.16459	7.97213	1.19247	0.0012561	0.612028	0.0819427	-0.820156	0.00612979	-0.34807	0.189869	WBC23 white-brown complex homolog
At5g03680	6.24943	6.44571	7.00069	5.80835	1.19235	0.000712573	0.637361	0.0616774	0.441086	0.0649263	-1.08404	0.000529789	GT2 -like protein
At2g24762	5.6004	5.51775	6.65185	5.46039	1.19146	0.00440924	0.0573595	0.543106	0.140013	0.339994	-0.372964	0.221283	Expressed protein
At5g65390	7.75513	7.94411	9.29685	8.1054	1.19146	0.00139052	-0.161286	0.433149	-0.350264	0.129702	-1.17502	0.000476609	arabinogalactan-protein (AGP7)
At5g61130	10.0464	10.3097	10.8351	9.64398	1.1911	0.000533959	0.665757	0.0495206	0.402434	0.0770611	-1.35876	3.61e-05	glycosyl hydrolase family 17
At5g55480	8.62854	9.26486	9.75642	8.56691	1.1895	0.00266273	0.69795	0.0730536	0.061626	0.40683	-1.35101	0.000260139	putative protein
At1g12500	7.29346	7.84799	8.34714	7.1582	1.18894	3.83e-05	0.689795	0.0148959	0.135264	0.265285	-1.20622	7.47e-06	hypothetical protein
AtMg01000	6.14624	8.04613	8.08596	6.89833	1.18762	0.0101578	1.1478	0.024435	-0.752094	0.033998	0.219046	0.41082	hypothetical protein
At3g49120	8.34401	7.39834	8.57039	7.38298	1.1874	0.0458714	0.0153554	0.576373	0.96103	0.0416293	-0.774788	0.116467	peroxidase
At2g35190	7.74717	7.89618	8.65451	7.46757	1.18693	0.00063489	0.428603	0.155271	0.279597	0.163681	-1.01702	0.000818627	NOVEL PLANT SNARE 11
At5g64550	7.90927	8.59582	9.49271	8.3061	1.18661	0.000455522	0.289712	0.262044	-0.396838	0.0756275	-0.693513	0.010907	putative protein
At3g54810	8.00075	7.86003	8.18828	7.00356	1.18473	0.0192086	0.856473	0.0941001	0.997193	0.016682	-0.89187	0.038104	GATA zinc finger protein
At2g07675	6.04886	7.10805	7.71074	6.52628	1.18445	0.00822173	0.581767	0.15915	-0.477426	0.111749	0.409896	0.217977	hypothetical protein
At1g10650	8.14714	7.01436	8.43097	7.24683	1.18413	0.014493	-0.232476	0.426648	0.900305	0.0210207	-1.24012	0.00458927	S-ribonuclease binding protein SBP1
At4g07450	4.64344	6.87985	6.75542	5.5721	1.18332	0.00805074	1.30775	0.0107166	-0.928662	0.0114235	0.593376	0.0948665	similarity to Oryza sativa replication protein A1
At5g01090	9.74794	10.0937	10.6786	9.4957	1.18287	2.36e-06	0.597986	0.00831113	0.252232	0.0721314	-0.0572628	0.490169	lectin - like protein / lectin precursor LECSJAbmII
At1g21090	8.26654	8.52651	9.4863	8.30375	1.18255	0.00341343	0.222762	0.390585	-0.0372113	0.429437	-1.09809	0.00216132	expressed protein
At2g07671	9.07906	9.95788	10.6566	9.47439	1.18221	0.0366742	0.483489	0.296609	-0.395328	0.221297	-0.299328	0.396468	hypothetical protein
At2g46150	5.14058	4.32076	5.37844	4.19628	1.18217	0.0147622	0.124482	0.504583	0.944308	0.0170576	-0.657352	0.0945559	hypothetical protein
At1g66250	8.02325	8.09701	8.69174	7.50963	1.1821	0.0241427	0.587379	0.210703	0.513615	0.138391	-1.0943	0.0176273	beta-1,3-glucanase precursor
At5g24330	7.93611	8.30921	8.72847	7.54751	1.18097	0.000394606	0.761698	0.0248752	0.388601	0.0761806	-0.978667	0.000718238	SET domain protein related to the yeast genes SET3 and SET4.
At4g15140	7.79477	8.88224	8.73621	7.5553	1.18091	0.0186344	1.32694	0.0206685	0.239467	0.292848	-1.45078	0.00191676	putative protein
At2g18160	10.0397	10.3515	11.1055	9.92527	1.18023	0.000858942	0.426203	0.164055	0.114385	0.339134	-0.638349	0.023709	putative bZIP transcription factor
At5g23580	7.61969	8.1057	8.48095	7.30154	1.17941	0.00428691	0.804158	0.0568443	0.318149	0.185434	-1.04371	0.00396004	Calcium-dependent Protein Kinase, isoform 12
At4g14760	6.83374	6.6888	7.60457	6.42553	1.17905	0.00158738	0.263274	0.32568	0.408208	0.0963162	-0.672911	0.0252824	centromere protein homolog
At2g14890	10.8938	11.5653	11.8976	10.719	1.17859	0.00134368	0.84628	0.0271049	0.17482	0.280217	-1.12037	0.000656813	arabinogalactan-protein (AGP9)
At3g57380	4.82287	4.03194	5.1841	4.0056	1.1785	0.000485905	0.0263399	0.559642	0.817265	0.00313021	0.0910226	0.490858	hypothetical protein
At1g78610	6.99031	6.95141	7.91776	6.73967	1.17809	0.00100126	0.211745	0.368021	0.25064	0.199059	-0.384771	0.143198	hypothetical protein
At5g11510	7.48203	8.71296	8.77118	7.59349	1.17769	0.00513965	1.11947	0.0170026	-0.111459	0.366339	-0.910537	0.0112882	MYB like protein
At5g64640	6.98037	6.74134	7.93683	6.75955	1.17727	0.000996131	-0.018218	0.568606	0.220814	0.22709	-0.677116	0.0187816	pectin methylesterase-like protein
At3g14740	8.45097	8.90102	9.34587	8.17115	1.17473	0.00689809	0.729871	0.0895116	0.279816	0.229027	-0.798832	0.027727	zinc finger protein
At5g53480	6.51706	8.69216	8.78975	7.61613	1.17362	0.0245865	1.07603	0.0553133	-1.09907	0.0126243	-0.637397	0.130284	importin beta
At2g01290	7.99642	8.4137	8.79577	7.62415	1.17162	0.00134857	0.78955	0.034881	0.372274	0.111008	-1.2022	0.000309313	putative ribose 5-phosphate isomerase
At3g17360	6.17509	6.97512	7.15391	5.98366	1.17024	0.00822173	0.991458	0.0370559	0.191429	0.305303	-1.19724	0.00269148	kinesin-like protein
At1g73640	5.84853	5.98951	7.08455	5.91521	1.16934	0.002133	0.074301	0.522729	-0.0666752	0.398822	-0.468605	0.107062	Arabidopsis RAB GTPase gene
At2g45900	4.78087	5.15626	6.38429	5.21532	1.16897	0.0115694	-0.0590552	0.547082	-0.434447	0.143699	0.374542	0.26246	hypothetical protein
At3g59420	7.7098	7.87456	8.61585	7.44692	1.16893	3.74e-05	0.427641	0.0813745	0.262888	0.110272	-0.651216	0.00307539	Putative receptor kinase homolog
At1g26540	7.73786	8.73419	8.73055	7.56198	1.16857	0.0131589	1.17221	0.0251253	0.175889	0.328988	-0.940482	0.020237	hypothetical protein
At3g15030	6.77341	7.79992	8.47488	7.30646	1.16842	0.00012841	0.493458	0.0747631	-0.533048	0.015837	0.113901	0.437332	TCP family transcription factor
At1g65010	7.88003	8.39861	9.06586	7.89795	1.16792	0.00411274	0.50066	0.169233	-0.0179168	0.444654	-1.02678	0.00397359	hypothetical protein
At3g57920	6.66273	7.29686	7.34503	6.17772	1.16731	0.0438553	1.11914	0.0706866	0.485014	0.181672	-1.64055	0.00278882	squamosa promoter-binding protein homolog
At1g78170	8.73945	9.01177	9.85949	8.69247	1.16702	0.00188975	0.319302	0.274332	0.0469853	0.417037	-0.865128	0.00643187	Unknown
At2g03090	8.43639	10.2019	10.2896	9.12412	1.16546	0.033617	1.07776	0.0655434	-0.687727	0.0852457	-1.71581	0.0011499	putative expansin
At4g11140	4.69525	5.39206	5.83383	4.66872	1.16511	0.000296276	0.723343	0.0257493	0.0265292	0.430887	-1.30754	2.2e-05	putative Ap2 domain protein,
At1g71330	6.67318	7.9058	8.17353	7.00908	1.16445	0.0169012	0.896721	0.0747332	-0.335902	0.219526	-0.178037	0.46287	NAP5 non-intrinsic ABC protein;putative ABC transporter
At5g28290	7.14357	8.03306	8.60061	7.43617	1.16444	0.000345001	0.596893	0.056248	-0.292598	0.132717	-0.932434	0.000860139	ser/thr kinase like protein
At1g20850	7.39201	7.65583	8.39156	7.22804	1.16352	0.0294818	0.427791	0.313522	0.163969	0.356307	-0.68098	0.11854	cysteine proteinase XCP2
At2g41650	8.93507	9.43818	10.423	9.26019	1.16286	0.00335213	0.177991	0.431218	-0.325122	0.168845	-1.10626	0.0017274	Unknown
At4g30290	3.98566	3.97076	5.0647	3.90209	1.1626	0.0142003	0.0686616	0.54207	0.0835633	0.401834	0.125422	0.502528	xyloglucan endo-1,4-beta-D-glucanase-like protein
At5g06510	5.23736	5.64683	6.40886	5.2471	1.16176	0.0290327	0.399732	0.330417	-0.00973543	0.453806	-1.33455	0.00603761	transcription factor-like protein
At3g18050	8.95432	8.91732	9.42471	8.26391	1.1608	0.000106515	0.653413	0.0257762	0.690414	0.00322821	-1.02941	0.000101378	Expressed protein
At4g18360	5.75649	5.22294	6.16178	5.0013	1.16048	0.000224979	0.221643	0.313603	0.755188	0.00287666	-0.184958	0.333135	glycolate oxidase - like protein
At3g06035	8.56963	8.65737	9.26037	8.101	1.15937	0.00222036	0.556367	0.115028	0.46863	0.0728061	-1.55045	3.59e-05	Expressed protein
At3g05800	6.47889	5.581	6.56449	5.40536	1.15913	0.00382581	0.17564	0.435668	1.07353	0.0021623	-0.699683	0.0326274	bHLH protein
At2g31650	5.69449	7.89736	7.81881	6.65984	1.15897	0.0308823	1.23752	0.038373	-0.965349	0.0262813	-0.822781	0.0687174	A putative histone methyltransferase
At5g46880	6.14051	7.37726	8.25698	7.09913	1.15785	0.000548118	0.278124	0.27312	-0.958617	0.0009289	-0.57239	0.0290561	similar to HD-Zip homeo domain OCL4 protein
At3g24340	6.08423	5.37524	6.86235	5.70481	1.15754	0.000280407	-0.329564	0.200101	0.379419	0.0700277	-0.469118	0.0509268	A SWI2/SNF2-like protein
At2g42960	5.17389	5.66446	6.17346	5.01597	1.1575	0.00733496	0.64849	0.117295	0.157923	0.329881	-1.14267	0.00309965	putative protein kinase
At1g70720	5.1458	6.24239	6.91589	5.75913	1.15676	0.0102944	0.483265	0.216527	-0.613322	0.0620489	-0.180211	0.444633	expressed protein
At1g27930	8.59957	8.83527	9.27082	8.11496	1.15586	0.00776266	0.720313	0.0925539	0.484606	0.101336	-1.37625	0.000701439	Expressed protein
At2g21300	6.64267	8.69165	8.59169	7.43592	1.15577	0.0122748	1.25574	0.0169888	-0.793252	0.0280967	-0.720285	0.0582687	putative kinesin heavy chain
At4g36220	4.79196	4.26787	5.19102	4.03562	1.1554	0.021786	0.232252	0.435268	0.756342	0.0489863	-2.80952	1.76e-06	FERULATE-5-HYDROXYLASE 1
At3g53380	7.74262	6.62111	7.18085	6.02658	1.15427	0.0292588	0.594525	0.212127	1.71604	0.000769063	-0.597362	0.158225	Receptor lectin kinase -like protein
At3g63210	7.0448	6.87884	8.36747	7.21464	1.15283	0.00441722	-0.335796	0.288331	-0.169836	0.307653	-0.418735	0.169514	putative protein / putative protein At2g25690
At5g65380	6.4614	7.46203	8.24109	7.0908	1.15029	0.00422971	0.37123	0.255658	-0.629407	0.0363272	-0.999909	0.00443128	putative protein
At1g17750	5.12103	4.41092	5.37467	4.22565	1.14902	0.00186731	0.185263	0.406977	0.895377	0.0037486	-0.791586	0.0101776	hypothetical protein
At4g34260	8.07813	8.63275	8.92563	7.7774	1.14823	0.000615954	0.855344	0.0164343	0.300732	0.137121	-0.896066	0.00175387	hypothetical protein
At3g51740	6.91718	8.08545	7.86665	6.71907	1.14758	0.0346629	1.36638	0.0274466	0.198111	0.33666	-1.08383	0.0235376	putative brassinosteroid insensitive protein
At1g09440	5.73187	5.21926	6.32632	5.1789	1.14742	0.000228839	0.0403577	0.542319	0.552969	0.0159158	0.0736897	0.503231	putative ser/thr protein kinase
At3g27270	5.92222	6.13695	7.00083	5.85347	1.14736	0.0139282	0.283486	0.377732	0.0687486	0.411784	-1.46691	0.000870733	Unknown
At3g43350	3.58781	4.15925	4.74746	3.60048	1.14698	0.000119562	0.558766	0.0479291	-0.0126713	0.443983	-0.110207	0.438776	putative protein
At2g37080	8.58138	7.98823	8.67575	7.52905	1.1467	0.000401689	0.459173	0.113318	1.05233	0.000280471	-0.705433	0.00732482	putative myosin heavy chain
At1g19520	6.67768	9.27024	8.80445	7.65964	1.14481	0.0460864	1.6106	0.0179754	-0.981959	0.0339514	-1.00289	0.0442919	Expressed protein
At5g59770	7.21079	7.91645	8.39561	7.25093	1.14468	0.00757799	0.665521	0.108223	-0.0401359	0.429524	-0.61364	0.0753783	putative protein / protein tyrosine phosphatase-like protein
At3g28040	8.20817	8.29532	9.37032	8.22679	1.14354	0.000155851	0.0685345	0.504913	-0.0186191	0.437395	-0.759082	0.00216281	unknown protein
At5g25020	5.32848	4.92459	5.90114	4.7577	1.14345	0.0026776	0.166889	0.434027	0.570783	0.0405682	-0.430873	0.135049	hypothetical protein
At2g28950	10.6412	10.4923	10.9522	9.81128	1.14089	0.00222249	0.680989	0.0653625	0.829909	0.0066548	-1.60786	1.97e-05	expansin AT-EXP6
At1g27030	6.16556	4.98184	5.90742	4.767	1.14043	0.00172167	0.214842	0.371252	1.39857	7.03e-05	-2.06303	6.7e-07	Expressed protein
At1g12370	6.66053	7.0947	7.3616	6.22217	1.13943	0.0141024	0.872527	0.0692134	0.438361	0.143899	-1.31349	0.00212419	UV Repair Defective; Type II CPD Photolyase;PHOTOLYASE 1
At1g13230	3.58876	3.75183	4.73882	3.60019	1.13863	4.6e-05	0.151635	0.368843	-0.0114283	0.444165	-0.948282	9.03e-05	leucine rich repeat protein family
At1g21880	9.78126	9.70123	10.2097	9.07253	1.13713	0.00280644	0.628693	0.0875314	0.708728	0.0169782	-1.05904	0.00169714	expressed protein
At3g50700	7.14428	7.45334	8.14409	7.00749	1.1366	0.00148637	0.445857	0.157572	0.136797	0.317234	-1.2264	0.000208202	zinc finger protein
At1g51070	8.28109	7.88273	8.93521	7.79904	1.13616	0.00188369	0.0836904	0.509911	0.482042	0.0598338	-0.705108	0.0186772	bHLH protein
At5g14640	9.15988	9.04324	9.82308	8.6876	1.13547	0.000178027	0.355637	0.160208	0.472276	0.0270869	-0.986347	0.000210467	glycogen synthase kinase (GSK) 3
At2g29660	6.90739	6.52893	7.36658	6.2315	1.13508	0.000174857	0.29743	0.211944	0.675891	0.00437469	-0.413455	0.0639384	Expressed protein
At4g27640	4.60044	7.87846	7.60171	6.46769	1.13401	0.0314153	1.41076	0.020879	-1.86725	0.000351046	-1.10889	0.0177802	putative protein / Ran_GTP binding protein 5
At1g75890	5.092	5.14733	5.86524	4.73139	1.13385	0.000169568	0.415949	0.114206	0.360612	0.0665146	-0.586389	0.0127715	family II extracellular lipase 2 (EXL2)
AtMg00260	4.33932	5.59553	5.66317	4.5294	1.13377	0.0158882	1.06614	0.0380609	-0.190076	0.318736	0.00577446	0.590608	hypothetical protein
At1g33470	4.34371	6.17164	5.98867	4.85598	1.1327	0.00822173	1.31566	0.00785435	-0.512268	0.08658	-1.2324	0.00163534	RRM-containing protein
At1g53920	5.44943	5.47696	6.6307	5.49825	1.13245	0.0158882	-0.0212945	0.571231	-0.0488178	0.426638	-1.80963	0.000122888	unknown protein
At3g30450	3.65883	5.4797	4.97884	3.84667	1.13217	0.00306851	1.63303	0.000388235	-0.187844	0.278792	0.155501	0.436655	hypothetical protein
At3g12610	9.3921	9.87197	10.0099	8.87928	1.13065	0.000752648	0.992697	0.00672847	0.512827	0.0338548	-1.17523	0.000146659	DNA-DAMAGE REPAIR/TOLERATION 100
At3g24770	7.63063	7.27171	8.54279	7.4136	1.12919	0.000527275	-0.141888	0.428537	0.217029	0.207374	-1.12455	0.000155566	CLAVATA3/ESR-RELATED 41
At2g01630	7.50327	7.4091	8.07655	6.94996	1.12658	0.0193652	0.459138	0.258814	0.553306	0.100955	-1.06704	0.0122678	putative beta-1,3-glucanase
At5g37020	6.5365	7.90862	8.2118	7.08523	1.12657	0.0130698	0.823385	0.0758045	-0.548731	0.0866133	-2.13826	1.12e-05	auxin response factor 8
At5g01840	5.98202	5.42048	6.31638	5.19039	1.12599	0.00119714	0.230093	0.340152	0.791638	0.00515842	-0.335296	0.180353	putative protein / putative proteins
At1g15210	4.74034	4.41897	5.54289	4.41856	1.12433	0.0001736	0.000413517	0.582278	0.321784	0.0885886	-0.436703	0.0504047	PDR7 pleiotropic drug resistance;putative ABC transporter
At1g78430	8.37317	8.1004	8.48604	7.36218	1.12386	0.0347093	0.738227	0.151869	1.011	0.021396	-1.62789	0.00140829	hypothetical protein
At1g01110	6.77789	6.05649	7.34569	6.22277	1.12293	0.0471761	-0.166275	0.49598	0.555117	0.144003	-1.01434	0.0402532	Expressed protein
At3g18640	6.85579	7.66121	8.44517	7.32256	1.1226	0.000368818	0.338649	0.191068	-0.46677	0.0357147	-0.7043	0.00609586	hypothetical protein
At2g39870	8.11209	9.29591	9.57315	8.45079	1.12236	0.00422407	0.845117	0.0402003	-0.338706	0.157717	-1.38929	0.00020101	Expressed protein
At3g05980	5.2216	4.58407	5.71017	4.58785	1.12233	0.0078311	-0.0037797	0.580219	0.633748	0.044324	-0.266184	0.338855	Expressed protein
At1g29790	8.54298	8.51081	8.90343	7.78236	1.12107	0.000582677	0.728449	0.0286378	0.760614	0.00402765	-0.66666	0.0114498	Unknown
At2g28620	7.03286	7.99292	7.91492	6.79537	1.11954	0.0243777	1.19755	0.0313773	0.23749	0.293689	-0.782524	0.0608918	putative kinesin-like spindle protein
At2g07695	6.29893	7.84312	7.9746	6.85551	1.11909	0.0252112	0.987614	0.0628813	-0.556575	0.109289	-0.173934	0.470965	hypothetical protein
At3g21250	7.6278	7.17835	7.85039	6.73175	1.11863	0.0134114	0.446592	0.244715	0.896045	0.0154732	-0.888251	0.022015	MRP6 multidrug resistance protein
At1g55350	7.1307	8.86449	9.09003	7.97191	1.11812	0.0054163	0.892578	0.0367094	-0.841215	0.0105269	-0.883609	0.0103346	n-calpain-1 large subunit
At3g12870	8.98281	10.1522	10.2211	9.10371	1.11735	0.0146619	1.04846	0.0362059	-0.120904	0.369439	-0.886448	0.0240985	similar to oxidoreductases
At5g48300	10.0845	9.57245	10.3869	9.27088	1.11601	0.00291133	0.301566	0.293926	0.813651	0.00786635	-0.559813	0.0597941	ADP Glucose Pyrophosphorylase Small Subunit
At4g34500	7.26812	7.59819	8.2119	7.09751	1.1144	2.25e-06	0.500684	0.0165482	0.170614	0.145042	-0.447343	0.00587612	putative ser/thr protein kinase
At3g03450	8.1994	8.60149	9.12889	8.01506	1.11383	0.0138337	0.586428	0.163457	0.184337	0.316763	-0.264082	0.364965	RGA1-like protein,gibberellin response modulator
At1g51660	7.26256	7.48718	8.36265	7.24928	1.11337	0.000272476	0.237902	0.286806	0.0132795	0.44403	-0.449731	0.0510437	putative protein kinase
At2g42840	11.4241	12.3551	12.7016	11.5887	1.11289	0.00470251	0.766379	0.0573489	-0.164632	0.308383	-0.969601	0.00483389	PROTODERMAL FACTOR 1
At4g23490	7.10771	7.37254	7.99866	6.88591	1.11275	0.00320256	0.486624	0.154251	0.221797	0.244206	-0.622205	0.0411264	Expressed protein
At5g26850	9.28791	10.5598	10.9169	9.80422	1.11271	0.000326357	0.755565	0.0184029	-0.516307	0.0219687	-0.928776	0.000564088	putative protein
At1g62030	7.54469	7.54444	8.24109	7.12864	1.11245	2.84e-05	0.415793	0.0720128	0.41605	0.0210408	-0.73403	0.000619989	CHP-rich zinc finger protein
At3g47270	3.94757	5.70156	5.26397	4.15163	1.11234	0.0450411	1.54993	0.0182376	-0.204059	0.33686	0.0625628	0.560389	putative protein
At5g41070	8.3623	8.14938	8.68052	7.56912	1.1114	0.000615954	0.580253	0.0633537	0.79318	0.00304037	-0.68701	0.00939376	putative protein
At5g66330	7.47288	7.28383	7.50221	6.39132	1.11089	0.0152669	0.892507	0.0627608	1.08156	0.00634358	-1.39183	0.00120923	leucine rich repeat protein family
At2g40130	4.14717	5.23159	5.96538	4.85481	1.11057	0.012985	0.376781	0.29149	-0.707642	0.038595	-1.96429	2.64e-05	Expressed protein
At3g15350	8.38777	8.00714	8.95242	7.84266	1.10976	7.44e-06	0.164478	0.299329	0.545109	0.00244381	-0.669755	0.000481878	N-acetylglucosaminyltransferase family (Core-2/I-Branching enzyme family)
At4g26760	9.78148	9.9002	10.47	9.36044	1.10959	0.000715256	0.539762	0.0808787	0.421038	0.0604986	-0.73551	0.00657834	hypothetical protein
At4g21820	5.98738	6.8666	6.90435	5.79678	1.10757	0.0290625	1.06982	0.0523654	0.190595	0.331738	-1.05426	0.0187607	calmodulin-binding protein SHA1
At3g45930	9.5523	10.5312	10.8155	9.70802	1.10747	0.0208245	0.823153	0.0912677	-0.155725	0.349095	-1.32002	0.0028734	An expressed Histone H4 gene
At1g26100	7.39374	7.95801	8.43128	7.32496	1.10632	0.0059267	0.63305	0.103721	0.068774	0.402221	-0.863366	0.0120812	cytochrome b-561
At5g40150	7.44263	8.09638	8.47073	7.3646	1.10613	0.00795646	0.731778	0.0801693	0.0780289	0.396775	-0.657776	0.0536476	peroxidase
At4g12390	6.65596	6.84909	7.44877	6.34278	1.10599	0.00260286	0.50631	0.132893	0.313186	0.157712	-0.956433	0.0028634	putative protein / pectinesterase
At1g49580	8.64898	8.39582	8.93169	7.82583	1.10586	2.28e-05	0.569996	0.0210069	0.823153	0.000155805	-0.707899	0.00067543	CDPK-related protein kinase isoform 8
At4g37890	6.50471	7.62498	7.914	6.80824	1.10576	0.00391648	0.816739	0.0418212	-0.303524	0.178019	-0.171235	0.419023	putative protein / retrotransposon -like protein
At5g18460	7.77727	7.97964	8.65229	7.54752	1.10477	0.000455871	0.432121	0.122844	0.229751	0.185432	-0.900848	0.000932107	putative protein
At5g42750	6.37765	6.02302	7.15801	6.05464	1.10337	0.00731037	-0.031617	0.561683	0.323011	0.184231	-0.297117	0.296942	Expressed protein
At4g38460	6.50426	7.72706	8.16849	7.06869	1.0998	0.0131617	0.658367	0.124278	-0.564434	0.0761567	-0.25134	0.372539	geranylgeranyl pyrophosphate synthase(GGPS)(farnesyltranstransferase)
At5g59020	6.70715	6.57488	7.47475	6.37552	1.09923	0.00167018	0.199362	0.379141	0.33163	0.128847	-0.753138	0.00966059	putative protein
At1g55120	7.76032	7.64882	8.66851	7.5694	1.09911	0.0025263	0.0794233	0.514743	0.190919	0.265289	0.116237	0.47389	beta-fructofuranosidase
At3g25980	8.50806	9.35821	9.21046	8.11352	1.09694	0.0306506	1.24469	0.0301404	0.394538	0.196693	-0.780422	0.0679181	putative mitotic checkpoint protein
At1g27760	7.91935	7.37716	8.41586	7.31925	1.09661	0.0026046	0.0579052	0.535444	0.600095	0.0282963	-0.313974	0.227891	expressed protein
At5g55180	11.6661	12.242	11.9791	10.8825	1.09657	0.0277567	1.35955	0.0188482	0.783646	0.0429289	-0.381063	0.290972	beta-1,3-glucanase-like protein
At1g10960	10.3178	11.3026	11.5524	10.4569	1.09546	0.0106497	0.845676	0.0588814	-0.139101	0.346761	-1.14967	0.00301555	ferredoxin precusor isolog
At4g21910	8.25379	8.7037	8.71488	7.62176	1.09312	0.0147281	1.08194	0.0294659	0.632031	0.0578673	-1.00723	0.0107702	putative protein
At5g65310	6.65837	5.36163	6.4526	5.35954	1.09307	0.00689363	0.00209696	0.58126	1.29884	0.000578637	-2.5636	2.4e-07	homeobox-leucine zipper protein ATHB-5
At2g26330	11.4605	11.3305	12.1536	11.0606	1.09291	0.00197832	0.269897	0.30624	0.399895	0.0903498	-0.937847	0.00234173	putative receptor-like protein kinase ERECTA
At4g02450	8.98018	8.84115	8.67692	7.58408	1.09284	0.0494907	1.25707	0.0445498	1.3961	0.00550635	-0.684167	0.135848	putative protein
At3g47280	3.57057	4.99726	4.62772	3.53539	1.09232	0.0159195	1.46187	0.00645573	0.0351767	0.434591	0.106649	0.514154	mudrA protein
At1g32190	9.12296	9.82405	9.86941	8.77835	1.09106	0.0350184	1.0457	0.0606682	0.344611	0.231832	-1.08434	0.0185137	hypothetical protein
At3g21100	5.67676	6.87798	7.01269	5.92382	1.08887	0.000461478	0.954158	0.00499945	-0.247061	0.164793	-1.04082	0.000204135	RRM-containing protein
At2g27130	7.35513	8.02956	8.61694	7.52902	1.08792	0.000297376	0.500538	0.0737615	-0.17389	0.234839	-0.611694	0.0106199	predicted GPI-anchored protein
At4g29100	7.83248	7.74782	8.53595	7.44844	1.08752	0.000114649	0.299384	0.184575	0.384042	0.0424747	-0.908857	0.00020101	hypothetical protein
At2g38370	7.82521	7.25508	8.34568	7.25911	1.08656	0.00707746	-0.00403308	0.579817	0.566094	0.0549674	-0.3494	0.235145	hypothetical protein
At4g28100	8.72835	9.42841	9.69603	8.60997	1.08606	0.0406374	0.818442	0.123403	0.118385	0.387299	-0.93377	0.042103	Expressed protein
At3g23740	6.3343	6.9918	7.48342	6.39772	1.0857	0.00437819	0.594079	0.104219	-0.0634145	0.403657	-0.884214	0.0070765	Unknown
At1g24100	8.73069	8.60834	9.01365	7.92997	1.08369	0.0234187	0.678373	0.141353	0.800724	0.0335417	-1.19804	0.00578657	putative indole-3-acetate beta-glucosyltransferase
At2g20290	6.45355	7.08702	7.21402	6.13107	1.08295	0.00207439	0.955954	0.0134326	0.322488	0.138857	-0.973598	0.00167902	putative myosin heavy chain
At1g10780	7.734	8.48607	8.57797	7.49523	1.08275	0.0124168	0.990841	0.0351931	0.238779	0.263714	-1.18406	0.00267914	F-box protein
At1g05200	6.64291	6.20908	6.93384	5.85183	1.08201	0.00190587	0.357249	0.217174	0.791078	0.00573436	-1.03831	0.000878204	putative ligand-gated ion channel protein
At1g44110	9.27346	9.62363	9.81654	8.73482	1.08172	0.0118291	0.888808	0.0510052	0.538638	0.0785789	-0.904348	0.0149635	Cyclin A1
At2g05890	4.4507	6.25787	6.16013	5.07893	1.08119	0.0174073	1.17894	0.0220959	-0.62823	0.0623853	0.378096	0.257816	putative replication protein A1
At2g20850	6.61902	6.79248	7.27308	6.19212	1.08096	0.00569427	0.600366	0.109034	0.426906	0.104399	-0.908426	0.0073644	putative LRR receptor protein kinase
At1g44760	9.96208	10.1821	11.0271	9.94639	1.08066	0.000615954	0.235736	0.304482	0.0156886	0.442409	-1.07464	0.000186199	hypothetical protein
At1g77280	6.97274	5.30353	6.13785	5.05762	1.08024	0.00562954	0.245911	0.363517	1.91512	6.32e-06	-1.19292	0.000896547	putative protein kinase
At3g13110	8.89647	9.31637	9.76876	8.68861	1.08015	0.00253214	0.627757	0.0737691	0.207861	0.24513	-0.888469	0.004064	Nitrate responsive
At5g65630	8.93692	9.59783	10.2249	9.14631	1.07855	0.00031993	0.451522	0.0964417	-0.209389	0.193481	-0.787732	0.00174319	Homologous to fly FSH & human RING3 bromodomain proteins
At5g40890	7.54963	7.18341	8.55716	7.47877	1.07839	0.0203099	-0.295355	0.370159	0.0708601	0.410769	-1.02062	0.0130092	Chloride Channel
At1g73080	8.7452	8.65603	9.26749	8.18976	1.07773	0.00164198	0.46627	0.132667	0.555442	0.0286297	-0.375396	0.140771	similar to receptor like proteins
At4g35990	5.21403	4.42651	5.53294	4.45561	1.07733	0.0227649	-0.0291028	0.566645	0.758423	0.0392011	-1.15927	0.00661734	hypothetical protein
At5g16150	9.93418	10.5048	11.1594	10.0821	1.07726	1.94e-05	0.422697	0.0560121	-0.147917	0.212516	-0.546239	0.00395765	sugar transporter-like protein
At5g53200	7.09554	7.93883	8.47944	7.4024	1.07705	0.0102049	0.536438	0.164169	-0.306854	0.2026	-0.292044	0.310152	contains similarity to MYB family transcription factor
At4g32030	7.82839	9.06015	9.20094	8.12422	1.07673	0.00300795	0.935929	0.0184029	-0.295823	0.169538	-0.642628	0.0298385	putative protein
At5g24850	6.73145	6.91658	7.58824	6.51166	1.07659	0.0176161	0.404923	0.277907	0.219791	0.289768	-0.995306	0.0127819	DNA photolyase - like protein
At5g10400	10.0763	10.764	10.7664	9.69082	1.07553	0.0143252	1.07317	0.0278447	0.385429	0.161954	-1.3052	0.00143366	An Expressed Histone H2A gene
At2g41900	6.84581	7.91118	8.65575	7.58028	1.07547	0.011063	0.330901	0.312111	-0.73447	0.026719	-0.928187	0.0116902	putative CCCH-type zinc finger protein
At3g17640	5.26679	5.9439	6.17071	5.09738	1.07333	0.00181777	0.846518	0.0211986	0.169415	0.275623	-0.768541	0.00776669	leucine rich repeat protein family
At5g43810	9.19237	9.83478	10.4975	9.42484	1.07262	2.1e-05	0.40994	0.0617141	-0.232472	0.106421	-1.14071	2.11e-06	An AGO gene
At2g46920	8.1141	8.67731	9.32383	8.25129	1.07254	0.0020767	0.426017	0.165963	-0.137188	0.314327	-0.570118	0.0405662	Unknown
At1g74720	7.85518	8.25069	8.81827	7.74687	1.0714	3.28e-05	0.503817	0.0348133	0.108314	0.284432	-0.817617	0.000161641	hypothetical protein
At1g24470	6.96004	6.17756	7.48979	6.41859	1.07119	0.00188119	-0.241028	0.329609	0.541451	0.0330348	0.117425	0.464254	putative b-keto acyl reductase
At1g53860	6.76148	6.02306	6.67148	5.60095	1.07053	0.0373984	0.422106	0.30881	1.16053	0.0094226	-1.32685	0.00525792	hypothetical protein
At1g16750	7.78811	7.3776	8.33779	7.2676	1.0702	0.000484682	0.110006	0.458325	0.520517	0.0213923	-0.0620149	0.519189	Expressed protein
At1g26960	5.22314	4.88064	5.80011	4.72996	1.07014	0.00786457	0.150682	0.462109	0.493175	0.0812422	-1.50491	0.000136622	homeobox-leucine zipper protein
At2g07732	3.72474	4.54631	4.80783	3.73834	1.06949	0.000609815	0.807969	0.014816	-0.0136057	0.444202	0.0523893	0.533869	pseudogene
At5g67260	10.818	11.0263	11.4037	10.3344	1.06929	0.00370826	0.691869	0.0624509	0.48361	0.0638536	-0.717051	0.0195126	Cyclin D3
At4g05390	8.65479	9.38912	10.0597	8.99047	1.06926	0.000579199	0.39865	0.142396	-0.335676	0.0941593	-0.398061	0.0873179	Nitrate responsive
At3g61610	7.45596	7.93418	7.89672	6.8286	1.06811	0.0387528	1.10558	0.0516549	0.627357	0.0932593	-1.07734	0.0193804	putative protein / POSSIBLE APOSPORY-ASSOCIATED PROTEIN C
At2g03420	7.39905	8.96547	9.26508	8.19705	1.06803	0.0157893	0.768419	0.0869378	-0.797999	0.0240503	-1.07649	0.00655262	hypothetical protein
At5g50890	5.99178	6.82867	6.91547	5.84769	1.06778	0.0110626	0.980978	0.0319121	0.144093	0.339703	-0.835614	0.0201051	putative protein
At1g20330	10.6208	10.5326	11.1172	10.0509	1.0663	8.34e-05	0.481658	0.0549526	0.569902	0.00556428	-0.798645	0.000459984	COTYLEDON VASCULAR PATTERN 1
At3g56620	6.99983	6.08573	7.33926	6.27409	1.06517	6.05e-05	-0.188355	0.300986	0.725739	0.00080277	-0.065082	0.494924	nodulin-like protein
At5g16030	7.1641	7.08744	7.38214	6.31719	1.06495	0.0344115	0.770254	0.124278	0.846913	0.0346491	-1.68998	0.000628827	putative protein with poly glutamic acid stretch
At1g74100	9.01361	8.63936	9.0505	7.98914	1.06136	0.0172411	0.650222	0.131392	1.02447	0.00750717	-1.2106	0.00307379	putative flavonol sulfotransferase
At5g20410	6.07744	5.11297	6.26827	5.20929	1.05898	0.0282859	-0.096325	0.525751	0.868149	0.026	-0.346278	0.310582	monogalactosyldiacylglycerol synthase
At2g41660	4.86877	5.38417	6.05825	5.00027	1.05798	0.00104039	0.383895	0.168367	-0.131499	0.306015	-0.21878	0.300404	Expressed protein
At1g78210	9.56408	9.32086	9.8377	8.78041	1.05728	0.00112471	0.540445	0.0804014	0.783665	0.00351357	-1.24401	6.04e-05	hypothetical protein
At1g05440	6.96099	7.64876	7.73481	6.68065	1.05416	0.0301147	0.968109	0.0624003	0.280338	0.260399	-0.672456	0.0944855	hypothetical protein
At1g20300	7.22828	7.3061	7.86952	6.81579	1.05373	0.00192321	0.49031	0.11823	0.412489	0.0755198	-0.494188	0.0631653	expressed protein
At3g58510	8.98912	10.4599	10.2569	9.20375	1.05317	0.0416342	1.25616	0.0321776	-0.214628	0.319301	-0.68336	0.110263	DEAD BOX PROTEIN 3 (HELICASE-LIKE PROTEIN 2) (HLP2)
At5g46700	9.54767	9.44921	10.0062	8.95346	1.0527	0.00380029	0.495751	0.13862	0.594213	0.0304157	-1.13494	0.000681821	senescence-associated protein 5-like protein
At4g30130	8.41784	8.74566	9.16143	8.10886	1.05257	0.000170332	0.636801	0.0231294	0.308979	0.0828984	-0.665421	0.00342127	bZIP protein
At2g18730	8.27693	8.26055	9.00258	7.95071	1.05188	4.52e-05	0.309848	0.140896	0.326226	0.0498075	-0.990644	2.21e-05	putative diacylglycerol kinase
At4g21200	4.82606	4.3863	5.37996	4.32827	1.05169	0.0118291	0.0580306	0.543499	0.497795	0.0891167	-0.122041	0.490555	gibberellin 20-oxidase - like protein
At5g41050	9.22385	8.7508	9.39554	8.34422	1.05132	0.0144479	0.406576	0.258427	0.879629	0.0134688	0.66639	0.0610045	Expressed protein
At3g23820	9.2847	9.81447	10.2744	9.22386	1.05054	0.000349188	0.59061	0.0416272	0.0608371	0.383221	-1.2411	1.42e-05	NAD dependent epimerase
At2g40550	9.01467	9.16968	9.63746	8.58704	1.05042	8.45e-05	0.582639	0.0251832	0.427627	0.0222772	-1.00058	3.69e-05	hypothetical protein
At3g25540	7.27621	7.94716	8.5227	7.47241	1.05029	7.98e-05	0.474744	0.0539692	-0.196197	0.170836	-0.91886	9.01e-05	Expressed protein
At4g39050	7.24461	7.78463	8.15355	7.10547	1.04807	0.00014068	0.679155	0.0156601	0.139144	0.25821	-0.913701	0.000161521	kinesin like protein
At3g06130	8.97541	9.31058	10.1723	9.12486	1.04748	0.000462171	0.185715	0.351247	-0.149449	0.266789	-0.02594	0.564897	Expressed protein
At5g06190	7.97734	7.91939	9.27462	8.22845	1.04618	0.0107166	-0.309054	0.321287	-0.251103	0.241647	-0.431824	0.170513	Expressed protein
At2g02170	7.89012	7.58738	8.23947	7.19409	1.04538	0.00116934	0.393288	0.161482	0.696035	0.0070017	-0.829112	0.00263435	Expressed protein
At1g03457	7.19353	7.28324	8.23874	7.19458	1.04415	0.0173444	0.0886548	0.524116	-0.00105268	0.458238	-0.852082	0.0242558	RNA-binding CELF protein
At5g60840	7.69225	7.58803	8.18763	7.1448	1.04283	0.00539765	0.443232	0.182605	0.54745	0.0472291	-1.13811	0.000939321	putative protein
At4g24700	5.1748	5.20139	6.01677	4.97484	1.04193	0.0024984	0.226548	0.347164	0.199961	0.245302	-0.814721	0.00568447	hypothetical protein
At3g15720	4.99485	4.78094	4.96607	3.92515	1.04092	0.00702864	0.855792	0.0379052	1.0697	0.00189342	-1.73019	1.73e-05	putative polygalacturonase
At5g54160	11.5436	11.1408	11.6774	10.6365	1.04091	0.048727	0.504312	0.268066	0.907044	0.0337367	-1.01267	0.0300488	O-METHYLTRANSFERASE 1
At4g30440	9.31394	8.61065	9.31017	8.27041	1.03975	0.017381	0.340236	0.316961	1.04353	0.00609214	-0.578001	0.102539	nucleotide sugar epimerase-like protein
At2g42300	7.18091	7.13059	7.70742	6.66805	1.03937	0.00363253	0.462539	0.153676	0.51286	0.0483984	-0.965761	0.00228737	Unknown
At2g37210	6.14832	6.20839	6.65281	5.6135	1.03931	0.0129161	0.594891	0.135511	0.534819	0.0749377	-1.52785	0.000195947	hypothetical protein
At1g54160	6.49034	6.62622	7.59441	6.55545	1.03896	0.00566161	0.0707766	0.526589	-0.0651046	0.401251	-0.410081	0.153572	CCAAT-binding factor B subunit
At3g17390	12.0597	11.9758	12.8252	11.7864	1.03887	0.000238006	0.189406	0.327268	0.273361	0.113598	-0.724588	0.00202596	Methionine Over-Accumulation; Novel S-Adenosylmethionine Synthetase
At5g10390	9.20754	10.263	10.3543	9.3157	1.0386	0.0211724	0.94729	0.0512937	-0.108156	0.379555	-1.34382	0.00152443	An Expressed Histone H2A gene
At4g01270	6.58593	6.97027	7.56861	6.53144	1.03717	0.014136	0.43883	0.230145	0.0544849	0.41797	-0.998118	0.00774004	putative RING zinc finger protein
At2g38540	12.4375	12.5003	12.8894	11.853	1.03641	0.000152183	0.647359	0.0190973	0.584504	0.00560975	-1.20238	6.7e-06	putative nonspecific lipid-transfer protein
At1g80450	5.46212	5.70733	6.52816	5.49194	1.03622	0.0213851	0.215396	0.429092	-0.0298175	0.438548	-1.77367	0.000105365	Unknown
At1g13250	7.22876	7.48463	8.11591	7.08062	1.03529	0.00111764	0.404016	0.149053	0.148147	0.282944	-1.15451	0.000104941	hypothetical protein
At1g19920	9.15338	9.38262	10.2077	9.17361	1.03407	0.00237053	0.209006	0.364019	-0.0202311	0.439579	-0.342188	0.17294	sulfate adenylyltransferase
[truncated: 1,058 more rows]

## Sheet: ems=802
AGI	ams	ems	spl	wt anther	spl-wta	q	ems-wta	q	ams-wt anther	q	wt anther-wt i	q	Integrated Description
[truncated: 802 more rows]

## Sheet: ams=1366
AGI	ams	ems	spl	wt anther	spl-wta	q	ems-wta	q	ams-wt anther	q	wt anther-wt i	q	Integrated Description
[truncated: 1,366 more rows]

[truncated: 7 more sheets: SE=599, EA=188, SA=303, SEA=167, SEA-L=136, SE-H=98, SE-L=354]
