# Supplementary material for: AMS-dependent and independent regulation of anther transcriptome and comparison with those affected by other Arabidopsis anther genes
Source: BMC Plant Biol. 2012 Feb 15;12:23. doi: 10.1186/1471-2229-12-23 (PMC3305669; doi:10.1186/1471-2229-12-23)
Supplement: Additional file 7 — Genes differentially expressed in spl, ems1 or/and the ams mutants. This additional file contains information about the expression levels of gene differentially expressed in the three mutants. [file 1471-2229-12-23-S7.XLS]

## Sheet: bHLH
ID		spl/wt	ems/wt	ams/wt	anther
	A/PbHLH6
At3g21330	bHLH087
At5g67060	bHLH088	-0.16218	0.037427	0.227266	4.35057
At3g50330	bHLH037
At4g00120	bHLH040
At5g09750	bHLH043
At5g01310	bHLH140	0.18066	-0.00761857	0.592248	6.04259
	B/PbHLH6
At5g37800	bHLH086
At1g66470	bHLH083	0.0861772	0.25705	-0.278451	4.24478
At5g43175	bHLH139
At1g27740	bHLH054	-0.0446923	0.0101942	-0.16141	4.83401
At4g33880	bHLH085
	D/PbHLH7
At1g51140	bHLH122	-0.214313	0.0948421	0.508825	8.34688
At2g42280	bHLH130	1.0251	-0.240346	0.313874	4.40878
At2g43140	bHLH129	0.128578	0.0866406	-0.0463714	3.75749
At1g05805	bHLH128	0.259101	-0.0418174	0.166735	7.05368
At4g09180	bHLH081
At1g35460	bHLH080	0.26674	0.337417	0.175261	8.98912
	C/GBOF
At3g07340	bHLH062/GBOF1	0.139069	0.266438	0.0382546	4.00016
At5g48560	bHLH078	-0.217313	0.0442826	-0.298638	4.38181
At2g42300	bHLH48	1.03937	0.462539	0.51286	6.66805
At3g57800	bHLH60
At3g23690	bHLH77	0.625797	0.199951	0.764497	8.40204
At4g36540	bHLH58/BEE2	-0.62121	-0.234557	1.09027	5.45057
At2g18300	bHLH64	0.0158987	0.0041508	0.322951	3.81844
At1g59640	bHLH31/ZCW32	1.36952	-0.12863	0.564777	6.30324
At5g62610	bHLH79	0.252578	-0.28745	0.0114118	8.85185
At1g68920	bHLH049	-0.277153	-0.343521	0.244543	7.78036
At1g18400	bHLH044/BEE1	0.000180881	0.148294	-0.423954	4.65879
At1g73830	bHLH050/BEE3	0.442565	0.496579	-0.397496	4.33467
At1g25330	bHLH075	0.214727	1.53888	-0.0716827	3.93751
At5g39860	bHLH136	1.73872	0.776076	0.0872558	4.66093
At1g26260	bHLH076	-0.229993	-0.266346	0.287914	7.07003
At4g34530	bHLH063
At5g50915	bHLH137	0.304551	0.65806	-0.207437	6.00384
At1g10120	bHLH074	0.837725	-0.194227	0.661304	7.96532
At5g58010	bHLH082	-0.139855	-0.107938	-0.259176	5.18211
At2g24260	bHLH066	-0.200014	-0.0751134	-0.33816	5.29751
At4g30980	bHLH069
At1g03040	bHLH007	0.714307	0.331469	0.616772	8.52706
At4g02590	bHLH059	0.401461	0.309629	0.103828	8.16741
	E/SPATULA
At1g25310	bHLH108
At4g28811	bHLH119
At4g28790	bHLH023
At2g31215	bHLH138
At4g28800	bHLH056
At5g67110	bHLH073/ALCATRAZ	1.00405	0.418505	0.108422	8.52892
At4g36930	bHLH024/SPATULA	0.405718	-0.196617	0.332869	7.98578
At3g62090	bHLH132/PIL2	0.96478	-0.31261	-0.24213	5.41772
At2g46970	bHLH124/PIL1
At5g61270	bHLH072
At4g00050	bHLH016	0.14689	0.307962	0.0260963	5.1203
At1g02340	bHLH026/HFR1	-0.0378129	0.192103	0.427358	5.39247
At2g20180	bHLH015	-0.0852883	-0.560285	0.783018	6.47546
At2g43010	bHLH009/PIF4	-0.147245	0.0103802	-0.171562	5.0577
At3g59060	bHLH065	-0.560184	-0.0649109	0.603787	4.95037
At1g09530	bHLH008/PIF3	-0.264457	-0.255791	-0.286796	7.22704
	W
At2g34820	bHLH053	0.0357171	0.109404	-0.165071	4.17622
At1g30670	bHLH052
At3g22100	bHLH117
At4g30180	bHLH146
	H
At2g47270	bHLH151	0.0576524	0.249179	-0.0590478	3.57441
At1g22380	bHLH152	-0.0806389	-0.180956	-0.621841	6.14796
At3g05800	bHLH150	1.15913	0.17564	1.07353	5.40536
At1g09250	bHLH149	-0.540894	-0.426052	0.694428	5.87973
At3g06590	bHLH148	0.256864	-0.388659	0.679628	6.53268
At3g17100	bHLH147	-0.180122	0.0406677	0.62967	6.40191
	I
At5g50010	bHLH145	-0.40582	-0.387352	1.19533	5.8181
At5g09460	bHLH143	0.257074	0.061672	-0.489907	9.00275
At5g64340	bHLH142	0.386095	0.315127	0.101436	6.86454
At1g29950	bHLH144	0.701278	0.421346	0.653798	7.09551
	K
At4g00480	bHLH012/MYC1	0.515165	0.0400208	0.633378	5.37611
	F
At3g20640	bHLH123
At3g19500	bHLH113	0.486667	0.479609	0.19676	5.18258
At4g21340	bHLH103	0.0896255	0.321079	-0.488292	4.00147
At4g29100	bHLH068	1.08752	0.299384	0.384042	7.44844
At1g27660	bHLH110
At1g61660	bHLH112	-0.731029	-0.34369	-0.271004	6.045
At4g05170	bHLH114	0.186848	0.380112	-0.496907	4.86696
At1g31050	bHLH111	0.0686726	0.0225531	-0.00156079	3.918
	G
At1g74500	bHLH135	0.0774265	0.268793	0.0677628	3.31954
	L
At1g69010	At bHLH102	0.428016	0.176067	0.125946	7.94673
At5g08130	At bHLH046	0.56046	0.533711	0.145874	8.69081
At5g38860	At bHLH141
	M/PBHLH-LZ
At4g36060	At bHLH011	0.0791149	0.0994976	0.0548358	4.30245
At3g19860	At bHLH121	-0.766665	-0.768573	0.388555	8.50144
At3g47640	At bHLH047	0.0467602	0.26698	0.380281	7.11605
At5g54680	At bHLH105	0.07934	-0.107087	-0.154408	10.0486
At1g51070	At bHLH115	1.13616	0.0836904	0.482042	7.79904
At3g23210	At bHLH034	-0.721649	-0.961295	0.320014	8.34445
At4g14410	At bHLH104	-0.500923	-0.537751	0.219571	9.04972
	U/PbHLH8
At5g56960	At bHLH041
At5g43650	At bHLH92
	T/R
At4g09820	At bHLH042/TT8	-0.379726	-0.399111	1.07689	3.96497
At1g63650	bHLH002	0.845028	-0.0134158	0.418131	4.82478
At5g41315	bHLH001
	N/PbHLH8
At4g00870	bHLH014	1.41186	0.186387	0.744212	7.75027
At2g46510	bHLH017	-0.376711	-0.390978	-0.313252	7.92567
At1g01260	bHLH013/MYC7E	0.145631	0.136595	-0.0842935	8.29247
At5g46830	bHLH028	0.183524	0.128164	0.373765	3.3462
At4g17880	bHLH004MYC4	0.798767	-0.0369391	-0.64559	5.14166
At5g46760	bHLH005/ATR2	-0.181146	0.101614	0.234667	7.95063
At1g32640	bHLH006/MYC2	0.171762	0.234461	0.299982	7.48435
At4g16430	bHLH003	-0.0101191	-0.335718	0.208859	8.69809
	R/PbHLH2
At2g28160	bHLH029	0.224828	0.129933	0.205891	3.74932
At5g57150	bHLH035	0.735499	0.0765725	-0.199047	6.40231
At1g10610	bHLH090	-1.11842	0.467102	-0.00796832	7.41122
At2g16910	bHLH021/AMS	-3.42201	-3.54957	1.72064	7.72603
At5g65640	bHLH093	1.21614	0.395754	1.01211	8.42737
At3g26744	bHLH116/ICE1	0.0779888	0.189063	-0.442898	10.1848
At1g12860	bHLH033	0.44826	0.0243688	-0.0665713	8.82731
At5g10570	bHLH061
At4g21330	bHLH022
At4g29930	bHLH027
	S/Sat
At2g22770	bHLH020	0.270124	0.280283	0.195759	4.00459
At2g22760	bHLH019	0.11241	0.150431	-0.37495	4.09345
At4g37850	bHLH025	0.0308136	0.169514	0.343254	3.35978
At2g22750	bHLH018	0.112396	0.12981	0.046334	3.62785
	O
At1g49770	bHLH095
	P/PbHLH4
At3g06120	bHLH045	-0.448259	-0.257371	-0.984503	5.51324
At5g53210	bHLH098	1.85486	0.784588	-0.306648	5.37577
At5g65320	bHLH099	0.0479038	0.324783	-0.439489	4.29084
At3g61950	bHLH067	0.633358	0.050487	0.202483	6.03145
At2g46810	bHLH070
At3g24140	bHLH097	0.971345	0.0703693	-0.338902	6.40182
At5g46690	bHLH071	2.98284	0.150279	0.779753	5.29903
At4g01460	bHLH057	-0.97025	0.0750842	-0.103126	5.79204
At1g22490	bHLH094	0.946438	0.414106	-0.371597	5.47056
At1g72210	bHLH096
	X/bHLH1
At2g41240	bHLH100
At5g04150	bHLH101	-0.617713	-0.631038	-0.45414	5.30951
At3g56980	bHLH039	0.470291	0.413577	-0.223929	4.09661
At3g56970	bHLH038
At1g12540	bHLH055
At1g62975	bHLH125
At5g51780	bHLH036
At4g25400	bHLH118
At5g51790	bHLH120
At4g25410	bHLH126	0.236781	0.151562	-0.0917911	3.80933
	Y/PbHLH1
At2g31210	bHLH091	-3.38796	-2.85592	-1.09465	7.1305
At1g06170	bHLH089	-5.94119	-4.62479	-0.8065	9.56159
At2g31220	bHLH010
	V/PbHLH3
At4g38070	bHLH134	0.230281	0.393494	-0.0860735	3.83141
At2g40200	bHLH051	0.128541	0.0694526	-0.309424	3.91731
At3g56770	bHLH107
At2g41130	bHLH106
At3g25710	bHLH032	-0.702676	0.433429	0.389076	6.50561
At1g68810	bHLH030	0.30834	0.850427	0.301631	6.48721
red: anther preferential, anther>all other organs
blue: anther specific, anther>other non reproductive organ, and the expression is less than 50 in any non-reporductive organs

## Sheet: MADS
ID	family	Name	spl/wt	ems/wt	ams/wt	anther
At5g20240	MIKC	PISTILLATA	0.424631	-0.00850378	0.200456	11.8228
At3g54340	MIKC	APETALA3	1.29157	0.182895	0.51031	11.1023
At4g18960	MIKC	AGAMOUS	1.25939	0.409667	0.43644	9.60917
At3g58780	MIKC	AGL1=SHP1	-0.209321	0.0318883	1.59576	5.69542
At5g15800	MIKC	AGL2=SEP1	0.509133	0.071907	0.620551	9.50545
At2g03710	MIKC	AGL3=SEP4	-0.0694668	-0.0641089	0.265034	5.55262
At3g02310	MIKC	AGL4=SEP2	0.491433	0.199838	0.704793	10.6697
At2g42830	MIKC	AGL5=SHP2	-0.0576347	0.258868	-0.0046492	6.40977
At2g45650	MIKC	AGL6	0.0950175	0.14665	0.573523	4.16547
At1g69120	MIKC	AGL7=AP1	-0.203686	-0.10042	0.76357	7.57657
At5g60910	MIKC	AGL8	-1.59068	0.300338	-0.78789	8.12212
At1g24260	MIKC	AGL9=SEP3	0.400723	-0.096505	0.273037	10.5351
At1g26310	MIKC	AGL10	0.0357272	0.182795	0.0879657	5.01709
At4g09960	MIKC	AGL11=STK	-0.568954	-0.0886387	0.23631	4.63706
At1g71692	MIKC	AGL12	0.108555	0.317835	-0.0907358	4.0564
At3g61120	MIKC	AGL13	0.0627567	0.0957364	0.528252	3.95143
At4g11880	MIKC	AGL14	0.272941	-0.0166639	-0.391667	3.95809
At5g13790	MIKC	AGL15	-0.7211	-0.504504	0.926159	6.42107
At3g57230	MIKC	AGL16	-0.935128	-0.307333	-0.613125	7.31208
At2g22630	MIKC	AGL17	-0.140201	-0.166417	-0.0760638	3.74659
At3g57390	MIKC	AGL18	-0.561213	-1.05621	0.942696	7.84387
At4g22950	MIKC	AGL19	0.125233	0.0402813	-0.174223	4.12472
At2g45660	MIKC	AGL20=SOC1	-2.34249	-0.31643	-0.0557753	8.66064
At4g37940	MIKC	AGL21	-0.114567	0.0356295	-0.208759	3.81206
At2g22540	MIKC	AGL22=SVP	-0.0489835	0.193327	-0.0438409	4.88631
At4g24540	MIKC	AGL24	0.366578	0.24666	-0.514421	4.26826
At5g10140	MIKC	AGL25=FLC	-3.23373	-3.14088	-1.7873	8.06356
At1g77080	MIKC	AGL27=FLM	-0.98252	-0.741409	-0.538688	7.33495
At5g65050	MIKC	AGL31	0.085567	0.118363	0.0283464	6.86645
At5g23260	MIKC	AGL32=TT16	0.139341	0.228148	-0.387514	4.83993
At5g62165	MIKC	AGL42	-1.09797	-0.431024	-2.5847	7.94702
At2g14210	MIKC	AGL44=ANR1	0.023635	0.0921241	-0.139321	3.73016
At2g40210	MIKC	AGL48	0.185413	0.175849	-0.277499	4.26069
At1g31140	MIKC	AGL63
At5g65080	MIKC	AGL68	0.681364	0.745309	0.755436	3.80555
At5g65070	MIKC	AGL69	0.0450462	-0.00850738	0.0352131	3.81893
At5g65060	MIKC	AGL70
At5g51870	MIKC	AGL71	0.509461	0.266354	-0.108181	4.75501
At5g51860	MIKC	AGL72	0.20035	0.0839174	-0.103342	3.79116
At3g30260 / At3g30270	MIKC	AGL79
At1g65360	Mα	AGL23	0.108626	0.0389914	-0.106289	3.60555
At1g01530	Mα	AGL28	0.0477355	0.0665711	-0.331719	3.85757
At2g34440	Mα	AGL29	0.00663711	0.187521	-0.116141	4.16173
At5g27130	Mα	AGL39
At4g36590	Mα	AGL40	-1.72134	-1.36809	-1.74652	5.83391
At1g60920	Mα	AGL55
At1g60880	Mα	AGL56
At3g04100	Mα	AGL57	0.201399	0.317364	-0.226696	4.08883
At1g28450	Mα	AGL58
At1g28460	Mα	AGL59	0.193247	0.349737	0.0155001	4.08109
At1g72350	Mα	AGL60	0.170586	0.424913	0.0186034	4.0361
At2g24840	Mα	AGL61	0.22307	0.556404	-0.437132	4.88506
At5g60440	Mα	AGL62	-0.0495791	-0.193383	0.0883778	3.80804
At1g29960	Mα	AGL64	0.211047	0.126781	0.194619	3.94882
At5g38620	Mα	AGL73
At1g48150	Mα	AGL74
At5g49490	Mα	AGL83
At5g49420	Mα	AGL84	-1.05391	-1.07712	1.05606	4.70182
At1g54760	Mα	AGL85
At2g11990	Mα	AGL88
At3g66656	Mα	AGL91	-0.278209	-0.408707	-0.546358	5.16213
At1g46408	Mα	AGL97
At5g04640	Mα	AGL99	0.0894746	0.0146936	-0.0551228	3.45984
At1g17310	Mα	AGL100	0.126507	0.215922	0.112462	4.91586
At1g47760	Mα	AGL102
At5g26870	Mβ	AGL26	-0.0472914	0.0102263	0.0972951	3.49303
At5g40220	Mβ	AGL43
At5g55690	Mβ	AGL47
At1g60040	Mβ	AGL49	0.347545	0.883109	0.162822	4.91998
At1g59810	Mβ	AGL50
At4g02240	Mβ	AGL51	-0.102377	0.00771053	-0.104003	3.28123
At4g11250	Mβ	AGL52
At5g27070	Mβ	AGL53
At5g27090	Mβ	AGL54
At5g41200	Mβ	AGL75
At5g40120	Mβ	AGL76
At5g38740	Mβ	AGL77
At5g65330	Mβ	AGL78
At5g39750	Mβ	AGL81
At5g58890	Mβ	AGL82	0.226465	0.317478	-0.0515198	4.29085
At5g27580	Mβ	AGL89	-0.627084	-0.519707	1.2405	4.19645
At5g26950	Mβ	AGL93
At5g39810	Mβ	AGL98	-0.0387334	0.0934514	0.853222	5.21716
At5g27050	Mβ	AGL101	0.121637	0.00855871	0.016855	3.80568
At3g18650	Mβ	AGL103	-0.110189	-0.0287792	-0.467528	4.34831
At5g37420	Mβ	AGL105	-1.63571	-1.15913	0.377124	7.22698
At5g26575	Mγ	AGL34
At5g26625	Mγ	AGL35	-0.205315	0.026281	-0.302415	5.26074
At5g26645	Mγ	AGL36	0.0971248	0.0101601	-0.108553	3.98489
At1g65330	Mγ	AGL37	0.237866	0.516778	-0.0747998	4.48951
At1g65300	Mγ	AGL38
At2g26880	Mγ	AGL41	0.102391	0.276207	0.020226	3.61902
At3g05860	Mγ	AGL45	-0.0357911	-0.0265876	-0.0218332	3.42945
At2g28700	Mγ	AGL46	-0.056907	0.0864168	-0.280291	4.13319
At5g48670	Mγ	AGL80	-0.0736738	-0.159026	0.168077	6.94772
At1g31630	Mγ	AGL86	-0.0168545	-0.112662	-0.143046	3.55532
At1g22590	Mγ	AGL87	1.91236	0.558551	0.572736	5.85265
At5g27960	Mγ	AGL90
At1g31640	Mγ	AGL92	0.273907	0.227015	-0.44446	4.4293
At2g15660	Mγ	AGL95	-0.0113521	0.0449093	-0.262422	3.7217
At5g06500	Mγ	AGL96	0.241817	0.629063	-0.226524	4.15423
At2g03060	Mδ	AGL30	-0.533591	-0.485183	0.977025	6.15025
At1g18750	Mδ	AGL65	0.14377	0.315652	-0.163759	6.14826
At1g77980	Mδ	AGL66	0.0787622	0.251768	-0.00579271	4.35667
At1g77950	Mδ	AGL67	0.307713	0.136389	-0.298274	4.05349
At1g69540	Mδ	AGL94	0.212363	0.168396	0.0966314	3.29166
At1g22130	Mδ	AGL104	0.0167597	0.146805	-0.0432605	4.17584
At2g26320	none	AGL33	0.0749634	0.063808	-0.100582	3.4522
red: anther preferential, anther>all other organs
blue: anther specific, anther>other non reproductive organ, and the expression is less than 50 in any non-reporductive organs

## Sheet: MYB 
ID	Name	duplication	spl/wt	ems/wt	ams/wt	anther
At5g39700	AtMYB89	α	0.574575	0.48168	-0.226106	3.51448
At4g33450	AtMYB69		-0.194362	-0.0191536	-0.369861	4.08357
At1g26780	AtMYB117	β	-0.833631	-0.300974	0.535573	6.237
At1g69560	AtMYB105		-0.884785	0.225194	1.46602	5.97344
At2g39880	AtMYB25	β	-0.571687	-0.0321933	-0.628663	8.26502
At3g55730	AtMYB109		-0.759697	-1.23066	0.903055	7.86228
At5g40360	AtMYB115	β	-0.10457	-0.0810046	-0.197153	4.18483
At3g27780	AtMYB118		0.122849	0.359549	1.80837	4.26473
At2g25230	AtMYB100		0.0520638	-0.177233	0.0406297	3.45001
At5g40430	AtMYB22		0.0909273	0.215319	0.180753	3.6853
At5g58850	AtMYB119		-0.070543	0.162461	-0.207638	4.19525
At5g11050	AtMYB64		0.281443	0.400699	-0.398996	4.87788
At5g55020	AtMYB120	β	-0.0444511	0.0683205	-0.386987	4.25411
At4g26930	AtMYB97		0.0978715	0.37543	-0.283517	4.51976
At2g26950	AtMYB104	possibly tandem duplication	0.0686043	0.132565	-0.411656	4.25924
At2g26960	AtMYB81		-0.909793	-0.905165	-0.182858	5.93774
At3g24310	AtMYB71	β	-0.0482007	-0.0920468	0.208652	3.65887
At4g13480	AtMYB79		0.0128802	0.0631838	-0.0196003	4.04316
At5g49620	AtMYB78	α	-0.241459	-0.22926	-0.141296	3.91728
At3g06490	AtMYB108		0.077855	-0.0596909	-0.0408504	4.00109
At5g60890	AtMYB34	β	0.619161	0.314973	0.473447	4.87963
At1g74080	AtMYB122		0.1982	0.124655	-0.398632	4.18155
At1g18570	AtMYB51		-0.0832542	0.00262229	-0.469757	4.89563
At5g61420	AtMYB28	β	0.66124	0.186275	0.436563	5.45339
At5g07700	AtMYB76		0.0772815	0.32506	-0.884648	5.26472
At5g07690	AtMYB29		0.200846	0.164171	-0.207311	4.85598
At1g74430	AtMYB95	α	-0.0394341	0.0999866	0.145668	9.16034
At1g18710	AtMYB47		-0.270483	0.047673	0.174574	4.53748
At5g10280	AtMYB92	β	-0.14017	0.125593	-0.178925	4.94114
At5g65230	AtMYB53		0.659811	-0.027205	-0.082181	5.51025
At5g16770	AtMYB9	α	-0.0416119	0.0573041	-0.377026	4.11984
At3g02940	AtMYB107		-0.151631	-0.00230564	-0.806029	4.88269
At1g22640	AtMYB3	β	-0.259246	-0.630424	0.544478	7.76045
At4g09460	AtMYB6		-3.40123	-2.27318	0.810207	8.73948
At1g35516	AtMYB8		-0.22072	-0.269342	-0.334481	4.6251
At2g16720	AtMYB7	γ	-2.11369	-1.6854	0.639037	6.66238
At4g34990	AtMYB32		-1.34015	-2.21625	-0.639574	8.49284
At3g12820	AtMYB10	β	-0.402616	-0.343705	0.374992	4.61758
At1g56160	AtMYB72		-0.173154	-0.130836	-0.0989349	4.02453
At1g79180	AtMYB63	β	-0.31065	-0.433978	0.214295	5.26332
At1g16490	AtMYB58		0.0906247	0.409539	0.10851	4.03667
At3g23250	AtMYB15	α	0.0474796	0.0770267	-0.602646	4.30501
At2g31180	AtMYB14		0.333469	0.453598	0.0545635	4.07576
At1g06180	AtMYB13		0.486284	-0.140032	0.405438	6.84086
At3g62610	AtMYB11	β	0.337873	0.211829	0.140055	4.54838
At2g47460	AtMYB12		0.796724	0.384797	0.653039	5.45386
At5g52600	AtMYB82	β
At3g27920	AtMYB0		0.272784	-0.0762512	1.17397	3.76183
At5g40330	AtMYB23		-0.086302	0.0886293	-0.503847	3.83368
At5g14750	AtMYB66		-0.245432	-0.298111	-0.128553	4.42026
At1g66380	AtMYB114	possibly tandem duplication	-0.116515	0.000337304	-0.137013	3.82187
At1g66370	AtMYB113		0.509506	0.645965	-0.338428	5.76518
At1g66390	AtMYB90		0.174431	0.190864	-0.317621	4.3072
At1g56650	AtMYB75		0.174481	0.0166338	-0.149214	3.89537
At5g23000	AtMYB37		0.0271758	0.189794	-0.249012	4.10923
At2g36890	AtMYB38		-2.23157	-1.12765	0.809641	6.77662
At1g57557	AtMYB50	β
At1g09540	AtMYB61		0.332238	0.341222	-0.463649	4.61984
Arabidopsis-rice orthologous gene pairs or clusters
AGI Code At MYB gene name Duplication type Rice MYB gene code
At2g37630	AtMYB91		1.70918	0.786967	0.414195	9.19752
At3g60460	AtMYB125
At5g56110	AtMYB80		-1.63342	-1.45977	-1.77759	7.46312
At3g13540	AtMYB5		0.0930077	0.163275	-0.609275	5.12443
At1g63910	AtMYB103		0.145087	0.128274	-0.00443482	3.49517
At5g17800	AtMYB56		-2.08518	-0.17441	-0.153791	8.4365
At1g09770	AtMYBCDC5		-0.184107	-0.135852	0.0475771	10.0193
At5g57620	AtMYB36		0.173478	-0.0107778	-0.165587	3.83215
At5g49330	AtMYB111		1.59899	0.505581	0.701533	7.63549
At4g38620	AtMYB4		0.601889	-0.228783	1.41533	7.43185
At2g32460	AtMYB101		-1.79822	-1.93146	-0.4042	7.08626
At3g09230	AtMYB1
At4g18770	AtMYB98		0.199009	0.392194	-0.401083	4.5553
At3g61250	AtMYB17		1.52846	0.31794	0.0611935	7.92282
At1g08810	AtMYB60		-0.225146	-0.0374911	0.0451798	4.26129
At1g73410	AtMYB54		-0.10063	0.0680253	0.512743	3.73932
At1g17950	AtMYB52		-0.453396	-0.549014	-0.745921	4.57281
At2g02825	AtMYB88
A t1g14350	AtMYB124
At1g68320	AtMYB62		0.215169	0.187578	0.117045	4.16555
At1g25340	AtMYB116		-0.123435	-0.152946	-0.434917	4.38206
At3g01140	AtMYB106		-0.700868	-0.182134	1.65017	6.88063
At5g15310	AtMYB16		-2.80373	-0.329618	-0.246897	8.41766
At5g65790	AtMYB68		-3.72063	-3.15051	-0.0708459	7.51701
At3g49690	AtMYB84		-2.83959	-2.66971	1.81594	7.73149
At5g12870	AtMYB46		0.0164221	0.0582752	-0.434638	4.94414
At3g08500	AtMYB83		0.162032	-0.0337634	0.000791302	4.20535
At4g28110		α	0.202824	0.467008	-0.387953	4.77355
At4g21440	AtMYB102		0.0326663	0.050423	-0.213992	4.09024
At4g05100	AtMYB74		-0.330979	-0.329374	-0.507357	4.39239
At5g59780	AtMYB59	α	0.099548	0.15326	0.0666553	4.79422
At3g46130	AtMYB48		0.0784119	0.295388	-0.000482209	4.04689
At4g22680	AtMYB85		-0.0653247	-0.0700564	-0.181746	3.58376
At4g12350	AtMYB42		0.296069	0.455185	-0.468452	4.33763
At3g28910	AtMYB30	αS	0.344883	0.424469	0.276274	5.88951
At1g74650	AtMYB31		-0.0362526	0.0373268	-0.41256	4.31211
At5g62470	AtMYB96		-0.0719174	0.0571576	0.489958	5.30045
At3g47600	AtMYB94		0.621988	-0.0903958	0.0222203	7.24504
At3g48920	AtMYB45	α	0.140014	0.0201698	-0.384127	4.17113
At4g25560	AtMYB18		0.0744202	0.148171	-0.245434	3.96128
At5g52260	AtMYB19		0.0701944	0.0843104	-0.19247	3.71374
At3g11440	AtMYB65	α	-2.24151	-0.461609	-0.415832	8.8648
At5g06100	AtMYB33		-1.08715	0.0570238	-0.351347	7.60571
At1g66230	AtMYB20	α	0.018911	0.0758631	-0.370964	5.24055
At5g16600	AtMYB43		0.0519282	0.075038	-0.146573	4.61614
At5g16770	AtMYB9		-0.0416119	0.0573041	-0.377026	4.11984
At3g01530	AtMYB57	α	-0.0579938	0.0341861	-0.251642	4.52201
At3g27810	AtMYB21		0.11493	0.064837	0.277208	3.3879
At5g40350	AtMYB24		0.102723	0.511961	-0.0360439	3.90904
At2g23290	AtMYB70	α	-0.167397	-0.134701	0.782002	8.29175
At4g37260	AtMYB73		-0.866882	-0.0352328	1.08393	10.188
At3g50060	AtMYB77	α	0.648676	0.0337161	0.678093	9.09048
At5g67300	AtMYB44		0.0923293	-0.06977	-0.0360074	9.63057
At4g32730	AtMYB3R1		0.939774	0.859427	-0.616226	7.1942
At5g11510	AtMYB3R4		1.17769	1.11947	-0.111459	7.59349
At3g09370	AtMYB3R3	α	-0.241825	-0.308113	-0.213671	7.43018
At5g02320	AtMYB3R5
MYB-related gene family
CCA1-like subfamily
At4g01280		β	-0.0662256	-0.013012	0.284463	7.1064
At1g01520			-0.00892141	-0.0267013	0.264278	3.78387
At3g09600		β	-0.0375281	0.0623733	0.0377213	3.61098
At5g02840			-0.847913	-0.430042	-0.0333856	9.44774
At3g10590		β	-0.427641	-0.261037	0.763781	5.12183
At3g10580			-2.48839	-2.26421	0.871751	7.30893
At3g10590		γ	-0.427641	-0.261037	0.763781	5.12183
At5g04760			-1.30986	-0.569327	0.0471794	7.97812
At4g09450
At1g74840			-0.351515	0.0041976	0.0305286	9.04116
At1g19000			-1.07076	-0.525478	0.0788239	9.3449
Arabidopsis-rice orthologous gene pairs or clusters
AGI Code Duplication type Rice MYB gene code
At1g18330			-0.68357	-0.202516	0.599358	7.29809
At3g10113
CPC-like gene subfamily
Arabidopsis-specific gene pairs or clusters
At4g01060		β
At1g01380			0.00446341	0.0799322	1.30803	3.98566
At2g46410			0.292904	0.237934	0.32046	3.73695
At5g53200			1.07705	0.536438	-0.306854	7.4024
At2g30420			-0.00169801	-0.032936	-0.192758	4.39066
TBP-like gene subfamily
At3g12560		β	0.0905155	-0.288639	0.207306	8.68302
At5g59430			0.0544423	-0.39398	0.761395	7.18684
At3g46590			-0.830701	-0.9475	0.381797	8.49986
At5g03780		β	0.245955	-0.141817	0.35028	6.62106
At4g12670
At1g72740			-0.401519	-0.306152	-0.165435	8.29074
At1g17520			-0.56551	-0.658877	-0.201592	7.92486
At5g67580		β	-0.0939839	-0.408032	0.198703	7.51339
At3g49850			0.153891	-0.289773	0.185272	6.73859
At1g17460		β	0.375334	-0.0649554	0.678235	6.89491
At1g72650			-0.60873	-0.921309	0.158462	8.01517
At1g07540			-0.119283	-0.0563784	-0.652334	5.41738
I-box-binding-like gene subfamily
At1g19510		γ	-0.399976	-0.226619	0.0399742	3.98287
At1g75250			0.455587	0.0957784	-0.316904	3.84004
At4g39250		γ
At2g21650			1.95928	0.329286	0.303354	4.82731
R-R – type gene subfamily
At5g23650			0.0739695	0.118449	-0.383372	3.97391
At5g08520			-0.414187	-0.18293	0.199024	9.00372
red: anther preferential, anther>all other organs

## Sheet: WRKY
AGI	WRKY number	family	spl/wt	ems/wt	ams/wt	anther
At4g12020	19	Ia	0.0269206	-0.119365	0.191328	6.34359
At1g13960	4	Ia	-0.997035	-0.652912	-0.575337	6.69398
At1g55600	10	Ia	-0.143801	-0.0174705	-0.684061	5.21993
At4g26440	34	Ia	-0.396661	-0.179036	0.467434	4.28581
At4g26640	20	Ia	0.163549	-0.0245304	-0.168551	8.23126
At2g38470	33	Ia	-0.312585	0.219353	0.187433	5.28101
At3g01080	58	Ia	0.146918	-0.0460024	-0.198253	4.75611
At4g30930	32	Ia	0.416086	0.708334	-0.244171	9.09389
At2g03340	3	Ia	-0.142904	-0.119297	0.289762	6.55581
At2g37260	44	Ia	-0.0907863	-0.408528	-0.557687	4.2679
At5g07100	26	Ia	-0.394589	-0.471442	-0.345296	3.94313
At5g56270	2	Ia	-1.72526	-0.290881	-0.0710194	7.82528
At2g30250	25	Ia	-0.623505	-0.359257	-0.664579	5.20122
At2g04880	1	Ia	0.0394862	-0.0743314	0.441054	9.09274
At4g18170	28	Ib	-0.522665	-0.317342	0.543596	5.06325
At1g64000	56	Ib	0.100951	0.130823	-0.260829	3.91278
At4g39410	13	Ib	0.352967	0.362358	-0.0736	4.95708
At3g01970	45	Ib	-0.332558	-0.495303	-0.409014	4.87116
At2g47260	23	Ib	-0.655997	0.746091	0.270595	7.12333
At2g21900	59	Ib	0.0371622	0.245517	-0.587618	4.80818
At2g46130	43	Ib	-1.00292	-0.887937	-0.30244	4.58445
At1g69310	57	Ib	-0.014265	-0.107845	-0.455861	5.46057
At2g44745	12	Ib	-0.0272485	-0.119943	-0.244201	4.67278
At1g29860	71	Ib	0.181841	0.142715	-0.538342	5.26915
At5g46350	8	Ib	-0.0274135	0.270968	-0.720009	5.03417
At5g49530	48	Ib	-0.706948	-0.658028	0.266894	9.59533
At5g13080	75	Ib	-0.914822	-0.620871	0.0941564	4.3166
At3g62340	68	Ib
At5g26170	50	Ib
At5g41570	24	Ib
At5g43290	49	Ib
At5g64810	51	Ib
At2g25000	60	Iia	0.367073	0.222218	0.00525417	4.80458
At4g31800	18	Iia	-0.176349	0.681093	-0.0019618	6.67147
At1g80840	40	Iia	-0.290007	1.99984	-0.214968	5.25294
At1g18660	61	Iib	0.360475	-0.00403782	0.0572981	8.60116
At4g22070	31	Iib	0.0385	-0.196083	-0.284914	4.37479
At5g15130	72	Iib	-0.144706	0.0293182	-0.293484	4.03763
At1g69810	36	IIb	-0.047436	-0.0839388	-0.286306	3.83058
At1g68150	9	Iib	0.124722	0.0819339	-0.0868063	3.75674
At4g01720	47	Iib	-0.300299	-0.199528	0.47813	4.52454
At1g62300	6	Iib	-0.204652	-0.00673087	0.272219	5.35714
At4g24240	7	Iic	0.108712	0.90719	0.775147	6.71525
At5g28650	74	Iic	-0.0437729	0.0300907	0.151061	6.64647
At4g31550	11	Iic	-0.0610997	-0.10708	1.53905	6.82682
At2g24570	17	IIc	-0.169783	0.679536	1.24876	6.52945
At2g23320	15	Iic	-0.828159	0.502655	0.418107	8.60178
At2g30590	21	Iic	0.442805	0.26663	-0.0335963	8.7134
At3g04670	39	Iic	0.152785	-0.0742375	0.317222	8.62138
At1g30650	14	IId	0.00483006	-0.0563365	0.115304	4.67348
At5g45050	16	Iid	0.18151	0.0551627	-0.647342	7.12978
At3g58710	69	Iid	0.108686	0.0236134	-0.0783532	6.54511
At4g01250	22	Iid	-2.00485	0.633382	0.199763	7.34669
At2g34830	35	Iid	-0.00810753	0.246298	-0.0669423	3.89815
At1g29280	65	Iid	0.0197698	0.138398	-0.371476	5.0564
At5g52830	27	Iid	-0.158299	0.549335	-0.615515	4.74434
At4g23550	29	Iid
At3g56400	70	IIIa	-1.41751	-1.01449	0.505335	7.65681
At4g23810	53	IIIa	-1.32104	-0.800106	0.776765	5.31585
At2g40740	55	Iiia	0.220442	0.198258	-0.449466	5.86792
At2g46400	46	IIIa	0.531603	0.985717	-0.09533	6.23247
At5g45270	52	IIIa	-0.105261	-0.568936	-0.373165	6.00444
At2g40750	54	Iiia	-0.609003	-0.28905	1.2672	5.5762
At5g24110	30	IIIa	0.100948	0.334965	-0.190859	4.39045
At4g11070	41	IIIa
At1g80590	66	IIIb	0.245103	0.318542	-0.518878	4.52715
At5g22570	38	IIIb	-0.0527211	0.0109369	-0.108275	3.82312
At1g66550	67	IIIb	-0.0501344	-0.0278064	-0.0216978	4.37141
At1g66560	64	IIIb
At1g66600	63	IIIb
At5g01900	62	IIIb

## Sheet: bZIP
Name	ID	subset	spl/wt	ems/wt	ams/wt	anther
At2g41070	AtbZIP12	A	0.624578	0.0122109	0.85694	5.91371
At5g44080	AtbZIP13	A	-0.226046	-0.552881	0.469066	8.57907
At4g35900	AtbZIP14	A	0.234795	0.348073	-0.526352	4.64361
At5g42910	AtbZIP15	A	0.117139	0.185862	-0.0219308	3.53947
At2g17770	AtbZIP27	A	-0.234005	0.0383525	0.905131	5.05249
At1g49720	AtbZIP35	A	-0.45652	-0.0680715	0.0852441	7.63208
At1g45249	AtbZIP36	A
At4g34000	AtbZIP37	A	-1.75471	-1.44847	-0.180816	7.72553
At3g19290	AtbZIP38	A	-0.710147	-0.299657	-0.0635186	8.2385
At2g36270	AtbZIP39	A	0.893736	0.0445731	1.08425	7.45349
At1g03970	AtbZIP40	A	-0.587144	-0.601168	0.086816	7.67355
At3g56850	AtbZIP66	A	-0.147601	-0.127112	-0.0549969	8.39274
At3g44460	AtbZIP67	A	0.193101	0.222504	-0.0976199	3.91979
At2g40950	AtbZIP17	B	-0.241851	-0.565666	-0.335747	8.55288
At3g10800	AtbZIP28	B	-0.296507	-0.382631	-0.0642201	8.87961
At3g56660	AtbZIP49	B	0.00151702	-0.0062715	-0.197822	4.9442
At5g24800	AtbZIP9	C	-0.405826	-0.540493	0.282304	9.19142
At4g02640	AtbZIP10	C	-0.643194	-0.918322	0.186746	8.31907
At3g54620	AtbZIP25	C	-0.170785	0.0304976	-0.834173	8.31797
At5g28770	AtbZIP63	C	-0.505959	-0.24241	0.482458	6.83891
At5g06950	AtbZIP20	D	0.303496	0.0443324	0.288691	7.5884
At1g08320	AtbZIP21	D	-0.487732	-0.354178	-0.162958	8.23227
At1g22070	AtbZIP22	D	0.0328229	-0.0518353	0.223806	7.26134
At5g06960	AtbZIP26	D	-0.0285576	-0.416121	0.147667	6.99634
At3g12250	AtbZIP45	D	-0.0473748	-0.00954936	-0.189973	6.77998
At1g68640	AtbZIP46	D	0.430172	0.584214	0.499697	7.56566
At5g65210	AtbZIP47	D	-0.693615	-0.57079	-0.429392	6.00891
At1g77920	AtbZIP50	D	-0.205906	-0.385109	-0.249505	5.29909
At5g10030	AtbZIP57	D	0.261252	-0.19632	0.180948	4.78506
At5g06839	AtbZIP65	D
At2g42380	AtbZIP34	E	0.759936	-0.066673	0.107373	4.11374
At3g58120	AtbZIP61	E	0.489553	0.441046	1.33617	5.19505
At4g35040	AtbZIP19	F	-0.218295	-0.427078	-0.0715541	9.20969
At2g16770	AtbZIP23	F
At3g51960	AtbZIP24	F	0.0527823	0.0369735	-0.197027	4.0574
At2g35530	AtbZIP16	G	0.288674	0.0513353	0.165422	7.2616
At4g36730	AtbZIP41	G	-1.22899	-0.72319	-0.455751	9.77877
At4g01120	AtbZIP54	G	-0.256038	-0.359287	0.119652	7.56662
At2g46270	AtbZIP55	G	0.00467966	0.492164	0.663338	7.41298
At1g32150	AtbZIP68	G	0.0514392	-0.0954538	-0.151806	8.09029
At5g11260	AtbZIP56	H	0.613346	0.598057	0.301123	5.00448
At3g17609	AtbZIP64	H
At2g40620	AtbZIP18	I	0.224958	-0.109215	-0.857081	7.8101
At4g38900	AtbZIP29	I	0.242628	0.0260738	0.141309	7.41213
At2g21230	AtbZIP30	I	-0.319387	-0.0873191	0.081956	8.23785
At2g13150	AtbZIP31	I	-0.0267275	-0.0326543	-0.281869	3.99939
At2g12980	AtbZIP32	I	0.0468795	0.407176	-0.343429	3.7244
At2g12900	AtbZIP33	I	0.0756975	0.073576	-0.403862	3.89235
At1g43700	AtbZIP51	I	-0.806893	-0.977169	-0.0139737	9.67058
At1g06850	AtbZIP52	I	0.723869	0.116881	0.559219	5.5474
At2g31370	AtbZIP59	I	-0.0784366	-0.303554	0.513377	8.66885
At1g06070	AtbZIP69	I	0.274194	0.0479651	-0.0495887	8.43097
At2g24340	AtbZIP71	I	-0.0964068	-0.100139	-0.131602	3.58828
At2g13130	AtbZIP73	I
At2g21235	AtbZIP74	I
At5g49450	AtbZIP1	S	-2.15359	-1.49102	-0.383849	8.72668
At2g18160	AtbZIP2	S	1.18023	0.426203	0.114385	9.92527
At5g15830	AtbZIP3	S	0.15595	0.285557	-0.18025	3.65328
At1g59530	AtbZIP4	S	0.052067	0.0548759	-0.103417	3.4421
At3g49760	AtbZIP5	S	-0.106097	0.089844	-0.117247	3.66992
At2g22850	AtbZIP6	S	0.179839	0.159861	0.196556	4.37013
At4g37730	AtbZIP7	S	0.961362	0.528434	1.40367	4.77809
At1g68880	AtbZIP8	S	-0.117218	-0.218078	0.0121622	3.84491
At4g34590	AtbZIP11	S	1.51625	0.258909	0.753143	9.82858
At3g30530	AtbZIP42	S	0.0666201	0.0306787	-0.326268	4.28087
At5g38800	AtbZIP43	S	0.0574944	0.157057	-0.114458	3.57536
At1g75390	AtbZIP44	S	0.840467	-0.474257	0.14866	9.7137
At2g04038	AtbZIP48	S	0.165557	0.00914862	0.0356707	3.51114
At3g62420	AtbZIP53	S	-0.174664	-0.132864	0.333712	9.73303
At1g13600	AtbZIP58	S	0.0802332	0.0757145	-0.133228	3.78684
At5g60830	AtbZIP70	S
At5g08141	AtbZIP75	S
At1g42990	AtbZIP60		-0.342215	-0.764027	0.0485036	9.5049
At1g19490	AtbZIP62
At5g07160	AtbZIP72		0.106451	0.0771977	-0.153653	3.80607
	Ref: Marc 2002 bZIP transcription factors in Arabidopsis

## Sheet: ERF
Name	subset	ERF/AP2	spl/wt	ems/wt	ams/wt	anther
At2g20880	Ia	AtERF#053	0.192476	0.561195	-0.757962	5.82878
At4g28140	Ia	AtERF#054	-0.0689539	0.0802278	-0.352876	4.96058
At1g36060	Ib	AtERF#055	-0.422936	-0.412049	0.237049	5.46149
At2g22200	Ib	AtERF#056	0.268767	0.146136	0.157346	4.86939
At5g65130	Ib	AtERF#057	0.264042	0.485582	-0.417934	5.45108
At1g22190	Ib	AtERF#058	-0.109443	0.14652	-0.891455	6.55391
At1g78080	Ib	AtERF#059	-0.741888	-0.276291	1.08608	8.91681
At4g39780	Ib	AtERF#060	0.0177358	-0.103469	0.226412	6.80099
At1g64380	Ib	AtERF#061	0.480092	0.00474003	-0.776293	6.92531
At4g13620	Ib	AtERF#062
At1g46768	IIa	AtERF#006	0.103847	0.226483	-0.199848	4.79463
At4g06746	IIa	AtERF#007
At2g23340	IIa	AtERF#008	-0.164902	-0.847803	0.468643	8.8354
At4g36900	IIa	AtERF#009	-0.0962514	-0.51331	0.742336	5.97058
At5g67190	IIa	AtERF#010	-0.372192	-0.367086	0.419583	7.12408
At3g50260	IIa	AtERF#011	0.196226	0.284805	-0.343046	4.77247
At1g21910	IIb	AtERF#012	-1.82357	-0.719054	0.66424	7.73908
At1g77640	IIb	AtERF#013	0.332602	0.294337	0.140834	4.19851
At1g44830	IIb	AtERF#014	-0.410163	-0.371752	-1.32019	5.89615
At4g31060	IIb	AtERF#015	0.0280404	-0.0622791	-0.00219306	6.29423
At5g21960	IIb	AtERF#016
At1g19210	IIb	AtERF#017	-0.0200962	1.0506	-0.354033	4.45003
At1g74930	IIb	AtERF#018	-0.150411	1.23027	-0.0199235	5.91583
At1g22810	IIc	AtERF#019	-0.015568	0.383102	-0.452555	4.10885
At1g71520	IIc	AtERF#020
At1g71450	IIIa	AtERF#021	-0.0250112	0.239065	-0.258498	4.58617
At1g33760	IIIa	AtERF#022	0.341032	0.468217	0.114075	4.04091
At1g01250	IIIa	AtERF#023	0.513122	0.530266	0.0850774	4.54664
At2g36450	IIIb	AtERF#024	-0.0117377	0.0542002	-0.178349	4.75755
At5g52020	IIIb	AtERF#025	0.0324853	0.613902	-0.24651	4.64296
At1g63040	IIIb	AtERF#026	0.0227003	0.0226463	-0.0766425	4.59961
At1g12630	IIIb	AtERF#027	0.168972	0.265478	-0.817302	6.07559
At5g51990	IIIc	AtERF#028	0.142409	0.546015	-0.00731427	5.08143
At4g25490	IIIc	AtERF#029	-0.401499	1.50561	-0.198788	5.00713
At4g25470	IIIc	AtERF#030	-0.228307	1.34899	0.0752612	4.89657
At4g25480	IIIc	AtERF#031	0.109807	0.885362	0.0533437	6.27434
At1g63030	IIIc	AtERF#032	0.19046	0.331904	-0.107642	4.0489
At1g12610	IIIc	AtERF#033	-0.350645	2.26648	-0.624924	4.60924
At2g44940	IIId	AtERF#034	-0.294352	-0.147216	0.286695	6.23065
At3g60490	IIId	AtERF#035	-0.0973297	0.183011	-0.226537	4.42415
At3g16280	IIIe	AtERF#036	0.665632	0.417413	0.115891	6.15937
At1g77200	IIIe	AtERF#037	0.191859	0.230405	0.162733	5.87016
At2g35700	IIId	AtERF#038	0.210464	0.183921	-0.162819	4.81354
At4g16750	IIId	AtERF#039	0.066785	0.205035	-0.248287	4.81481
At5g25810	IIIe	AtERF#040	0.0492899	0.189936	-0.529242	5.04315
At5g11590	IIIe	AtERF#041	-0.1559	-0.138449	-0.300554	4.2485
At2g25820	IIIe	AtERF#042	-0.230437	-0.126985	-0.380276	4.67417
At4g32800	IIIe	AtERF#043	0.578437	0.651021	-0.376674	5.56504
At3g11020	IVa	AtERF#044	-0.334529	-0.439663	0.475381	6.81329
At5g05410	IVa	AtERF#045	-1.70453	-0.558929	0.286732	7.82851
At2g38340	IVa	AtERF#046	-0.0462743	-0.289655	-0.169056	4.1924
At2g40350	IVa	AtERF#047	0.34302	0.244247	-0.030912	5.21462
At2g40340	IVa	AtERF#048
At1g75490	IVb	AtERF#049	-0.367336	-0.348947	-0.681021	6.10572
At5g18450	IVb	AtERF#050	0.375246	0.813635	-0.579828	5.479
At3g57600	IVb	AtERF#051	1.58697	0.261679	-0.262559	6.40026
At2g40220	IVb	AtERF#052	0.419344	0.296681	-0.393129	4.78158
At1g15360	Va	AtERF#001	0.252058	-0.331151	0.865183	7.06939
At5g19790	Vb	AtERF#002	0.039745	0.024794	-0.396356	4.59389
At5g25190	Va	AtERF#003	-2.01938	-1.38258	-0.657932	6.81978
At5g11190	Va	AtERF#004
At5g25390	Va	AtERF#005	-1.42238	-0.289102	0.578389	7.68366
At4g11140	VI	AtERF#063	1.16511	0.723343	0.0265292	4.66872
At4g23750	VI	AtERF#064	0.743153	0.583127	0.338023	7.46961
At5g53290	VI	AtERF#065	0.0531132	-0.179853	-0.2467	5.11404
At4g27950	VI	AtERF#066
At3g61630	VI	AtERF#067	-0.130235	-0.133886	-0.270306	6.99818
At2g46310	VI	AtERF#068	0.48965	0.354844	-0.562399	6.55424
At1g22985	VI	AtERF#069	-0.769211	-0.708169	0.0749725	7.82431
At1g71130	VI	AtERF#070	0.20397	-0.251599	-0.0688668	8.41778
At2g47520	VIIa	AtERF#071	0.0305068	0.0350153	0.0521337	5.03488
At3g16770	VIIa	AtERF#072	-0.0718292	0.185456	4.86567	5.92335
At1g72360	VIIa	AtERF#073	0.261697	-0.0852574	0.216816	5.5576
At1g53910	VIIa	AtERF#074	0.580974	0.343993	-0.162116	10.1008
At3g14230	VIIa	AtERF#075	0.156001	-0.0425968	0.106813	10.8532
At1g28370	VIIIa	AtERF#076	-0.0247998	0.169606	-0.732335	6.43933
At1g03800	VIIIa	AtERF#077
At3g15210	VIIIa	AtERF#078	-0.014907	0.580827	-0.196913	8.73425
At1g53170	VIIIa	AtERF#079	1.00806	0.779966	0.222863	7.57039
At5g44210	VIIIa	AtERF#080	0.0879548	-0.0593735	-0.00577105	5.23863
At1g28360	VIIIa	AtERF#081	1.29285	0.848252	-0.284248	7.14096
At1g50640	VIIIa	AtERF#082	-0.312583	-0.592354	-0.19404	7.50405
At3g20310	VIIIa	AtERF#083	0.41707	-0.000547687	-0.480499	7.62402
At1g80580	VIIIb	AtERF#084	-0.112554	0.00265825	0.0259184	4.28059
At5g13910	VIIIb	AtERF#085	0.0229079	0.202781	-0.487575	6.57052
At5g18560	VIIIb	AtERF#086	0.283758	0.399432	-0.617609	4.26734
At1g28160	VIIIb	AtERF#087	-0.100796	0.0910173	-0.228659	4.2029
At1g12890	VIIIb	AtERF#088
At1g12980	VIIIb	AtERF#089
At1g24590	VIIIb	AtERF#090
At4g18450	IXc	AtERF#091	0.177879	0.0405203	-0.224419	3.99989
At3g23240	IXc	AtERF#092	0.0167871	0.133697	-0.631195	5.40238
At2g31230	IXc	AtERF#093	-0.0246493	0.0792805	0.0418936	3.84528
At1g06160	IXc	AtERF#094	0.220747	0.409232	-0.131221	4.35796
At3g23220	IXc	AtERF#095	-0.0490922	-0.0556711	-0.0770652	3.64901
At5g43410	IXc	AtERF#096	0.104619	0.235911	-0.239891	4.52817
At1g04370	IXc	AtERF#097
At3g23230	IXc	AtERF#098	-0.0721869	0.0781971	0.138912	4.78477
At2g44840	IXa	AtERF#099	0.643222	0.317111	0.840346	4.55042
At4g17500	IXa	AtERF#100	0.00346522	0.0215253	0.0820116	4.98973
At5g47220	IXa	AtERF#101	-0.19251	-0.328761	0.592495	4.86055
At5g47230	IXb	AtERF#102	-0.29768	-0.259318	-0.194636	6.09674
At4g17490	IXb	AtERF#103	0.0932775	0.274953	0.86798	4.95906
At5g61600	IXb	AtERF#104	-1.60671	-0.254122	-0.565737	6.74218
At5g51190	IXb	AtERF#105	-0.0862711	0.270821	-0.406397	5.25251
At5g07580	IXb	AtERF#106	-1.01478	-1.01237	0.297597	7.21743
At5g61590	IXb	AtERF#107	-2.31959	-1.61797	-0.329016	9.70752
At1g43160	Xa	AtERF#108	0.0774338	-0.243734	-0.571306	4.37971
At4g34410	Xb	AtERF#109	-0.410967	3.10336	-0.409366	4.21264
At5g50080	Xa	AtERF#110
At5g64750	Xa	AtERF#111
At2g33710	Xc	AtERF#112	0.0145253	0.27209	-0.405108	4.13189
At5g13330	Xa	AtERF#113	-0.271478	-0.65761	-0.705502	6.97695
At5g61890	Xa	AtERF#114	-0.372986	-0.19949	-0.451897	6.27544
At5g07310	Xa	AtERF#115	0.144172	0.159898	-0.0427558	3.57986
At1g25470	VI-L	AtERF#116	-0.778267	-0.819777	-0.364334	9.41946
At1g49120	VI-L	AtERF#117
At1g68550	VI-L	AtERF#118	0.0604536	-0.0316672	-0.0269764	9.03953
At3g25890	VI-L	AtERF#119	0.629826	0.497427	-0.297451	7.56968
At2g20350	Xb-L	AtERF#120	0.0121653	-0.0246426	0.119889	3.36021
At5g67010	Xb-L	AtERF#121	-0.107445	0.0498996	-0.0981717	3.81649
At5g67000	Xb-L	AtERF#122	0.103045	0.0967737	0.0453557	3.60611
Ref: Toshitsugu 2006 Genome-Wide Analysis of the ERF Gene Family in Arabidopsis and Rice

## Sheet: NAC
Name	subset	NAC	spl/wt	ems/wt	ams/wt	anther
At1g03490		ANAC006	-0.139608	-0.119947	0.356518	4.27587
At1g25580		ANAC008	0.631951	0.306458	0.259024	7.8313
At1g64105		ANAC027	-0.244741	-0.304399	-0.396583	7.80444
At3g04430		ANAC049
At1g02250	ANAC001	ANAC005	0.0451282	0.0886866	-0.136938	3.92004
At1g02230	ANAC001	ANAC004	0.0855057	0.082797	0.19479	4.42377
At3g04420	ANAC001	ANAC048	-0.0288643	-0.150312	0.182766	4.76411
At1g02220	ANAC001	ANAC003	0.0130373	0.0213184	-0.0217416	3.4819
At1g01010	ANAC001	ANAC001	0.160934	0.0419069	-0.120914	5.52259
At4g01550	ANAC001	ANAC069	0.261467	0.125727	0.971005	4.81786
At4g01540	ANAC001	ANAC068
At4g01520	ANAC001	ANAC067
At1g25580	ONAC003	ANAC008	0.631951	0.306458	0.259024	7.8313
At5g14490	ONAC003	ANAC085
At3g01600	ONAC003	ANAC044
At1g28470	ONAC003	ANAC010	-0.802112	-0.725314	-0.559598	6.15517
At4g28500	ONAC003	ANAC073	0.207319	0.157455	-0.41543	6.00389
At5g56620	ONAC003	ANAC099	0.113992	0.402281	-0.0235029	4.27024
At4g29230	ONAC003	ANAC075	0.355246	0.32347	-0.658457	4.72336
At5g41090		ANAC095	-1.80244	-1.59289	1.96467	6.8446
At5g50820		ANAC097	0.426378	0.196901	-0.141834	6.44107
At5g64530		ANAC104	0.415365	0.230806	-0.238586	4.05896
At5g14000		ANAC084	0.321754	-0.241195	0.534161	6.61693
At1g60350	ONAC001	ANAC024	-0.105806	0.0330929	1.09373	4.07456
At1g60280	ONAC001	ANAC023	-0.0495525	-0.128201	0.0433175	4.46926
At3g56530	ANAC063	ANAC064
At3g56560	ANAC063	ANAC065	-0.158986	-0.210907	0.500677	4.024
At5g39690	ANAC063	ANAC093	-0.687766	-0.514863	0.160156	4.42876
At3g55210	ANAC063	ANAC063
At5g22380	TERN	ANAC090	-0.0273161	0.121437	-0.0774413	4.04329
At3g44350	TERN	ANAC061	-0.0984364	-0.038361	-0.266296	3.81488
At2g43000	ONAC022	ANAC042	0.0025848	0.0451337	-0.13854	4.32462
At5g39820	ONAC022	ANAC094	0.108492	0.116227	-0.0838078	4.51433
At1g26870	ONAC022	ANAC009	0.107406	0.231288	-0.258042	3.89589
At2g02450.1	ONAC022	ANAC034
At2g02450.2	ONAC022	ANAC035
At2g17040	ONAC022	ANAC036	-0.504065	-0.282637	-0.075649	4.53486
At2g33480	SENU5	ANAC041	-0.752281	-0.936819	0.475932	6.6525
At5g13180	SENU5	ANAC083	-0.925152	-0.831144	0.775777	8.57504
At1g69490	NAP	ANAC029	-1.76749	-2.05703	-0.186792	9.75546
At1g61110	NAP	ANAC025	-2.25894	-2.07545	1.93271	7.86259
At1g01720	NAP	ANAC002	0.104219	0.300755	0.551467	9.22911
At3g15510	NAP	ANAC056	-0.328868	-0.215496	0.794084	5.72837
At1g52880	NAP	ANAC018	-0.622778	-0.575361	0.665298	6.11373
At3g04070	AtNAC3	ANAC047	-1.95223	-1.79114	1.56964	8.36642
At4g27410	AtNAC3	ANAC072	-0.63745	-0.338075	-0.438206	7.65939
At1g52890	AtNAC3	ANAC019	-2.16793	-0.879529	-0.205294	8.59052
At3g15500	AtNAC3	ANAC055	-1.30113	-1.10143	-0.421875	7.44571
At5g08790	ATAF	ANAC081
At5g63790	ATAF	ANAC102	-0.14376	0.536	-0.21141	6.5918
At1g77450	ATAF	ANAC032	0.177371	0.0925814	-0.107486	5.09792
At1g01720	ATAF	ANAC002	0.104219	0.300755	0.551467	9.22911
At5g04400		ANAC077	-0.377143	-0.250967	-0.628666	4.8006
At1g32870	NAC2	ANAC013	-0.575734	-0.749065	-0.0654542	7.71763
At1g34190	NAC2	ANAC017	-0.165148	-0.217119	-0.0982031	10.0259
At1g34180	NAC2	ANAC016	-1.55301	-1.55127	0.301698	5.84443
At5g64060	NAC2	ANAC103	0.714478	0.792725	-0.294748	7.00822
At5g09330	NAC2	ANAC082	0.218508	-0.109342	-0.323276	9.64538
At3g10490	NAC2	ANAC052	0.780639	0.630202	-0.463259	7.53053
At3g10480	NAC2	ANAC050
At3g10500	NAC2	ANAC053	-0.507681	-0.878303	1.41897	8.9055
At5g04410	NAC2	ANAC078	-0.460696	-0.53769	0.379403	10.0563
At1g54330	ANAC011	ANAC020	0.0722742	0.106208	0.0224757	4.33755
At3g17730	ANAC011	ANAC057	0.110589	0.060177	0.0496658	4.69867
At1g65910	ANAC011	ANAC028	0.765306	0.358504	-0.0957817	4.51147
At5g17260	ANAC011	ANAC086	0.108707	0.0504733	0.172544	3.75578
At3g03200	ANAC011	ANAC045	0.0945306	0.0460273	0.238046	3.48908
At1g32510	ANAC011	ANAC011
At5g46590	ANAC011	ANAC096	0.242295	0.294038	0.101117	6.61015
At4g17980	ANAC011	ANAC071	0.189469	0.448923	-0.455787	4.79395
At1g33060	TIP	ANAC014	0.810983	-0.490851	0.431548	6.97513
At3g49530	TIP	ANAC062	-0.00507746	-0.127525	1.04765	8.30681
At5g24590	TIP	ANAC091	0.0934683	0.0663743	0.261197	8.36264
At2g27300	OsNAC8	ANAC040	-0.0306148	0.0140623	0.0540361	4.23696
At5g22290	OsNAC8	ANAC089	-0.307621	-0.177658	0.199794	7.74126
At3g44290	OsNAC8	ANAC060
At1g71930	OsNAC7	ANAC030	-0.0760335	0.0917088	0.0441164	3.72185
At5g62380	OsNAC7	ANAC101	0.179307	0.178182	0.13384	3.84279
At1g62700	OsNAC7	ANAC026	0.302116	0.206858	-0.105209	5.053
At1g12260	OsNAC7	ANAC007	0.0529675	-0.100416	-0.0241389	4.62476
At5g66300	OsNAC7	ANAC105	-0.0844424	-0.282867	-0.433796	4.27634
At4g36160	OsNAC7	ANAC076	0.0491092	0.387672	0.00558366	4.23457
At2g18060	OsNAC7	ANAC037	0.199479	0.374062	-0.196101	4.24184
At4g10350	OsNAC7	ANAC070	-0.0616894	0.0264896	-0.214796	3.82116
At1g33280	OsNAC7	ANAC015	-0.0181595	0.170007	-0.0461859	4.40888
At3g61910	OsNAC7	ANAC066	-0.107724	0.0710822	-0.0754635	4.95519
At1g32770	OsNAC7	ANAC012	0.150079	0.64038	-0.223184	4.14758
At2g46770	OsNAC7	ANAC043	0.235196	0.0894505	-0.135274	4.36076
At1g79580	OsNAC7	ANAC033	-0.106044	0.187772	-0.421061	4.12369
At4g28530	NAC1	ANAC074	-0.220984	-0.423545	0.261216	6.7266
At1g56010	NAC1	ANAC021	-0.122269	-0.25527	-0.615574	5.70945
At1g56010	NAC1	ANAC022	-0.122269	-0.25527	-0.615574	5.70945
At1g76420	NAM	ANAC031	0.483477	-0.0698047	0.511255	4.78724
At5g61430	NAM	ANAC100	-0.135261	-0.277323	2.71609	5.19352
At5g07680	NAM	ANAC080	-0.18215	-0.0590409	2.35822	4.01251
At5g07680	NAM	ANAC079	-0.18215	-0.0590409	2.35822	4.01251
At5g39610	NAM	ANAC092	-3.38485	-2.97718	1.40757	8.93413
At3g29035	NAM	ANAC059	0.113426	0.0904086	-0.156557	5.0722
At5g18270	NAM	ANAC087	-0.766676	-0.729805	1.08747	5.61066
At3g04060	NAM	ANAC046	-0.575389	-0.507366	0.229674	5.16297
At3g18400	NAM	ANAC058	0.366787	0.33365	-0.233295	3.94977
At2g24430	NAM	ANAC038	-0.248234	-0.130577	-0.733455	5.34063
At2g24430	NAM	ANAC039	-0.248234	-0.130577	-0.733455	5.34063
At3g15170	NAM	ANAC054	0.0790791	-0.183609	0.527984	5.2739
At5g53950	NAM	ANAC098	1.69128	0.745476	0.837208	6.73287
ref: ooka 2003.
